# Supplementary material for: Hydropersulfides inhibit lipid peroxidation and ferroptosis by scavenging radicals
Source: Nat Chem Biol. 2022 Sep 15;19(1):28–37. doi: 10.1038/s41589-022-01145-w (PMC7613997; doi:10.1038/s41589-022-01145-w)
Supplement: Fig. 1 — Source data [file 41589_2022_1145_MOESM3_ESM.xlsx]

## Sheet: 1b
stained	+CuOOH-50µM	+RLS3-5µM
1	1.33902	1.35963
1	1.08224	1.64829
1	1.41224	1.23265

## Sheet: 1c
solvent ctrl - 24h	tam 0.75µM - 24h	tam 0.75µM + lipr 1µM - 24h
1	1.95358	1.54994
1	1.87835	1.39464
1	2.58141	1.34827

## Sheet: 1d.1
pfa1	pfa1 + tam
141212	127281
103857	171497
131274	189408
	156008
	154328

## Sheet: 1d.2
pfa1	pfa1 + tam
25636.4	78250.2
11595.7	74255.1
4096.42	65051.6
33605.3

## Sheet: 1e
pfa1	xct oe
1806800	3542450
1083323	2567540
1050915	2746330
1373598	3493220
976333	3330342

## Sheet: 1f1
pfa1	xct oe
141212	198312
103857	176549
131274	162169

## Sheet: 1f2
pfa1	xct oe
25636.4	31844.3
11595.7	44616.5
33605.3	60345

## Sheet: 1f3
pfa1	xct oe
24057640	21711448
24477030	18933184
28117910	19686297
23773242	21777601

## Sheet: 1g1
	mock					xct oe
solvent ctrl	100	100	100			100	100	100
tamoxifen	3.41185	6.89489	7.31817			92.2065	87.2497	78.3637

## Sheet: 1g2
	mock					xct oe
solvent ctrl	100	100	100			100	100	100
tamoxifen	21.8294	11.0806	18.1193			91.1946	84.5531	87.133

[truncated: 1 more sheets: 1h]
