# Supplementary material for: Hydropersulfides inhibit lipid peroxidation and ferroptosis by scavenging radicals
Source: Nat Chem Biol. 2022 Sep 15;19(1):28–37. doi: 10.1038/s41589-022-01145-w (PMC7613997; doi:10.1038/s41589-022-01145-w)
Supplement: Fig. 2 — Source data [file 41589_2022_1145_MOESM4_ESM.xlsx]

## Sheet: 2A.1
	HeLa siCtrl, st					HeLa siCSE, st					HeLa siCtrl, R5					HeLa siCSE, R5
time, min		210807	210815	210820.1			210807	210815	210820.1			210807	210815	210820.1			210807	210815	210820.1
0		1.2	21.8	0			0	0	0			22.25	0	0			0	0	0
0.166667		94.2	127	326.2			196.25	672.667	226.6			31.75	222	358			414.25	907.6	1218
0.333333		109.6	350	735.8			222.25	1137.67	473			111.5	376.2	744.4			519	1456.4	2516.4
0.5		245	368.6	765.6			364.25	1450.33	747.6			161	566.2	802.2			734.75	1823.6	2890.6
0.666667		297.6	445.6	946.8			381	1762.67	908.2			233	631.8	897.8			836.5	2132	2998.6
0.833333		304.6	634.8	1040			568.5	1851.33	1049			256.25	731.2	1050.2			992	2403.8	3210
1		297.8	655.2	1099.2			644.5	2071.67	1145.6			361.25	786.8	1082			1159	2663.4	3144.6
1.16667		406	684.8	1212.8			798.5	2259.33	1266.6			390	891.8	1185.8			1289.5	2844.8	3586.8
1.33333		479.4	800.8	1171.4			813.25	2379.33	1480			429.25	973.6	1236			1282	2984.4	3691.6
1.5		489.4	866.2	1248			882.75	2410	1467.4			464	982.6	1343.6			1358.75	3229.6	3933.2
1.66667		533.4	914.8	1346			953	2737	1471.6			480.5	1111.4	1447			1472	3301.6	3963.4
1.83333		508.6	1016.8	1342			1083	2905.33	1641.6			558.25	1098	1428.6			1526	3377.4	4062.8
2		491.6	987	1397.6			1041.25	2811.33	1738.8			505	1181	1453			1547	3505.4	4069.6
2.16667		582	1116.4	1372.8			1110.25	3006.67	1806.6			619.75	1266	1520.2			1517.75	3651	4162
2.33333		529.8	1120.8	1448			1237	3193.33	1744.8			641	1310.8	1640			1605	3738.6	4262.2
2.5		606.8	1226.6	1512			1306.5	2983.33	1844.4			602	1374.4	1633.4			1740.75	3914.4	4222.4
2.66667		663.8	1218.2	1490.4			1294.75	3151.33	1874			639.75	1551.4	1633.2			1676.5	3936.6	4418.8
2.83333		642.6	1266.2	1455.4			1417.75	2938.33	1906			610.5	1457.6	1645			1808.5	3945.4	4349.6
3		684.2	1355	1591			1504	3281	1859.8			703.25	1516	1768			1707.25	4001.8	4402.2
3.16667		644.6	1345	1648.2			1420	3442	2041			730.75	1572.6	1716.8			1832.5	3987	4515.2
3.33333		736.6	1331	1615.6			1460.75	3445.33	2020.8			739	1533.4	1809.4			1826	3975.8	4587.8
3.5		684	1448.2	1670.4			1475.5	3583.33	2034.6			756	1567.6	1824.6			1861	4066	4461.2
3.66667		764	1378.6	1652.6			1427.25	3596	2036.2			778.5	1651.2	1895.6			1858.25	4249.6	4540.2
3.83333		785	1518	1684.6			1532	3246.33	1983.8			753	1734.8	1819.8			2048.25	4217.2	4673.6
4		810.6	1549.2	1652			1565.75	3485.67	2114.8			751.75	1694.8	1844			2011.25	4373	4649.4
4.16667		819.8	1545.4	1721.2			1612.25	3478	2120			780.75	1820.2	1846.4			2163.75	4477.6	4765.2
4.33333		836.4	1641.6	1681.2			1667.5	3451.33	2167.2			860.5	1860.2	1810.2			2150.5	4552.8	4739.2
4.5		822.6	1709.4	1742.2			1565	3683.67	2196.8			950.25	1841.4	1909.8			2191.25	4444.6	4785.4
4.66667		824.6	1673.4	1708.6			1595.5	3751	2265.2			915	1885.4	1990.6			2356	4527.6	4795.2
4.83333		781.6	1689	1766.8			1670.75	3726.67	2351.8			912.75	1922.6	1899.2			2253.75	4617	4722
5		891	1743	1777.4			1602	3760	2355			985.5	1901	1928.4			2204	4745.8	4728
5.16667		889	1764.6	1807.4			1714	3544	2312.8			976.25	2007	2082.4			2228.25	4662.2	4982.4
5.33333		926.6	1722.2	1833			1751.75	3626.33	2360.8			906.5	1942.4	2063.6			2324.75	4708	4926.4
5.5		930.4	1804.8	1854.6			1803	3688.67	2357.2			1013.25	1965.8	2068.4			2473.75	4946.8	5028.6
5.66667		856.8	1786.4	1804.2			1847.75	3815.67	2374.8			1022.5	1994.4	2108.6			2465.5	4784.6	4868.8
5.83333		929	1883.6	1896.4			1919.5	3877	2433.2			986.25	2046.6	2062.2			2504.25	4831.6	4812.2
6		984	1914.2	1874.8			1928.75	3948.33	2397.4			1017.5	2159.6	2035			2554.75	4972.4	4977.4
6.16667		1010.2	1921.6	1852.6			1919.5	3866.67	2449.4			1073.25	2126.8	2127			2578	5271.8	4951.4
6.33333		972.8	1933.4	1925.2			1914.75	4103.33	2527.2			1027.25	2215.6	2120.6			2608.25	5187.4	5014.2
6.5		1000.8	1947.6	1952.8			1903	4111.33	2511.2			1130	2275.6	2083.8			2675.25	5163.2	4980
6.66667		1063.6	2027.8	1953.6			1900.25	4299.33	2469.6			1120.75	2238.4	2025.4			2913.5	5339	5125.4
6.83333		1021.4	2094	2025.4			2009.25	4059.33	2596.4			1183.5	2320.2	2110.4			2884.5	5305.2	5013.4
7		1046.6	2123.4	2007.2			1860	3939.67	2623.8			1143.75	2389.8	2124.4			2884.5	5440.8	5126
7.16667		1011.6	2115.2	1951.6			2046.5	4111.67	2668.4			1166	2346.6	2141			2981.75	5419.8	5198.4
7.33333		1062.2	2059.6	2014.2			2111.25	4256	2703.4			1182	2437.8	2165.6			3109	5681	5152
7.5		1095	2107	2082.4			2148	4302	2836.2			1234	2564.8	2223.8			3052.25	5470.4	5291
7.66667		1100.2	2176.6	2052			2187.5	4157.67	2781.4			1167.5	2510.4	2205.8			3025.25	5458.2	5300.8
7.83333		1128.8	2199.4	2100.2			2240.25	4349	2866.2			1320.25	2529.4	2229.4			3144.5	5632.8	5206.8
8		1215.8	2161.8	2174.2			2122.25	4496	2900.2			1428.75	2570.6	2326.4			3197.25	5751	5337.2
8.16667		1260.6	2215.8	2100			2237	4321.67	2931			1379.75	2626.2	2341			3271.25	5791	5410.8
8.33333		1130.6	2206	2198.6			2208.25	4434.33	2961.8			1402.25	2670.2	2357.6			3257.75	5892	5424.6
8.5		1236.8	2213.6	2117			2215	4582.67	3015.8			1407.25	2667	2303.2			3242.75	5922.6	5367.6
8.66667		1173.2	2263.2	2207.8			2183.25	4477.67	2986.6			1353.75	2683.6	2372.2			3307.5	5828.8	5317.6
8.83333		1227.2	2237.2	2197.4			2280.75	4554.33	3026			1442.25	2783.2	2261.6			3438.25	5907.6	5393.8
9		1284	2212	2205.4			2325.5	4623.67	3077.8			1442.5	2844	2383.8			3312.75	5983.6	5365.2
9.16667		1251.2	2220.4	2150.4			2318.5	4511	3099.4			1429.75	2789.6	2383.4			3470.75	6046.4	5351.4
9.33333		1303.6	2276.2	2166.2			2258.5	4818.33	3074.4			1505	2874.4	2382.6			3477.75	6086	5397.4
9.5		1309.6	2208	2170.2			2317.75	5072	3168.8			1526.5	2898.8	2397.8			3548.25	6239.6	5448.2
9.66667		1343.8	2397.2	2184.4			2443.25	4772.33	3153.6			1506	2906.2	2445.4			3570	6189.2	5369
9.83333		1360.6	2451.2	2212.6			2428.75	4668.67	3235.2			1545.25	3088.6	2505.2			3617.25	6014.2	5541
10		1350.4	2356	2255.4			2455.75	4667	3263.4			1550.5	3092.4	2581.2			3562	6184.6	5533.6
10.1667		1367.6	2284.4	2190			2469.75	4911.33	3457.2			1658	3087.6	2497			3619.5	6146.6	5654
10.3333		1372.8	2359.2	2308.2			2527.75	5148.33	3343			1579	3028.4	2545.2			3634	6138.6	5696.8
10.5		1348	2429.8	2319.6			2489	5394	3347.2			1684.5	3147.2	2585.4			3790.25	6152.2	5577.4
10.6667		1442.8	2377	2357.6			2542.25	5211	3430.6			1671.5	3169.4	2630.6			3703.5	6225.4	5664.6
10.8333		1462.4	2409.8	2352.6			2629	5048.67	3453.6			1645.25	3308.6	2665.2			3820	6206.4	5684
11		1504.4	2438.2	2350.6			2705	5249.67	3520.2			1676	3250.2	2605.2			3961.5	6426.6	5619.2
11.1667		1456	2443.6	2383			2766	5327	3597.2			1762	3301.4	2662.8			3816	6344.2	5750

## Sheet: 2A.2
Time [h]	HeLa siCtrl, st						HeLa siCSE, st						HeLa siCtrl, C40						HeLa siCSE, C40
			210807	210815	210820	210820.1			210807	210815	210820	210820.1			210807	210815	210820	210820.1			210807	210815	210820	210820.1
0			1.2	21.8	12.8	0			0	0	0	0			0	0	61.2	0			0	0	9.75	0
0.166667			94.2	127	42.6	326.2			196.25	672.667	316.5	226.6			160.25	152.6	35.2	220.6			311.25	963.8	255.5	638.25
0.333333			109.6	350	223.8	735.8			222.25	1137.67	541.25	473			207.5	305	237.2	501.8			673	1471.6	692.75	1804.25
0.5			245	368.6	317	765.6			364.25	1450.33	782	747.6			269.75	350	147	428.6			865.25	1949.8	1005.5	2050
0.666667			297.6	445.6	376.2	946.8			381	1762.67	1075.75	908.2			376.75	562	269	603.8			1011.75	2294.8	1228	2487.25
0.833333			304.6	634.8	489.8	1040			568.5	1851.33	1239.75	1049			436	557.2	518	608.6			1222.75	2599.2	1433.25	2800
1			297.8	655.2	448.4	1099.2			644.5	2071.67	1322	1145.6			405.25	697.2	462.2	741.4			1211.75	2884	1645.75	3022.5
1.16667			406	684.8	525	1212.8			798.5	2259.33	1464.25	1266.6			457	791.2	570.4	925.8			1223	3006.4	1798.5	3227.75
1.33333			479.4	800.8	623	1171.4			813.25	2379.33	1533	1480			577.75	849.4	694.6	883.2			1402.25	3295.8	2046.25	3440.25
1.5			489.4	866.2	619	1248			882.75	2410	1770.25	1467.4			614	914.2	718	971.4			1411.5	3368.2	2061.5	3593
1.66667			533.4	914.8	674.6	1346			953	2737	1786.25	1471.6			690.75	952.8	820.4	1104.6			1589.25	3679.2	2192.75	3840.75
1.83333			508.6	1016.8	649.8	1342			1083	2905.33	1786.25	1641.6			637.5	1027.2	836	1135.6			1636.5	3581.2	2158.75	3856
2			491.6	987	725	1397.6			1041.25	2811.33	1955	1738.8			657.25	1084.2	796.6	1185			1682.25	3708	2433	3987.25
2.16667			582	1116.4	789	1372.8			1110.25	3006.67	2055.75	1806.6			724.25	1141.4	813	1243.4			1808.75	3800.6	2543	3953.25
2.33333			529.8	1120.8	767.4	1448			1237	3193.33	2142.5	1744.8			691.25	1119	741.2	1153.4			1810.25	4010.8	2515.25	4227.5
2.5			606.8	1226.6	732.4	1512			1306.5	2983.33	2058.25	1844.4			709	1262.4	1054.4	1251.4			1878.75	4109.2	2592	4337.5
2.66667			663.8	1218.2	868	1490.4			1294.75	3151.33	2193	1874			859.25	1326.4	999.2	1222.4			1842	4165.4	2639.75	4309.75
2.83333			642.6	1266.2	925.2	1455.4			1417.75	2938.33	2145.5	1906			778.5	1352.2	998.4	1385			1972.75	4185.2	2734.5	4386.5
3			684.2	1355	892.6	1591			1504	3281	2201.75	1859.8			842.25	1390.6	988.6	1363.6			1966.5	4291.6	2702.75	4434.25
3.16667			644.6	1345	947.4	1648.2			1420	3442	2166.75	2041			815.75	1374.2	999.6	1373.8			2098.75	4404.6	2890.25	4529
3.33333			736.6	1331	929.6	1615.6			1460.75	3445.33	2351.75	2020.8			848.75	1366.2	1040.8	1411.4			2045	4266.2	2905	4497.25
3.5			684	1448.2	961.6	1670.4			1475.5	3583.33	2304.75	2034.6			887	1406.8	1062	1469.8			2110.25	4552.2	2891.75	4684.75
3.66667			764	1378.6	929	1652.6			1427.25	3596	2327.25	2036.2			862.25	1475.4	1140.4	1417.6			2111.25	4457.6	2991	4699.5
3.83333			785	1518	998.2	1684.6			1532	3246.33	2334.75	1983.8			935	1503.8	1177.4	1482			2267.75	4674.2	3057.75	4686.25
4			810.6	1549.2	958.2	1652			1565.75	3485.67	2259.75	2114.8			978.25	1548.4	1184	1552			2335	4719	3213.25	4785.5
4.16667			819.8	1545.4	1019.2	1721.2			1612.25	3478	2363.5	2120			1004.75	1590	1314	1605			2449.25	4743.2	3335	4852.25
4.33333			836.4	1641.6	985.6	1681.2			1667.5	3451.33	2405.75	2167.2			1043	1604.4	1225.6	1612.4			2370	4704.8	3292.25	5007.75
4.5			822.6	1709.4	1043.8	1742.2			1565	3683.67	2438.5	2196.8			968	1717.4	1256.6	1651.2			2479.25	5017	3329	5129.5
4.66667			824.6	1673.4	1054.4	1708.6			1595.5	3751	2516	2265.2			972.75	1703.4	1109.6	1507.8			2396.75	5077.2	3303	5086.75
4.83333			781.6	1689	1084.4	1766.8			1670.75	3726.67	2555.25	2351.8			1147.25	1728.6	1320.6	1702			2509.5	5056	3277	5123.5
5			891	1743	1110	1777.4			1602	3760	2678.25	2355			1037.5	1724.4	1222	1588.8			2402	5128	3449.75	5097.5
5.16667			889	1764.6	1131.6	1807.4			1714	3544	2619.75	2312.8			1105.5	1758.6	1444.6	1771.4			2646.5	5020.2	3444.75	5071.5
5.33333			926.6	1722.2	1081.2	1833			1751.75	3626.33	2548.25	2360.8			1084	1811.2	1532	1769.4			2585	5011.4	3427	5244.25
5.5			930.4	1804.8	1173.4	1854.6			1803	3688.67	2568.5	2357.2			1176.5	1750.4	1409.6	1768.6			2629	5225.4	3454.75	5239.25
5.66667			856.8	1786.4	1151.8	1804.2			1847.75	3815.67	2618.5	2374.8			1148.25	1810.4	1472.6	1851			2556.5	5130.6	3553	5221.5
5.83333			929	1883.6	1129.6	1896.4			1919.5	3877	2626.25	2433.2			1155	1855	1482.8	1811.6			2764.25	5310.6	3608.75	5249.25
6			984	1914.2	1202.2	1874.8			1928.75	3948.33	2701.25	2397.4			1233.75	1952.6	1437.4	1805			2726.75	5477.4	3447.75	5347.5
6.16667			1010.2	1921.6	1229.8	1852.6			1919.5	3866.67	2628.75	2449.4			1229.5	1976.2	1487.8	1918.6			2863	5665.2	3447	5403.25
6.33333			972.8	1933.4	1230.6	1925.2			1914.75	4103.33	2725.75	2527.2			1243	2091.8	1553.6	1928.8			2782.5	5718.6	3586.75	5242.25
6.5			1000.8	1947.6	1302.4	1952.8			1903	4111.33	2781.75	2511.2			1200.25	2010.2	1519.2	1894.2			2921	5737.8	3659.75	5241.5
6.66667			1063.6	2027.8	1284.2	1953.6			1900.25	4299.33	2782	2469.6			1307.25	2006.8	1603.2	1942.4			2932.25	5741.4	3752.75	5381.25
6.83333			1021.4	2094	1228.6	2025.4			2009.25	4059.33	2767.5	2596.4			1234	2118.8	1669	1968.4			2934.25	5726.2	3636.25	5454.25
7			1046.6	2123.4	1291.2	2007.2			1860	3939.67	2932.25	2623.8			1315.75	2011.2	1590.8	1994.2			2981.5	5788.6	3838.5	5547.25
7.16667			1011.6	2115.2	1359.4	1951.6			2046.5	4111.67	2887.25	2668.4			1289.75	2204.4	1603.8	1970.6			3084.75	5763.2	3691.75	5430.75
7.33333			1062.2	2059.6	1329	2014.2			2111.25	4256	2931.25	2703.4			1316.25	2160.4	1670.6	1988			3202.75	5886.4	3841	5633
7.5			1095	2107	1377.2	2082.4			2148	4302	2926.25	2836.2			1328	2234	1628.6	2054.2			3061.75	6105	4068	5486.25
7.66667			1100.2	2176.6	1451.2	2052			2187.5	4157.67	3089.75	2781.4			1367.25	2257.6	1714.4	2093.2			3056.75	6131	3905.25	5635.5
7.83333			1128.8	2199.4	1377	2100.2			2240.25	4349	3103.5	2866.2			1319.25	2170	1757.8	1965.6			3139.75	6205.6	4215.75	5862.5
8			1215.8	2161.8	1475.6	2174.2			2122.25	4496	3137.5	2900.2			1399.25	2326.2	1755.4	2105			3196.25	6436.8	4099	5699.75
8.16667			1260.6	2215.8	1394	2100			2237	4321.67	3215.75	2931			1433.5	2182.2	1794.6	2122.8			3341	6362.4	4124.5	6010.25
8.33333			1130.6	2206	1484.8	2198.6			2208.25	4434.33	3207.75	2961.8			1503	2352.4	1821.4	2145			3236.25	6431	4195.5	5893.5
8.5			1236.8	2213.6	1474.4	2117			2215	4582.67	3202.5	3015.8			1512.75	2366.8	1850.2	2267.4			3319.25	6425.8	4301.75	5919
8.66667			1173.2	2263.2	1482.4	2207.8			2183.25	4477.67	3263	2986.6			1519.75	2342.2	1953	2218			3368.5	6441	4374.75	5990
8.83333			1227.2	2237.2	1427.4	2197.4			2280.75	4554.33	3267	3026			1520.75	2429.8	1983.2	2244.8			3352.5	6517	4285.75	6096.25
9			1284	2212	1443.2	2205.4			2325.5	4623.67	3277	3077.8			1486.5	2475.8	1964	2348.6			3387.75	6585.4	4484.75	6169.25
9.16667			1251.2	2220.4	1447.2	2150.4			2318.5	4511	3356.75	3099.4			1499.25	2500.4	2018.6	2410			3477.5	6646.8	4505.75	6080.25
9.33333			1303.6	2276.2	1461.4	2166.2			2258.5	4818.33	3358.25	3074.4			1514.5	2486.4	2142.2	2385.2			3445	6613.8	4628.25	6279.25
9.5			1309.6	2208	1489.6	2170.2			2317.75	5072	3331	3168.8			1579.5	2490	2024.4	2359.6			3592.25	6595	4629.75	6300.25
9.66667			1343.8	2397.2	1532.4	2184.4			2443.25	4772.33	3433.75	3153.6			1616	2525.2	2147.8	2525.6			3544	6450.8	4628.5	6422.75
9.83333			1360.6	2451.2	1467	2212.6			2428.75	4668.67	3350.25	3235.2			1618.25	2593.2	2046.2	2353.8			3458.5	6666.6	4887.75	6424.25
10			1350.4	2356	1585.2	2255.4			2455.75	4667	3532.25	3263.4			1607.75	2553.8	2037.6	2429.4			3489.5	6651	4792.5	6423
10.1667			1367.6	2284.4	1596.6	2190			2469.75	4911.33	3475.75	3457.2			1644	2566	2191.8	2517.2			3580.5	6667	4898	6682.25
10.3333			1372.8	2359.2	1634.6	2308.2			2527.75	5148.33	3749.5	3343			1668.25	2646.2	2274.8	2526.8			3628.5	6964.2	5041.75	6587
10.5			1348	2429.8	1629.6	2319.6			2489	5394	3597.5	3347.2			1692	2759.2	2200.8	2530.2			3880	6929.4	4913	6692.5
10.6667			1442.8	2377	1627.6	2357.6			2542.25	5211	3638.25	3430.6			1749	2705	2275.2	2687.8			3730.5	7037	4989.75	6836.25
10.8333			1462.4	2409.8	1660	2352.6			2629	5048.67	3759.25	3453.6			1737.25	2688.6	2290	2707.2			3824.5	7176.6	5057	6707.5
11			1504.4	2438.2	1693	2350.6			2705	5249.67	3747	3520.2			1759.75	2731.2	2367.6	2621.6			3887.75	7145	5076.25	6784.25
11.1667			1456	2443.6	1701.4	2383			2766	5327	3802.5	3597.2			1740.75	2765.6	2351	2635.4			3834.25	7276.8	5301.25	6851.5

## Sheet: 2B
Time [h]	st, Empty					st, CSE					RSL3-5µM, Empty					RSL3-5µM, CSE					CuOOH-40, Empty					CuOOH-40, CSE
	1908	1408	1208	2807	2607	1908	1408	1208			1908	1408	1208 no good			1908	1408	1208			1908	1408	1208 no good	2807		1908	1408	1208 no good
0	0	0	0	0		0	0	69.8			0	0	0			0	0	124			0	0	0	0		0	0	0
0.166667	709.4	62.3333	537.5	4		783.8	2162.6	141			1716.8	1794.4	102.75			1453.4	2007.6	129.25			2365	1611	405.75	1148		1981.75	1111.6	51.25
0.333333	621	133.667	706.75	682		1063	2372.4	0			2519.2	2163	258.25			2308.4	2158.6	0			3146.5	2088.25	650	2112		3141	1492.2	354.5
0.5	835.6	499.333	1210.25	1100		1195.8	2683.6	442.8			2538	2463.8	506.75			2576.6	2129.6	289.75			3712.5	2334	1045	2550		3923.5	1822.2	489.25
0.666667	1142.8	651.667	1617.5	946		1613.2	2970.6	596.6			2856.6	2671.6	1021.5			2734.4	2366.6	507.5			4329.75	2727.25	1597	2656		4063	2044.2	747.75
0.833333	1462.2	1021	1916.5	1216		1750.4	3081	854.6			3207.4	2844.2	1346			2724.6	2554.6	834.5			4822.5	3014	1831	2920		4574.5	2276.4	1095.5
1	1597.6	1253.67	2104.5	1752		2163.6	3327.8	1070.2			3607	3336.2	1643.75			3226.4	2600.6	1022.25			5111.5	3433.25	2147.75	3174		5011.5	2453	1467.75
1.16667	1752.6	1364	2276.25	1942		2142.2	3542.6	1385.6			3636.2	3376.8	1949.25			3383.2	2898.4	1204			5729.75	3496.5	2327	3452		4760.75	2504.8	1554.75
1.33333	2386.8	1286.67	2553.25	1768		2324.4	3736.2	1461.6			3856.8	3632.6	2353.75			3457.4	3063.6	1510.75			5926.75	3982.25	2603.5	3744		5419.75	2778.8	1868.5
1.5	2376.4	1682.67	2690	1966		2444	3776.4	1502			4236.2	3806	2605			3488.8	3078.2	1511			5777	3956	2863.75	4180		5413.5	2988.4	2022
1.66667	2318.2	1611	2739.25	2324		2692	3761	1671.2			4169.8	3992.2	2781			3834.2	3404	1722.75			6304.5	4366.75	3163.5	3980		5751.75	3119.6	2062.5
1.83333	2500	1864.67	3052.5	2162		2632.8	4005.8	1814			4317.8	4211.4	2864.5			3776.4	3347.6	1828.75			6526	4528.5	3233	3784		5746.5	3211.8	2399
2	2721.4	1691.33	3288.75	2872		2943.2	4084.4	2047.4			4309.8	4339	3021.75			4032.2	3536.6	1958.75			6934.5	4548.25	3304.75	4494		6034.5	3256	2393
2.16667	2749	1813	3277	2524		2823.2	4169.4	2026.2			4478.6	4543	3129.75			4077.6	3620	2215			6928	4648	3556.5	4668		6021	3402.4	2570.5
2.33333	2692.8	1996	3596.75	2808		2934.4	4286.2	2236.8			4578.8	4476.2	3402			4269.2	3685.8	2165.25			6900	4953.25	3582.75	4304		6016.5	3432.8	2727.25
2.5	3094.2	2035.33	3480.75	2792		3012	4477.4	2211.8			4489.6	4705.6	3509.5			4172.6	3817.8	2313.5			7121.5	4951.25	3639.5	4542		6342.25	3614.4	2632.5
2.66667	2921.6	1996	3696.25	2946		3097.8	4445.2	2452.6			4711	4640.2	3719			4297.4	3869.4	2268.5			7046.5	4954.75	3995.75	4500		6534.5	3766.2	2801.5
2.83333	3072	2090	3913	3246		3340.4	4433	2611.4			4759.2	4617.8	3849			4298.8	3958.8	2349.75			7245.25	5079.5	3918.25	4432		6327.25	3638.8	2941.25
3	3044.6	2363.67	3762.75	3282		3213	4563.6	2638			4832.8	4871.2	3818			4684.8	3946.4	2711			7235.5	5266.25	3973.75	4462		6444.25	3752.2	2975.5
3.16667	3053	2277	3879.25	3314		3162.4	4527.6	2735.2			4836	5019.2	3863.75			4666.6	3916.4	2728.75			7714.5	5082.5	4170.75	4312		6433.5	3730.8	3075.5
3.33333	3036.2	2217.67	4028	3296		3178.6	4640.4	2681			5082.4	5093.4	4257			4495	4059.4	2754.5			7603.75	5254.25	4290.25	4832		6675.75	3760.2	3159.75
3.5	3038.4	2454	3893	3408		3235.6	4623.8	2799.4			5167.4	5057.2	4404			4544.4	3970.6	2820			7558.75	5445.25	4390.25	4846		6979	3864.6	3098.75
3.66667	3205	2409.33	4185.75	3048		3579.4	4314.4	2628.4			4956.4	5114.4	4499.75			4630.6	4169.4	2829.25			7756	5500	4422.5	5154		6956.75	3956.2	3118.5
3.83333	3173.4	2530.33	4203.75	3076		3464.4	4423.4	2772.2			5013	5244.4	4392.25			4708.2	4201.6	2844			7854.5	5442.75	4604	5292		7161.25	4132.8	3339
4	3199.8	2595.33	4345.75	3408		3520.4	4367	2831.8			5076.6	5126.8	4618.25			4643	4140.8	2851			7935.75	5553.25	4595.5	5242		6998.25	3920.4	3350.25
4.16667	3216.2	2636.67	4558.75	3934		3464.6	4447.4	2856.2			5284.8	5244.6	4854.25			4850.4	4158.2	3016			8173.25	5416.25	4653.5	5658		7077	4093.2	3366.5
4.33333	3251	2433.67	4647.75	3478		3635.8	4500.4	2989			5197.4	5264.8	5764.5			4687.2	4286.6	3087.25			8272	5805.5	4558.5	5958		7234.5	4089.8	3375.75
4.5	3203	2606.67	4454	4134		3431.2	4668.8	3114.8			5405.2	5404.4	5856.5			4667.6	4187.8	2982			8298.5	5591	4684.5	5902		7011.25	3919.8	3315
4.66667	3393.4	2696.33	4771.25	4042		3420.2	4446.8	3074.2			5373.6	5368	5818.3			4603.4	4188	3026.75			8264.25	5687.5	4814	6368		7273.75	4084.6	3510.25
4.83333	3223.2	2719.33	4544	3674		3336.6	4596.8	3265.2			5422	5528.4	5835.4			4803.2	4303.4	3085.5			8564.5	5790.5	4711.25	6338		7256.25	4072.8	3594.5
5	3374	2530.33	4676	3938		3277.8	4501.8	3281.4			5478.6	5630.2	5572.75			4824.4	4383.6	3146.75			8715.75	5842.75	4881.5	5886		7448.75	4233	3562.25
5.16667	3516.6	2726	4764	4194		3315	4630.4	3055.4			5531.8	5538.4	5416.75			4840.6	4256.6	3172.75			8843.75	6107.75	4885	5870		7598.75	4487.4	3643
5.33333	3626.2	2623.67	4525	5036		3199.2	4663.6	3247.6			5630.8	5460.4	5303.5			4763.2	4384.4	3380			8786	6109.5	5100.25	5964		7316.75	4370	3558.25
5.5	3430.8	2806	4803.5	5460		2945.8	4600.8	3126.4			5593.2	5535.2	5409			5032	4371	3171			9023	6395.75	5076	6192		7412	4387.4	3821.25
5.66667	3605	2744	4981.25	5504		3015.4	4568.6	3047.6			5512.2	5666	5510			5059.6	4403	3333.5			9112.5	6059	5172.75	5896		7503	4536.4	3683.25
5.83333	3900.2	3009.33	5099.5	5008		3133.2	4759.8	3328.2			5638.2	5674.6	5669.75			5174.8	4663.2	3335.75			9141.5	6175	5264	6108		7011.5	4594.4	3876.75
6	3700.8	2850.33	5098	4734		2905.6	4798.2	3466.8			5627.8	5743.2	5582.5			5058.6	4630.8	3605.5			9211.75	6297	5237.25	6132		7446	4476	3880.25
6.16667	3737.2	2837	5082.25	4934		3025.6	4646	3691.4			5628.2	5457.4	5855.25			5088.6	4529.4	3586.5			9416	6319	5238.25	7092		7241.25	4772.6	4044.25
6.33333	3570.6	2868	5235.25	4592		2944.2	4682.6	3515.8			5749.8	5786.2	5928.5			5024.8	4529.2	3781			9639.5	6375.75	5340	6944		7519	4568	4006.5
6.5	3659.6	2884.67	5258.75	4916		2977.2	4523.4	3587.4			5731	5823.4	5994.5			5250.6	4620.6	3573.75			9481	6447.75	5235	7986		7512	4651.6	4190.5
6.66667	3761.6	2818.67	5497.25	5046		3018.4	4672.4	3613			5699	5819	6153.75			4985.2	4608	3571			9769	6457.75	5386.25	7310		7817.5	4668.8	4221.5
6.83333	3719.2	2992.33	5602	5618		3390.8	4601.6	3470.2			5711.4	5851.4	6112.5			5106	4656.2	4039.25			9888	6617.25	5491.25	7648		7750	4760	4159
7	4006	2977.67	5300.25	5344		3285.8	4707	3506			5585	5825.8	6341			5498.8	4745.6	3849.25			9697	6772.5	5520.25	7398		7470.25	4622.4	4138.5
7.16667	3730.4	2877.67	5449.25	5642		3327.2	4778.8	3703			5907	5795	6230			5360.6	4874	3905			9777.75	6717.25	5489.25	8270		7685.5	4767.8	4431.25
7.33333	3901	2890.67	5562.5	4924		3213.4	4740	3676.6			5761.4	6015.8	6274			5251	4882.2	3924.5			9645.25	6904.25	5541.25	7964		7518.75	4738.6	4430.75
7.5	4008	2961.33	5553.75	5318		3328.2	4718	3812.6			5900.2	6054.6	6516.25			5327	4708.2	4187			9765.75	7188.75	5619.5	7884		7247.25	4629	4308
7.66667	4099.6	2914.33	5756.75	5544		3475.6	4819.4	3866.6			5828	5933.6	6616.75			5391	4736.4	3956.5			9880	6959.75	6000.25	8208		7399.25	4749.8	4398.25
7.83333	3988.8	3189.33	5838.75	5452		3198.4	4849.6	3909.2			5935.4	5968.6	6633			5333.2	5059.6	4244.75			9964.25	7153.25	5848.5	7758		7342	4836.4	4527.5
8	3975.4	3041	5756.75	6110		3381.8	4770	3808.8			6190.8	5876.4	6791.5			5478	4986.6	4109.25			10311	7225.75	6009.25	8300		7519.5	4720.8	4518.75
8.16667	4133	3023	5674	5670		3387.8	4898.4	3875.4			5763	6024.8	6492.75			5496.6	4908.6	4168.25			10074.8	7105.75	5854.25	7826		7406.5	4909.4	4619.25
8.33333	4227.6	3049	5685.75	5704		3439	4806.6	3822.2			5955.2	6033.8	6924.5			5605	4983.8	4218.5			10081	7211.75	6038.5	8162		7517.75	4817.8	4481.5
8.5	4059.6	3186.67	5581.25	5986		3441.8	4937	4067.6			5993.6	6014.2	6641.25			5532.8	4879.2	4254.5			10330.5	7250.25	6048.25	7880		7513.25	4959.6	4690.75
8.66667	4049.8	2971.33	5930.75	5998		3609.6	4825	3982.2			6066.8	6078.4	6888			5470.8	5003.6	4256			10271.8	7335.5	6233.25	8136		7611.75	4942	4784.75
8.83333	4148.8	3111.33	5733	6176		3603.6	4981.4	3999			6075.6	5963.2	7127			5436.4	4788.4	4212			9935	7429.75	6257.75	8418		7308.75	5020.8	4763.75
9	4295.6	3055.33	5756	6072		3610.6	4854	4167			6115	6191.2	7187.25			5427.4	4804.4	4322			10490.8	7462.5	6294.5	8604		7268.25	5304.4	4849
9.16667	4281.6	3073	6156.5	6058		3485.2	4941.6	4153.8			6228	6177.6	7118.25			5583.6	4861.2	4399.25			10258.5	7544.25	6242.5	8820		7224	5244.6	4905.75
9.33333	4387.4	3082.33	6084	6786		3636	5046.4	4104			6173.2	6129.8	7174			5380.2	4852.2	4505			10472	7717.75	6273.75	9354		7554.75	5181.2	4911.75
9.5	4392	3115	5895.75	6666		3668.2	4939.8	4337			6036.6	6189.2	7256.25			5398.4	4950.2	4401.5			10476.8	7489.75	6310.25	9174		7297.25	5409	4831
9.66667	4241.8	3240.67	5965	6582		3698.4	5005	4336			5986.4	6101.6	7491.75			5292.8	4908.2	4685			10428.5	7684	6187.5	9142		7317.5	5429	4912.25
9.83333	4312.2	3349.33	6033.5	6740		3606.6	5090.6	4174.4			6367.4	6220	7520.25			5457	4995.8	4577.25			10504.2	7667	6249	9456		7411.25	5231.6	4970.25
10	4392.4	3165.33	6071.75	6690		3609.8	5081.8	4247.6			6119	6360.8	7373.5			5365.8	4961.6	4572.75			10852.5	7871.75	6397.75	9558		7256.5	5019.4	4959
10.1667	4183.8	3072.67	6207.5	6842		3809	4953.8	4344.4			6122.4	6256.8	7548			5401.8	4985.2	4568.75			10795.5	8068.25	6402.75	9454		7408.25	5054.2	5113.75
10.3333	4417	3312.67	6225.5	6984		3830.6	5111.8	4359.4			6188.2	6506.6	7530.5			5240.4	5032.8	4557.25			11067.2	8106.5	6268	9884		7663.25	5387.6	5110.5
10.5	4292.8	3294.33	6323	7148		3795.2	5148.6	4208.8			6225.4	6389	7612.5			5371.2	4995.2	4791.75			10995.8	8068	6302.5	9702		7596.75	5592.2	5267.25
10.6667	4548.4	3247.67	6168.5	6972		3825.6	5249.2	4270.2			6059.4	6459.6	7709.25			5498.2	4991.8	4902.75			10833.8	8168	6573.5	9998		7848.5	5161.2	5222
10.8333	4515.2	3196.67	6176	7814		3882	5140.2	4450.8			6077	6601	7995.25			5452.6	4940.4	4781.75			11064.5	8175	6690.25	9964		7917.5	5272.8	5251.25
11	4454.4	3221.67	6407.25	7676		3900.4	5237	4507.2			6077	6483.4	7822			5405	4974.4	4931			11227.5	8449	6559.25	9902		7879.5	5215.8	5119.25
11.1667	4527.6	3181.33	6254	7436		3965.8	5175.4	4535.8			6198.2	6614.2	7999.5			5466.8	4971.2	4838			11340.8	8554	6716.75	10062		7651.5	5141.2	5233.25
11.3333	4630.6	3350.33	6113	7978		4021.6	5129.4	4552.4			6173.2	6559.6	7884.5			5474.4	5171.2	4890.25			11485	8428.5	6378.75	10396		7880.75	5341	5455
11.5	4452	3278	6395.25	8374		3865.4	5264.4	4434			6276.2	6588	7990			5419.6	5228.4	4918.5			11570.5	8502	6621.5	10380		7668	5538.6	5312
11.6667	4603.4	3268.67	6396.75	8090		3805.8	5266.4	4416.8			6229	6510.8	8099.75			5452.4	5087.8	4945.5			11556	8834.25	6696.5	10508		7696.5	5371.2	5358.5
11.8333	4512.6	3377	6371	8160		3926.8	5235.2	4531.6			6265	6607.6	8012.5			5532.6	5061.6	5032.5			12035.2	8837.5	6757.75	11522		7867	5475.4	5404.25
12	4623.4	3426.33	6449.5	8128		4002.7	5321.4	4549.2			6182.4	6776.8	8262.25			5284.4	5262.4	4875.5			12169.8	9128	6789	11746		7734.25	5521	5649.5

## Sheet: 2C
Time h	neg PBS								CSE PBS								ethe PBS								neg R5								CSE R5								ethe R5								neg CHP40
0	0.151657	0.155896	0.150442	0.147245	0.157328	0.154825	0.145668	0.147143	0.171427	0.176752	0.173792	0.169856	0.180353	0.178263	0.182352	0.168742	0.172808	0.177578	0.18306	0.17788	0.184183	0.183233	0.194392	0.183384	0.183311	0.143093	0.15361	0.156547	0.153046	0.156417	0.147086	0.150268	0.176646	0.184549	0.188517	0.178782	0.183787	0.176951	0.171153	0.177958	0.183039	0.182996	0.186643	0.181593	0.18632	0.174254	0.177081	0.172764	0.147245
0.166667	0.140503	0.148807	0.143382	0.137132	0.146796	0.151238	0.139693	0.145769	0.17245	0.179072	0.172251	0.173258	0.181498	0.176295	0.184427	0.174799	0.169872	0.170584	0.180859	0.177017	0.175462	0.181334	0.18714	0.177189	0.168251	0.135801	0.151541	0.156909	0.150399	0.158992	0.145639	0.147071	0.186991	0.199319	0.205026	0.195902	0.18577	0.1719	0.175913	0.177271	0.188953	0.183362	0.1896	0.185003	0.178031	0.171038	0.176434	0.170325	0.142688
0.333333	0.144684	0.145813	0.143382	0.134167	0.147578	0.150847	0.138738	0.142543	0.174632	0.178324	0.167689	0.168284	0.179819	0.172007	0.179087	0.178385	0.166721	0.170714	0.181916	0.169224	0.179002	0.170757	0.181182	0.177664	0.168034	0.136597	0.152164	0.153856	0.150963	0.154768	0.140084	0.142312	0.193811	0.205179	0.204263	0.201959	0.190378	0.169596	0.16952	0.173029	0.189967	0.18142	0.185737	0.188931	0.176865	0.169246	0.172851	0.168447	0.140084
0.5	0.142977	0.147809	0.145046	0.134065	0.14765	0.148069	0.14004	0.139288	0.177607	0.180735	0.17602	0.166712	0.182505	0.17367	0.181513	0.174235	0.175052	0.172592	0.177686	0.173649	0.179218	0.17134	0.183255	0.179564	0.165039	0.137523	0.155607	0.152221	0.147867	0.160525	0.140995	0.142123	0.201578	0.206918	0.205758	0.205652	0.19253	0.174754	0.166941	0.180659	0.188694	0.185521	0.186989	0.192795	0.179779	0.173218	0.17652	0.172764	0.143512
0.666667	0.141212	0.15186	0.145711	0.140662	0.145422	0.146666	0.143787	0.142051	0.17837	0.181482	0.1757	0.171595	0.188425	0.174159	0.184794	0.181742	0.168534	0.172009	0.179412	0.175139	0.18224	0.176132	0.191003	0.178312	0.16475	0.135035	0.155751	0.156055	0.153046	0.162999	0.140966	0.140301	0.201166	0.21473	0.211831	0.210199	0.195886	0.178049	0.172175	0.17808	0.188953	0.184204	0.19191	0.197997	0.174448	0.16957	0.170476	0.173736	0.138131
0.833333	0.143715	0.149314	0.14603	0.139751	0.143903	0.14629	0.144178	0.142167	0.182871	0.184595	0.17811	0.174586	0.190348	0.177409	0.188715	0.184076	0.175462	0.177362	0.182931	0.17516	0.18306	0.171664	0.193594	0.179391	0.170435	0.135093	0.151021	0.158789	0.152337	0.166833	0.139013	0.14344	0.202798	0.210183	0.21148	0.21621	0.195352	0.179697	0.175471	0.176997	0.193896	0.192147	0.190658	0.198644	0.17488	0.1727	0.174858	0.17393	0.140735
1	0.146247	0.157082	0.148359	0.142832	0.145755	0.152525	0.145538	0.145755	0.184275	0.19021	0.179087	0.171671	0.197183	0.18458	0.18873	0.188639	0.177664	0.17665	0.184269	0.179369	0.17993	0.177945	0.184917	0.183837	0.169654	0.139679	0.1562	0.157155	0.155534	0.165545	0.144713	0.14574	0.213906	0.220315	0.221673	0.220712	0.200357	0.175379	0.173701	0.183252	0.195191	0.193702	0.194781	0.204041	0.181657	0.172333	0.173498	0.176045	0.142789
1.16667	0.15063	0.153552	0.147158	0.137407	0.14752	0.152395	0.147664	0.144973	0.183054	0.194422	0.181711	0.176951	0.2017	0.184809	0.197961	0.192652	0.177902	0.17775	0.189039	0.183255	0.187895	0.175225	0.1896	0.182909	0.17003	0.13706	0.154797	0.165343	0.156996	0.168526	0.142095	0.146102	0.213067	0.227456	0.21946	0.226205	0.205026	0.183725	0.177882	0.182062	0.198903	0.197932	0.194155	0.204062	0.182413	0.174362	0.176887	0.179348	0.145596
1.33333	0.146608	0.151107	0.147693	0.140937	0.145046	0.154015	0.147332	0.146131	0.188745	0.200143	0.190668	0.17335	0.202432	0.189844	0.194544	0.19758	0.185413	0.178204	0.186838	0.183924	0.188197	0.181182	0.195407	0.191953	0.17139	0.138507	0.158341	0.16161	0.164446	0.173792	0.144945	0.146912	0.215432	0.224175	0.224465	0.225625	0.201669	0.180735	0.17869	0.188349	0.200393	0.189838	0.205012	0.216668	0.184636	0.173131	0.180125	0.180233	0.146898
1.5	0.153133	0.162204	0.151136	0.144872	0.148836	0.154695	0.146145	0.146984	0.191553	0.202829	0.183024	0.173487	0.207986	0.194834	0.197519	0.195093	0.182737	0.17652	0.191759	0.189557	0.182542	0.182996	0.198882	0.188608	0.175441	0.14033	0.158746	0.162059	0.162102	0.17628	0.147433	0.1437	0.221047	0.230385	0.22091	0.228799	0.210794	0.180613	0.178873	0.195413	0.200868	0.19981	0.199465	0.214531	0.178916	0.181161	0.178894	0.17883	0.147028
1.66667	0.151353	0.152843	0.146391	0.140141	0.151614	0.154739	0.148127	0.147722	0.19671	0.202035	0.193476	0.178049	0.210168	0.18931	0.198175	0.19816	0.182132	0.181571	0.191003	0.186535	0.188759	0.182715	0.198882	0.188521	0.179058	0.14234	0.161567	0.160959	0.161799	0.173329	0.145306	0.14603	0.220391	0.234292	0.224587	0.239754	0.208871	0.186274	0.196115	0.192621	0.212588	0.208185	0.200307	0.212761	0.185499	0.17842	0.187723	0.185909	0.14833
1.83333	0.151932	0.159223	0.148214	0.142297	0.153003	0.159064	0.149776	0.150384	0.189371	0.210428	0.188166	0.17898	0.210458	0.19613	0.197717	0.202875	0.18496	0.188349	0.19232	0.190399	0.18878	0.182758	0.206652	0.190982	0.174949	0.140026	0.162363	0.165126	0.16501	0.179549	0.1482	0.151165	0.22059	0.232857	0.227898	0.237313	0.213876	0.187449	0.189264	0.196848	0.210495	0.204386	0.206307	0.221308	0.189061	0.181506	0.186406	0.189126	0.154391
2	0.152323	0.161133	0.149965	0.143686	0.153133	0.157314	0.149834	0.155824	0.198572	0.207178	0.19195	0.18458	0.21734	0.196375	0.201364	0.208444	0.187744	0.186859	0.199227	0.191133	0.186514	0.184895	0.20322	0.192946	0.175875	0.142717	0.16135	0.169596	0.163665	0.177003	0.149516	0.15361	0.231225	0.235772	0.229928	0.23861	0.215036	0.192758	0.186945	0.198068	0.208768	0.204127	0.19927	0.220467	0.193335	0.182024	0.189708	0.187053	0.15131
2.16667	0.153075	0.157647	0.151802	0.143671	0.154999	0.158732	0.155476	0.154739	0.191645	0.211618	0.19253	0.194849	0.217736	0.194483	0.20585	0.206781	0.18565	0.186363	0.201386	0.192234	0.19422	0.191457	0.199227	0.191241	0.181445	0.144424	0.164258	0.171853	0.168829	0.178334	0.149531	0.152366	0.234322	0.240761	0.228966	0.24305	0.216531	0.193537	0.185846	0.203119	0.211552	0.206652	0.208314	0.219431	0.185478	0.183881	0.189255	0.189644	0.152323
2.33333	0.157531	0.161495	0.159325	0.145379	0.155404	0.1596	0.150399	0.153118	0.200021	0.208841	0.194376	0.185389	0.212747	0.200525	0.206048	0.205362	0.189277	0.189406	0.194673	0.189277	0.194263	0.183319	0.199443	0.200501	0.179173	0.141487	0.162594	0.169437	0.168945	0.180331	0.152164	0.151643	0.230797	0.242974	0.229867	0.245217	0.220193	0.196924	0.193003	0.199884	0.214639	0.207753	0.208638	0.220316	0.185953	0.183341	0.190356	0.189622	0.151802
2.5	0.156156	0.165545	0.157343	0.148055	0.157256	0.162464	0.149314	0.153567	0.204614	0.213693	0.198099	0.184443	0.219796	0.19996	0.206491	0.208642	0.192558	0.19068	0.197241	0.195256	0.193615	0.190291	0.203803	0.199357	0.186826	0.146666	0.164894	0.176685	0.169669	0.18321	0.150876	0.156359	0.234169	0.244927	0.243614	0.246101	0.219232	0.20051	0.195017	0.206125	0.216754	0.212221	0.207581	0.224546	0.194263	0.187053	0.191262	0.193011	0.156692
2.66667	0.152612	0.165155	0.152598	0.151252	0.153856	0.161885	0.155317	0.155896	0.201593	0.209741	0.19967	0.187342	0.232949	0.203668	0.206903	0.211023	0.185888	0.19327	0.20022	0.189881	0.19068	0.195385	0.210171	0.201623	0.189156	0.145653	0.168511	0.17356	0.169697	0.184121	0.152048	0.152438	0.241661	0.245598	0.245888	0.248695	0.22416	0.197473	0.195764	0.205087	0.215502	0.212631	0.21112	0.226597	0.195277	0.188003	0.188543	0.192644	0.151773
2.83333	0.158775	0.167426	0.156518	0.146681	0.156243	0.161929	0.157357	0.153711	0.205758	0.211435	0.194055	0.188868	0.225152	0.202646	0.208947	0.207483	0.189234	0.192147	0.198213	0.197134	0.192838	0.195968	0.206739	0.197414	0.18373	0.147447	0.171549	0.178551	0.170493	0.188085	0.153842	0.153321	0.236962	0.25338	0.24038	0.247154	0.218133	0.203668	0.197275	0.209543	0.22269	0.210408	0.215826	0.219387	0.186794	0.184075	0.189967	0.196702	0.158703
3	0.15212	0.162999	0.156735	0.147939	0.156055	0.165155	0.155115	0.157401	0.204904	0.212487	0.197199	0.197336	0.228799	0.204355	0.210397	0.212945	0.187809	0.194047	0.20076	0.200047	0.195644	0.191414	0.207257	0.199832	0.183629	0.148778	0.174761	0.179984	0.172186	0.18768	0.156099	0.161755	0.238793	0.255287	0.249977	0.256645	0.227303	0.201929	0.195993	0.210946	0.213689	0.208509	0.21438	0.227287	0.192579	0.189557	0.192644	0.192666	0.15659
3.16667	0.158066	0.168989	0.155014	0.151599	0.162768	0.163694	0.155954	0.155853	0.200418	0.215402	0.204736	0.188913	0.228631	0.203622	0.207101	0.212243	0.188284	0.189557	0.200242	0.199853	0.199896	0.194155	0.213667	0.19804	0.186349	0.149154	0.175238	0.180967	0.17505	0.194335	0.156764	0.159093	0.245812	0.252922	0.244835	0.252449	0.225747	0.20701	0.19552	0.217568	0.223877	0.214574	0.214639	0.229856	0.196227	0.185068	0.196205	0.20145	0.156489
3.33333	0.158399	0.171882	0.157632	0.148807	0.16271	0.167137	0.158124	0.158399	0.202966	0.220315	0.197458	0.192438	0.222833	0.206933	0.215585	0.216561	0.190788	0.193378	0.203674	0.200414	0.195277	0.195385	0.211876	0.205616	0.186494	0.151411	0.175991	0.180519	0.181213	0.193452	0.158862	0.158558	0.241509	0.266288	0.251533	0.25666	0.235924	0.210916	0.199564	0.215615	0.22174	0.219387	0.213193	0.232036	0.194435	0.189859	0.18919	0.197932	0.161668
3.5	0.160511	0.164417	0.155115	0.150847	0.162261	0.168309	0.159513	0.164894	0.207239	0.217431	0.198663	0.190897	0.225762	0.212655	0.212014	0.21972	0.19273	0.193658	0.200587	0.197414	0.201688	0.195277	0.209502	0.205508	0.199442	0.153552	0.181488	0.186986	0.181488	0.195434	0.158225	0.161032	0.249382	0.259834	0.254097	0.26197	0.228997	0.209955	0.205758	0.225945	0.220294	0.216668	0.219905	0.231496	0.195795	0.188003	0.195795	0.194694	0.167875
3.66667	0.161654	0.170508	0.160482	0.149588	0.158601	0.164403	0.159513	0.157285	0.205331	0.219125	0.206201	0.194925	0.233437	0.212808	0.217706	0.2203	0.189644	0.198083	0.205854	0.200587	0.197393	0.202681	0.213732	0.210624	0.194581	0.153176	0.183123	0.18972	0.190573	0.196707	0.165647	0.16514	0.25132	0.271568	0.264473	0.271278	0.237557	0.212045	0.205362	0.22149	0.225366	0.222409	0.222841	0.237864	0.19463	0.192277	0.196227	0.202141	0.163882
3.83333	0.161654	0.168048	0.156373	0.148156	0.157603	0.17317	0.160714	0.164055	0.205697	0.234383	0.199411	0.198679	0.230034	0.208139	0.216149	0.221963	0.195752	0.194608	0.208055	0.206048	0.200285	0.201623	0.218459	0.216819	0.201727	0.156142	0.188635	0.200006	0.191948	0.194407	0.165777	0.168916	0.258751	0.27439	0.272483	0.266731	0.236672	0.214242	0.209893	0.229241	0.227611	0.225863	0.223726	0.239159	0.199378	0.193443	0.197544	0.204731	0.170956
4	0.161755	0.169669	0.164923	0.152612	0.160091	0.172388	0.162956	0.163766	0.206643	0.215188	0.208597	0.197961	0.234597	0.212732	0.220712	0.218194	0.205357	0.192709	0.20771	0.197522	0.196076	0.201494	0.222388	0.20866	0.199268	0.16067	0.194176	0.203521	0.19785	0.203666	0.165025	0.171795	0.262733	0.28295	0.277091	0.272468	0.242333	0.224816	0.211679	0.227837	0.230978	0.229532	0.221611	0.242958	0.204278	0.193464	0.203717	0.205034	0.173444
4.16667	0.164041	0.170059	0.160685	0.15484	0.165459	0.1676	0.160699	0.16284	0.214929	0.224511	0.201334	0.201349	0.235466	0.220849	0.223138	0.226418	0.197522	0.198796	0.206782	0.203954	0.199055	0.206588	0.22051	0.210063	0.198024	0.162898	0.201221	0.203579	0.205503	0.210596	0.17343	0.177134	0.265281	0.294943	0.275092	0.29383	0.244377	0.224297	0.211328	0.230462	0.229403	0.22405	0.2201	0.241598	0.201882	0.204775	0.204429	0.205789	0.175774
4.33333	0.166124	0.174529	0.156576	0.153885	0.167166	0.174472	0.161856	0.163375	0.210672	0.2277	0.198267	0.19996	0.237954	0.213159	0.219262	0.227792	0.193809	0.200026	0.202616	0.205401	0.201386	0.205293	0.222129	0.213883	0.203116	0.166529	0.209062	0.202349	0.203391	0.21087	0.177032	0.177351	0.270332	0.288703	0.286734	0.303015	0.254143	0.232659	0.215081	0.247749	0.241059	0.229899	0.227784	0.244512	0.197544	0.200803	0.205034	0.208293	0.173647
4.5	0.162377	0.173242	0.160265	0.155346	0.166153	0.172244	0.163028	0.16964	0.217065	0.227486	0.202981	0.202051	0.239342	0.216867	0.223672	0.225747	0.20035	0.196292	0.207948	0.202184	0.198105	0.207688	0.220683	0.20717	0.203275	0.167788	0.211637	0.204708	0.210523	0.212042	0.177047	0.180823	0.275855	0.298377	0.291556	0.296042	0.257026	0.234719	0.224862	0.239418	0.244728	0.234302	0.229079	0.244771	0.20022	0.201817	0.207386	0.211336	0.181792
4.66667	0.166225	0.177162	0.161017	0.154912	0.167629	0.172866	0.167918	0.169235	0.218057	0.226037	0.209115	0.205667	0.238228	0.21795	0.222466	0.228738	0.205638	0.19858	0.209372	0.203803	0.20389	0.205379	0.218761	0.210624	0.208324	0.170797	0.213388	0.212216	0.221677	0.22337	0.176381	0.186291	0.285575	0.306784	0.295401	0.310247	0.256981	0.241966	0.22535	0.245598	0.241555	0.235813	0.232338	0.253168	0.206955	0.20717	0.212955	0.211077	0.180649
4.83333	0.16245	0.174052	0.165083	0.156619	0.165632	0.173878	0.164215	0.169611	0.221108	0.227975	0.208322	0.200235	0.252281	0.218286	0.224923	0.228341	0.207667	0.196788	0.20825	0.203328	0.21125	0.212696	0.221244	0.214099	0.216006	0.178305	0.227435	0.221214	0.223428	0.234047	0.187072	0.189561	0.282172	0.307196	0.302481	0.307211	0.263694	0.234749	0.229729	0.252998	0.244901	0.238749	0.235425	0.253901	0.207063	0.214509	0.212049	0.213819	0.186986
5	0.163477	0.179897	0.164504	0.154753	0.165676	0.171998	0.166428	0.171188	0.212899	0.231545	0.207071	0.200571	0.241371	0.225213	0.224114	0.232644	0.206847	0.20458	0.20866	0.204602	0.207041	0.207667	0.222798	0.217013	0.215601	0.180258	0.226813	0.219652	0.229895	0.232831	0.19053	0.193727	0.289008	0.318151	0.313284	0.316381	0.273414	0.246452	0.231881	0.2546	0.246822	0.24203	0.233331	0.259772	0.204105	0.208746	0.214963	0.207041	0.195868
5.16667	0.157806	0.171983	0.161842	0.153929	0.165372	0.179795	0.166196	0.169162	0.21766	0.234032	0.207864	0.19935	0.239144	0.222451	0.233391	0.226006	0.201386	0.199465	0.211919	0.205465	0.200112	0.211423	0.220683	0.221416	0.219146	0.183571	0.243653	0.230531	0.238821	0.243942	0.193177	0.196866	0.29296	0.325887	0.313787	0.331228	0.268424	0.247963	0.237938	0.262153	0.249282	0.24203	0.244469	0.254441	0.21248	0.210451	0.212998	0.222129	0.197706
5.33333	0.164923	0.172504	0.161668	0.155505	0.165415	0.17424	0.161524	0.166616	0.221398	0.235573	0.210626	0.201044	0.242241	0.219644	0.230919	0.236504	0.204839	0.205552	0.217229	0.208207	0.203242	0.212113	0.220618	0.222604	0.222979	0.18674	0.253823	0.239964	0.240094	0.24643	0.194016	0.20517	0.306692	0.327535	0.327886	0.328512	0.279777	0.250572	0.245308	0.268348	0.246822	0.236072	0.242332	0.262492	0.210905	0.213408	0.217898	0.217358	0.204997
5.5	0.165531	0.179781	0.163289	0.158804	0.167759	0.176034	0.168381	0.173039	0.220773	0.23063	0.211251	0.202142	0.246758	0.220895	0.228493	0.233529	0.204127	0.204472	0.21261	0.206134	0.20104	0.209502	0.220898	0.214682	0.229808	0.189112	0.264442	0.238618	0.253374	0.257729	0.198718	0.206993	0.3151	0.339147	0.333089	0.338201	0.289633	0.258034	0.254585	0.275352	0.249822	0.248592	0.240152	0.267932	0.210106	0.216538	0.216063	0.224611	0.201554
5.66667	0.162941	0.175267	0.16365	0.160641	0.168945	0.173661	0.16922	0.168902	0.217095	0.230584	0.211709	0.20968	0.24337	0.221902	0.23034	0.236458	0.209674	0.202983	0.205271	0.210797	0.204861	0.209761	0.226338	0.218114	0.227204	0.195217	0.262156	0.245461	0.262084	0.268246	0.208078	0.21223	0.318731	0.355809	0.340291	0.337529	0.293204	0.2584	0.257042	0.278739	0.268622	0.253383	0.248246	0.269356	0.211531	0.213862	0.216668	0.227741	0.200136
5.83333	0.165488	0.177785	0.163752	0.157473	0.168743	0.177842	0.167716	0.169278	0.221505	0.234185	0.210153	0.204111	0.248482	0.224786	0.233803	0.23063	0.205962	0.207559	0.213775	0.206285	0.204839	0.218891	0.228626	0.213516	0.230546	0.196577	0.264326	0.246749	0.267364	0.266149	0.214863	0.218726	0.325719	0.35236	0.345509	0.345509	0.297186	0.266029	0.259239	0.279899	0.259082	0.254139	0.256125	0.276846	0.215329	0.222604	0.224827	0.232489	0.207283
6	0.163665	0.1756	0.161741	0.159151	0.170016	0.175672	0.169263	0.168844	0.220117	0.235268	0.218698	0.202463	0.24633	0.226937	0.22683	0.228707	0.209394	0.203307	0.215049	0.205681	0.205681	0.213171	0.231648	0.216603	0.243088	0.207066	0.273021	0.254633	0.275726	0.278532	0.21631	0.217033	0.330221	0.353917	0.355214	0.353932	0.299155	0.276252	0.271217	0.294684	0.26165	0.260679	0.252024	0.271169	0.221783	0.222819	0.228906	0.232122	0.206227
6.16667	0.163477	0.182269	0.16556	0.157878	0.166558	0.17803	0.172417	0.169871	0.220376	0.240914	0.217095	0.207437	0.249336	0.23127	0.228829	0.230355	0.206156	0.200825	0.221611	0.209307	0.20635	0.209912	0.230072	0.217272	0.24889	0.205503	0.280182	0.267465	0.279053	0.287256	0.217598	0.223746	0.338948	0.359593	0.360432	0.353215	0.31542	0.278068	0.263923	0.29711	0.262125	0.259341	0.257053	0.281033	0.219646	0.230072	0.236072	0.23413	0.214444
6.33333	0.163072	0.178942	0.163911	0.161249	0.17032	0.175831	0.171737	0.17139	0.221475	0.233254	0.212945	0.208261	0.255577	0.226327	0.240761	0.233956	0.202357	0.205012	0.221308	0.210171	0.20676	0.209631	0.238188	0.21751	0.252376	0.212664	0.289339	0.274583	0.283176	0.287473	0.227941	0.229923	0.337972	0.367619	0.373585	0.35854	0.317251	0.287894	0.273597	0.305929	0.264823	0.260485	0.257269	0.281681	0.224633	0.230914	0.231345	0.238598	0.214212
6.5	0.164649	0.183571	0.162131	0.159976	0.168468	0.172605	0.16948	0.169842	0.223	0.236748	0.21618	0.210382	0.250587	0.229684	0.230111	0.232888	0.207581	0.200609	0.214984	0.208811	0.210516	0.212567	0.236828	0.219819	0.253881	0.212722	0.300103	0.270952	0.2976	0.292956	0.230574	0.234466	0.34522	0.37598	0.37862	0.367253	0.313986	0.287345	0.276755	0.317755	0.26927	0.26355	0.263615	0.291157	0.22487	0.238058	0.231065	0.24449	0.213807
6.66667	0.164981	0.186031	0.16148	0.162594	0.168714	0.179	0.1733	0.171072	0.221093	0.233788	0.217568	0.212686	0.254143	0.231011	0.23806	0.23536	0.213322	0.207257	0.220812	0.213365	0.209307	0.215524	0.237022	0.222237	0.259812	0.221706	0.302374	0.28879	0.302331	0.299987	0.230169	0.23367	0.348454	0.376743	0.382068	0.380039	0.322607	0.293036	0.286246	0.321737	0.272896	0.263291	0.265471	0.296704	0.231971	0.234864	0.238641	0.241145	0.218379
6.83333	0.166587	0.181821	0.167166	0.163506	0.168121	0.182226	0.169148	0.169162	0.227639	0.234429	0.218301	0.202905	0.25312	0.241326	0.238549	0.238762	0.214617	0.205897	0.221697	0.214142	0.210171	0.215653	0.237497	0.22323	0.263603	0.220491	0.310664	0.287806	0.311387	0.303763	0.236361	0.241352	0.350941	0.386097	0.389011	0.38631	0.32723	0.311392	0.28913	0.324056	0.276328	0.270781	0.270738	0.295301	0.238512	0.240605	0.235403	0.252801	0.226799
7	0.166848	0.182269	0.169813	0.162594	0.171101	0.175976	0.173936	0.176352	0.222085	0.239724	0.220941	0.211663	0.255134	0.231774	0.241814	0.242073	0.213365	0.207732	0.21928	0.211919	0.215006	0.212416	0.236072	0.219128	0.26978	0.226538	0.316002	0.294952	0.311633	0.310577	0.244564	0.242539	0.359578	0.386341	0.40726	0.386921	0.333654	0.315954	0.304175	0.321523	0.278681	0.270479	0.275788	0.305511	0.241382	0.244469	0.239634	0.2517	0.225352
7.16667	0.168121	0.179159	0.16407	0.169046	0.17126	0.174732	0.169596	0.172938	0.228326	0.240639	0.221032	0.2082	0.256889	0.233956	0.243447	0.248085	0.212955	0.206825	0.220834	0.211336	0.210926	0.217445	0.232252	0.212977	0.269216	0.23668	0.32202	0.299813	0.319474	0.31878	0.249179	0.244911	0.372303	0.405459	0.412661	0.388965	0.333959	0.316137	0.303854	0.343251	0.278012	0.279846	0.274148	0.29951	0.242828	0.250124	0.24503	0.263118	0.226972
7.33333	0.168974	0.189459	0.167426	0.1653	0.173444	0.172707	0.174197	0.177842	0.225213	0.242623	0.222878	0.214654	0.256981	0.241036	0.24604	0.239571	0.211509	0.211638	0.224395	0.211293	0.21179	0.214552	0.24367	0.222863	0.273266	0.232745	0.334838	0.305224	0.330049	0.324957	0.245924	0.244622	0.371403	0.406894	0.418048	0.393329	0.343755	0.327245	0.305762	0.343953	0.282609	0.28153	0.28017	0.296294	0.240907	0.252887	0.245009	0.260981	0.231891
7.5	0.165256	0.185626	0.172461	0.166746	0.171911	0.177264	0.170826	0.176728	0.224419	0.241707	0.225777	0.21795	0.259758	0.242455	0.244026	0.246529	0.213452	0.211336	0.224266	0.213926	0.21602	0.21602	0.238706	0.223208	0.28565	0.234148	0.329934	0.30968	0.334028	0.333406	0.250163	0.258163	0.378712	0.415393	0.420901	0.404529	0.343465	0.322241	0.316839	0.347493	0.283516	0.279825	0.287185	0.305619	0.244469	0.256535	0.251549	0.260722	0.231254
7.66667	0.172736	0.183658	0.170696	0.166225	0.170623	0.176468	0.176425	0.180041	0.226784	0.242333	0.226464	0.217233	0.268073	0.244072	0.247398	0.24334	0.211574	0.209566	0.224136	0.216042	0.216366	0.21861	0.240562	0.224633	0.282945	0.236057	0.344516	0.318085	0.336415	0.336805	0.255371	0.257382	0.388752	0.41965	0.430178	0.411639	0.349309	0.328466	0.322759	0.351918	0.284768	0.293531	0.286667	0.313389	0.251829	0.260571	0.254463	0.25729	0.23869
7.83333	0.168251	0.186479	0.170363	0.168873	0.170609	0.184989	0.181126	0.17722	0.226495	0.237755	0.225884	0.214166	0.267021	0.244438	0.248756	0.250725	0.221416	0.211509	0.222129	0.212847	0.209847	0.214855	0.241512	0.229964	0.284435	0.24102	0.348032	0.318418	0.343127	0.346296	0.261722	0.262156	0.399432	0.431093	0.436159	0.413928	0.361424	0.331319	0.326437	0.35323	0.289624	0.290293	0.292624	0.310756	0.248937	0.264025	0.258283	0.267651	0.240296
8	0.168887	0.189459	0.170783	0.171896	0.177582	0.177466	0.179376	0.180577	0.223824	0.245094	0.226235	0.222924	0.267799	0.248833	0.248421	0.247963	0.218373	0.21479	0.226036	0.219193	0.217531	0.222927	0.241447	0.222409	0.288182	0.243262	0.350129	0.329037	0.34631	0.351258	0.262402	0.262894	0.403964	0.441271	0.449831	0.418368	0.363713	0.336385	0.328374	0.353703	0.290488	0.30292	0.285782	0.323555	0.251613	0.262082	0.261758	0.264456	0.243537
8.16667	0.168164	0.191253	0.170681	0.16909	0.173936	0.180504	0.176048	0.177365	0.229409	0.245827	0.232613	0.216195	0.271919	0.242302	0.250603	0.247414	0.22269	0.206696	0.229964	0.216473	0.217402	0.216063	0.24462	0.224136	0.293072	0.247154	0.360589	0.32976	0.348856	0.362918	0.267089	0.269433	0.412066	0.434435	0.447725	0.432085	0.363392	0.339849	0.324163	0.359852	0.286365	0.301194	0.295236	0.320685	0.260226	0.268579	0.252542	0.275076	0.247588
8.33333	0.165198	0.190602	0.168439	0.169495	0.177756	0.183499	0.17803	0.180229	0.225655	0.247475	0.231042	0.218835	0.269599	0.246758	0.248497	0.249336	0.21438	0.208034	0.228496	0.215696	0.214552	0.220057	0.239267	0.223683	0.300435	0.254633	0.366665	0.333015	0.357204	0.357117	0.267538	0.266742	0.416903	0.44446	0.454469	0.444383	0.367848	0.346715	0.333959	0.364308	0.298042	0.294179	0.300546	0.326772	0.258866	0.274839	0.270932	0.277537	0.249136
8.5	0.173734	0.191629	0.170103	0.167788	0.175513	0.183137	0.183542	0.178624	0.227669	0.250801	0.229104	0.223336	0.273765	0.244377	0.250786	0.257332	0.214099	0.208638	0.21697	0.218783	0.220143	0.219474	0.247016	0.224287	0.301058	0.253056	0.363034	0.344328	0.362253	0.367432	0.275306	0.279415	0.410891	0.451753	0.45395	0.449388	0.381275	0.354802	0.337896	0.37241	0.300222	0.298172	0.301582	0.334348	0.26478	0.279112	0.268471	0.270479	0.249063
8.66667	0.170566	0.187362	0.174139	0.170218	0.174182	0.182848	0.179419	0.18198	0.228966	0.254066	0.230294	0.219567	0.270072	0.242729	0.248131	0.25132	0.214056	0.207883	0.233115	0.220596	0.219474	0.225194	0.241922	0.2261	0.305918	0.257903	0.369399	0.345326	0.365378	0.366202	0.27033	0.283133	0.426531	0.463975	0.459108	0.440523	0.373753	0.34966	0.346852	0.37006	0.298215	0.308921	0.30182	0.329664	0.267198	0.282803	0.270975	0.277753	0.247414
8.83333	0.173546	0.188866	0.173285	0.171752	0.18224	0.180418	0.180056	0.176265	0.232171	0.252754	0.230675	0.220086	0.264793	0.247643	0.258064	0.251106	0.216279	0.210343	0.226014	0.217488	0.217574	0.220035	0.244534	0.226057	0.31308	0.258293	0.383534	0.354325	0.371859	0.38757	0.280283	0.277173	0.416125	0.464906	0.467729	0.459077	0.372059	0.355549	0.344396	0.375828	0.307151	0.309094	0.307777	0.345227	0.267457	0.281552	0.265169	0.279954	0.252449
9	0.177351	0.190819	0.173864	0.16747	0.176844	0.189922	0.180302	0.179593	0.230507	0.255638	0.234093	0.227303	0.26876	0.256279	0.24688	0.256645	0.218783	0.208466	0.230245	0.217315	0.211013	0.225841	0.241145	0.223078	0.314845	0.267089	0.393227	0.363468	0.375259	0.382015	0.287777	0.286012	0.440767	0.466722	0.471787	0.455079	0.378681	0.359913	0.353902	0.376179	0.313821	0.314835	0.31149	0.339981	0.265622	0.287056	0.265514	0.28248	0.259653
9.16667	0.173589	0.194812	0.174761	0.17437	0.179521	0.185683	0.178927	0.181271	0.234383	0.253944	0.235497	0.230462	0.270149	0.247627	0.247215	0.258796	0.223532	0.210516	0.231518	0.225021	0.217596	0.222539	0.251074	0.230266	0.317261	0.266539	0.399997	0.362123	0.382217	0.39285	0.290728	0.286648	0.437319	0.463044	0.480363	0.459306	0.381382	0.364857	0.353505	0.390018	0.311231	0.316627	0.312914	0.347579	0.278961	0.281767	0.270522	0.28317	0.25757
9.33333	0.167166	0.188939	0.176598	0.172981	0.17709	0.191615	0.180663	0.185915	0.23124	0.25515	0.23774	0.225854	0.26876	0.247048	0.248116	0.250252	0.221222	0.207494	0.225561	0.22146	0.216085	0.217013	0.248009	0.230849	0.316031	0.26952	0.39327	0.377255	0.399404	0.405089	0.288037	0.287025	0.439852	0.474564	0.485108	0.473084	0.39336	0.362004	0.353764	0.392185	0.316627	0.321073	0.315245	0.3435	0.278465	0.291437	0.274342	0.282307	0.274525
9.5	0.17084	0.189271	0.178247	0.172663	0.181633	0.189069	0.180302	0.183976	0.233712	0.263618	0.241097	0.231057	0.273368	0.249825	0.257179	0.25341	0.218546	0.21697	0.225517	0.220812	0.217617	0.224028	0.251765	0.227568	0.324291	0.277505	0.407737	0.372409	0.384546	0.394471	0.300464	0.293983	0.44893	0.480485	0.494446	0.469819	0.392063	0.374546	0.353764	0.397876	0.313173	0.329124	0.31885	0.343888	0.281336	0.289106	0.279868	0.28507	0.266713
9.66667	0.173907	0.192121	0.175557	0.172345	0.180229	0.187926	0.182718	0.186089	0.232796	0.264015	0.23687	0.226998	0.271827	0.24604	0.26197	0.257759	0.222042	0.211811	0.230374	0.222604	0.221805	0.218006	0.259362	0.231648	0.322657	0.275104	0.400937	0.378543	0.3934	0.409574	0.301665	0.300595	0.453889	0.486512	0.49556	0.473954	0.394977	0.380482	0.365956	0.392627	0.318548	0.328045	0.323922	0.354314	0.2814	0.296574	0.286171	0.291524	0.270981
9.83333	0.17654	0.192874	0.181083	0.172591	0.183629	0.189966	0.181459	0.185987	0.231881	0.2658	0.241844	0.225106	0.274604	0.251366	0.255974	0.258369	0.226877	0.210689	0.231324	0.221136	0.221373	0.218416	0.245419	0.224892	0.327952	0.280297	0.411383	0.392952	0.397364	0.404713	0.298772	0.29582	0.462892	0.494736	0.498306	0.4982	0.399692	0.377781	0.368946	0.389164	0.32457	0.323685	0.3228	0.360314	0.28276	0.290811	0.28548	0.288847	0.263776
10	0.173618	0.192599	0.175238	0.18088	0.180475	0.190458	0.18457	0.187362	0.232262	0.262428	0.244286	0.22532	0.270759	0.25042	0.253899	0.261863	0.223834	0.216258	0.229856	0.228194	0.22256	0.219452	0.257873	0.225928	0.330006	0.280862	0.418616	0.383621	0.396887	0.408287	0.304139	0.301202	0.46251	0.492127	0.499817	0.494492	0.405871	0.380527	0.374897	0.396472	0.330268	0.330527	0.325584	0.361501	0.284379	0.300956	0.281832	0.293445	0.264369
10.1667	0.179029	0.203738	0.177423	0.17628	0.184512	0.188823	0.18428	0.188852	0.234353	0.25898	0.245705	0.226891	0.278586	0.246849	0.256538	0.260719	0.22228	0.210538	0.238749	0.226122	0.219172	0.219905	0.252736	0.227482	0.331728	0.290612	0.426891	0.391896	0.408359	0.413943	0.301969	0.304342	0.475205	0.494293	0.495575	0.496246	0.405414	0.389591	0.374195	0.400119	0.329988	0.344428	0.325369	0.357292	0.283257	0.302035	0.278961	0.290876	0.268782
10.3333	0.177553	0.194971	0.182255	0.17317	0.180287	0.193047	0.182891	0.185553	0.233559	0.261055	0.245567	0.227074	0.269706	0.254631	0.253883	0.257988	0.22828	0.213603	0.235662	0.222539	0.224244	0.222323	0.248764	0.227072	0.334042	0.292001	0.432794	0.394688	0.409053	0.430566	0.303387	0.300956	0.469941	0.507004	0.507751	0.498978	0.410663	0.392322	0.378956	0.415896	0.33765	0.33506	0.326664	0.370934	0.29515	0.302964	0.292732	0.302273	0.266322
10.5	0.178725	0.192208	0.176092	0.175846	0.187246	0.187622	0.182515	0.183759	0.238869	0.267082	0.244591	0.233239	0.275962	0.249123	0.254768	0.264473	0.228842	0.217682	0.230439	0.221719	0.219754	0.220035	0.256621	0.231194	0.337543	0.296269	0.430276	0.400098	0.415173	0.426501	0.309362	0.306135	0.479325	0.502197	0.505051	0.515289	0.415103	0.387424	0.389103	0.42264	0.32988	0.335298	0.329405	0.365516	0.293768	0.2961	0.297848	0.297826	0.27739
10.6667	0.179636	0.195752	0.18402	0.176613	0.179275	0.195188	0.18768	0.184541	0.232995	0.263298	0.249321	0.225777	0.282294	0.254875	0.262718	0.266517	0.224222	0.214596	0.235965	0.228	0.221028	0.220402	0.255671	0.225841	0.344661	0.301578	0.439449	0.402109	0.424909	0.435485	0.31172	0.311575	0.479478	0.518371	0.526107	0.512878	0.416247	0.391239	0.387622	0.424502	0.332038	0.342291	0.333895	0.378964	0.294394	0.301194	0.296574	0.304323	0.281932
10.8333	0.17602	0.199702	0.182414	0.18117	0.183152	0.190949	0.185322	0.18943	0.2389	0.26046	0.243126	0.230355	0.28054	0.251121	0.25428	0.273841	0.224525	0.216948	0.238814	0.227698	0.222884	0.223532	0.264392	0.229014	0.346194	0.298511	0.444526	0.405654	0.426732	0.442819	0.325145	0.311792	0.485535	0.516983	0.517761	0.529021	0.426836	0.410342	0.391956	0.429171	0.340348	0.348853	0.331348	0.385914	0.300179	0.307496	0.302812	0.302942	0.280225
11	0.179072	0.201337	0.181517	0.181343	0.183427	0.192642	0.192136	0.18943	0.240868	0.260231	0.243767	0.231179	0.281745	0.252785	0.253944	0.266731	0.224071	0.220337	0.23659	0.226877	0.226985	0.226014	0.262643	0.229899	0.353587	0.298425	0.445192	0.409893	0.437669	0.447319	0.315047	0.310736	0.489121	0.521636	0.528258	0.51361	0.432924	0.412341	0.403979	0.436678	0.347666	0.343975	0.330333	0.373977	0.302985	0.311338	0.302294	0.307669	0.279039
11.1667	0.176511	0.194942	0.180533	0.172345	0.192975	0.195044	0.186421	0.190009	0.237801	0.26194	0.249336	0.2268	0.278144	0.257972	0.258918	0.268989	0.223424	0.217445	0.239548	0.22569	0.220704	0.218459	0.260096	0.228777	0.352762	0.301983	0.450776	0.408793	0.44062	0.450472	0.319778	0.316769	0.49765	0.516052	0.526534	0.545165	0.42853	0.408297	0.403537	0.449876	0.346155	0.351875	0.337456	0.371776	0.297848	0.311209	0.312763	0.308856	0.281325
11.3333	0.178841	0.198776	0.184844	0.179636	0.186335	0.197214	0.187231	0.192049	0.234154	0.265144	0.247627	0.233773	0.279975	0.255256	0.261696	0.265617	0.224136	0.224438	0.23236	0.227784	0.226187	0.224611	0.26178	0.228345	0.356003	0.303083	0.45963	0.422652	0.459832	0.450371	0.322715	0.320038	0.504333	0.520431	0.530028	0.542708	0.430941	0.405063	0.4099	0.449327	0.346284	0.352738	0.329686	0.374517	0.310022	0.313907	0.301474	0.31313	0.28565
11.5	0.181517	0.197879	0.182848	0.178797	0.184844	0.195651	0.1893	0.19312	0.237816	0.260505	0.250847	0.232079	0.28205	0.258705	0.261634	0.268882	0.221675	0.219215	0.250081	0.221201	0.22092	0.225884	0.264456	0.238296	0.361124	0.304833	0.455825	0.427398	0.444136	0.473417	0.330541	0.32529	0.519058	0.519149	0.530089	0.539214	0.428973	0.406848	0.415133	0.445436	0.349263	0.347018	0.337046	0.384705	0.301258	0.317102	0.311813	0.311166	0.290034
11.6667	0.178204	0.193713	0.179694	0.179752	0.188736	0.196765	0.189445	0.191195	0.248116	0.264045	0.25367	0.232461	0.28945	0.259193	0.269889	0.26612	0.225496	0.222906	0.239181	0.228367	0.224999	0.22351	0.266895	0.237713	0.354802	0.311459	0.463956	0.432548	0.452657	0.474415	0.32759	0.335677	0.523406	0.532149	0.541747	0.546202	0.44211	0.419497	0.416964	0.451143	0.345356	0.354961	0.344579	0.383173	0.309331	0.319713	0.315742	0.323167	0.294244
11.8333	0.177727	0.198819	0.184034	0.178595	0.183947	0.199803	0.192989	0.191065	0.245049	0.265708	0.243828	0.229012	0.284766	0.252342	0.261512	0.268516	0.220229	0.222107	0.244231	0.22869	0.232899	0.224827	0.262341	0.234885	0.369298	0.313673	0.471464	0.429611	0.45733	0.475905	0.331033	0.333941	0.517166	0.525451	0.542571	0.554472	0.448473	0.41849	0.412829	0.462876	0.348529	0.35876	0.333916	0.391267	0.314144	0.316411	0.310173	0.318548	0.286721
12	0.182877	0.19963	0.182689	0.181748	0.186479	0.195709	0.190487	0.191152	0.243752	0.26017	0.252693	0.224435	0.290717	0.259712	0.268699	0.26966	0.229705	0.225258	0.239181	0.228842	0.230309	0.224676	0.266118	0.233051	0.36056	0.328067	0.471449	0.446754	0.461713	0.485063	0.331843	0.330932	0.530669	0.532058	0.552183	0.567015	0.450136	0.415362	0.426409	0.462007	0.345313	0.361933	0.338255	0.393296	0.307755	0.324548	0.313324	0.328153	0.294316
12.1667	0.179405	0.19623	0.188519	0.178826	0.187087	0.201756	0.197908	0.194856	0.244408	0.278342	0.25399	0.227944	0.289084	0.269401	0.263008	0.267524	0.228172	0.225453	0.240066	0.231194	0.230482	0.221719	0.26165	0.240778	0.366477	0.321644	0.470784	0.445698	0.46355	0.481229	0.33491	0.338918	0.524581	0.544722	0.561628	0.561674	0.453767	0.417819	0.419238	0.458421	0.348335	0.363595	0.355933	0.398196	0.310842	0.325563	0.323016	0.323469	0.301101
12.3333	0.185727	0.204158	0.186783	0.179984	0.188591	0.19623	0.190212	0.189662	0.245842	0.268699	0.252724	0.228387	0.293402	0.264884	0.263771	0.267616	0.232317	0.218438	0.241922	0.232446	0.229834	0.224589	0.269399	0.239742	0.375244	0.32461	0.48094	0.450762	0.477555	0.479855	0.343677	0.339945	0.538893	0.543776	0.552733	0.563444	0.450731	0.430041	0.427203	0.467973	0.35848	0.368754	0.351939	0.39295	0.319692	0.323987	0.310972	0.327052	0.306208
12.5	0.184309	0.204997	0.186407	0.180114	0.189561	0.192975	0.19228	0.194306	0.249123	0.27259	0.254677	0.227135	0.295737	0.261985	0.269431	0.268775	0.234151	0.229619	0.248635	0.228	0.228971	0.224093	0.268773	0.236202	0.374535	0.327445	0.483182	0.450574	0.479204	0.489678	0.342144	0.345023	0.543471	0.557905	0.557234	0.581159	0.462312	0.428683	0.430956	0.466386	0.3563	0.369531	0.350882	0.397591	0.319368	0.330722	0.315763	0.327678	0.307105
12.6667	0.188562	0.200715	0.189271	0.181271	0.185944	0.201091	0.199514	0.193018	0.253166	0.268119	0.256706	0.232049	0.296576	0.261985	0.264137	0.270606	0.234907	0.227223	0.236569	0.228172	0.234043	0.230611	0.268342	0.236785	0.379483	0.323583	0.490387	0.466704	0.476542	0.502973	0.33805	0.349536	0.546187	0.563063	0.551466	0.570432	0.465196	0.425005	0.439623	0.47313	0.36979	0.371409	0.352522	0.406786	0.325196	0.326405	0.319325	0.333355	0.300971
12.8333	0.180432	0.208469	0.192324	0.180114	0.189213	0.195376	0.193756	0.191036	0.250191	0.27523	0.257271	0.23005	0.295477	0.264	0.276389	0.280585	0.232036	0.221762	0.243606	0.231345	0.221006	0.22828	0.263658	0.241015	0.374521	0.327966	0.490951	0.464476	0.483992	0.501092	0.347786	0.35363	0.554808	0.561857	0.567884	0.580869	0.461213	0.429537	0.452547	0.470216	0.365365	0.369876	0.366013	0.401131	0.319476	0.326642	0.315051	0.328952	0.301029
13	0.181358	0.209178	0.190617	0.186291	0.188374	0.19908	0.193206	0.193235	0.250832	0.276649	0.264167	0.230645	0.299506	0.272468	0.273185	0.271034	0.231928	0.224136	0.239483	0.231108	0.223855	0.222323	0.271644	0.237109	0.385226	0.33138	0.504145	0.47226	0.480477	0.500022	0.348958	0.345992	0.552092	0.574796	0.564238	0.582349	0.463823	0.430178	0.441225	0.481537	0.376373	0.368797	0.375661	0.398994	0.329103	0.340176	0.327268	0.334952	0.301246
13.1667	0.187231	0.207992	0.190139	0.185582	0.189344	0.201568	0.193134	0.19542	0.253837	0.275153	0.258369	0.233437	0.299551	0.273872	0.267265	0.274802	0.235813	0.223769	0.24108	0.231799	0.222647	0.224352	0.26873	0.24516	0.386991	0.33193	0.500065	0.462928	0.494568	0.511089	0.355294	0.35826	0.552748	0.564085	0.580808	0.581754	0.462678	0.442858	0.449892	0.492356	0.37251	0.377366	0.361091	0.406549	0.327959	0.334801	0.320382	0.335039	0.304718
13.3333	0.192382	0.201655	0.192425	0.187043	0.189532	0.204838	0.193018	0.195651	0.247414	0.276878	0.262352	0.231713	0.305701	0.272056	0.273078	0.280509	0.229036	0.220596	0.248959	0.23113	0.227503	0.234605	0.270284	0.242246	0.388756	0.336487	0.513331	0.469988	0.495551	0.510452	0.358086	0.352936	0.565229	0.567381	0.578565	0.589566	0.458223	0.436739	0.450716	0.483185	0.374366	0.378834	0.372272	0.407973	0.335557	0.345075	0.334305	0.345874	0.31198
13.5	0.186363	0.206921	0.19066	0.181662	0.194393	0.201047	0.201452	0.194899	0.253868	0.280662	0.252037	0.23124	0.301077	0.270591	0.267585	0.278083	0.232166	0.223748	0.249973	0.235554	0.226769	0.231734	0.278961	0.249282	0.394254	0.331612	0.511856	0.477236	0.501888	0.515212	0.35907	0.358405	0.592008	0.585233	0.593106	0.589933	0.46132	0.435686	0.452837	0.487061	0.369272	0.381057	0.365559	0.412377	0.332168	0.332837	0.330657	0.340176	0.315742
13.6667	0.185061	0.202234	0.190617	0.185148	0.192179	0.206574	0.193351	0.202147	0.256782	0.274177	0.257347	0.237587	0.303473	0.276206	0.271583	0.287192	0.239483	0.228561	0.25075	0.23005	0.226208	0.222129	0.280192	0.237195	0.395946	0.342187	0.516586	0.481475	0.50795	0.515516	0.358636	0.362918	0.564817	0.591474	0.578626	0.593793	0.472505	0.445314	0.445726	0.492264	0.380733	0.382331	0.372359	0.411211	0.328498	0.335794	0.32675	0.342356	0.315553
13.8333	0.188505	0.206791	0.197575	0.188186	0.193004	0.205633	0.198733	0.198342	0.252418	0.278388	0.26197	0.232293	0.302389	0.268089	0.269508	0.286048	0.23413	0.226597	0.253232	0.239871	0.235382	0.226942	0.271838	0.246671	0.394543	0.338151	0.52382	0.486625	0.505186	0.522547	0.364408	0.360401	0.570554	0.591107	0.609814	0.608761	0.473862	0.435167	0.465608	0.494354	0.379913	0.383712	0.377021	0.421874	0.343478	0.335578	0.331779	0.342334	0.31376
14	0.191977	0.211377	0.200961	0.189879	0.194827	0.205243	0.196939	0.205199	0.250664	0.286704	0.258278	0.23745	0.305578	0.274345	0.274299	0.288367	0.22923	0.225971	0.248268	0.232381	0.22787	0.230223	0.275119	0.243454	0.394673	0.345081	0.527003	0.482517	0.518727	0.528594	0.376329	0.363888	0.572462	0.59126	0.601605	0.601575	0.474595	0.44951	0.467668	0.498077	0.379546	0.376978	0.373459	0.407822	0.335924	0.333269	0.332211	0.342787	0.314599
14.1667	0.192888	0.202017	0.197734	0.18457	0.192642	0.211203	0.199427	0.196852	0.25457	0.280952	0.257103	0.2389	0.308676	0.275199	0.276771	0.289588	0.234734	0.226618	0.249218	0.231626	0.234432	0.232381	0.272939	0.242634	0.394861	0.3432	0.52463	0.491428	0.51634	0.530952	0.37047	0.364437	0.58032	0.59335	0.607647	0.606503	0.470231	0.448473	0.471299	0.510833	0.38505	0.38	0.378035	0.421485	0.336312	0.339895	0.332988	0.340284	0.316045
14.3333	0.191745	0.208787	0.194884	0.182226	0.191745	0.211478	0.197677	0.196461	0.253532	0.280005	0.26255	0.230752	0.29592	0.273063	0.275748	0.289939	0.234281	0.229122	0.249433	0.235598	0.228863	0.231216	0.268665	0.244922	0.400446	0.349464	0.533079	0.495956	0.523285	0.533527	0.373363	0.372278	0.582197	0.614926	0.611981	0.609494	0.483811	0.447588	0.472886	0.508621	0.385957	0.385827	0.385935	0.425522	0.340262	0.346133	0.334391	0.341751	0.318939
14.5	0.18321	0.208353	0.199803	0.192468	0.197575	0.212476	0.198747	0.202407	0.25486	0.288993	0.269538	0.237404	0.304541	0.276115	0.272392	0.282889	0.237087	0.237044	0.241857	0.23454	0.236634	0.228928	0.275939	0.24911	0.3934	0.344053	0.537129	0.502539	0.531531	0.534728	0.381349	0.36992	0.587888	0.617306	0.616757	0.622463	0.496536	0.447939	0.468049	0.506836	0.393792	0.386432	0.39403	0.413564	0.352047	0.33942	0.332945	0.335276	0.322715
14.6667	0.191239	0.211087	0.194971	0.186233	0.197677	0.212216	0.201279	0.202827	0.249916	0.292014	0.261421	0.233101	0.305731	0.269904	0.282447	0.287421	0.233418	0.228518	0.245203	0.23154	0.237778	0.236137	0.269183	0.252067	0.399303	0.349652	0.532876	0.502901	0.532225	0.546403	0.375881	0.370224	0.600385	0.59419	0.603299	0.608288	0.48082	0.454606	0.473786	0.511749	0.386907	0.390662	0.386648	0.432861	0.359062	0.341773	0.33329	0.350105	0.334809
14.8333	0.191007	0.204563	0.199369	0.187362	0.199268	0.211203	0.198501	0.200584	0.25605	0.291785	0.265815	0.237435	0.309286	0.27497	0.279655	0.292884	0.237583	0.230763	0.244188	0.241145	0.235727	0.235252	0.270716	0.25334	0.40684	0.355844	0.535495	0.505924	0.530373	0.542786	0.38349	0.383751	0.613324	0.604352	0.608441	0.616802	0.48314	0.461046	0.484391	0.507583	0.393188	0.389626	0.390382	0.427292	0.348831	0.347061	0.343154	0.347515	0.328863
15	0.19257	0.210234	0.201337	0.186841	0.195029	0.211724	0.206429	0.201641	0.260627	0.289374	0.269157	0.235253	0.313864	0.278083	0.277259	0.284766	0.237605	0.225258	0.249628	0.238252	0.234993	0.229489	0.270694	0.242569	0.396872	0.356669	0.536059	0.505085	0.544291	0.552898	0.381508	0.378615	0.607495	0.601727	0.626141	0.617733	0.49588	0.46872	0.489121	0.520339	0.397052	0.390576	0.388353	0.428932	0.351054	0.353515	0.335427	0.354163	0.332407
15.1667	0.19406	0.212766	0.19908	0.190284	0.197691	0.206444	0.203695	0.202349	0.252525	0.288123	0.269416	0.234841	0.309485	0.279151	0.280036	0.288428	0.241015	0.232554	0.248484	0.237001	0.235511	0.233223	0.274472	0.244447	0.411368	0.35784	0.551177	0.50753	0.532543	0.556371	0.379859	0.38336	0.60748	0.607144	0.628292	0.621578	0.496475	0.468522	0.489212	0.525253	0.394483	0.385245	0.404261	0.422349	0.348205	0.349695	0.347277	0.346457	0.324074
15.3333	0.191036	0.207659	0.195839	0.195883	0.197083	0.210321	0.208078	0.203594	0.260521	0.293845	0.269187	0.240044	0.313864	0.284339	0.283332	0.291602	0.23836	0.236072	0.247167	0.239936	0.233202	0.228906	0.270047	0.252714	0.403122	0.359359	0.559004	0.515718	0.540819	0.561463	0.386094	0.384575	0.623394	0.612606	0.624767	0.630413	0.511642	0.463334	0.495178	0.51979	0.395541	0.390706	0.401239	0.436357	0.355803	0.362473	0.338773	0.349781	0.335214
15.5	0.20002	0.217829	0.193076	0.188374	0.197286	0.210625	0.210306	0.203348	0.261879	0.296729	0.269065	0.237328	0.305899	0.282248	0.289099	0.289283	0.249628	0.234043	0.255693	0.235943	0.235317	0.239245	0.27227	0.249628	0.410269	0.350115	0.56359	0.514228	0.555141	0.553694	0.396829	0.373682	0.625881	0.639019	0.624645	0.631496	0.497757	0.467195	0.497177	0.519409	0.411535	0.396965	0.394526	0.430508	0.361048	0.353191	0.339528	0.34432	0.34171
15.6667	0.196215	0.205995	0.199702	0.192599	0.195232	0.213532	0.209077	0.201785	0.254967	0.293234	0.270042	0.234963	0.313879	0.279212	0.289893	0.293646	0.246843	0.238382	0.256017	0.232101	0.237324	0.241706	0.272702	0.252498	0.417415	0.366651	0.56644	0.520782	0.543495	0.565065	0.389798	0.387223	0.619747	0.634777	0.620297	0.641201	0.504043	0.466905	0.495163	0.516265	0.407434	0.397311	0.409808	0.433659	0.357746	0.352047	0.347774	0.357184	0.33925
15.8333	0.191499	0.209612	0.202827	0.188519	0.201091	0.211738	0.210827	0.205894	0.258491	0.295233	0.276084	0.237297	0.311987	0.287711	0.287131	0.303305	0.249304	0.228928	0.252909	0.235425	0.237065	0.234259	0.269442	0.249563	0.410674	0.370007	0.563344	0.516384	0.547705	0.561998	0.39693	0.384749	0.619702	0.629391	0.637355	0.632671	0.523895	0.492356	0.509903	0.516845	0.40711	0.392735	0.413219	0.430378	0.35045	0.358242	0.348896	0.354918	0.348365
16	0.194147	0.217164	0.202682	0.194986	0.195434	0.218524	0.209713	0.209843	0.270118	0.291999	0.278846	0.240288	0.309393	0.282462	0.288214	0.297385	0.236936	0.234972	0.254355	0.251095	0.232533	0.236742	0.270716	0.249412	0.419585	0.364611	0.560797	0.538822	0.549672	0.570548	0.391389	0.39557	0.621548	0.62553	0.638698	0.640331	0.522079	0.477952	0.506714	0.535079	0.407736	0.399814	0.412226	0.4353	0.353558	0.355501	0.346694	0.346112	0.350448
16.1667	0.198545	0.213518	0.206241	0.191991	0.199745	0.212925	0.20802	0.205402	0.26371	0.293357	0.26905	0.243965	0.316412	0.283469	0.28768	0.299826	0.244534	0.234281	0.259233	0.239181	0.234087	0.239267	0.279501	0.253901	0.40833	0.372799	0.566382	0.526308	0.548746	0.579069	0.398319	0.393559	0.617596	0.63525	0.647777	0.638744	0.527175	0.480973	0.512054	0.545363	0.405988	0.399404	0.417924	0.442034	0.361394	0.353407	0.345075	0.365516	0.345442
16.3333	0.196389	0.207022	0.206545	0.196201	0.204317	0.216903	0.214386	0.204346	0.269355	0.291464	0.271354	0.242317	0.320211	0.289542	0.292533	0.300436	0.24462	0.234216	0.253081	0.243325	0.232856	0.240325	0.282177	0.254678	0.416967	0.378441	0.583843	0.525281	0.553593	0.586795	0.397436	0.408967	0.624874	0.632686	0.642452	0.640758	0.533965	0.485169	0.512634	0.540236	0.412765	0.406549	0.414406	0.444193	0.35699	0.357422	0.349932	0.355976	0.355338
16.5	0.192121	0.21171	0.202234	0.195478	0.197431	0.218422	0.209134	0.212447	0.269508	0.291846	0.275443	0.246178	0.317022	0.284705	0.29122	0.30004	0.245613	0.234583	0.252865	0.245419	0.234756	0.243476	0.277278	0.253707	0.416634	0.374391	0.589485	0.538258	0.554143	0.597167	0.406117	0.398174	0.640453	0.636608	0.64474	0.648067	0.527984	0.479783	0.53221	0.533675	0.429709	0.40221	0.416413	0.442013	0.360768	0.360681	0.34568	0.34527	0.352574
16.6667	0.205735	0.210075	0.20287	0.198747	0.202378	0.21657	0.208527	0.216064	0.265327	0.293936	0.283103	0.242592	0.314138	0.286139	0.294272	0.302756	0.246433	0.241059	0.256362	0.242699	0.234302	0.245138	0.275745	0.254463	0.41322	0.38145	0.595142	0.531097	0.562259	0.615077	0.399997	0.393038	0.643901	0.629131	0.638774	0.641735	0.524078	0.476792	0.520477	0.530334	0.429278	0.406873	0.411967	0.471174	0.36325	0.359213	0.346047	0.352047	0.347265
16.8333	0.197416	0.208078	0.204013	0.196953	0.205098	0.216686	0.214777	0.210364	0.270622	0.296408	0.273048	0.238808	0.320471	0.287665	0.292914	0.303992	0.245138	0.237648	0.249692	0.247771	0.227503	0.239051	0.284422	0.254678	0.418081	0.373349	0.579547	0.542858	0.560436	0.590021	0.398724	0.403932	0.630581	0.639797	0.653712	0.649791	0.526595	0.49617	0.524596	0.539	0.424961	0.404887	0.422651	0.45751	0.365473	0.366077	0.354076	0.352479	0.364018
17	0.204129	0.214863	0.204389	0.196621	0.205633	0.220505	0.2155	0.21184	0.265983	0.302923	0.275932	0.240395	0.322897	0.291846	0.293784	0.303381	0.23441	0.230245	0.264046	0.244512	0.233353	0.234864	0.28766	0.257139	0.417893	0.376893	0.592118	0.550989	0.565239	0.595258	0.410529	0.40331	0.649806	0.645076	0.640392	0.648616	0.543639	0.468263	0.533599	0.533019	0.423773	0.401066	0.418248	0.456258	0.369337	0.358415	0.36094	0.346133	0.355309
17.1667	0.201829	0.210509	0.206284	0.202494	0.201221	0.217467	0.214748	0.215862	0.269874	0.293051	0.283317	0.246529	0.319708	0.290366	0.309012	0.312902	0.249498	0.237778	0.255909	0.246584	0.237583	0.242418	0.281746	0.258218	0.422117	0.387917	0.591757	0.555358	0.568812	0.592856	0.411035	0.404178	0.644328	0.642436	0.649455	0.664485	0.543883	0.478287	0.553114	0.557188	0.425997	0.41188	0.418701	0.457079	0.376157	0.371538	0.351551	0.345658	0.368358
17.3333	0.192874	0.212621	0.21006	0.20682	0.203854	0.220274	0.220592	0.210147	0.263481	0.301031	0.277167	0.245506	0.32546	0.286048	0.292411	0.313925	0.239202	0.237368	0.263917	0.243649	0.234821	0.236698	0.281292	0.259967	0.416142	0.390868	0.588371	0.561998	0.571373	0.60226	0.411368	0.401805	0.645976	0.651546	0.64384	0.668299	0.541411	0.478852	0.543959	0.556685	0.421334	0.414427	0.415658	0.471627	0.36884	0.376071	0.352954	0.350148	0.369023
17.5	0.205416	0.216079	0.207283	0.202957	0.206053	0.213547	0.221721	0.212708	0.261985	0.297125	0.282126	0.251213	0.324438	0.290335	0.297919	0.314474	0.239418	0.241231	0.265967	0.246304	0.235425	0.246066	0.284811	0.264564	0.415231	0.392923	0.593377	0.563821	0.569868	0.605558	0.419773	0.413205	0.63998	0.640285	0.653712	0.662867	0.548308	0.472138	0.556654	0.572904	0.430422	0.42332	0.439379	0.460468	0.382331	0.365214	0.361307	0.348831	0.361226
17.6667	0.196071	0.217294	0.211493	0.201409	0.201481	0.217395	0.218784	0.220665	0.276969	0.303824	0.281638	0.243126	0.322973	0.298956	0.302466	0.313818	0.247577	0.238252	0.259665	0.242958	0.230072	0.243908	0.282026	0.259319	0.434211	0.393342	0.603909	0.56832	0.576812	0.602564	0.417025	0.411976	0.635524	0.658259	0.653895	0.652965	0.553511	0.486649	0.545104	0.569258	0.439271	0.419802	0.431803	0.477045	0.379201	0.370783	0.360465	0.361048	0.366043
17.8333	0.198255	0.21861	0.207876	0.207138	0.207196	0.2189	0.220216	0.217554	0.276862	0.298773	0.289511	0.255348	0.321172	0.294119	0.298865	0.312841	0.242591	0.240152	0.259772	0.247081	0.238965	0.247707	0.283796	0.26165	0.435297	0.400359	0.611446	0.574078	0.587171	0.629761	0.419571	0.412569	0.647273	0.664546	0.660212	0.670802	0.561247	0.489487	0.551146	0.581067	0.42945	0.42781	0.437286	0.466835	0.366811	0.371344	0.365106	0.352522	0.375577
18	0.202277	0.217424	0.212361	0.208614	0.19934	0.213532	0.216903	0.214212	0.271095	0.300711	0.281592	0.248833	0.330327	0.29531	0.310614	0.318929	0.250362	0.237087	0.256405	0.25347	0.235684	0.249239	0.285286	0.261197	0.44159	0.391375	0.612647	0.588531	0.581847	0.620966	0.417227	0.417415	0.64886	0.65298	0.655543	0.670863	0.56584	0.491181	0.548048	0.585965	0.436465	0.41896	0.43489	0.457748	0.383993	0.374258	0.356278	0.36966	0.369342
18.1667	0.195463	0.218596	0.210205	0.200903	0.210827	0.217424	0.218929	0.215919	0.272468	0.301199	0.279197	0.241295	0.326803	0.292411	0.30123	0.319174	0.246174	0.242073	0.259384	0.252757	0.237087	0.243865	0.285329	0.258607	0.437307	0.390738	0.613689	0.577709	0.581948	0.625031	0.421958	0.416041	0.660365	0.651012	0.652141	0.674021	0.562605	0.487183	0.552092	0.589292	0.437307	0.4225	0.437523	0.456258	0.380906	0.374452	0.364674	0.364307	0.364842
18.3333	0.201366	0.2178	0.217872	0.202248	0.206791	0.218697	0.217352	0.212317	0.269676	0.311255	0.281836	0.244759	0.32102	0.295218	0.304816	0.327901	0.244188	0.239979	0.265255	0.253448	0.23508	0.24367	0.282048	0.262686	0.436136	0.388626	0.618072	0.580299	0.5929	0.621313	0.423318	0.42501	0.674799	0.675791	0.667948	0.662852	0.56761	0.506454	0.55081	0.601636	0.446567	0.41937	0.432278	0.459583	0.38423	0.383021	0.366898	0.368301	0.372683
18.5	0.208483	0.219348	0.218639	0.205822	0.207847	0.219782	0.221402	0.218191	0.273872	0.309805	0.279304	0.242943	0.331914	0.289664	0.300146	0.327947	0.250556	0.240195	0.260032	0.243368	0.24013	0.246606	0.285523	0.26614	0.434414	0.391708	0.63157	0.591135	0.593189	0.631483	0.427803	0.414855	0.663813	0.666423	0.657817	0.671885	0.573194	0.495514	0.556334	0.606412	0.44389	0.428457	0.440804	0.464677	0.38831	0.369833	0.367804	0.372747	0.378615
18.6667	0.207326	0.214198	0.213402	0.207196	0.209699	0.220737	0.227898	0.219435	0.277625	0.312155	0.284583	0.247414	0.325841	0.294547	0.301947	0.32784	0.251074	0.239353	0.262945	0.237475	0.238878	0.241641	0.286926	0.262384	0.443036	0.397292	0.629356	0.586751	0.599178	0.629544	0.430508	0.432909	0.668131	0.68136	0.658534	0.674052	0.583402	0.49643	0.552977	0.602246	0.448078	0.426795	0.437566	0.46146	0.394699	0.375791	0.368775	0.382439	0.374579
18.8333	0.216426	0.216947	0.216006	0.214979	0.20857	0.22596	0.21848	0.214965	0.281745	0.311239	0.284339	0.243004	0.328084	0.302954	0.299445	0.328268	0.248181	0.244793	0.264413	0.244965	0.234454	0.253945	0.284832	0.260506	0.440085	0.395657	0.618868	0.596864	0.606151	0.634767	0.434342	0.426385	0.653529	0.682612	0.670817	0.668254	0.57649	0.492615	0.554579	0.620785	0.449524	0.42304	0.446589	0.471433	0.383734	0.374949	0.373287	0.360142	0.371743
19	0.212838	0.218191	0.217265	0.202755	0.212664	0.221258	0.21699	0.218422	0.277778	0.31011	0.281653	0.244133	0.326818	0.303427	0.302313	0.324636	0.251117	0.242634	0.265622	0.240756	0.241059	0.250836	0.28548	0.255024	0.446335	0.402095	0.628546	0.604893	0.599931	0.637848	0.434544	0.430638	0.652949	0.682917	0.659556	0.68284	0.562757	0.501389	0.559034	0.625851	0.452481	0.42332	0.442013	0.461093	0.39295	0.36461	0.374539	0.366401	0.37766
19.1667	0.213547	0.216281	0.214588	0.20585	0.216411	0.219797	0.218596	0.216411	0.285743	0.310827	0.287543	0.24662	0.339177	0.296698	0.306097	0.320043	0.248807	0.247944	0.269335	0.246541	0.241123	0.247599	0.285804	0.262751	0.449055	0.40441	0.630123	0.608423	0.609074	0.635722	0.436439	0.437365	0.651775	0.688425	0.658412	0.672007	0.56616	0.497315	0.565962	0.600415	0.448574	0.426364	0.452524	0.467396	0.383194	0.377258	0.380582	0.366747	0.38391
19.3333	0.211102	0.213749	0.215963	0.206169	0.205648	0.22567	0.225309	0.223471	0.289023	0.311621	0.277839	0.246468	0.331655	0.302893	0.303091	0.327367	0.254506	0.244706	0.26696	0.247966	0.244857	0.245354	0.284185	0.268169	0.453337	0.397625	0.646717	0.61039	0.616582	0.631396	0.426182	0.431289	0.634777	0.683283	0.671504	0.662745	0.560545	0.504608	0.568723	0.613446	0.450776	0.434587	0.449783	0.462302	0.388828	0.386734	0.37864	0.365149	0.389046
19.5	0.217091	0.220144	0.220766	0.208209	0.208324	0.224455	0.222053	0.227131	0.284675	0.31037	0.286246	0.252754	0.346181	0.301154	0.308783	0.329473	0.250836	0.243972	0.268514	0.247102	0.244728	0.253427	0.289495	0.261888	0.455102	0.406797	0.636836	0.605905	0.615526	0.642478	0.434559	0.433228	0.645168	0.702631	0.672343	0.674296	0.547514	0.512146	0.557127	0.613156	0.463748	0.43776	0.457597	0.464072	0.388504	0.385568	0.363336	0.377086	0.380221
19.6667	0.208932	0.218943	0.215037	0.21006	0.214154	0.226856	0.2235	0.223963	0.28823	0.317144	0.28147	0.248772	0.331426	0.301215	0.307333	0.328832	0.248462	0.239181	0.270651	0.252175	0.239785	0.249584	0.28984	0.266248	0.444946	0.407838	0.652041	0.623483	0.627794	0.637646	0.437264	0.430522	0.653102	0.704553	0.674204	0.666239	0.551314	0.521606	0.563627	0.63319	0.460165	0.438041	0.447603	0.459993	0.384295	0.38654	0.377129	0.367092	0.387194
19.8333	0.208599	0.217381	0.220911	0.20967	0.211015	0.224354	0.219681	0.228462	0.288291	0.321462	0.283286	0.252083	0.335683	0.309118	0.310431	0.340459	0.250081	0.246217	0.265989	0.243152	0.244059	0.252239	0.275206	0.263161	0.447984	0.412193	0.642753	0.626246	0.624018	0.646861	0.444121	0.432012	0.664668	0.668696	0.658702	0.672831	0.55171	0.506576	0.57176	0.636028	0.460187	0.434587	0.445466	0.461935	0.40303	0.376179	0.374366	0.365581	0.38783
20	0.210248	0.216903	0.219999	0.207124	0.214531	0.22771	0.220824	0.22635	0.286414	0.321462	0.287009	0.248543	0.342153	0.30451	0.306997	0.327535	0.24898	0.248246	0.2705	0.253837	0.240066	0.25824	0.290703	0.26655	0.467037	0.416981	0.647599	0.61881	0.63008	0.648568	0.447767	0.438928	0.658641	0.677668	0.666056	0.681025	0.561094	0.513519	0.566984	0.646541	0.463792	0.443005	0.45056	0.470591	0.399145	0.376676	0.379589	0.364178	0.388366
20.1667	0.207572	0.21686	0.219334	0.211044	0.206935	0.227739	0.224585	0.224223	0.286368	0.319723	0.288947	0.24807	0.338613	0.30123	0.31304	0.327993	0.249671	0.246476	0.259621	0.248138	0.241425	0.252002	0.291632	0.269464	0.460512	0.413524	0.648091	0.632901	0.634912	0.649422	0.442921	0.433083	0.664363	0.664942	0.668574	0.661799	0.554289	0.515975	0.567106	0.666011	0.465972	0.449265	0.453496	0.467655	0.385612	0.390857	0.378877	0.366898	0.388018
20.3333	0.209453	0.220057	0.223775	0.210335	0.216585	0.225598	0.223211	0.22159	0.287436	0.318868	0.296912	0.256294	0.342153	0.302084	0.307486	0.331716	0.24952	0.245246	0.267888	0.259254	0.240821	0.246951	0.289926	0.265751	0.459992	0.416388	0.667969	0.625045	0.643881	0.661111	0.444729	0.450501	0.672022	0.677897	0.673747	0.666667	0.552916	0.51947	0.565046	0.655284	0.466749	0.442509	0.46364	0.471778	0.396663	0.386086	0.37987	0.356451	0.382854
20.5	0.209742	0.216136	0.217496	0.210277	0.207934	0.228983	0.224325	0.226842	0.28498	0.322714	0.289115	0.252449	0.339528	0.303274	0.310782	0.328619	0.24557	0.249002	0.271644	0.257333	0.240195	0.2517	0.290855	0.262881	0.455463	0.414927	0.64906	0.632756	0.650493	0.652185	0.442573	0.447261	0.664057	0.680979	0.666117	0.672022	0.567884	0.521804	0.55348	0.649989	0.478297	0.461547	0.464094	0.478275	0.407067	0.390101	0.39349	0.366272	0.391418
20.6667	0.210147	0.223659	0.223732	0.218234	0.216773	0.224195	0.223818	0.228853	0.284095	0.320532	0.285117	0.254265	0.343495	0.306158	0.319814	0.331273	0.252067	0.252671	0.265147	0.258132	0.246994	0.257225	0.293099	0.265536	0.462856	0.418949	0.653863	0.618333	0.658797	0.667593	0.450747	0.448635	0.655391	0.690653	0.668696	0.670344	0.563383	0.514816	0.566618	0.650935	0.484578	0.450021	0.456172	0.47344	0.396167	0.392605	0.385914	0.363466	0.400142
20.8333	0.211681	0.217438	0.217004	0.213359	0.21291	0.229388	0.228708	0.223949	0.289374	0.319418	0.293952	0.263969	0.348515	0.305548	0.312872	0.328069	0.250059	0.249628	0.273738	0.25429	0.24108	0.260981	0.292085	0.265687	0.450328	0.425705	0.665538	0.630036	0.664453	0.660084	0.451268	0.452064	0.656032	0.705453	0.671214	0.677454	0.558241	0.528457	0.55818	0.634182	0.470915	0.451812	0.466274	0.480498	0.401066	0.397721	0.387274	0.364804	0.390434
21	0.213735	0.225236	0.225511	0.217366	0.215442	0.22784	0.230936	0.22826	0.289695	0.328847	0.289099	0.253502	0.347813	0.309179	0.315954	0.328893	0.254527	0.247771	0.265536	0.249908	0.237497	0.249304	0.294438	0.269917	0.455955	0.437611	0.678776	0.63361	0.671339	0.662486	0.442487	0.45312	0.659053	0.711175	0.663218	0.677164	0.552885	0.518966	0.546889	0.635067	0.479613	0.456928	0.484901	0.475814	0.409376	0.39008	0.384036	0.359775	0.39638
21.1667	0.218061	0.226177	0.223775	0.213764	0.216339	0.224021	0.230068	0.226336	0.283606	0.326604	0.286185	0.259453	0.354741	0.303793	0.314382	0.333562	0.251117	0.252045	0.272162	0.251441	0.237691	0.252757	0.295042	0.271752	0.451601	0.424142	0.658681	0.64433	0.679455	0.674884	0.449387	0.454378	0.651836	0.721246	0.668971	0.658854	0.57205	0.512359	0.556273	0.616787	0.494291	0.469058	0.470137	0.472253	0.399836	0.407132	0.377949	0.359926	0.401299
21.3333	0.215326	0.222835	0.225612	0.211579	0.220809	0.229562	0.232672	0.225236	0.290366	0.323431	0.294379	0.259132	0.344747	0.31513	0.312201	0.337468	0.25306	0.253189	0.264974	0.252973	0.240994	0.250707	0.292473	0.268687	0.466299	0.425517	0.678284	0.655252	0.68381	0.678052	0.448244	0.445756	0.662333	0.71824	0.670283	0.692636	0.548506	0.528701	0.584913	0.617596	0.494485	0.456258	0.472965	0.49727	0.383885	0.39172	0.380798	0.361005	0.397277
21.5	0.209467	0.224397	0.223008	0.215702	0.220636	0.230083	0.231081	0.230155	0.292288	0.325491	0.295584	0.259803	0.348744	0.314474	0.31127	0.337743	0.250664	0.246843	0.272874	0.256341	0.244339	0.259621	0.297913	0.26355	0.452585	0.433069	0.68355	0.644084	0.674841	0.678906	0.449199	0.446711	0.673243	0.710885	0.678812	0.683939	0.550627	0.525848	0.581739	0.632213	0.491226	0.46936	0.475577	0.493427	0.39908	0.401822	0.376827	0.357832	0.405683
21.6667	0.213041	0.221504	0.227536	0.217844	0.216296	0.23098	0.229403	0.232122	0.287452	0.318945	0.296729	0.260765	0.335775	0.312872	0.326879	0.331396	0.265644	0.250232	0.274688	0.246865	0.241641	0.261046	0.296531	0.272745	0.457633	0.425329	0.673133	0.667433	0.682262	0.679774	0.453105	0.453264	0.658153	0.687082	0.68548	0.678721	0.543196	0.526794	0.559385	0.619106	0.494485	0.465907	0.481988	0.49796	0.393145	0.406592	0.385094	0.367027	0.398391
21.8333	0.211478	0.228535	0.224614	0.216874	0.219493	0.235522	0.229793	0.227001	0.290488	0.326589	0.29679	0.255943	0.343099	0.309332	0.321447	0.34139	0.251333	0.251354	0.273047	0.25334	0.248548	0.255089	0.296639	0.271558	0.455955	0.429134	0.682551	0.661603	0.683506	0.678501	0.446378	0.460483	0.672556	0.707391	0.686228	0.675089	0.542708	0.534972	0.583143	0.648601	0.491291	0.468065	0.485463	0.506206	0.402685	0.401066	0.385115	0.363595	0.414869
22	0.209424	0.232021	0.229576	0.214487	0.228086	0.2349	0.230357	0.231602	0.289237	0.331609	0.297797	0.260292	0.343419	0.313452	0.327428	0.335302	0.250167	0.253901	0.269421	0.251592	0.244814	0.258369	0.300417	0.266377	0.452151	0.429032	0.690653	0.666782	0.678544	0.670009	0.452527	0.467182	0.674509	0.709375	0.680643	0.6822	0.544234	0.562666	0.591123	0.656718	0.494204	0.466252	0.48693	0.502493	0.416154	0.414514	0.386561	0.349069	0.408489
22.1667	0.214371	0.235681	0.227045	0.218871	0.221735	0.230054	0.22907	0.225699	0.284232	0.330007	0.299567	0.266136	0.355565	0.314596	0.32073	0.340871	0.26273	0.251743	0.274515	0.267824	0.253254	0.255585	0.297891	0.265126	0.456057	0.436251	0.678399	0.66496	0.682812	0.678472	0.461843	0.461959	0.68458	0.718148	0.691431	0.699136	0.551085	0.569181	0.592526	0.690256	0.495025	0.481534	0.491355	0.502342	0.415053	0.407563	0.391936	0.359257	0.412887
22.3333	0.218147	0.226943	0.229562	0.214603	0.218147	0.231066	0.233627	0.234249	0.288016	0.334218	0.288413	0.265907	0.35024	0.317526	0.325292	0.339223	0.255801	0.256254	0.269378	0.263226	0.2438	0.259686	0.299661	0.269162	0.472578	0.429654	0.695398	0.665423	0.696845	0.671687	0.461959	0.465706	0.687052	0.703073	0.667109	0.697473	0.551298	0.571928	0.565504	0.683069	0.501112	0.479764	0.506918	0.504587	0.404304	0.407844	0.384489	0.353688	0.415057
22.5	0.214574	0.225656	0.225178	0.224788	0.226553	0.237967	0.236144	0.234061	0.294516	0.330861	0.295935	0.266441	0.346501	0.318884	0.328084	0.335103	0.258003	0.2517	0.275011	0.252844	0.245354	0.261758	0.300999	0.272076	0.462538	0.438552	0.693344	0.664381	0.698914	0.679253	0.457344	0.468686	0.699045	0.69668	0.667155	0.700372	0.537658	0.57089	0.598904	0.674204	0.498586	0.4808	0.506314	0.514321	0.409182	0.408513	0.383885	0.367049	0.416345
22.6667	0.214241	0.233772	0.224672	0.226524	0.223428	0.241266	0.234669	0.229547	0.290259	0.338216	0.296439	0.258568	0.352055	0.316625	0.325399	0.340154	0.251851	0.248527	0.277947	0.258758	0.24775	0.264564	0.298927	0.270997	0.478191	0.437192	0.686486	0.670819	0.715883	0.674421	0.465663	0.485699	0.714242	0.691248	0.675776	0.718286	0.534072	0.586271	0.575163	0.665904	0.498155	0.478858	0.496363	0.511602	0.410089	0.384554	0.388763	0.365883	0.411281
22.8333	0.220014	0.228838	0.229157	0.221229	0.220751	0.237938	0.238806	0.227435	0.291053	0.326879	0.295416	0.267219	0.346211	0.316076	0.334585	0.344426	0.250707	0.256189	0.278853	0.256319	0.248462	0.253211	0.296531	0.270824	0.470683	0.443456	0.707044	0.674059	0.706046	0.683058	0.464997	0.46899	0.699381	0.672007	0.69787	0.694162	0.551421	0.576505	0.570844	0.687998	0.506206	0.480002	0.493492	0.511731	0.421744	0.380107	0.394397	0.35522	0.417502
23	0.215674	0.230791	0.229735	0.217467	0.225352	0.238488	0.241873	0.232195	0.294577	0.331289	0.306784	0.265159	0.344869	0.315832	0.324072	0.341741	0.25429	0.256966	0.279393	0.263032	0.247642	0.260765	0.305856	0.269054	0.48622	0.439608	0.703355	0.675737	0.700751	0.699348	0.46873	0.479999	0.720071	0.668513	0.679133	0.698312	0.535048	0.589002	0.585325	0.696726	0.500486	0.472965	0.502299	0.511667	0.41678	0.379784	0.391634	0.349781	0.420251
23.1667	0.221981	0.235247	0.226668	0.227536	0.228419	0.236506	0.238184	0.233396	0.285697	0.336324	0.299643	0.269508	0.348439	0.316351	0.328237	0.350697	0.255736	0.253599	0.279005	0.259103	0.250534	0.265579	0.304259	0.275357	0.491761	0.440939	0.696121	0.692346	0.704671	0.688194	0.481056	0.474256	0.676432	0.676646	0.688883	0.699945	0.54994	0.598187	0.592298	0.692743	0.52574	0.47739	0.503443	0.511062	0.421205	0.379676	0.402577	0.33601	0.410934
23.3333	0.225728	0.23464	0.227493	0.232094	0.222473	0.243493	0.243291	0.2326	0.297766	0.334142	0.301382	0.261879	0.346105	0.319708	0.327871	0.340825	0.249498	0.252822	0.279933	0.287142	0.251484	0.259665	0.304906	0.272853	0.488405	0.44334	0.721034	0.687094	0.736455	0.692664	0.467992	0.469988	0.658671	0.676203	0.689814	0.710061	0.54283	0.611966	0.598889	0.684015	0.515142	0.49727	0.503356	0.499169	0.415506	0.380215	0.40493	0.344687	0.410833
23.5	0.223732	0.238011	0.234972	0.227609	0.231804	0.233801	0.24507	0.238994	0.300391	0.335027	0.30065	0.263023	0.354939	0.317556	0.325521	0.342977	0.251786	0.254506	0.282242	0.271212	0.249606	0.25988	0.299337	0.272594	0.47741	0.445481	0.702357	0.685589	0.714364	0.696671	0.479508	0.475167	0.652492	0.693094	0.70199	0.703592	0.531844	0.609265	0.60159	0.702646	0.517861	0.481534	0.507652	0.506119	0.411772	0.380086	0.398821	0.356947	0.421828
23.6667	0.223167	0.229591	0.229157	0.223327	0.235074	0.242278	0.244492	0.242105	0.291449	0.338567	0.305105	0.268455	0.352711	0.325384	0.32694	0.33814	0.251074	0.255607	0.281314	0.264737	0.254053	0.267111	0.306633	0.269313	0.480462	0.441951	0.707131	0.703037	0.722437	0.69644	0.479102	0.468527	0.674754	0.672175	0.699045	0.711923	0.537932	0.617504	0.610562	0.673167	0.518854	0.489132	0.521639	0.498608	0.412895	0.381554	0.391483	0.354184	0.421972
23.8333	0.223847	0.243855	0.227782	0.236824	0.234611	0.241425	0.246792	0.238604	0.300299	0.333989	0.301321	0.268073	0.350621	0.316702	0.332769	0.349171	0.25742	0.261154	0.281444	0.28507	0.257225	0.262794	0.313346	0.273587	0.480998	0.44211	0.708259	0.705916	0.718965	0.702501	0.48596	0.480014	0.659404	0.677683	0.698541	0.70643	0.517486	0.616009	0.59094	0.660228	0.51471	0.501932	0.512573	0.50912	0.421637	0.388396	0.39349	0.354573	0.419065
24	0.225627	0.233439	0.229837	0.227479	0.228766	0.244738	0.248297	0.241193	0.298117	0.330709	0.306326	0.271598	0.354878	0.319082	0.329275	0.333028	0.256341	0.258305	0.281141	0.25306	0.253858	0.259859	0.299316	0.278314	0.480491	0.441344	0.714017	0.707087	0.714711	0.696064	0.486669	0.487696	0.655421	0.677164	0.695688	0.731454	0.526305	0.628765	0.605969	0.676203	0.51907	0.487082	0.512724	0.493773	0.411513	0.393166	0.396037	0.351594	0.425734
24.1667	0.225526	0.237446	0.237157	0.222936	0.231095	0.235942	0.24562	0.240991	0.304312	0.331869	0.307776	0.274329	0.344487	0.323904	0.33434	0.349019	0.254182	0.258823	0.285912	0.259729	0.252844	0.26096	0.303093	0.283343	0.483949	0.450386	0.72073	0.707796	0.724954	0.694096	0.47728	0.476817	0.671351	0.683634	0.716134	0.73716	0.541579	0.626812	0.612652	0.683985	0.525308	0.488118	0.515897	0.51512	0.414211	0.396253	0.400009	0.341341	0.435036
24.3333	0.222502	0.230242	0.229938	0.22392	0.234654	0.243855	0.246358	0.240586	0.297369	0.335912	0.305655	0.268394	0.351079	0.327169	0.335332	0.340505	0.259967	0.254765	0.284854	0.252844	0.250707	0.270241	0.308489	0.282609	0.489432	0.444931	0.716071	0.707247	0.746047	0.709417	0.492687	0.480274	0.6766	0.688196	0.711755	0.721963	0.52687	0.630001	0.618618	0.661113	0.53664	0.502407	0.512552	0.533899	0.412808	0.39185	0.387835	0.344083	0.434805
24.5	0.222082	0.230806	0.2349	0.239313	0.237793	0.241266	0.247544	0.240846	0.300955	0.333883	0.312658	0.271018	0.351537	0.327398	0.332586	0.341481	0.260722	0.252757	0.284055	0.269248	0.253103	0.268773	0.304561	0.276824	0.495002	0.443109	0.728831	0.720715	0.738235	0.728267	0.484658	0.482951	0.69169	0.695474	0.707208	0.726922	0.52777	0.63145	0.626659	0.671443	0.528848	0.501241	0.503335	0.525783	0.421637	0.395195	0.394418	0.348853	0.450096
24.6667	0.231703	0.229678	0.239964	0.230357	0.232875	0.248152	0.257917	0.240398	0.299765	0.337011	0.306219	0.276832	0.352605	0.331121	0.328908	0.353734	0.258888	0.26491	0.281206	0.2675	0.248505	0.265492	0.305532	0.275098	0.493425	0.458371	0.737208	0.706784	0.732419	0.700621	0.494032	0.486293	0.694742	0.688883	0.726357	0.744744	0.525069	0.624584	0.620007	0.703531	0.534093	0.493104	0.51063	0.51825	0.421119	0.393879	0.39254	0.35494	0.440331
24.8333	0.225395	0.238806	0.235088	0.232065	0.23247	0.245823	0.25145	0.241092	0.30683	0.330678	0.307623	0.27085	0.362385	0.330251	0.335775	0.3485	0.260657	0.254657	0.286106	0.262341	0.252542	0.272421	0.302338	0.276371	0.487132	0.4538	0.736036	0.727659	0.731175	0.714335	0.488144	0.486307	0.716531	0.692331	0.709314	0.750862	0.531707	0.619839	0.621624	0.693567	0.544152	0.495931	0.515336	0.564139	0.408535	0.401325	0.402102	0.348939	0.437163
[truncated: 23 more columns]

## Sheet: 2D
sictrl	siCSE
1	1.36427
1	1.50161
1	1.68

## Sheet: 2E
ctrl	cse
1	0.80742
1	0.572933
1	0.79931
