# Supplementary material for: Hydropersulfides inhibit lipid peroxidation and ferroptosis by scavenging radicals
Source: Nat Chem Biol. 2022 Sep 15;19(1):28–37. doi: 10.1038/s41589-022-01145-w (PMC7613997; doi:10.1038/s41589-022-01145-w)
Supplement: Fig. 3 — Source data [file 41589_2022_1145_MOESM5_ESM.xlsx]

## Sheet: 3A
mock	+enhancer 1mM	+H2O2 100µM 4x/4h	+enhancer 1mM + +H2O2 100µM 4x/4h
1	1.11065	1.28133	4.45872
1	1.08473	1.38316	4.32272
1	1.24687	1.44687	4.52262

## Sheet: 3C
field	apex_enh-1mM_h2o2-1mM	no substrate	no H2O2	no apex
3325	-9329	-15964	-8149	-8149
3325.14	-9397	-16173	-8119	-8119
3325.27	-9487	-16112	-8100	-8100
3325.41	-9299	-16252	-8178	-8178
3325.55	-9408	-16310	-8310	-8310
3325.68	-9318	-16104	-8236	-8236
3325.82	-9303	-16199	-8202	-8202
3325.96	-9318	-16186	-8183	-8183
3326.09	-9353	-16324	-8065	-8065
3326.23	-9439	-16179	-8151	-8151
3326.37	-9306	-16219	-8197	-8197
3326.51	-9308	-16243	-8189	-8189
3326.64	-9283	-16139	-8268	-8268
3326.78	-9268	-16253	-8143	-8143
3326.92	-9263	-16175	-8238	-8238
3327.05	-9415	-16347	-8322	-8322
3327.19	-9271	-16278	-8252	-8252
3327.33	-9217	-16215	-8145	-8145
3327.46	-9246	-16228	-8163	-8163
3327.6	-9410	-16181	-8139	-8139
3327.74	-9353	-16211	-8143	-8143
3327.87	-9405	-16136	-8121	-8121
3328.01	-9357	-16137	-8137	-8137
3328.15	-9458	-16128	-8137	-8137
3328.28	-9384	-16067	-8245	-8245
3328.42	-9499	-15985	-8253	-8253
3328.56	-9331	-15991	-8251	-8251
3328.7	-9405	-16154	-8289	-8289
3328.83	-9342	-16155	-8302	-8302
3328.97	-9361	-16173	-8294	-8294
3329.11	-9366	-16168	-8206	-8206
3329.24	-9380	-16056	-8354	-8354
3329.38	-9311	-16133	-8324	-8324
3329.52	-9178	-16125	-8195	-8195
3329.65	-9290	-16138	-8197	-8197
3329.79	-9334	-16144	-8174	-8174
3329.93	-9333	-16116	-8275	-8275
3330.06	-9354	-16164	-8342	-8342
3330.2	-9449	-16054	-8252	-8252
3330.34	-9345	-16032	-8298	-8298
3330.47	-9389	-16208	-8320	-8320
3330.61	-9347	-16144	-8201	-8201
3330.75	-9332	-16303	-8245	-8245
3330.88	-9328	-16279	-8225	-8225
3331.02	-9443	-16205	-8258	-8258
3331.16	-9578	-16233	-8172	-8172
3331.3	-9510	-16289	-8275	-8275
3331.43	-9426	-16202	-8245	-8245
3331.57	-9418	-16175	-8229	-8229
3331.71	-9387	-16196	-8214	-8214
3331.84	-9437	-16255	-8165	-8165
3331.98	-9431	-16274	-8252	-8252
3332.12	-9361	-16174	-8179	-8179
3332.25	-9391	-16146	-8235	-8235
3332.39	-9513	-16093	-8141	-8141
3332.53	-9394	-16259	-8196	-8196
3332.66	-9407	-16217	-8249	-8249
3332.8	-9383	-16321	-8257	-8257
3332.94	-9268	-16318	-8243	-8243
3333.07	-9351	-16324	-8372	-8372
3333.21	-9391	-16246	-8163	-8163
3333.35	-9374	-16198	-8167	-8167
3333.48	-9476	-16237	-8226	-8226
3333.62	-9397	-16073	-8149	-8149
3333.76	-9368	-16061	-8158	-8158
3333.9	-9403	-16208	-8278	-8278
3334.03	-9333	-16073	-8125	-8125
3334.17	-9410	-16115	-8098	-8098
3334.31	-9386	-16040	-8206	-8206
3334.44	-9319	-15967	-8112	-8112
3334.58	-9334	-16051	-8178	-8178
3334.72	-9346	-16102	-8225	-8225
3334.85	-9379	-16044	-8181	-8181
3334.99	-9396	-15914	-8202	-8202
3335.13	-9348	-15914	-8149	-8149
3335.26	-9321	-15796	-8155	-8155
3335.4	-9356	-15815	-8066	-8066
3335.54	-9375	-16126	-8012	-8012
3335.67	-9274	-16034	-8045	-8045
3335.81	-9145	-16149	-8053	-8053
3335.95	-9357	-16129	-8124	-8124
3336.09	-9436	-16060	-8126	-8126
3336.22	-9360	-16220	-8208	-8208
3336.36	-9379	-16269	-8157	-8157
3336.5	-9389	-16152	-8084	-8084
3336.63	-9439	-16056	-8100	-8100
3336.77	-9346	-16147	-8180	-8180
3336.91	-9474	-16202	-8130	-8130
3337.04	-9469	-16204	-8224	-8224
3337.18	-9294	-16164	-8351	-8351
3337.32	-9310	-16148	-8121	-8121
3337.45	-9429	-16178	-8055	-8055
3337.59	-9421	-16150	-8051	-8051
3337.73	-9418	-16307	-8153	-8153
3337.86	-9375	-16067	-8336	-8336
3338	-9332	-16063	-8277	-8277
3338.14	-9367	-16149	-8219	-8219
3338.27	-9449	-16093	-8198	-8198
3338.41	-9406	-16232	-8145	-8145
3338.55	-9472	-16137	-8149	-8149
3338.69	-9373	-16092	-8139	-8139
3338.82	-9212	-16138	-8072	-8072
3338.96	-9331	-16112	-8148	-8148
3339.1	-9446	-16171	-8207	-8207
3339.23	-9511	-16099	-8251	-8251
3339.37	-9342	-16193	-8214	-8214
3339.51	-9320	-16223	-8091	-8091
3339.64	-9332	-16137	-7959	-7959
3339.78	-9472	-16262	-8089	-8089
3339.92	-9484	-16136	-8125	-8125
3340.05	-9355	-16045	-8205	-8205
3340.19	-9237	-16132	-8187	-8187
3340.33	-9222	-16216	-8179	-8179
3340.46	-9228	-16198	-8097	-8097
3340.6	-9223	-16099	-8119	-8119
3340.74	-9360	-16115	-8147	-8147
3340.87	-9430	-16330	-8277	-8277
3341.01	-9544	-16318	-8400	-8400
3341.15	-9548	-16216	-8136	-8136
3341.29	-9435	-16213	-8211	-8211
3341.42	-9351	-16218	-8189	-8189
3341.56	-9277	-16141	-8045	-8045
3341.7	-9313	-16222	-8197	-8197
3341.83	-9479	-16109	-8234	-8234
3341.97	-9396	-15997	-8078	-8078
3342.11	-9358	-15919	-8197	-8197
3342.24	-9374	-15846	-8132	-8132
3342.38	-9264	-16000	-8177	-8177
3342.52	-9224	-16172	-8159	-8159
3342.65	-9205	-15884	-8119	-8119
3342.79	-9283	-15972	-8114	-8114
3342.93	-9344	-15964	-8100	-8100
3343.06	-9267	-16101	-8121	-8121
3343.2	-9405	-16156	-8150	-8150
3343.34	-9288	-16136	-8090	-8090
3343.48	-9223	-16185	-8109	-8109
3343.61	-9237	-16147	-8169	-8169
3343.75	-9299	-16122	-8244	-8244
3343.89	-9420	-15922	-8124	-8124
3344.02	-9328	-15896	-8120	-8120
3344.16	-9232	-16077	-8047	-8047
3344.3	-9034	-15933	-8124	-8124
3344.43	-9232	-15812	-8155	-8155
3344.57	-9259	-16181	-8081	-8081
3344.71	-9252	-16007	-8139	-8139
3344.84	-9311	-16067	-8143	-8143
3344.98	-9322	-16059	-8071	-8071
3345.12	-9311	-16043	-8115	-8115
3345.25	-9217	-16103	-8116	-8116
3345.39	-9150	-16081	-8048	-8048
3345.53	-9170	-15960	-8161	-8161
3345.66	-9118	-15987	-8099	-8099
3345.8	-9073	-16031	-8158	-8158
3345.94	-9021	-15964	-8293	-8293
3346.08	-9002	-15858	-8032	-8032
3346.21	-8916	-15921	-8004	-8004
3346.35	-8910	-15885	-8193	-8193
3346.49	-8617	-15931	-8231	-8231
3346.62	-8268	-16024	-8281	-8281
3346.76	-8294	-15994	-8191	-8191
3346.9	-8197	-16011	-8264	-8264
3347.03	-7941	-16039	-8205	-8205
3347.17	-7835	-16070	-8183	-8183
3347.31	-7634	-16101	-8207	-8207
3347.44	-7744	-16114	-8211	-8211
3347.58	-7664	-16191	-8209	-8209
3347.72	-7592	-16204	-8062	-8062
3347.85	-7642	-16316	-8229	-8229
3347.99	-7864	-16322	-8286	-8286
3348.13	-8043	-16259	-8196	-8196
3348.26	-8192	-16290	-8210	-8210
3348.4	-8693	-16206	-8317	-8317
3348.54	-8891	-16276	-8214	-8214
3348.68	-9011	-16265	-8170	-8170
3348.81	-9155	-16010	-8262	-8262
3348.95	-9627	-16078	-8207	-8207
3349.09	-9563	-16100	-8298	-8298
3349.22	-9643	-16242	-8129	-8129
3349.36	-9583	-16216	-8239	-8239
3349.5	-9445	-16107	-8270	-8270
3349.63	-9386	-16107	-8158	-8158
3349.77	-9143	-16100	-8216	-8216
3349.91	-8916	-16107	-8325	-8325
3350.04	-8850	-15985	-8287	-8287
3350.18	-8662	-16033	-8158	-8158
3350.32	-8739	-15922	-8098	-8098
3350.45	-8748	-16012	-8145	-8145
3350.59	-8857	-16089	-8193	-8193
3350.73	-8857	-15983	-8205	-8205
3350.87	-8988	-16040	-8174	-8174
3351	-9261	-16049	-8177	-8177
3351.14	-9563	-16167	-8172	-8172
3351.28	-9981	-16292	-8301	-8301
3351.41	-10459	-16247	-8316	-8316
3351.55	-10870	-16080	-8268	-8268
3351.69	-11040	-16098	-8258	-8258
3351.82	-11319	-16287	-8272	-8272
3351.96	-11474	-16396	-8218	-8218
3352.1	-11633	-16363	-8278	-8278
3352.23	-11546	-16225	-8260	-8260
3352.37	-11411	-16141	-8155	-8155
3352.51	-11336	-16256	-8287	-8287
3352.64	-11201	-16210	-8174	-8174
3352.78	-10756	-16253	-8183	-8183
3352.92	-10602	-16334	-8161	-8161
3353.05	-10415	-16318	-8196	-8196
3353.19	-10074	-16367	-8211	-8211
3353.33	-9975	-16418	-8186	-8186
3353.47	-9911	-16497	-8206	-8206
3353.6	-9979	-16166	-8153	-8153
3353.74	-9783	-16207	-8277	-8277
3353.88	-9645	-16357	-8322	-8322
3354.01	-9569	-16308	-8242	-8242
3354.15	-9520	-16486	-8230	-8230
3354.29	-9475	-16325	-8311	-8311
3354.42	-9492	-16356	-8281	-8281
3354.56	-9552	-16363	-8289	-8289
3354.7	-9676	-16496	-8458	-8458
3354.83	-9651	-16352	-8480	-8480
3354.97	-9506	-16267	-8272	-8272
3355.11	-9583	-16406	-8320	-8320
3355.24	-9414	-16211	-8244	-8244
3355.38	-9529	-16369	-8269	-8269
3355.52	-9557	-16416	-8235	-8235
3355.65	-9535	-16315	-8278	-8278
3355.79	-9396	-16276	-8363	-8363
3355.93	-9560	-16300	-8404	-8404
3356.07	-9441	-16343	-8379	-8379
3356.2	-9440	-16322	-8352	-8352
3356.34	-9321	-16130	-8196	-8196
3356.48	-9450	-16191	-8074	-8074
3356.61	-9470	-16330	-8144	-8144
3356.75	-9404	-16362	-8288	-8288
3356.89	-9590	-16143	-8234	-8234
3357.02	-9382	-16042	-8194	-8194
3357.16	-9238	-16131	-8252	-8252
3357.3	-9223	-16346	-8153	-8153
3357.43	-9138	-16308	-8204	-8204
3357.57	-9287	-16255	-8291	-8291
3357.71	-9394	-16208	-8192	-8192
3357.84	-9410	-16162	-8097	-8097
3357.98	-9341	-16197	-8132	-8132
3358.12	-9333	-16322	-8162	-8162
3358.26	-9231	-16236	-8246	-8246
3358.39	-9272	-16019	-8240	-8240
3358.53	-9242	-16089	-8258	-8258
3358.67	-9324	-16124	-8223	-8223
3358.8	-9416	-16196	-8210	-8210
3358.94	-9484	-16187	-8101	-8101
3359.08	-9361	-16092	-8125	-8125
3359.21	-9236	-16245	-8098	-8098
3359.35	-9336	-16307	-8275	-8275
3359.49	-9368	-16043	-8164	-8164
3359.62	-9290	-16018	-8255	-8255
3359.76	-9336	-16132	-8301	-8301
3359.9	-9245	-16313	-8114	-8114
3360.03	-9217	-16392	-8059	-8059
3360.17	-9140	-16293	-8010	-8010
3360.31	-9143	-16086	-8119	-8119
3360.44	-9043	-16146	-8165	-8165
3360.58	-9000	-16033	-8267	-8267
3360.72	-8882	-16066	-8267	-8267
3360.86	-8621	-16272	-8264	-8264
3360.99	-8476	-16169	-8193	-8193
3361.13	-8270	-16111	-8166	-8166
3361.27	-8036	-16062	-8204	-8204
3361.4	-7767	-16023	-8247	-8247
3361.54	-7543	-15992	-8282	-8282
3361.68	-7430	-16044	-8157	-8157
3361.81	-7224	-16020	-8228	-8228
3361.95	-6935	-16228	-8168	-8168
3362.09	-6937	-16138	-8270	-8270
3362.22	-7037	-16162	-8297	-8297
3362.36	-7313	-16139	-8230	-8230
3362.5	-7594	-16079	-8252	-8252
3362.63	-7857	-16033	-8239	-8239
3362.77	-8452	-16207	-8352	-8352
3362.91	-8933	-16321	-8464	-8464
3363.05	-9169	-16274	-8347	-8347
3363.18	-9360	-16250	-8173	-8173
3363.32	-9470	-16264	-8317	-8317
3363.46	-9530	-16341	-8322	-8322
3363.59	-9389	-16355	-8378	-8378
3363.73	-9365	-16369	-8410	-8410
3363.87	-9076	-16399	-8368	-8368
3364	-8791	-16559	-8284	-8284
3364.14	-8590	-16465	-8249	-8249
3364.28	-8051	-16239	-8197	-8197
3364.41	-7731	-16177	-8135	-8135
3364.55	-7525	-16328	-8160	-8160
3364.69	-7120	-16289	-8176	-8176
3364.82	-6955	-16062	-8159	-8159
3364.96	-6805	-15886	-8216	-8216
3365.1	-6859	-16060	-8111	-8111
3365.23	-7063	-16175	-8181	-8181
3365.37	-7154	-16169	-8215	-8215
3365.51	-7159	-16148	-8177	-8177
3365.65	-7796	-15997	-8199	-8199
3365.78	-8493	-15875	-8172	-8172
3365.92	-9137	-15845	-8203	-8203
3366.06	-9767	-15852	-8239	-8239
3366.19	-10133	-15844	-8300	-8300
3366.33	-10588	-16040	-8318	-8318
3366.47	-11204	-16120	-8155	-8155
3366.6	-12121	-16315	-8198	-8198
3366.74	-12420	-16197	-8242	-8242
3366.88	-12738	-16146	-8267	-8267
3367.01	-12860	-16232	-8219	-8219
3367.15	-12963	-16478	-8255	-8255
3367.29	-12954	-16385	-8279	-8279
3367.42	-12856	-16174	-8267	-8267
3367.56	-12547	-16289	-8151	-8151
3367.7	-12033	-16468	-8233	-8233
3367.83	-11746	-16462	-8173	-8173
3367.97	-11403	-16390	-8308	-8308
3368.11	-10855	-16349	-8341	-8341
3368.25	-10435	-16326	-8306	-8306
3368.38	-10082	-16411	-8312	-8312
3368.52	-9431	-16367	-8325	-8325
3368.66	-9286	-16166	-8304	-8304
3368.79	-9163	-16162	-8188	-8188
3368.93	-8952	-16085	-8367	-8367
3369.07	-8817	-16092	-8286	-8286
3369.2	-9050	-16096	-8385	-8385
3369.34	-8994	-16206	-8349	-8349
3369.48	-9583	-16352	-8395	-8395
3369.61	-9878	-16331	-8328	-8328
3369.75	-10076	-16329	-8296	-8296
3369.89	-10305	-16528	-8297	-8297
3370.02	-10507	-16314	-8290	-8290
3370.16	-10844	-16271	-8186	-8186
3370.3	-10875	-16372	-8262	-8262
3370.43	-10864	-16327	-8347	-8347
3370.57	-10726	-16324	-8304	-8304
3370.71	-10852	-16388	-8205	-8205
3370.85	-10676	-16313	-8147	-8147
3370.98	-10532	-16346	-8290	-8290
3371.12	-10448	-16502	-8206	-8206
3371.26	-10181	-16458	-8273	-8273
3371.39	-10031	-16359	-8320	-8320
3371.53	-9849	-16262	-8277	-8277
3371.67	-9802	-16240	-8297	-8297
3371.8	-9776	-16250	-8268	-8268
3371.94	-9783	-16222	-8252	-8252
3372.08	-9804	-16097	-8162	-8162
3372.21	-9803	-16125	-8184	-8184
3372.35	-9629	-16142	-8220	-8220
3372.49	-9536	-16346	-8226	-8226
3372.62	-9488	-16499	-8171	-8171
3372.76	-9561	-16268	-8158	-8158
3372.9	-9562	-16211	-8284	-8284
3373.04	-9488	-16359	-8165	-8165
3373.17	-9468	-16317	-8280	-8280
3373.31	-9554	-16253	-8158	-8158
3373.45	-9484	-16261	-8248	-8248
3373.58	-9462	-16250	-8184	-8184
3373.72	-9485	-16155	-8191	-8191
3373.86	-9501	-16077	-8189	-8189
3373.99	-9299	-16035	-8339	-8339
3374.13	-9334	-16165	-8226	-8226
3374.27	-9226	-16107	-8105	-8105
3374.4	-9185	-16125	-8170	-8170
3374.54	-9142	-16135	-8098	-8098
3374.68	-8977	-16292	-8164	-8164
3374.81	-8906	-16358	-8126	-8126
3374.95	-8861	-16131	-8123	-8123
3375.09	-8879	-16139	-8117	-8117
3375.22	-8656	-16047	-8188	-8188
3375.36	-8452	-15991	-8183	-8183
3375.5	-8634	-16096	-8107	-8107
3375.64	-8276	-16170	-8222	-8222
3375.77	-7977	-16263	-8268	-8268
3375.91	-7876	-16082	-8207	-8207
3376.05	-7749	-16153	-8260	-8260
3376.18	-7392	-16379	-8144	-8144
3376.32	-7310	-16138	-8119	-8119
3376.46	-7117	-15916	-8252	-8252
3376.59	-7063	-16119	-8205	-8205
3376.73	-7366	-16177	-8180	-8180
3376.87	-7662	-16014	-8132	-8132
3377	-7794	-16062	-8161	-8161
3377.14	-8188	-15966	-8089	-8089
3377.28	-8526	-15864	-8226	-8226
3377.41	-8815	-15925	-8359	-8359
3377.55	-9113	-15915	-8263	-8263
3377.69	-9185	-16000	-8310	-8310
3377.82	-9171	-16039	-8322	-8322
3377.96	-9124	-16100	-8293	-8293
3378.1	-9034	-16317	-8263	-8263
3378.24	-8807	-16549	-8190	-8190
3378.37	-8387	-16487	-8136	-8136
3378.51	-8167	-16275	-8198	-8198
3378.65	-8072	-16303	-8273	-8273
3378.78	-7845	-16361	-8263	-8263
3378.92	-7540	-16458	-8104	-8104
3379.06	-7197	-16033	-8309	-8309
3379.19	-7186	-15959	-8199	-8199
3379.33	-7200	-15919	-8150	-8150
3379.47	-7129	-15904	-8285	-8285
3379.6	-7416	-16052	-8358	-8358
3379.74	-7545	-16140	-8186	-8186
3379.88	-7878	-16213	-8200	-8200
3380.01	-8312	-15970	-8125	-8125
3380.15	-8989	-15985	-8209	-8209
3380.29	-9545	-16078	-8271	-8271
3380.43	-10180	-16238	-8201	-8201
3380.56	-10632	-16363	-8245	-8245
3380.7	-11105	-16268	-8111	-8111
3380.84	-11602	-16487	-8199	-8199
3380.97	-12514	-16424	-8476	-8476
3381.11	-12743	-16319	-8369	-8369
3381.25	-13058	-16341	-8281	-8281
3381.38	-13222	-16415	-8218	-8218
3381.52	-13122	-16512	-8299	-8299
3381.66	-12954	-16543	-8354	-8354
3381.79	-12622	-16493	-8360	-8360
3381.93	-12215	-16532	-8257	-8257
3382.07	-11694	-16490	-8304	-8304
3382.2	-11347	-16521	-8243	-8243
3382.34	-10851	-16517	-8366	-8366
3382.48	-10464	-16465	-8262	-8262
3382.61	-10043	-16426	-8145	-8145
3382.75	-9842	-16441	-8182	-8182
3382.89	-9232	-16447	-8261	-8261
3383.03	-8983	-16219	-8364	-8364
3383.16	-8847	-16300	-8364	-8364
3383.3	-8731	-16162	-8185	-8185
3383.44	-8701	-16175	-8197	-8197
3383.57	-8806	-16363	-8224	-8224
3383.71	-8956	-16394	-8296	-8296
3383.85	-9427	-16335	-8209	-8209
3383.98	-9728	-16355	-8393	-8393
3384.12	-9968	-16331	-8416	-8416
3384.26	-10306	-16239	-8411	-8411
3384.39	-10656	-16459	-8419	-8419
3384.53	-10779	-16450	-8471	-8471
3384.67	-10877	-16395	-8470	-8470
3384.8	-10940	-16454	-8355	-8355
3384.94	-10793	-16549	-8357	-8357
3385.08	-10629	-16440	-8399	-8399
3385.22	-10432	-16642	-8376	-8376
3385.35	-10438	-16443	-8380	-8380
3385.49	-10333	-16288	-8298	-8298
3385.63	-10323	-16470	-8295	-8295
3385.76	-10199	-16352	-8370	-8370
3385.9	-10071	-16487	-8269	-8269
3386.04	-9917	-16472	-8258	-8258
3386.17	-9755	-16511	-8196	-8196
3386.31	-9788	-16257	-8177	-8177
3386.45	-9813	-16032	-8300	-8300
3386.58	-9615	-16199	-8417	-8417
3386.72	-9563	-16247	-8350	-8350
3386.86	-9544	-16150	-8419	-8419
3386.99	-9746	-16139	-8348	-8348
3387.13	-9734	-16109	-8242	-8242
3387.27	-9745	-16111	-8266	-8266
3387.4	-9839	-16393	-8316	-8316
3387.54	-9749	-16479	-8370	-8370
3387.68	-9572	-16314	-8349	-8349
3387.82	-9630	-16446	-8238	-8238
3387.95	-9490	-16221	-8215	-8215
3388.09	-9553	-16201	-8258	-8258
3388.23	-9484	-15979	-8284	-8284
3388.36	-9467	-16195	-8291	-8291
3388.5	-9501	-16423	-8335	-8335
3388.64	-9493	-16279	-8337	-8337
3388.77	-9490	-16331	-8211	-8211
3388.91	-9439	-16195	-8141	-8141
3389.05	-9420	-16329	-8261	-8261
3389.18	-9508	-16165	-8191	-8191
3389.32	-9494	-16053	-8041	-8041
3389.46	-9529	-16134	-8047	-8047
3389.59	-9461	-16242	-8127	-8127
3389.73	-9369	-16354	-8226	-8226
3389.87	-9390	-16439	-8238	-8238
3390	-9323	-16269	-8215	-8215
3390.14	-9260	-16419	-8196	-8196
3390.28	-9372	-16346	-8354	-8354
3390.42	-9366	-16392	-8193	-8193
3390.55	-9423	-16336	-8228	-8228
3390.69	-9316	-16228	-8250	-8250
3390.83	-9291	-16206	-8243	-8243
3390.96	-9311	-16331	-8256	-8256
3391.1	-9202	-16082	-8353	-8353
3391.24	-9231	-16350	-8286	-8286
3391.37	-9270	-16306	-8266	-8266
3391.51	-9335	-16140	-8305	-8305
3391.65	-9238	-16211	-8279	-8279
3391.78	-9204	-16280	-8263	-8263
3391.92	-9116	-16287	-8304	-8304
3392.06	-9217	-16296	-8278	-8278
3392.19	-8977	-16240	-8309	-8309
3392.33	-8774	-16244	-8295	-8295
3392.47	-8614	-16314	-8188	-8188
3392.61	-8246	-16270	-8241	-8241
3392.74	-8031	-16291	-8366	-8366
3392.88	-7805	-16164	-8114	-8114
3393.02	-7603	-16212	-8216	-8216
3393.15	-7337	-16217	-8185	-8185
3393.29	-7007	-16302	-8243	-8243
3393.43	-6513	-16258	-8224	-8224
3393.56	-6287	-16122	-8333	-8333
3393.7	-6037	-15945	-8224	-8224
3393.84	-5755	-15916	-8266	-8266
3393.97	-5777	-15979	-8205	-8205
3394.11	-5973	-16105	-8262	-8262
3394.25	-6118	-16027	-8273	-8273
3394.38	-6464	-15952	-8340	-8340
3394.52	-7114	-16117	-8305	-8305
3394.66	-7939	-16077	-8191	-8191
3394.79	-8520	-16088	-8206	-8206
3394.93	-8952	-16320	-8278	-8278
3395.07	-9392	-16333	-8467	-8467
3395.21	-9802	-16412	-8400	-8400
3395.34	-10099	-16417	-8283	-8283
3395.48	-10333	-16268	-8426	-8426
3395.62	-10406	-16296	-8420	-8420
3395.75	-10167	-16149	-8363	-8363
3395.89	-9902	-16166	-8382	-8382
3396.03	-9776	-16469	-8368	-8368
3396.16	-9592	-16462	-8241	-8241
3396.3	-9485	-16334	-8267	-8267
3396.44	-9422	-16535	-8212	-8212
3396.57	-9576	-16535	-8161	-8161
3396.71	-9816	-16428	-8222	-8222
3396.85	-9835	-16250	-8343	-8343
3396.98	-9980	-16337	-8277	-8277
3397.12	-10163	-16411	-8335	-8335
3397.26	-10343	-16340	-8326	-8326
3397.39	-10454	-16271	-8250	-8250
3397.53	-10677	-16406	-8185	-8185
3397.67	-10736	-16231	-8186	-8186
3397.81	-10872	-16327	-8207	-8207
3397.94	-10984	-16307	-8297	-8297
3398.08	-10979	-16285	-8142	-8142
3398.22	-11168	-16242	-8184	-8184
3398.35	-11418	-16346	-8311	-8311
3398.49	-11637	-16195	-8168	-8168
3398.63	-11710	-16366	-8257	-8257
3398.76	-11611	-16386	-8289	-8289
3398.9	-11639	-16298	-8376	-8376
3399.04	-11732	-16187	-8394	-8394
3399.17	-11497	-16122	-8326	-8326
3399.31	-11123	-16411	-8276	-8276
3399.45	-10985	-16440	-8340	-8340
3399.58	-10876	-16387	-8342	-8342
3399.72	-10760	-16360	-8152	-8152
3399.86	-10634	-16332	-8185	-8185
3400	-10563	-16214	-8143	-8143
3400.13	-10364	-16131	-8149	-8149
3400.27	-10027	-16169	-8178	-8178
3400.41	-9959	-16297	-8123	-8123
3400.54	-9971	-16138	-8081	-8081
3400.68	-10002	-16103	-8096	-8096
3400.82	-9874	-16166	-8187	-8187
3400.95	-9850	-16146	-8255	-8255
3401.09	-9951	-16174	-8416	-8416
3401.23	-9919	-16247	-8610	-8610
3401.36	-9830	-16283	-8513	-8513
3401.5	-9812	-16182	-8557	-8557
3401.64	-9965	-16146	-8542	-8542
3401.77	-10059	-16331	-8561	-8561
3401.91	-10175	-16316	-8634	-8634
3402.05	-10275	-16652	-8647	-8647
3402.18	-10292	-16768	-8739	-8739
3402.32	-10288	-16791	-8671	-8671
3402.46	-10272	-17059	-8718	-8718
3402.6	-10294	-17257	-8755	-8755
3402.73	-10309	-17294	-8823	-8823
3402.87	-10186	-17289	-8850	-8850
3403.01	-10140	-17187	-8820	-8820
3403.14	-10273	-17361	-8736	-8736
3403.28	-10098	-17233	-8660	-8660
3403.42	-10108	-17290	-8646	-8646
3403.55	-10117	-17311	-8593	-8593
3403.69	-10001	-17288	-8485	-8485
3403.83	-10037	-16927	-8615	-8615
3403.96	-10060	-16866	-8605	-8605
3404.1	-9906	-17133	-8505	-8505
3404.24	-9978	-17107	-8430	-8430
3404.37	-9849	-17037	-8463	-8463
3404.51	-9716	-16908	-8543	-8543
3404.65	-9577	-16913	-8506	-8506
3404.78	-9615	-16967	-8518	-8518
3404.92	-9740	-16896	-8528	-8528
3405.06	-9802	-16963	-8676	-8676
3405.2	-9536	-16917	-8515	-8515
3405.33	-9728	-16769	-8450	-8450
3405.47	-9605	-16805	-8403	-8403
3405.61	-9732	-17019	-8531	-8531
3405.74	-9673	-17087	-8643	-8643
3405.88	-9694	-17004	-8603	-8603
3406.02	-9694	-16895	-8555	-8555
3406.15	-9569	-17066	-8481	-8481
3406.29	-9618	-17025	-8525	-8525
3406.43	-9659	-16915	-8552	-8552
3406.56	-9492	-16900	-8479	-8479
3406.7	-9439	-16949	-8498	-8498
3406.84	-9328	-16751	-8533	-8533
3406.97	-9045	-16620	-8383	-8383
3407.11	-9093	-16648	-8537	-8537
3407.25	-9139	-16523	-8515	-8515
3407.39	-8954	-16676	-8402	-8402
3407.52	-8903	-16628	-8429	-8429
3407.66	-8769	-16650	-8353	-8353
3407.8	-8669	-16639	-8402	-8402
3407.93	-8620	-16749	-8416	-8416
3408.07	-8394	-16682	-8363	-8363
3408.21	-8201	-16573	-8349	-8349
3408.34	-8104	-16551	-8335	-8335
3408.48	-8112	-16721	-8448	-8448
3408.62	-8241	-16725	-8349	-8349
3408.75	-8403	-16704	-8361	-8361
3408.89	-8740	-16710	-8456	-8456
3409.03	-8921	-16404	-8576	-8576
3409.16	-9147	-16471	-8438	-8438
3409.3	-9205	-16419	-8402	-8402
3409.44	-9107	-16501	-8457	-8457
3409.57	-8934	-16623	-8421	-8421
3409.71	-8762	-16498	-8402	-8402
3409.85	-8200	-16432	-8533	-8533
3409.99	-7737	-16593	-8474	-8474
3410.12	-7413	-16612	-8441	-8441
3410.26	-7189	-16627	-8512	-8512
3410.4	-6958	-16366	-8568	-8568
3410.53	-7006	-16412	-8557	-8557
3410.67	-6983	-16663	-8576	-8576
3410.81	-7111	-16707	-8525	-8525
3410.94	-7714	-16726	-8542	-8542
3411.08	-8099	-16696	-8431	-8431
3411.22	-8460	-16566	-8439	-8439
3411.35	-8924	-16604	-8473	-8473
3411.49	-9400	-16687	-8469	-8469
3411.63	-9871	-16665	-8476	-8476
3411.76	-10587	-16590	-8454	-8454
3411.9	-11254	-16443	-8492	-8492
3412.04	-11420	-16552	-8390	-8390
3412.18	-11603	-16781	-8446	-8446
3412.31	-11665	-16812	-8550	-8550
3412.45	-11739	-16860	-8413	-8413
3412.59	-11931	-16743	-8407	-8407
3412.72	-11647	-16758	-8497	-8497
3412.86	-11615	-16787	-8401	-8401
3413	-11418	-16817	-8405	-8405
3413.13	-11300	-16714	-8500	-8500
3413.27	-11277	-16554	-8625	-8625
3413.41	-11144	-16634	-8570	-8570
3413.54	-11014	-16834	-8567	-8567
3413.68	-10946	-16669	-8341	-8341
3413.82	-10902	-16727	-8400	-8400
3413.95	-10831	-16675	-8434	-8434
3414.09	-10817	-16691	-8492	-8492
3414.23	-10890	-16621	-8415	-8415
3414.36	-10898	-16720	-8448	-8448
3414.5	-10721	-16727	-8392	-8392
3414.64	-10468	-16701	-8372	-8372
3414.78	-10117	-16797	-8510	-8510
3414.91	-10014	-16831	-8528	-8528
3415.05	-9610	-16794	-8521	-8521
3415.19	-9459	-16793	-8369	-8369
3415.32	-9189	-16733	-8426	-8426
3415.46	-9217	-16495	-8467	-8467
3415.6	-9381	-16644	-8384	-8384
3415.73	-9644	-16714	-8320	-8320
3415.87	-9974	-16653	-8236	-8236
3416.01	-10266	-16556	-8209	-8209
3416.14	-10365	-16613	-8345	-8345
3416.28	-10637	-16524	-8382	-8382
3416.42	-11033	-16485	-8443	-8443
3416.55	-11317	-16577	-8576	-8576
3416.69	-11343	-16605	-8580	-8580
3416.83	-11414	-16728	-8540	-8540
3416.96	-11312	-16721	-8592	-8592
3417.1	-11196	-16739	-8507	-8507
3417.24	-10988	-16663	-8563	-8563
3417.38	-10827	-16804	-8509	-8509
3417.51	-10675	-17006	-8602	-8602
3417.65	-10654	-16966	-8456	-8456
3417.79	-10583	-16858	-8460	-8460
3417.92	-10371	-16972	-8661	-8661
3418.06	-10266	-16983	-8445	-8445
3418.2	-10012	-17014	-8475	-8475
3418.33	-9963	-16884	-8609	-8609
3418.47	-9922	-16837	-8578	-8578
3418.61	-9836	-16947	-8492	-8492
3418.74	-9725	-16926	-8541	-8541
3418.88	-9763	-16766	-8508	-8508
3419.02	-9746	-16900	-8417	-8417
3419.15	-9792	-16750	-8427	-8427
3419.29	-9534	-16776	-8477	-8477
3419.43	-9699	-16751	-8563	-8563
3419.57	-9806	-16875	-8393	-8393
3419.7	-9802	-16746	-8424	-8424
3419.84	-9865	-16815	-8330	-8330
3419.98	-9674	-16587	-8289	-8289
3420.11	-9578	-16638	-8385	-8385
3420.25	-9511	-16769	-8431	-8431
3420.39	-9642	-16745	-8505	-8505
3420.52	-9495	-16792	-8443	-8443
3420.66	-9436	-16845	-8398	-8398
3420.8	-9478	-16774	-8373	-8373
3420.93	-9298	-16757	-8460	-8460
3421.07	-9385	-16746	-8515	-8515
3421.21	-9397	-16603	-8553	-8553
3421.34	-9362	-16485	-8519	-8519
3421.48	-9287	-16643	-8516	-8516
3421.62	-9121	-16826	-8581	-8581
3421.75	-9144	-16610	-8567	-8567
3421.89	-8916	-16616	-8579	-8579
3422.03	-8813	-16631	-8587	-8587
3422.17	-8620	-16693	-8445	-8445
3422.3	-8553	-16716	-8349	-8349
3422.44	-8608	-16607	-8436	-8436
3422.58	-8464	-16651	-8455	-8455
3422.71	-8401	-16649	-8392	-8392
3422.85	-8341	-16667	-8244	-8244
3422.99	-8456	-16653	-8290	-8290
3423.12	-8451	-16522	-8345	-8345
3423.26	-8455	-16613	-8384	-8384
3423.4	-8510	-16508	-8472	-8472
3423.53	-8648	-16702	-8506	-8506
3423.67	-8563	-16511	-8263	-8263
3423.81	-8418	-16442	-8328	-8328
3423.94	-8416	-16289	-8350	-8350
3424.08	-8092	-16370	-8315	-8315
3424.22	-8073	-16157	-8313	-8313
3424.35	-7583	-16554	-8361	-8361
3424.49	-7372	-16637	-8211	-8211
3424.63	-7231	-16265	-8283	-8283
3424.77	-7058	-16308	-8414	-8414
3424.9	-7099	-16346	-8307	-8307
3425.04	-7094	-16347	-8376	-8376
3425.18	-7532	-16398	-8263	-8263
3425.31	-7943	-16506	-8372	-8372
3425.45	-8376	-16423	-8412	-8412
3425.59	-8764	-16397	-8459	-8459
3425.72	-9229	-16627	-8540	-8540
3425.86	-9465	-16591	-8536	-8536
3426	-9881	-16436	-8439	-8439
3426.13	-10637	-16452	-8430	-8430
3426.27	-11132	-16522	-8412	-8412
3426.41	-11344	-16384	-8464	-8464
3426.54	-11598	-16581	-8565	-8565
3426.68	-11677	-16693	-8491	-8491
3426.82	-11592	-16624	-8545	-8545
3426.95	-11679	-16697	-8563	-8563
3427.09	-11413	-16763	-8620	-8620
3427.23	-11225	-16829	-8615	-8615
3427.37	-11192	-16840	-8551	-8551
3427.5	-10957	-16678	-8545	-8545
3427.64	-10730	-16760	-8452	-8452
3427.78	-10682	-16848	-8426	-8426
3427.91	-10773	-16675	-8373	-8373
3428.05	-10755	-16762	-8445	-8445
3428.19	-10835	-16815	-8484	-8484
3428.32	-10665	-16883	-8569	-8569
3428.46	-10711	-16989	-8573	-8573
3428.6	-10700	-16803	-8592	-8592
3428.73	-10805	-16681	-8535	-8535
3428.87	-10757	-16731	-8553	-8553
3429.01	-10423	-16596	-8349	-8349
3429.14	-10144	-16794	-8477	-8477
3429.28	-9855	-16762	-8516	-8516
3429.42	-9517	-16650	-8456	-8456
3429.56	-9292	-16499	-8399	-8399
3429.69	-9096	-16733	-8429	-8429
3429.83	-8822	-16732	-8485	-8485
3429.97	-8837	-16630	-8428	-8428
3430.1	-9130	-16391	-8429	-8429
3430.24	-9462	-16226	-8442	-8442
3430.38	-9875	-16276	-8366	-8366
3430.51	-10204	-16438	-8298	-8298
3430.65	-10485	-16488	-8301	-8301
3430.79	-10811	-16484	-8313	-8313
3430.92	-11256	-16547	-8385	-8385
3431.06	-11300	-16424	-8437	-8437
3431.2	-11307	-16496	-8428	-8428
3431.33	-11135	-16593	-8387	-8387
3431.47	-11031	-16567	-8374	-8374
3431.61	-10880	-16572	-8387	-8387
3431.74	-10940	-16522	-8456	-8456
3431.88	-10790	-16404	-8451	-8451
3432.02	-10531	-16432	-8400	-8400
3432.16	-10441	-16507	-8436	-8436
3432.29	-10371	-16572	-8602	-8602
3432.43	-10209	-16532	-8550	-8550
3432.57	-10100	-16731	-8489	-8489
3432.7	-9959	-16611	-8520	-8520
3432.84	-10034	-16614	-8363	-8363
3432.98	-9950	-16541	-8386	-8386
3433.11	-9859	-16592	-8363	-8363
3433.25	-9880	-16766	-8416	-8416
3433.39	-9748	-16815	-8455	-8455
3433.52	-9779	-16862	-8474	-8474
3433.66	-9893	-16778	-8429	-8429
3433.8	-9746	-16762	-8539	-8539
3433.93	-9702	-16761	-8581	-8581
3434.07	-9734	-16829	-8560	-8560
3434.21	-9834	-16789	-8411	-8411
3434.35	-9747	-16676	-8360	-8360
3434.48	-9678	-16543	-8450	-8450
3434.62	-9702	-16613	-8446	-8446
3434.76	-9643	-16681	-8395	-8395
3434.89	-9561	-16652	-8430	-8430
3435.03	-9592	-16680	-8428	-8428
3435.17	-9723	-16697	-8332	-8332
3435.3	-9594	-16693	-8362	-8362
3435.44	-9633	-16514	-8318	-8318
3435.58	-9689	-16471	-8291	-8291
3435.71	-9587	-16541	-8453	-8453
3435.85	-9716	-16611	-8455	-8455
3435.99	-9717	-16477	-8431	-8431
3436.12	-9737	-16516	-8426	-8426
3436.26	-9764	-16540	-8490	-8490
3436.4	-9663	-16406	-8528	-8528
3436.53	-9678	-16440	-8479	-8479
3436.67	-9619	-16504	-8345	-8345
3436.81	-9545	-16533	-8425	-8425
3436.95	-9595	-16685	-8424	-8424
3437.08	-9614	-16713	-8514	-8514
3437.22	-9510	-16712	-8521	-8521
3437.36	-9554	-16609	-8561	-8561
3437.49	-9488	-16506	-8484	-8484
3437.63	-9588	-16473	-8355	-8355
3437.77	-9489	-16547	-8460	-8460
3437.9	-9447	-16594	-8553	-8553
3438.04	-9402	-16537	-8453	-8453
3438.18	-9375	-16403	-8426	-8426
3438.31	-9286	-16508	-8368	-8368
3438.45	-9273	-16327	-8436	-8436
3438.59	-9086	-16485	-8403	-8403
3438.72	-8939	-16617	-8394	-8394
3438.86	-8821	-16762	-8534	-8534
3439	-8710	-16680	-8444	-8444
3439.13	-8713	-16808	-8403	-8403
3439.27	-8701	-16852	-8466	-8466
3439.41	-8544	-16807	-8470	-8470
3439.55	-8391	-16676	-8410	-8410
3439.68	-8407	-16593	-8430	-8430
3439.82	-8352	-16493	-8425	-8425
3439.96	-8302	-16411	-8410	-8410
3440.09	-8366	-16272	-8462	-8462
3440.23	-8492	-16292	-8446	-8446
3440.37	-8543	-16353	-8257	-8257
3440.5	-8819	-16465	-8330	-8330
3440.64	-9054	-16488	-8461	-8461
3440.78	-9354	-16507	-8485	-8485
3440.91	-9440	-16501	-8406	-8406
3441.05	-9544	-16701	-8385	-8385
3441.19	-9642	-16651	-8557	-8557
3441.32	-9702	-16735	-8423	-8423
3441.46	-9810	-16711	-8600	-8600
3441.6	-9868	-16718	-8492	-8492
3441.74	-9876	-16788	-8473	-8473
3441.87	-10047	-16576	-8563	-8563
3442.01	-10048	-16645	-8622	-8622
3442.15	-9979	-16664	-8519	-8519
3442.28	-9860	-16755	-8487	-8487
3442.42	-10154	-16713	-8493	-8493
3442.56	-10300	-16661	-8477	-8477
3442.69	-10472	-16677	-8519	-8519
3442.83	-10390	-16731	-8360	-8360
3442.97	-10301	-16670	-8535	-8535
3443.1	-10267	-16820	-8568	-8568
3443.24	-10360	-16807	-8483	-8483
3443.38	-10031	-16828	-8529	-8529
3443.51	-9822	-16712	-8455	-8455
3443.65	-9725	-16659	-8520	-8520
3443.79	-9396	-16782	-8485	-8485
3443.92	-9251	-16624	-8332	-8332
3444.06	-9206	-16654	-8378	-8378
3444.2	-9145	-16538	-8393	-8393
3444.34	-9076	-16729	-8458	-8458
3444.47	-9294	-16715	-8535	-8535
3444.61	-9488	-16744	-8488	-8488
3444.75	-9676	-16698	-8481	-8481
3444.88	-9838	-16727	-8536	-8536
3445.02	-10008	-16679	-8511	-8511
3445.16	-10270	-16821	-8517	-8517
3445.29	-10681	-16540	-8390	-8390
3445.43	-10622	-16420	-8456	-8456
3445.57	-10957	-16525	-8457	-8457
3445.7	-10898	-16770	-8315	-8315
3445.84	-10807	-16694	-8317	-8317
3445.98	-10857	-16696	-8258	-8258
3446.11	-10770	-16675	-8318	-8318
3446.25	-10707	-16722	-8393	-8393
3446.39	-10596	-16761	-8492	-8492
3446.52	-10535	-16565	-8538	-8538
3446.66	-10406	-16639	-8506	-8506
3446.8	-10345	-16606	-8552	-8552
3446.94	-10245	-16762	-8483	-8483
3447.07	-10160	-16752	-8470	-8470
3447.21	-10037	-16642	-8476	-8476
3447.35	-9898	-16550	-8430	-8430
3447.48	-9901	-16669	-8421	-8421
3447.62	-9784	-16741	-8378	-8378
3447.76	-9918	-16720	-8417	-8417
3447.89	-9837	-16511	-8490	-8490
3448.03	-9847	-16574	-8440	-8440
3448.17	-9939	-16698	-8481	-8481
3448.3	-9864	-16849	-8427	-8427
3448.44	-9894	-16892	-8451	-8451
3448.58	-9828	-16949	-8500	-8500
3448.71	-9779	-16762	-8571	-8571
3448.85	-9826	-16671	-8643	-8643
3448.99	-9947	-16670	-8619	-8619
3449.13	-9951	-16869	-8593	-8593
3449.26	-9860	-16739	-8521	-8521
3449.4	-9887	-16799	-8448	-8448
3449.54	-9882	-16485	-8440	-8440
3449.67	-9973	-16622	-8451	-8451
3449.81	-9864	-16625	-8522	-8522
3449.95	-9755	-16780	-8454	-8454
3450.08	-9633	-16814	-8437	-8437
3450.22	-9746	-16689	-8486	-8486
3450.36	-9929	-16423	-8719	-8719
3450.49	-9978	-16519	-8711	-8711
3450.63	-9774	-16885	-8659	-8659
3450.77	-9864	-16926	-8582	-8582
3450.9	-9905	-16866	-8473	-8473
3451.04	-9839	-16548	-8524	-8524
3451.18	-9643	-16629	-8404	-8404
3451.31	-9603	-16790	-8412	-8412
3451.45	-9716	-16671	-8448	-8448
3451.59	-9671	-16696	-8509	-8509
3451.73	-9876	-16635	-8478	-8478
3451.86	-9811	-16444	-8549	-8549
3452	-9844	-16527	-8531	-8531
3452.14	-9990	-16650	-8527	-8527
3452.27	-9890	-16776	-8464	-8464
3452.41	-9837	-16740	-8531	-8531
3452.55	-9762	-16687	-8400	-8400
3452.68	-9776	-16781	-8388	-8388
3452.82	-9841	-16770	-8497	-8497
3452.96	-9733	-16645	-8476	-8476
3453.09	-9710	-16869	-8452	-8452
3453.23	-9644	-16823	-8345	-8345
3453.37	-9556	-16671	-8398	-8398
3453.5	-9536	-16789	-8534	-8534
3453.64	-9656	-16733	-8481	-8481
3453.78	-9619	-16747	-8321	-8321
3453.91	-9576	-16813	-8346	-8346
3454.05	-9579	-16653	-8428	-8428
3454.19	-9676	-16682	-8464	-8464
3454.33	-9710	-16739	-8400	-8400
3454.46	-9821	-16600	-8368	-8368
3454.6	-9694	-16656	-8337	-8337
3454.74	-9603	-16777	-8404	-8404
3454.87	-9596	-16644	-8377	-8377
3455.01	-9550	-16583	-8530	-8530
3455.15	-9509	-16469	-8443	-8443
3455.28	-9547	-16508	-8404	-8404
3455.42	-9616	-16613	-8477	-8477
3455.56	-9505	-16851	-8425	-8425
3455.69	-9512	-16740	-8333	-8333
3455.83	-9482	-16653	-8404	-8404
3455.97	-9538	-16662	-8425	-8425
3456.1	-9619	-16664	-8428	-8428
3456.24	-9719	-16619	-8473	-8473
3456.38	-9697	-16542	-8421	-8421
3456.52	-9905	-16620	-8288	-8288
3456.65	-9792	-16648	-8340	-8340
3456.79	-9566	-16609	-8475	-8475
3456.93	-9484	-16592	-8371	-8371
3457.06	-9600	-16407	-8433	-8433
3457.2	-9625	-16350	-8405	-8405
3457.34	-9647	-16461	-8451	-8451
3457.47	-9464	-16663	-8432	-8432
3457.61	-9528	-16470	-8398	-8398
3457.75	-9537	-16517	-8512	-8512
3457.88	-9632	-16620	-8433	-8433
3458.02	-9671	-16744	-8390	-8390
3458.16	-9692	-16616	-8462	-8462
3458.29	-9577	-16512	-8438	-8438
3458.43	-9663	-16749	-8562	-8562
3458.57	-9736	-16641	-8543	-8543
3458.7	-9700	-16693	-8484	-8484
3458.84	-9897	-16632	-8425	-8425
3458.98	-9917	-16675	-8467	-8467
3459.12	-9952	-16631	-8433	-8433
3459.25	-9925	-16658	-8540	-8540
3459.39	-9835	-16733	-8552	-8552
3459.53	-9848	-16623	-8490	-8490
3459.66	-9784	-16684	-8488	-8488
3459.8	-9797	-16890	-8477	-8477
3459.94	-9822	-16947	-8504	-8504
3460.07	-9737	-16783	-8637	-8637
3460.21	-9865	-16761	-8587	-8587
3460.35	-9966	-16743	-8479	-8479
3460.48	-9813	-16673	-8422	-8422
3460.62	-9835	-16799	-8358	-8358
3460.76	-9891	-16736	-8552	-8552
3460.89	-9842	-16859	-8505	-8505
3461.03	-9827	-16798	-8594	-8594
3461.17	-9811	-16749	-8611	-8611
3461.3	-9778	-16692	-8632	-8632
3461.44	-9731	-16741	-8583	-8583
3461.58	-9621	-16660	-8574	-8574
3461.72	-9597	-16776	-8533	-8533
3461.85	-9835	-16768	-8482	-8482
3461.99	-9874	-16831	-8516	-8516
3462.13	-9784	-16954	-8380	-8380
3462.26	-9884	-16959	-8378	-8378
3462.4	-9842	-16759	-8485	-8485
3462.54	-9844	-16567	-8413	-8413
3462.67	-9689	-16649	-8473	-8473
3462.81	-9906	-16743	-8593	-8593
3462.95	-9900	-16702	-8510	-8510
3463.08	-9864	-16789	-8492	-8492
3463.22	-9837	-16740	-8540	-8540
3463.36	-9726	-16536	-8549	-8549
3463.49	-9656	-16438	-8523	-8523
3463.63	-9699	-16808	-8447	-8447
3463.77	-9843	-16672	-8585	-8585
3463.91	-9792	-16720	-8582	-8582
3464.04	-9690	-16685	-8565	-8565
3464.18	-9747	-16594	-8561	-8561
3464.32	-9879	-16814	-8604	-8604
3464.45	-9874	-16781	-8549	-8549
3464.59	-9563	-16724	-8557	-8557
3464.73	-9690	-16819	-8546	-8546
3464.86	-9782	-16621	-8414	-8414
3465	-9736	-16786	-8449	-8449

## Sheet: 3D
field	76 apex cyto cells 0.5mln_enh-1mM_depmpo-50mM_h2o2-1mM	77 apex cyto cells 0.5mln_enh-1mM_depmpo-50mM_h2o2-1mM_CSSSC-100uM	78 apex cyto cells 0.5mln_enh-1mM_depmpo-50mM_h2o2-1mM_CSSSC-150uM	79 apex cyto cells 0.5mln_enh-1mM_depmpo-50mM_h2o2-1mM_CSSSC-50uM	43_apexcells-5mln_depmpo-50mM_enh-1mM_h2o2-1mM	47_apexcells-5mln_depmpo-50mM_enh-1mM_h2o2-1mM	48_apexcells-5mln_depmpo-50mM_enh-1mM_h2o2-1mM+Na2S2-100uM	49_apexcells-5mln_depmpo-50mM_enh-1mM_h2o2-1mM+Na2S2-50uM	50_apexcells-5mln_depmpo-50mM_enh-1mM_h2o2-1mM+Na2S2-100uM	51_apexcells-5mln_depmpo-50mM_enh-1mM_h2o2-1mM+Na2S2-75uM
3325	-795	-818	-900	-867	-721	-846	-885	-822	-910	-894
3325.14	-803	-838	-879	-871	-795	-822	-857	-834	-895	-890
3325.27	-799	-871	-869	-853	-808	-831	-866	-865	-862	-887
3325.41	-829	-871	-829	-860	-784	-851	-865	-857	-855	-934
3325.55	-823	-827	-824	-855	-777	-853	-844	-863	-846	-846
3325.68	-844	-799	-877	-848	-816	-832	-857	-805	-852	-832
3325.82	-859	-808	-881	-829	-772	-801	-839	-837	-871	-840
3325.96	-827	-847	-852	-869	-767	-811	-846	-828	-883	-858
3326.09	-878	-829	-839	-868	-749	-815	-813	-848	-879	-857
3326.23	-865	-809	-822	-841	-729	-853	-811	-849	-862	-853
3326.37	-853	-822	-798	-824	-773	-852	-829	-848	-819	-853
3326.51	-824	-854	-830	-814	-771	-835	-839	-848	-833	-865
3326.64	-822	-817	-879	-839	-779	-829	-831	-845	-851	-875
3326.78	-833	-819	-851	-844	-772	-844	-832	-836	-850	-882
3326.92	-841	-829	-799	-838	-798	-862	-855	-885	-861	-907
3327.05	-819	-849	-812	-816	-810	-853	-846	-907	-847	-916
3327.19	-845	-833	-785	-817	-769	-850	-838	-875	-851	-933
3327.33	-859	-825	-787	-821	-772	-832	-827	-876	-866	-941
3327.46	-841	-818	-836	-878	-779	-862	-870	-902	-872	-914
3327.6	-796	-841	-840	-901	-783	-867	-842	-885	-905	-883
3327.74	-800	-827	-849	-862	-783	-837	-842	-850	-922	-901
3327.87	-795	-808	-834	-822	-767	-849	-865	-913	-922	-878
3328.01	-797	-812	-818	-822	-764	-841	-848	-894	-888	-854
3328.15	-785	-847	-807	-827	-769	-849	-819	-872	-889	-821
3328.28	-791	-872	-814	-853	-740	-863	-846	-880	-879	-869
3328.42	-758	-822	-877	-845	-797	-829	-841	-857	-843	-888
3328.56	-776	-856	-892	-833	-810	-858	-857	-842	-823	-861
3328.7	-840	-854	-866	-818	-797	-875	-884	-843	-839	-829
3328.83	-868	-832	-858	-852	-780	-867	-873	-854	-884	-898
3328.97	-855	-822	-866	-837	-749	-875	-876	-870	-866	-902
3329.11	-821	-823	-845	-811	-783	-859	-886	-911	-885	-867
3329.24	-850	-868	-858	-814	-786	-874	-829	-872	-911	-854
3329.38	-833	-846	-872	-814	-784	-861	-854	-854	-900	-894
3329.52	-848	-805	-864	-816	-769	-883	-850	-862	-922	-895
3329.65	-826	-819	-925	-816	-778	-853	-859	-882	-897	-893
3329.79	-850	-809	-883	-842	-775	-830	-876	-853	-881	-846
3329.93	-884	-815	-870	-863	-772	-841	-872	-875	-883	-852
3330.06	-897	-820	-830	-825	-775	-809	-896	-872	-870	-797
3330.2	-851	-810	-808	-829	-819	-845	-845	-843	-850	-823
3330.34	-855	-863	-796	-870	-739	-858	-877	-859	-855	-841
3330.47	-858	-832	-814	-883	-760	-858	-880	-868	-853	-808
3330.61	-838	-831	-810	-865	-748	-860	-856	-848	-864	-843
3330.75	-824	-882	-793	-864	-779	-860	-858	-869	-889	-874
3330.88	-880	-890	-800	-867	-794	-870	-833	-857	-896	-894
3331.02	-858	-876	-831	-934	-771	-847	-796	-822	-857	-909
3331.16	-847	-844	-864	-919	-775	-827	-782	-852	-874	-901
3331.3	-842	-802	-862	-853	-791	-892	-859	-863	-882	-889
3331.43	-844	-811	-861	-865	-782	-874	-873	-866	-875	-844
3331.57	-847	-820	-885	-845	-786	-883	-858	-853	-887	-864
3331.71	-865	-818	-879	-845	-744	-851	-811	-869	-922	-851
3331.84	-846	-835	-871	-835	-762	-861	-823	-857	-879	-875
3331.98	-850	-841	-840	-828	-764	-888	-840	-849	-853	-857
3332.12	-843	-848	-812	-865	-739	-848	-841	-861	-862	-859
3332.25	-829	-838	-858	-881	-783	-822	-852	-856	-868	-875
3332.39	-816	-810	-856	-887	-759	-836	-848	-839	-862	-880
3332.53	-817	-846	-836	-874	-754	-802	-833	-814	-880	-893
3332.66	-855	-859	-855	-831	-769	-796	-818	-868	-907	-832
3332.8	-867	-799	-848	-813	-791	-809	-823	-847	-890	-836
3332.94	-849	-846	-794	-818	-792	-845	-850	-845	-891	-828
3333.07	-849	-841	-839	-806	-791	-893	-832	-833	-920	-811
3333.21	-834	-885	-832	-855	-803	-863	-871	-837	-879	-809
3333.35	-864	-848	-830	-860	-758	-862	-865	-863	-846	-850
3333.48	-841	-795	-850	-858	-778	-845	-861	-870	-861	-865
3333.62	-807	-811	-869	-815	-773	-841	-902	-876	-842	-880
3333.76	-839	-828	-823	-822	-805	-828	-883	-868	-851	-864
3333.9	-808	-802	-837	-818	-809	-839	-881	-842	-866	-894
3334.03	-826	-859	-830	-862	-800	-835	-860	-861	-896	-890
3334.17	-839	-824	-807	-866	-775	-860	-851	-871	-822	-854
3334.31	-817	-840	-824	-847	-767	-842	-871	-867	-867	-861
3334.44	-841	-838	-826	-850	-762	-864	-894	-847	-860	-854
3334.58	-818	-838	-847	-835	-749	-849	-893	-860	-848	-863
3334.72	-787	-839	-874	-813	-777	-851	-830	-858	-840	-879
3334.85	-827	-873	-886	-819	-747	-875	-822	-856	-835	-835
3334.99	-823	-851	-879	-867	-782	-833	-846	-854	-845	-850
3335.13	-870	-886	-868	-817	-757	-821	-861	-853	-875	-915
3335.26	-864	-853	-880	-817	-752	-860	-848	-837	-863	-863
3335.4	-833	-816	-880	-835	-772	-835	-838	-816	-854	-857
3335.54	-837	-811	-861	-849	-795	-818	-832	-846	-879	-869
3335.67	-854	-834	-873	-814	-770	-872	-810	-829	-875	-866
3335.81	-841	-817	-871	-827	-773	-873	-803	-818	-898	-883
3335.95	-834	-821	-836	-837	-793	-850	-820	-836	-868	-919
3336.09	-827	-796	-853	-838	-785	-864	-837	-833	-910	-897
3336.22	-799	-821	-842	-806	-784	-866	-834	-829	-864	-894
3336.36	-835	-815	-888	-790	-752	-890	-882	-833	-845	-886
3336.5	-861	-830	-929	-831	-764	-858	-875	-892	-858	-909
3336.63	-851	-848	-890	-876	-764	-898	-875	-875	-835	-905
3336.77	-836	-864	-849	-895	-790	-924	-848	-833	-865	-874
3336.91	-849	-859	-856	-892	-804	-851	-842	-826	-887	-876
3337.04	-855	-833	-868	-884	-769	-845	-841	-835	-855	-867
3337.18	-852	-864	-819	-847	-768	-847	-840	-852	-893	-850
3337.32	-814	-870	-815	-832	-747	-867	-853	-838	-847	-841
3337.45	-835	-834	-835	-853	-786	-864	-874	-871	-851	-853
3337.59	-840	-827	-863	-860	-771	-868	-871	-854	-845	-873
3337.73	-865	-835	-865	-849	-811	-851	-877	-846	-834	-854
3337.86	-846	-867	-871	-854	-800	-824	-833	-845	-850	-860
3338	-857	-858	-882	-793	-730	-830	-839	-886	-858	-844
3338.14	-833	-833	-872	-817	-732	-794	-845	-865	-854	-828
3338.27	-838	-832	-868	-834	-758	-806	-838	-849	-846	-853
3338.41	-844	-794	-862	-849	-779	-785	-826	-834	-900	-867
3338.55	-853	-781	-841	-863	-792	-799	-812	-880	-880	-877
3338.69	-827	-805	-864	-866	-745	-825	-817	-895	-892	-853
3338.82	-848	-778	-827	-862	-757	-819	-842	-866	-908	-853
3338.96	-815	-815	-826	-824	-762	-858	-877	-877	-819	-853
3339.1	-821	-872	-822	-818	-765	-813	-858	-857	-845	-853
3339.23	-831	-825	-798	-825	-776	-821	-850	-864	-884	-854
3339.37	-847	-828	-849	-842	-806	-816	-827	-854	-882	-795
3339.51	-863	-871	-867	-826	-771	-824	-880	-897	-890	-827
3339.64	-855	-867	-842	-835	-806	-847	-840	-878	-901	-821
3339.78	-847	-813	-813	-845	-776	-869	-833	-881	-882	-860
3339.92	-841	-817	-897	-842	-716	-834	-829	-894	-857	-886
3340.05	-859	-837	-915	-839	-764	-865	-883	-849	-850	-872
3340.19	-837	-829	-890	-838	-783	-883	-842	-840	-867	-875
3340.33	-795	-837	-862	-835	-794	-831	-855	-854	-878	-861
3340.46	-817	-828	-836	-826	-796	-827	-834	-868	-860	-838
3340.6	-809	-861	-873	-860	-766	-840	-820	-880	-864	-838
3340.74	-793	-870	-854	-840	-720	-813	-846	-874	-842	-893
3340.87	-847	-842	-805	-834	-757	-834	-844	-875	-864	-869
3341.01	-867	-807	-825	-841	-777	-824	-846	-876	-837	-901
3341.15	-837	-825	-834	-831	-785	-814	-842	-864	-897	-894
3341.29	-845	-825	-818	-835	-775	-782	-846	-850	-882	-878
3341.42	-834	-834	-837	-837	-762	-773	-860	-842	-867	-832
3341.56	-862	-819	-838	-867	-724	-829	-841	-846	-889	-821
3341.7	-827	-841	-852	-861	-734	-843	-822	-868	-894	-822
3341.83	-840	-830	-854	-909	-785	-830	-867	-859	-891	-855
3341.97	-855	-840	-878	-902	-782	-814	-845	-839	-888	-835
3342.11	-875	-839	-847	-882	-802	-840	-832	-824	-926	-855
3342.24	-855	-832	-816	-870	-781	-839	-822	-864	-914	-869
3342.38	-868	-844	-853	-870	-754	-844	-848	-862	-935	-868
3342.52	-872	-847	-806	-860	-749	-860	-859	-868	-904	-868
3342.65	-831	-901	-845	-865	-723	-860	-853	-870	-845	-868
3342.79	-763	-827	-878	-881	-752	-833	-843	-857	-840	-876
3342.93	-763	-847	-858	-868	-766	-840	-859	-842	-884	-891
3343.06	-851	-841	-816	-849	-763	-847	-884	-848	-901	-893
3343.2	-806	-806	-838	-859	-772	-819	-895	-867	-889	-860
3343.34	-795	-841	-872	-833	-788	-842	-862	-843	-895	-859
3343.48	-841	-854	-878	-841	-762	-856	-817	-879	-883	-843
3343.61	-831	-852	-846	-845	-756	-812	-809	-837	-868	-866
3343.75	-818	-808	-867	-840	-787	-841	-829	-874	-862	-888
3343.89	-800	-822	-852	-880	-804	-804	-829	-860	-873	-850
3344.02	-775	-833	-863	-859	-782	-847	-831	-863	-907	-842
3344.16	-783	-842	-855	-823	-776	-890	-814	-882	-848	-837
3344.3	-753	-813	-848	-833	-746	-849	-842	-902	-858	-853
3344.43	-783	-837	-853	-803	-735	-830	-826	-901	-842	-842
3344.57	-751	-823	-821	-816	-760	-824	-823	-846	-817	-777
3344.71	-769	-782	-835	-808	-761	-853	-835	-820	-903	-799
3344.84	-773	-812	-889	-849	-773	-828	-850	-805	-893	-823
3344.98	-754	-858	-856	-826	-735	-783	-848	-837	-879	-821
3345.12	-692	-851	-890	-796	-765	-784	-856	-824	-906	-829
3345.25	-657	-895	-856	-827	-716	-761	-864	-814	-870	-833
3345.39	-659	-847	-834	-845	-675	-781	-861	-808	-869	-832
3345.53	-617	-811	-851	-813	-675	-759	-867	-842	-893	-822
3345.66	-569	-883	-825	-813	-739	-735	-837	-797	-894	-797
3345.8	-513	-864	-819	-832	-723	-710	-813	-827	-863	-763
3345.94	-561	-829	-861	-798	-708	-718	-841	-821	-855	-801
3346.08	-560	-839	-861	-801	-708	-707	-873	-847	-834	-820
3346.21	-559	-887	-839	-794	-683	-727	-839	-836	-833	-811
3346.35	-578	-926	-859	-817	-670	-722	-847	-799	-863	-777
3346.49	-619	-855	-899	-793	-657	-714	-836	-802	-885	-770
3346.62	-636	-831	-875	-744	-583	-648	-884	-805	-832	-763
3346.76	-645	-826	-903	-761	-581	-698	-858	-834	-845	-817
3346.9	-697	-826	-843	-788	-596	-640	-836	-822	-871	-812
3347.03	-749	-840	-821	-774	-544	-608	-850	-804	-861	-775
3347.17	-784	-833	-840	-832	-520	-620	-839	-766	-876	-780
3347.31	-811	-798	-850	-824	-514	-637	-853	-744	-884	-732
3347.44	-813	-805	-843	-791	-534	-610	-838	-698	-926	-768
3347.58	-821	-822	-846	-818	-464	-696	-828	-680	-862	-748
3347.72	-821	-842	-829	-876	-462	-742	-800	-695	-845	-749
3347.85	-866	-875	-862	-854	-453	-694	-818	-669	-849	-741
3347.99	-853	-849	-841	-843	-447	-703	-833	-701	-863	-774
3348.13	-830	-840	-844	-877	-497	-705	-865	-704	-835	-738
3348.26	-801	-827	-857	-880	-573	-712	-839	-715	-857	-696
3348.4	-738	-809	-862	-897	-603	-709	-850	-700	-856	-709
3348.54	-702	-821	-841	-805	-621	-690	-806	-692	-892	-716
3348.68	-645	-819	-851	-806	-636	-644	-837	-707	-918	-664
3348.81	-597	-803	-831	-850	-626	-638	-829	-685	-884	-610
3348.95	-488	-814	-860	-846	-662	-589	-837	-699	-913	-573
3349.09	-423	-792	-830	-794	-620	-512	-838	-706	-918	-557
3349.22	-406	-765	-811	-765	-607	-448	-836	-695	-861	-548
3349.36	-389	-774	-832	-763	-620	-413	-825	-662	-846	-520
3349.5	-384	-756	-778	-695	-513	-274	-822	-696	-882	-503
3349.63	-430	-779	-793	-674	-456	-239	-824	-694	-871	-540
3349.77	-455	-728	-800	-695	-389	-169	-836	-690	-854	-556
3349.91	-613	-709	-809	-758	-321	-146	-829	-659	-868	-648
3350.04	-703	-700	-788	-713	-246	-154	-847	-625	-892	-715
3350.18	-796	-692	-794	-693	-214	-165	-867	-594	-895	-772
3350.32	-928	-697	-759	-752	-195	-221	-874	-525	-884	-862
3350.45	-989	-680	-737	-785	-174	-407	-836	-485	-841	-991
3350.59	-1123	-691	-748	-783	-224	-475	-828	-430	-843	-1091
3350.73	-1229	-711	-794	-796	-328	-661	-826	-425	-844	-1180
3350.87	-1349	-745	-795	-849	-417	-866	-856	-367	-845	-1275
3351	-1380	-765	-803	-912	-544	-1064	-849	-374	-876	-1286
3351.14	-1439	-778	-818	-947	-672	-1214	-842	-386	-887	-1314
3351.28	-1440	-810	-848	-941	-832	-1318	-863	-432	-912	-1309
3351.41	-1441	-849	-895	-1013	-1131	-1575	-903	-498	-902	-1274
3351.55	-1395	-883	-885	-1039	-1256	-1641	-918	-581	-884	-1231
3351.69	-1350	-954	-924	-1042	-1363	-1684	-914	-697	-891	-1230
3351.82	-1254	-980	-913	-1003	-1449	-1735	-888	-881	-877	-1191
3351.96	-1180	-952	-942	-1006	-1534	-1698	-885	-1061	-850	-1158
3352.1	-1110	-978	-929	-1013	-1568	-1647	-873	-1221	-864	-1096
3352.23	-1075	-951	-875	-1021	-1586	-1586	-858	-1337	-890	-1025
3352.37	-1075	-973	-910	-989	-1537	-1423	-873	-1399	-895	-1011
3352.51	-1011	-959	-896	-990	-1474	-1353	-884	-1454	-885	-992
3352.64	-962	-954	-897	-912	-1427	-1286	-863	-1472	-927	-989
3352.78	-915	-953	-918	-884	-1306	-1233	-904	-1454	-897	-993
3352.92	-895	-953	-906	-857	-1259	-1172	-901	-1444	-868	-971
3353.05	-920	-946	-905	-909	-1200	-1108	-896	-1392	-852	-948
3353.19	-931	-933	-899	-929	-1104	-1025	-845	-1385	-844	-956
3353.33	-872	-877	-860	-859	-1050	-968	-851	-1311	-902	-948
3353.47	-856	-885	-836	-832	-957	-935	-869	-1261	-878	-906
3353.6	-860	-887	-851	-825	-928	-909	-848	-1264	-860	-909
3353.74	-905	-871	-834	-842	-905	-883	-916	-1073	-841	-913
3353.88	-903	-847	-878	-858	-880	-858	-907	-1020	-872	-907
3354.01	-889	-850	-881	-858	-885	-846	-869	-1010	-887	-904
3354.15	-861	-856	-857	-885	-874	-893	-879	-1004	-863	-909
3354.29	-864	-843	-834	-849	-797	-886	-843	-982	-897	-904
3354.42	-893	-861	-835	-893	-811	-893	-826	-946	-852	-895
3354.56	-860	-863	-849	-887	-814	-872	-829	-971	-833	-870
3354.7	-868	-879	-853	-900	-817	-910	-848	-847	-869	-887
3354.83	-852	-884	-849	-889	-835	-898	-873	-895	-838	-953
3354.97	-864	-842	-849	-895	-809	-884	-856	-892	-832	-887
3355.11	-892	-858	-827	-883	-803	-913	-851	-877	-827	-886
3355.24	-870	-847	-864	-857	-779	-903	-901	-874	-877	-850
3355.38	-848	-875	-822	-845	-797	-883	-874	-867	-868	-820
3355.52	-854	-905	-818	-874	-852	-912	-798	-876	-831	-832
3355.65	-831	-884	-814	-887	-822	-933	-838	-901	-866	-862
3355.79	-826	-893	-851	-870	-813	-899	-838	-880	-888	-831
3355.93	-827	-855	-836	-833	-766	-867	-803	-898	-839	-825
3356.07	-848	-847	-850	-845	-773	-876	-859	-910	-838	-840
3356.2	-824	-846	-849	-848	-788	-877	-827	-916	-870	-853
3356.34	-836	-849	-841	-828	-794	-862	-844	-893	-860	-888
3356.48	-862	-826	-836	-821	-813	-887	-876	-904	-838	-871
3356.61	-843	-841	-816	-879	-807	-852	-860	-909	-865	-825
3356.75	-818	-844	-839	-891	-822	-838	-845	-874	-846	-864
3356.89	-848	-843	-829	-858	-807	-844	-865	-845	-875	-876
3357.02	-822	-827	-822	-873	-787	-864	-871	-843	-873	-853
3357.16	-794	-849	-864	-885	-757	-854	-859	-864	-914	-826
3357.3	-808	-850	-824	-881	-769	-846	-895	-879	-890	-843
3357.43	-808	-840	-832	-861	-779	-813	-869	-897	-920	-830
3357.57	-845	-886	-814	-837	-793	-861	-865	-867	-913	-865
3357.71	-855	-879	-859	-808	-787	-868	-825	-848	-905	-844
3357.84	-828	-849	-833	-838	-820	-854	-845	-853	-876	-885
3357.98	-813	-861	-838	-865	-777	-884	-835	-858	-871	-859
3358.12	-804	-833	-852	-838	-778	-848	-838	-870	-866	-853
3358.26	-827	-852	-841	-829	-777	-847	-881	-865	-913	-869
3358.39	-800	-857	-847	-806	-786	-813	-854	-872	-899	-857
3358.53	-730	-876	-870	-794	-763	-813	-851	-892	-894	-860
3358.67	-789	-847	-899	-791	-729	-815	-843	-867	-893	-860
3358.8	-804	-815	-870	-806	-694	-817	-825	-884	-895	-845
3358.94	-772	-833	-868	-846	-728	-837	-872	-859	-895	-810
3359.08	-779	-857	-850	-814	-759	-800	-843	-827	-872	-822
3359.21	-770	-848	-844	-800	-779	-823	-857	-877	-841	-846
3359.35	-740	-869	-858	-825	-758	-857	-835	-850	-864	-874
3359.49	-711	-856	-854	-850	-766	-856	-846	-826	-867	-858
3359.62	-678	-871	-808	-826	-740	-843	-844	-814	-862	-823
3359.76	-672	-830	-843	-795	-745	-810	-841	-802	-879	-811
3359.9	-691	-819	-798	-798	-765	-775	-857	-813	-862	-774
3360.03	-641	-831	-852	-827	-744	-774	-848	-836	-861	-802
3360.17	-571	-840	-886	-794	-722	-753	-840	-847	-847	-799
3360.31	-545	-848	-853	-821	-680	-739	-842	-852	-858	-777
3360.44	-543	-835	-825	-814	-706	-701	-841	-812	-886	-791
3360.58	-538	-830	-845	-785	-689	-705	-867	-806	-943	-765
3360.72	-527	-815	-834	-789	-708	-695	-861	-821	-887	-778
3360.86	-506	-766	-812	-760	-686	-645	-878	-816	-885	-773
3360.99	-523	-805	-826	-744	-621	-608	-821	-833	-852	-763
3361.13	-596	-794	-806	-753	-561	-592	-846	-786	-869	-764
3361.27	-667	-827	-879	-777	-546	-557	-848	-776	-865	-743
3361.4	-671	-825	-865	-786	-538	-588	-803	-748	-846	-713
3361.54	-722	-812	-891	-754	-508	-587	-786	-757	-863	-723
3361.68	-763	-782	-871	-763	-470	-573	-814	-726	-861	-688
3361.81	-794	-800	-832	-806	-450	-599	-837	-740	-890	-646
3361.95	-749	-804	-826	-771	-370	-571	-835	-728	-882	-652
3362.09	-718	-800	-841	-814	-380	-618	-834	-660	-894	-693
3362.22	-751	-796	-827	-871	-423	-615	-837	-636	-877	-688
3362.36	-781	-743	-828	-867	-418	-662	-853	-675	-875	-664
3362.5	-775	-786	-811	-877	-443	-647	-855	-657	-873	-661
3362.63	-733	-791	-826	-848	-435	-668	-862	-648	-832	-631
3362.77	-597	-810	-809	-851	-497	-669	-834	-629	-820	-592
3362.91	-522	-830	-869	-834	-580	-600	-798	-670	-872	-599
3363.05	-450	-838	-835	-813	-552	-577	-822	-665	-868	-556
3363.18	-323	-830	-807	-795	-578	-512	-812	-643	-864	-465
3363.32	-196	-803	-817	-751	-614	-437	-806	-591	-860	-351
3363.46	-80	-796	-851	-705	-540	-321	-780	-594	-874	-292
3363.59	-1	-790	-834	-664	-480	-203	-800	-600	-893	-260
3363.73	16	-750	-828	-653	-414	-104	-812	-587	-899	-246
3363.87	28	-704	-805	-621	-221	124	-785	-562	-863	-233
3364	37	-664	-743	-595	-124	232	-787	-518	-876	-231
3364.14	25	-686	-699	-586	-47	302	-798	-528	-851	-228
3364.28	-79	-687	-713	-549	106	340	-793	-529	-852	-283
3364.41	-214	-673	-724	-584	236	400	-822	-486	-850	-372
3364.55	-337	-617	-725	-534	324	451	-808	-390	-846	-472
3364.69	-460	-614	-719	-590	419	412	-781	-314	-835	-552
3364.82	-596	-609	-679	-621	448	224	-797	-261	-894	-640
3364.96	-803	-567	-700	-681	431	97	-813	-182	-892	-782
3365.1	-948	-603	-749	-740	344	-63	-853	-104	-894	-948
3365.23	-1293	-618	-754	-780	225	-284	-853	11	-874	-1162
3365.37	-1450	-665	-777	-782	68	-531	-869	37	-878	-1236
3365.51	-1570	-682	-784	-827	-53	-738	-871	53	-855	-1336
3365.65	-1710	-730	-815	-889	-246	-962	-857	0	-881	-1434
3365.78	-1746	-818	-837	-995	-712	-1392	-899	-19	-859	-1503
3365.92	-1764	-847	-869	-1051	-927	-1582	-940	-89	-852	-1551
3366.06	-1783	-893	-927	-1089	-1170	-1768	-939	-186	-839	-1601
3366.19	-1732	-958	-946	-1091	-1358	-1894	-950	-477	-864	-1615
3366.33	-1697	-975	-929	-1108	-1554	-1998	-926	-624	-926	-1564
3366.47	-1665	-983	-920	-1139	-1714	-2100	-930	-758	-885	-1487
3366.6	-1605	-1072	-932	-1157	-1874	-2132	-918	-936	-861	-1440
3366.74	-1477	-1077	-963	-1105	-2012	-2109	-936	-1107	-873	-1406
3366.88	-1372	-1059	-951	-1104	-2026	-2090	-923	-1301	-865	-1358
3367.01	-1272	-1060	-959	-1094	-2021	-2038	-907	-1444	-894	-1277
3367.15	-1157	-1092	-962	-1094	-1997	-1917	-865	-1682	-866	-1172
3367.29	-1034	-1085	-966	-1047	-1963	-1767	-908	-1763	-843	-1161
3367.42	-968	-1026	-909	-1022	-1889	-1679	-891	-1828	-878	-1115
3367.56	-937	-1046	-912	-956	-1774	-1563	-859	-1851	-899	-1055
3367.7	-931	-959	-918	-935	-1550	-1341	-881	-1848	-889	-1012
3367.83	-904	-954	-890	-926	-1442	-1241	-838	-1820	-889	-989
3367.97	-911	-946	-881	-931	-1348	-1168	-822	-1789	-889	-1006
3368.11	-899	-940	-903	-925	-1243	-1095	-828	-1662	-890	-953
3368.25	-889	-936	-905	-877	-1125	-1051	-873	-1593	-896	-929
3368.38	-915	-935	-900	-874	-1039	-1021	-861	-1507	-849	-958
3368.52	-933	-906	-854	-874	-982	-997	-871	-1410	-830	-945
3368.66	-956	-896	-852	-875	-853	-984	-859	-1327	-875	-922
3368.79	-958	-906	-835	-886	-849	-963	-863	-1256	-874	-936
3368.93	-959	-874	-883	-960	-790	-934	-845	-1201	-874	-938
3369.07	-974	-859	-861	-941	-797	-940	-880	-1164	-875	-914
3369.2	-996	-854	-844	-894	-786	-967	-872	-1033	-904	-917
3369.34	-978	-828	-869	-871	-779	-969	-835	-937	-868	-901
3369.48	-997	-845	-867	-895	-818	-943	-845	-961	-848	-932
3369.61	-1002	-851	-868	-918	-858	-966	-848	-972	-895	-905
3369.75	-1003	-869	-869	-907	-908	-995	-871	-941	-891	-934
3369.89	-998	-863	-886	-908	-941	-956	-881	-939	-875	-927
3370.02	-1006	-893	-905	-905	-948	-919	-878	-929	-837	-941
3370.16	-958	-891	-855	-935	-993	-966	-847	-946	-882	-948
3370.3	-978	-910	-846	-932	-1009	-957	-862	-948	-876	-921
3370.43	-994	-886	-861	-908	-996	-984	-850	-911	-873	-913
3370.57	-992	-883	-866	-886	-924	-976	-825	-938	-888	-895
3370.71	-920	-899	-874	-910	-949	-945	-836	-930	-870	-915
3370.85	-946	-930	-886	-866	-935	-945	-831	-927	-860	-923
3370.98	-902	-906	-865	-858	-948	-961	-873	-916	-862	-878
3371.12	-898	-875	-860	-924	-934	-966	-851	-908	-865	-897
3371.26	-894	-893	-870	-900	-909	-961	-873	-946	-856	-860
3371.39	-888	-925	-868	-884	-893	-969	-827	-941	-879	-871
3371.53	-878	-873	-868	-859	-892	-959	-798	-939	-872	-903
3371.67	-838	-880	-869	-852	-835	-935	-809	-927	-855	-891
3371.8	-862	-896	-863	-838	-855	-891	-841	-928	-852	-882
3371.94	-895	-870	-867	-893	-858	-888	-849	-912	-852	-862
3372.08	-862	-840	-849	-901	-868	-880	-860	-934	-853	-830
3372.21	-832	-856	-878	-890	-860	-839	-835	-936	-855	-879
3372.35	-808	-856	-900	-874	-808	-848	-834	-928	-862	-874
3372.49	-831	-867	-819	-833	-792	-890	-848	-920	-868	-870
3372.62	-871	-838	-819	-837	-806	-844	-875	-903	-884	-861
3372.76	-835	-810	-825	-841	-796	-826	-865	-915	-855	-847
3372.9	-822	-835	-840	-818	-825	-833	-856	-889	-857	-866
3373.04	-848	-847	-841	-823	-772	-840	-882	-882	-870	-843
3373.17	-843	-802	-883	-819	-778	-825	-820	-871	-872	-869
3373.31	-813	-790	-818	-836	-758	-824	-835	-882	-844	-867
3373.45	-799	-842	-853	-880	-712	-798	-831	-881	-810	-877
3373.58	-764	-874	-897	-848	-767	-848	-851	-896	-806	-859
3373.72	-738	-855	-863	-857	-798	-846	-851	-856	-839	-892
3373.86	-731	-858	-860	-838	-800	-799	-837	-792	-905	-858
3373.99	-711	-858	-912	-851	-755	-761	-860	-836	-864	-791
3374.13	-680	-816	-904	-828	-744	-747	-893	-859	-877	-749
3374.27	-673	-819	-864	-794	-741	-751	-846	-858	-866	-761
3374.4	-666	-849	-858	-814	-742	-710	-835	-876	-866	-780
3374.54	-657	-864	-864	-799	-732	-721	-834	-876	-872	-783
3374.68	-622	-852	-868	-800	-685	-718	-823	-865	-906	-796
3374.81	-574	-825	-851	-804	-686	-685	-844	-862	-940	-807
3374.95	-585	-836	-834	-801	-641	-682	-829	-851	-878	-763
3375.09	-542	-843	-834	-774	-665	-663	-836	-794	-874	-764
3375.22	-571	-827	-832	-775	-663	-670	-832	-802	-891	-738
3375.36	-536	-837	-849	-775	-611	-656	-856	-792	-853	-744
3375.5	-545	-819	-859	-775	-617	-676	-834	-769	-892	-727
3375.64	-579	-806	-820	-732	-595	-616	-838	-750	-877	-688
3375.77	-598	-834	-811	-750	-551	-568	-868	-755	-888	-714
3375.91	-657	-854	-827	-767	-519	-593	-823	-745	-867	-711
3376.05	-674	-857	-804	-739	-468	-591	-787	-748	-847	-715
3376.18	-681	-865	-818	-751	-442	-572	-802	-702	-860	-696
3376.32	-712	-785	-819	-811	-464	-578	-807	-692	-878	-690
3376.46	-711	-781	-817	-793	-415	-559	-814	-696	-862	-638
3376.59	-727	-796	-824	-790	-371	-525	-829	-653	-862	-626
3376.73	-764	-768	-804	-809	-382	-552	-819	-639	-869	-665
3376.87	-680	-779	-828	-794	-379	-580	-839	-640	-864	-657
3377	-633	-806	-842	-801	-432	-595	-847	-621	-873	-609
3377.14	-587	-792	-846	-799	-469	-624	-813	-619	-890	-567
3377.28	-543	-780	-866	-892	-491	-545	-787	-602	-871	-538
3377.41	-449	-798	-847	-848	-518	-519	-797	-605	-921	-554
3377.55	-391	-757	-863	-793	-543	-447	-838	-595	-890	-498
3377.69	-316	-762	-845	-784	-539	-394	-863	-575	-842	-419
3377.82	-222	-787	-801	-727	-474	-290	-830	-585	-858	-328
3377.96	-203	-806	-766	-702	-421	-231	-774	-586	-845	-275
3378.1	-169	-789	-796	-673	-326	-179	-761	-585	-865	-268
3378.24	-73	-703	-764	-614	-224	73	-756	-575	-930	-289
3378.37	-71	-705	-747	-603	-144	181	-748	-563	-897	-272
3378.51	-125	-696	-706	-593	-23	247	-796	-547	-887	-300
3378.65	-204	-684	-733	-601	84	296	-777	-523	-878	-360
3378.78	-305	-650	-763	-606	119	273	-795	-460	-848	-525
3378.92	-445	-660	-717	-578	190	260	-815	-376	-880	-616
3379.06	-627	-669	-727	-613	259	243	-810	-308	-888	-693
3379.19	-786	-630	-743	-685	233	-1	-837	-284	-868	-778
3379.33	-978	-623	-764	-704	170	-166	-802	-228	-863	-904
3379.47	-1129	-629	-776	-751	78	-319	-818	-158	-854	-1047
3379.6	-1264	-675	-775	-798	-25	-507	-868	-120	-896	-1164
3379.74	-1498	-716	-811	-843	-119	-694	-851	-64	-897	-1353
3379.88	-1595	-728	-814	-901	-292	-927	-874	-97	-905	-1431
3380.01	-1694	-774	-847	-963	-499	-1130	-899	-128	-940	-1465
3380.15	-1776	-852	-935	-1017	-903	-1529	-877	-215	-877	-1516
3380.29	-1801	-871	-955	-1064	-1134	-1685	-858	-267	-864	-1544
3380.43	-1792	-903	-939	-1075	-1344	-1851	-884	-385	-843	-1558
3380.56	-1779	-926	-944	-1096	-1471	-1979	-916	-464	-904	-1552
3380.7	-1617	-981	-964	-1123	-1616	-2054	-893	-745	-869	-1498
3380.84	-1522	-1010	-931	-1138	-1776	-2099	-910	-913	-846	-1458
3380.97	-1449	-1012	-907	-1087	-1869	-2111	-927	-1088	-864	-1398
3381.11	-1323	-1045	-935	-1055	-1960	-2052	-835	-1207	-874	-1331
3381.25	-1208	-1017	-929	-1060	-1949	-1979	-865	-1331	-923	-1214
3381.38	-1140	-1031	-919	-1056	-1931	-1872	-887	-1482	-862	-1143
3381.52	-1085	-1028	-905	-1040	-1869	-1794	-881	-1610	-907	-1096
3381.66	-976	-1017	-892	-1013	-1787	-1655	-871	-1787	-909	-1083
3381.79	-953	-1019	-886	-1017	-1730	-1523	-881	-1788	-875	-1027
3381.93	-897	-972	-861	-985	-1644	-1392	-874	-1787	-874	-1000
3382.07	-911	-963	-835	-917	-1433	-1229	-846	-1786	-862	-970
3382.2	-897	-941	-855	-921	-1331	-1147	-864	-1744	-866	-943
3382.34	-874	-928	-875	-921	-1199	-1083	-842	-1689	-863	-917
3382.48	-887	-914	-874	-909	-1119	-1040	-784	-1602	-840	-880
3382.61	-849	-898	-874	-875	-1043	-990	-810	-1417	-819	-945
3382.75	-881	-895	-873	-891	-970	-962	-845	-1332	-843	-920
3382.89	-900	-909	-873	-876	-906	-951	-860	-1261	-877	-950
3383.03	-910	-903	-823	-835	-786	-955	-891	-1214	-869	-946
3383.16	-927	-859	-829	-846	-758	-900	-896	-1144	-893	-965
3383.3	-938	-862	-855	-865	-770	-901	-843	-1110	-912	-974
3383.44	-927	-890	-861	-906	-750	-935	-854	-1077	-890	-953
3383.57	-1039	-887	-871	-909	-760	-942	-882	-995	-839	-920
3383.71	-1006	-902	-850	-900	-772	-955	-848	-979	-851	-922
3383.85	-985	-874	-837	-908	-817	-938	-867	-972	-862	-942
3383.98	-1014	-850	-829	-974	-869	-939	-874	-961	-888	-944
3384.12	-1014	-792	-841	-933	-882	-941	-859	-913	-895	-923
3384.26	-992	-834	-854	-949	-922	-949	-846	-922	-895	-891
3384.39	-1025	-859	-876	-903	-958	-980	-864	-943	-890	-881
3384.53	-980	-863	-867	-886	-969	-976	-909	-941	-907	-935
3384.67	-964	-868	-867	-893	-963	-952	-860	-981	-879	-919
3384.8	-957	-865	-850	-913	-993	-972	-875	-986	-883	-936
3384.94	-932	-900	-833	-950	-981	-965	-863	-924	-865	-934
3385.08	-947	-904	-859	-912	-983	-968	-819	-924	-898	-934
3385.22	-945	-905	-845	-908	-997	-968	-846	-947	-930	-919
3385.35	-938	-839	-810	-885	-994	-939	-843	-933	-885	-908
3385.49	-887	-866	-830	-868	-948	-937	-867	-930	-906	-875
3385.63	-937	-828	-804	-886	-922	-944	-857	-970	-895	-884
3385.76	-886	-826	-839	-902	-884	-933	-842	-950	-935	-887
3385.9	-911	-853	-880	-896	-874	-917	-878	-923	-875	-896
3386.04	-914	-873	-889	-900	-849	-920	-868	-929	-873	-882
3386.17	-884	-858	-901	-874	-827	-932	-820	-989	-886	-885
3386.31	-845	-853	-913	-839	-840	-952	-845	-970	-881	-859
3386.45	-838	-873	-874	-859	-824	-944	-866	-871	-885	-880
3386.58	-866	-896	-869	-887	-817	-918	-870	-898	-905	-920
3386.72	-877	-860	-888	-865	-793	-880	-853	-903	-915	-877
3386.86	-850	-833	-824	-858	-810	-846	-841	-913	-856	-891
3386.99	-827	-828	-868	-862	-780	-857	-813	-884	-875	-919
3387.13	-872	-839	-863	-867	-738	-852	-865	-875	-882	-916
3387.27	-867	-851	-830	-817	-776	-844	-844	-892	-905	-883
3387.4	-863	-856	-839	-858	-791	-854	-861	-899	-889	-886
3387.54	-862	-868	-798	-888	-813	-878	-869	-896	-887	-908
3387.68	-844	-852	-837	-880	-773	-899	-845	-878	-907	-880
3387.82	-860	-863	-880	-855	-777	-843	-845	-868	-864	-878
3387.95	-875	-817	-878	-860	-779	-842	-885	-873	-870	-865
3388.09	-848	-815	-854	-889	-777	-859	-900	-830	-872	-868
3388.23	-819	-867	-842	-880	-776	-834	-862	-847	-880	-857
3388.36	-822	-866	-843	-866	-776	-819	-879	-856	-867	-856
3388.5	-835	-855	-858	-881	-779	-843	-814	-881	-887	-861
3388.64	-849	-802	-859	-875	-772	-822	-822	-865	-892	-886
3388.77	-805	-779	-838	-857	-798	-831	-822	-857	-898	-862
3388.91	-819	-846	-848	-825	-765	-834	-876	-855	-891	-856
3389.05	-810	-836	-858	-849	-789	-867	-913	-873	-885	-853
3389.18	-819	-836	-855	-836	-795	-901	-893	-892	-862	-852
3389.32	-835	-819	-861	-832	-768	-884	-841	-839	-842	-853
3389.46	-838	-830	-871	-838	-775	-866	-832	-846	-871	-841
3389.59	-840	-796	-864	-859	-763	-852	-894	-862	-884	-809
3389.73	-839	-802	-862	-852	-742	-834	-842	-802	-922	-855
3389.87	-839	-856	-821	-836	-750	-867	-874	-837	-917	-879
3390	-827	-866	-871	-841	-776	-818	-882	-875	-884	-856
3390.14	-818	-864	-856	-817	-778	-824	-868	-860	-894	-847
3390.28	-776	-868	-856	-832	-801	-788	-870	-895	-886	-838
3390.42	-758	-876	-835	-864	-786	-796	-856	-888	-901	-834
3390.55	-742	-879	-839	-864	-794	-804	-840	-866	-856	-851
3390.69	-751	-858	-795	-847	-772	-799	-847	-851	-867	-812
3390.83	-738	-859	-855	-848	-748	-843	-843	-861	-861	-828
3390.96	-720	-820	-824	-862	-740	-809	-837	-867	-860	-792
3391.1	-730	-841	-816	-828	-724	-821	-851	-812	-842	-742
3391.24	-693	-868	-834	-846	-735	-799	-863	-801	-858	-760
3391.37	-634	-870	-793	-808	-723	-801	-876	-804	-876	-754
3391.51	-587	-866	-784	-766	-738	-789	-837	-834	-875	-719
3391.65	-537	-826	-820	-759	-723	-760	-808	-819	-878	-743
3391.78	-532	-807	-846	-804	-679	-721	-808	-809	-877	-716
3391.92	-468	-819	-823	-763	-674	-662	-809	-819	-859	-678
3392.06	-366	-852	-836	-759	-660	-634	-819	-805	-831	-686
3392.19	-263	-847	-838	-733	-621	-581	-801	-783	-828	-562
3392.33	-229	-852	-838	-716	-580	-498	-813	-733	-851	-546
3392.47	-172	-813	-803	-707	-564	-473	-846	-734	-821	-478
3392.61	-118	-794	-794	-714	-499	-401	-819	-769	-854	-488
3392.74	-126	-803	-800	-711	-398	-194	-825	-718	-845	-456
3392.88	-104	-793	-814	-670	-301	-148	-836	-719	-876	-444
3393.02	-104	-762	-823	-640	-207	-102	-805	-725	-884	-429
3393.15	-229	-801	-774	-617	-101	-33	-862	-653	-838	-425
3393.29	-284	-758	-766	-629	-76	-13	-839	-608	-860	-506
3393.43	-374	-751	-797	-655	14	-1	-803	-543	-885	-545
3393.56	-434	-761	-774	-665	101	-58	-802	-520	-913	-574
3393.7	-529	-746	-788	-692	87	-79	-800	-448	-892	-638
3393.84	-597	-715	-775	-678	127	-125	-807	-404	-888	-689
3393.97	-708	-758	-782	-690	108	-194	-813	-382	-913	-780
3394.11	-892	-753	-798	-749	12	-316	-832	-285	-858	-842
3394.25	-916	-749	-804	-744	-91	-412	-855	-256	-884	-885
3394.38	-978	-749	-814	-786	-191	-552	-827	-258	-869	-893
3394.52	-983	-736	-825	-823	-285	-657	-852	-250	-880	-876
3394.66	-1014	-755	-837	-916	-520	-852	-869	-225	-915	-890
3394.79	-983	-784	-828	-945	-633	-913	-886	-306	-912	-894
3394.93	-888	-827	-843	-931	-757	-964	-869	-344	-888	-870
3395.07	-760	-887	-853	-921	-873	-955	-860	-429	-937	-818
3395.21	-709	-861	-845	-870	-938	-940	-876	-524	-908	-770
3395.34	-668	-878	-855	-875	-953	-930	-892	-602	-911	-750
3395.48	-675	-867	-825	-851	-985	-890	-840	-654	-894	-732
3395.62	-653	-826	-867	-831	-906	-790	-855	-771	-876	-702
3395.75	-662	-805	-848	-821	-857	-739	-849	-850	-897	-706
3395.89	-706	-814	-833	-768	-755	-658	-862	-881	-911	-742
3396.03	-811	-848	-803	-784	-745	-624	-866	-918	-931	-866
3396.16	-881	-824	-770	-758	-695	-639	-827	-933	-897	-949
3396.3	-977	-798	-810	-771	-622	-688	-850	-887	-886	-967
3396.44	-1044	-805	-776	-771	-603	-689	-900	-842	-887	-1071
3396.57	-1103	-787	-810	-853	-651	-842	-847	-836	-887	-1121
3396.71	-1169	-743	-862	-908	-694	-963	-814	-806	-870	-1172
3396.85	-1239	-773	-830	-922	-741	-1093	-831	-775	-911	-1223
3396.98	-1346	-831	-805	-946	-828	-1214	-822	-760	-889	-1257
3397.12	-1403	-831	-829	-1017	-925	-1276	-856	-745	-883	-1342
3397.26	-1409	-821	-873	-976	-985	-1394	-915	-811	-805	-1290
3397.39	-1456	-871	-857	-1010	-1089	-1501	-904	-880	-824	-1256
3397.53	-1466	-938	-861	-1016	-1273	-1558	-891	-952	-870	-1228
3397.67	-1391	-928	-864	-1024	-1346	-1588	-851	-984	-844	-1255
3397.81	-1358	-906	-871	-1022	-1391	-1579	-871	-1060	-867	-1282
3397.94	-1297	-918	-882	-988	-1437	-1615	-914	-1234	-911	-1155
3398.08	-1271	-955	-900	-1015	-1459	-1612	-874	-1256	-872	-1161
3398.22	-1207	-920	-910	-1040	-1448	-1534	-815	-1311	-869	-1095
3398.35	-1179	-935	-893	-1022	-1429	-1510	-796	-1344	-872	-1084
3398.49	-1202	-1013	-923	-1001	-1406	-1373	-877	-1392	-869	-1089
3398.63	-1144	-976	-900	-984	-1417	-1290	-858	-1434	-865	-1063
3398.76	-1133	-942	-888	-961	-1359	-1225	-856	-1435	-863	-1027
3398.9	-1122	-913	-904	-948	-1333	-1159	-859	-1394	-857	-981
3399.04	-1126	-922	-887	-935	-1307	-1133	-863	-1377	-877	-981
3399.17	-1103	-864	-859	-934	-1260	-1117	-827	-1359	-818	-934
3399.31	-1056	-886	-878	-916	-1224	-1082	-767	-1242	-836	-938
3399.45	-1056	-881	-863	-932	-1157	-1012	-857	-1204	-857	-935
3399.58	-1001	-886	-865	-922	-1114	-1001	-823	-1171	-866	-903
3399.72	-984	-868	-854	-925	-1034	-976	-811	-1153	-869	-860
3399.86	-939	-914	-855	-919	-1002	-958	-808	-1085	-883	-942
3400	-933	-863	-835	-908	-969	-931	-812	-1062	-860	-949
3400.13	-945	-916	-828	-905	-933	-929	-821	-1064	-859	-926
3400.27	-967	-878	-815	-954	-867	-938	-863	-1037	-903	-932
3400.41	-970	-869	-888	-919	-879	-927	-859	-1000	-879	-920
3400.54	-958	-881	-859	-911	-918	-934	-857	-963	-882	-919
3400.68	-967	-881	-875	-916	-929	-894	-839	-944	-839	-952
3400.82	-964	-857	-852	-908	-877	-866	-889	-976	-804	-949
3400.95	-985	-837	-881	-919	-842	-902	-874	-962	-816	-974
3401.09	-936	-869	-871	-892	-855	-907	-918	-985	-825	-947
3401.23	-963	-901	-888	-893	-900	-934	-907	-945	-886	-933
3401.36	-986	-865	-905	-907	-883	-966	-912	-881	-922	-967
3401.5	-923	-879	-879	-948	-838	-951	-914	-915	-916	-911
3401.64	-923	-932	-899	-923	-853	-952	-914	-933	-902	-948
3401.77	-938	-927	-910	-937	-891	-951	-914	-910	-924	-885
3401.91	-956	-924	-912	-910	-901	-951	-920	-935	-921	-902
3402.05	-971	-918	-871	-916	-911	-932	-908	-938	-921	-929
3402.18	-918	-894	-903	-904	-857	-907	-922	-939	-931	-924
3402.32	-938	-903	-909	-894	-862	-905	-915	-940	-937	-933
3402.46	-926	-897	-918	-896	-851	-950	-897	-955	-905	-937
3402.6	-934	-922	-875	-894	-841	-952	-889	-974	-902	-938
3402.73	-911	-892	-887	-892	-811	-913	-896	-949	-932	-947
3402.87	-916	-905	-926	-930	-836	-942	-892	-932	-918	-931
3403.01	-878	-905	-908	-921	-853	-931	-901	-958	-889	-903
3403.14	-911	-898	-908	-910	-854	-896	-925	-936	-910	-865
3403.28	-888	-869	-901	-925	-856	-881	-880	-938	-915	-870
3403.42	-884	-866	-923	-895	-879	-915	-873	-926	-888	-897
3403.55	-898	-889	-893	-911	-848	-937	-827	-912	-901	-914
3403.69	-892	-880	-897	-899	-849	-910	-816	-918	-902	-916
3403.83	-888	-864	-883	-864	-846	-869	-845	-942	-898	-912
3403.96	-891	-859	-850	-899	-838	-866	-869	-935	-895	-939
3404.1	-885	-893	-855	-888	-837	-890	-889	-938	-901	-891
3404.24	-831	-917	-890	-864	-804	-894	-879	-917	-924	-884
3404.37	-862	-897	-872	-840	-792	-853	-844	-962	-888	-932
3404.51	-818	-874	-886	-880	-807	-879	-868	-920	-878	-907
3404.65	-861	-893	-896	-866	-770	-898	-855	-938	-902	-931
3404.78	-824	-896	-843	-873	-786	-874	-841	-941	-901	-940
3404.92	-833	-871	-836	-859	-820	-886	-837	-909	-905	-889
3405.06	-853	-876	-822	-848	-806	-897	-841	-877	-915	-891
3405.2	-837	-899	-907	-875	-768	-880	-872	-886	-885	-884
3405.33	-846	-900	-908	-869	-812	-929	-882	-908	-857	-900
3405.47	-856	-878	-862	-854	-771	-898	-868	-935	-936	-868
3405.61	-767	-877	-873	-878	-761	-854	-858	-890	-908	-854
3405.74	-776	-904	-876	-872	-768	-880	-861	-890	-861	-863
3405.88	-753	-897	-847	-899	-763	-832	-860	-899	-851	-875
3406.02	-765	-870	-834	-881	-774	-825	-875	-892	-851	-868
3406.15	-732	-826	-843	-845	-737	-846	-855	-868	-922	-828
3406.29	-713	-849	-863	-823	-781	-827	-847	-835	-914	-816
3406.43	-726	-842	-845	-818	-777	-813	-844	-877	-942	-839
3406.56	-673	-855	-850	-836	-761	-795	-849	-886	-966	-867
3406.7	-654	-836	-873	-799	-735	-810	-851	-911	-930	-880
3406.84	-663	-819	-853	-782	-733	-803	-887	-854	-927	-871
3406.97	-689	-823	-878	-782	-711	-758	-856	-826	-914	-875
3407.11	-700	-824	-907	-803	-694	-714	-857	-856	-892	-875
3407.25	-661	-817	-849	-785	-699	-774	-860	-848	-910	-834
3407.39	-724	-831	-849	-792	-698	-761	-870	-865	-864	-798
3407.52	-722	-866	-853	-833	-714	-778	-896	-822	-870	-797
3407.66	-707	-871	-857	-828	-667	-754	-866	-808	-893	-856
3407.8	-707	-854	-837	-799	-632	-732	-832	-828	-881	-821
3407.93	-707	-854	-878	-815	-633	-762	-816	-801	-888	-788
3408.07	-709	-840	-909	-818	-550	-762	-890	-827	-914	-795
3408.21	-698	-846	-892	-819	-567	-723	-923	-805	-938	-800
3408.34	-663	-833	-898	-826	-580	-734	-885	-765	-928	-738
3408.48	-589	-831	-816	-858	-573	-685	-875	-830	-923	-676
3408.62	-521	-850	-832	-844	-563	-647	-853	-819	-906	-642
3408.75	-466	-908	-825	-825	-579	-636	-864	-817	-923	-585
3408.89	-400	-874	-864	-780	-581	-601	-872	-817	-918	-562
3409.03	-370	-844	-866	-844	-600	-521	-862	-807	-913	-514
3409.16	-325	-824	-858	-807	-597	-466	-896	-829	-924	-435
3409.3	-248	-789	-838	-765	-559	-335	-882	-805	-914	-405
3409.44	-117	-772	-833	-747	-492	-270	-846	-758	-873	-319
3409.57	-104	-827	-859	-726	-432	-202	-843	-730	-867	-331
3409.71	-120	-814	-861	-697	-371	-81	-853	-730	-916	-323
3409.85	-101	-803	-806	-660	-299	11	-861	-663	-903	-339
3409.99	-189	-746	-817	-637	-36	144	-830	-637	-854	-348
3410.12	-292	-717	-819	-657	60	158	-823	-580	-883	-372
3410.26	-395	-724	-799	-670	100	168	-841	-486	-863	-443
3410.4	-558	-733	-783	-693	121	156	-845	-360	-880	-590
3410.53	-647	-713	-786	-730	129	122	-860	-314	-910	-680
3410.67	-775	-719	-793	-722	164	63	-852	-232	-901	-710
3410.81	-858	-738	-769	-740	162	-52	-890	-133	-905	-810
3410.94	-1010	-691	-801	-787	-26	-379	-898	-109	-914	-899
3411.08	-1161	-689	-806	-805	-134	-527	-864	-104	-925	-998
3411.22	-1214	-717	-835	-853	-251	-657	-871	-90	-952	-1081
3411.35	-1354	-762	-846	-913	-368	-835	-909	-143	-899	-1185
3411.49	-1420	-779	-845	-920	-532	-1002	-896	-213	-872	-1218
3411.63	-1451	-763	-906	-953	-690	-1086	-879	-315	-894	-1249
3411.76	-1462	-812	-874	-973	-839	-1228	-902	-428	-866	-1300
3411.9	-1492	-869	-893	-1064	-1108	-1505	-891	-512	-928	-1324
3412.04	-1459	-881	-926	-1046	-1228	-1598	-923	-590	-948	-1303
3412.18	-1420	-912	-924	-1082	-1338	-1637	-897	-707	-933	-1288
3412.31	-1365	-926	-927	-1087	-1427	-1616	-883	-935	-898	-1232
3412.45	-1302	-938	-910	-1093	-1462	-1674	-890	-1045	-902	-1205
3412.59	-1195	-928	-900	-1090	-1522	-1652	-880	-1109	-907	-1194
3412.72	-1171	-938	-914	-1092	-1550	-1607	-883	-1200	-866	-1154
3412.86	-1139	-971	-930	-994	-1476	-1537	-845	-1273	-917	-1129
3413	-1118	-1022	-911	-966	-1450	-1418	-889	-1326	-902	-1118
3413.13	-1137	-1049	-952	-995	-1420	-1370	-865	-1396	-921	-1099
3413.27	-1111	-1014	-938	-970	-1361	-1342	-841	-1420	-944	-1118
3413.41	-1060	-1015	-940	-981	-1360	-1311	-836	-1421	-889	-1111
3413.54	-1054	-997	-888	-976	-1325	-1275	-870	-1392	-891	-1092
3413.68	-1029	-953	-895	-980	-1254	-1222	-874	-1322	-891	-1091
3413.82	-1033	-936	-902	-901	-1189	-1170	-908	-1305	-878	-1116
3413.95	-989	-934	-903	-952	-1166	-1145	-913	-1250	-911	-1069
3414.09	-939	-941	-902	-914	-1149	-1167	-908	-1264	-913	-1060
3414.23	-878	-893	-901	-887	-1131	-1115	-908	-1186	-886	-987
3414.36	-860	-927	-887	-881	-1148	-1106	-914	-1157	-868	-986
3414.5	-835	-912	-897	-861	-1166	-1102	-894	-1165	-891	-981
3414.64	-779	-908	-896	-843	-1091	-1062	-876	-1129	-931	-982
3414.78	-808	-879	-942	-828	-1012	-1008	-876	-1166	-898	-954
3414.91	-833	-877	-903	-839	-962	-981	-862	-1171	-906	-951
3415.05	-855	-882	-855	-882	-897	-965	-854	-1167	-911	-950
3415.19	-904	-868	-869	-890	-882	-981	-885	-1134	-941	-963
3415.32	-940	-874	-884	-878	-868	-983	-881	-1108	-916	-935
3415.46	-976	-883	-896	-855	-861	-948	-840	-1087	-914	-935
3415.6	-1014	-894	-881	-838	-885	-942	-821	-1053	-912	-942
3415.73	-1037	-907	-884	-881	-893	-910	-872	-1056	-881	-946
3415.87	-1101	-898	-903	-902	-907	-947	-909	-1052	-931	-957
3416.01	-1106	-868	-909	-902	-913	-953	-882	-1017	-913	-975
3416.14	-1097	-894	-900	-932	-961	-1006	-888	-1003	-891	-946
3416.28	-1107	-895	-894	-969	-993	-1029	-880	-1001	-859	-975
3416.42	-1108	-929	-865	-996	-1006	-1033	-867	-1025	-840	-953
3416.55	-1051	-925	-898	-992	-1005	-1076	-873	-979	-860	-969
3416.69	-1059	-868	-884	-941	-1075	-1067	-856	-977	-925	-990
3416.83	-1033	-893	-894	-941	-1077	-1031	-878	-995	-904	-982
3416.96	-996	-905	-895	-966	-1024	-1014	-898	-985	-881	-966
3417.1	-933	-862	-893	-957	-987	-1037	-887	-999	-878	-938
3417.24	-926	-891	-888	-939	-959	-989	-896	-1012	-901	-925
3417.38	-931	-935	-856	-925	-921	-977	-868	-978	-892	-893
3417.51	-946	-880	-858	-941	-917	-978	-862	-1000	-866	-898
3417.65	-879	-891	-863	-907	-898	-988	-855	-1032	-896	-915
3417.79	-904	-878	-868	-925	-918	-985	-905	-1046	-901	-920
3417.92	-915	-893	-857	-871	-904	-925	-866	-1013	-904	-890
3418.06	-862	-865	-863	-863	-909	-894	-889	-984	-882	-888
3418.2	-849	-868	-857	-864	-863	-874	-887	-995	-898	-898
3418.33	-865	-888	-830	-894	-816	-888	-891	-966	-909	-892
3418.47	-869	-891	-825	-868	-856	-899	-890	-976	-933	-891
3418.61	-902	-853	-828	-861	-834	-861	-816	-957	-923	-855
3418.74	-879	-829	-829	-876	-847	-875	-788	-932	-913	-867
3418.88	-877	-855	-856	-911	-817	-909	-817	-917	-879	-895
3419.02	-828	-884	-878	-900	-784	-869	-872	-907	-876	-896
3419.15	-864	-882	-886	-879	-836	-841	-873	-916	-904	-930
3419.29	-905	-876	-910	-834	-805	-842	-874	-891	-915	-939
3419.43	-918	-862	-848	-865	-787	-859	-873	-903	-909	-889
3419.57	-902	-865	-843	-837	-822	-893	-874	-910	-897	-857
3419.7	-885	-876	-844	-864	-843	-896	-876	-895	-890	-869
3419.84	-851	-865	-855	-894	-859	-871	-848	-889	-903	-868
3419.98	-772	-904	-896	-876	-833	-858	-840	-911	-917	-890
3420.11	-749	-904	-896	-864	-783	-856	-859	-911	-944	-927
3420.25	-797	-913	-891	-829	-787	-858	-826	-914	-892	-899
3420.39	-787	-886	-867	-821	-799	-847	-842	-926	-893	-883
3420.52	-777	-886	-894	-830	-739	-841	-882	-891	-937	-831
3420.66	-789	-897	-856	-826	-746	-815	-915	-932	-908	-837
3420.8	-777	-883	-832	-830	-774	-842	-874	-940	-886	-844
3420.93	-736	-868	-842	-810	-741	-784	-876	-828	-880	-845
3421.07	-725	-853	-873	-782	-709	-802	-884	-793	-886	-861
3421.21	-716	-845	-877	-834	-722	-786	-858	-819	-879	-824
3421.34	-731	-884	-847	-796	-707	-758	-852	-857	-893	-841
3421.48	-717	-878	-918	-843	-703	-772	-863	-828	-921	-843
3421.62	-707	-837	-873	-813	-733	-757	-884	-830	-900	-818
3421.75	-683	-820	-858	-781	-746	-736	-901	-884	-870	-773
3421.89	-701	-814	-864	-798	-713	-742	-890	-852	-900	-771
3422.03	-675	-823	-878	-788	-668	-728	-869	-796	-908	-768
3422.17	-704	-845	-866	-782	-632	-724	-820	-839	-921	-804
3422.3	-662	-849	-876	-779	-644	-747	-862	-810	-876	-795
3422.44	-640	-871	-915	-808	-623	-704	-870	-777	-861	-738
3422.58	-607	-875	-886	-817	-599	-705	-878	-775	-898	-735
3422.71	-553	-802	-877	-792	-570	-667	-877	-776	-883	-672
3422.85	-476	-809	-849	-795	-540	-654	-907	-777	-866	-634
3422.99	-473	-827	-844	-783	-548	-649	-837	-775	-888	-618
3423.12	-408	-818	-867	-785	-543	-627	-830	-792	-882	-589
3423.26	-328	-825	-829	-779	-571	-563	-837	-767	-932	-538
3423.4	-305	-824	-821	-744	-501	-424	-834	-779	-921	-536
3423.53	-308	-790	-849	-728	-489	-374	-840	-761	-884	-476
3423.67	-238	-779	-853	-710	-469	-315	-812	-738	-882	-441
3423.81	-211	-798	-866	-714	-425	-244	-810	-667	-880	-382
3423.94	-202	-818	-857	-676	-384	-177	-835	-634	-879	-367
3424.08	-241	-818	-831	-688	-283	-66	-804	-626	-860	-365
3424.22	-250	-806	-800	-683	-197	-42	-793	-596	-860	-380
3424.35	-317	-755	-799	-681	-62	58	-864	-520	-911	-409
3424.49	-411	-735	-824	-694	14	35	-865	-489	-895	-469
3424.63	-456	-729	-810	-692	47	21	-872	-435	-914	-553
3424.77	-695	-773	-814	-697	119	17	-843	-339	-913	-690
3424.9	-793	-745	-824	-707	61	-50	-841	-275	-879	-769
3425.04	-913	-750	-818	-749	65	-130	-818	-244	-864	-845
3425.18	-1027	-764	-821	-743	-20	-260	-817	-222	-858	-902
3425.31	-1136	-788	-826	-790	-163	-484	-876	-189	-879	-993
3425.45	-1276	-793	-817	-806	-247	-616	-850	-182	-888	-1066
3425.59	-1377	-796	-831	-872	-336	-775	-840	-226	-918	-1124
3425.72	-1369	-794	-840	-906	-466	-971	-863	-271	-915	-1209
3425.86	-1413	-821	-877	-911	-614	-1116	-876	-313	-913	-1270
3426	-1401	-824	-885	-921	-761	-1220	-873	-375	-912	-1269
3426.13	-1397	-842	-888	-998	-898	-1325	-897	-457	-902	-1254
3426.27	-1365	-879	-867	-1058	-1151	-1548	-935	-560	-929	-1267
3426.41	-1320	-937	-884	-1080	-1253	-1600	-939	-657	-883	-1249
3426.54	-1299	-928	-861	-1063	-1365	-1622	-894	-790	-882	-1226
3426.68	-1261	-954	-907	-1066	-1457	-1601	-894	-984	-881	-1216
3426.82	-1232	-955	-909	-1036	-1447	-1587	-894	-1111	-881	-1151
3426.95	-1223	-998	-916	-1015	-1457	-1510	-893	-1196	-854	-1105
3427.09	-1164	-967	-901	-1023	-1468	-1504	-851	-1218	-871	-1082
3427.23	-1139	-997	-922	-1032	-1384	-1333	-846	-1273	-856	-1044
3427.37	-1119	-987	-885	-1015	-1343	-1329	-825	-1302	-867	-1044
3427.5	-1091	-981	-910	-1006	-1285	-1269	-866	-1350	-896	-1105
3427.64	-1117	-963	-916	-986	-1194	-1221	-888	-1387	-903	-1067
3427.78	-1092	-951	-926	-951	-1160	-1193	-872	-1349	-926	-1057
3427.91	-1089	-932	-919	-959	-1179	-1200	-825	-1306	-885	-1044
3428.05	-1057	-921	-901	-943	-1162	-1205	-835	-1240	-909	-1077
3428.19	-1043	-899	-886	-905	-1138	-1169	-867	-1184	-897	-1079
3428.32	-968	-861	-873	-914	-1116	-1171	-868	-1185	-924	-1061
3428.46	-962	-909	-872	-919	-1124	-1188	-879	-1160	-904	-1033
3428.6	-868	-911	-863	-893	-1094	-1145	-914	-1171	-890	-1017
3428.73	-852	-893	-875	-876	-1132	-1087	-891	-1125	-883	-1010
3428.87	-783	-900	-859	-878	-1124	-1108	-905	-1091	-858	-1015
3429.01	-807	-907	-847	-849	-1097	-1098	-922	-1106	-897	-974
3429.14	-799	-899	-843	-775	-991	-1013	-871	-1117	-908	-936
3429.28	-795	-851	-883	-799	-936	-988	-843	-1186	-878	-927
3429.42	-786	-820	-877	-803	-860	-990	-828	-1164	-890	-890
3429.56	-870	-851	-851	-804	-847	-933	-857	-1185	-897	-933
3429.69	-897	-880	-837	-789	-855	-914	-908	-1140	-910	-935
3429.83	-924	-892	-847	-799	-806	-900	-915	-1084	-896	-928
3429.97	-1010	-881	-829	-783	-812	-885	-914	-1049	-883	-902
3430.1	-1046	-900	-850	-868	-852	-921	-874	-990	-938	-964
3430.24	-1086	-891	-863	-897	-845	-938	-883	-1015	-895	-967
3430.38	-1128	-891	-899	-880	-894	-967	-880	-1012	-912	-960
3430.51	-1077	-891	-900	-917	-963	-974	-891	-977	-857	-976
3430.65	-1111	-892	-854	-945	-1010	-1030	-887	-959	-883	-953
3430.79	-1088	-907	-865	-946	-1018	-1057	-902	-965	-882	-963
3430.92	-1059	-875	-925	-949	-1044	-1078	-908	-901	-885	-995
3431.06	-1066	-847	-908	-939	-1015	-1041	-904	-902	-894	-938
3431.2	-1052	-864	-865	-915	-1020	-1036	-860	-911	-897	-920
3431.33	-1039	-882	-844	-965	-1038	-1046	-891	-966	-882	-921
3431.47	-1005	-880	-859	-966	-1070	-990	-898	-969	-916	-892
3431.61	-981	-884	-852	-986	-1002	-989	-850	-943	-972	-911
3431.74	-936	-855	-848	-934	-983	-950	-858	-957	-950	-932
3431.88	-885	-907	-863	-921	-953	-959	-882	-979	-909	-911
3432.02	-912	-901	-887	-925	-943	-983	-907	-979	-884	-927
3432.16	-919	-903	-873	-923	-952	-960	-905	-985	-871	-943
3432.29	-887	-898	-893	-923	-933	-938	-876	-1016	-880	-924
3432.43	-893	-838	-849	-923	-907	-908	-863	-1022	-873	-900
3432.57	-911	-876	-872	-895	-905	-885	-863	-957	-885	-929
3432.7	-893	-912	-863	-912	-862	-922	-895	-943	-885	-946
3432.84	-884	-934	-861	-892	-854	-913	-875	-928	-887	-925
3432.98	-888	-867	-868	-866	-866	-928	-861	-941	-933	-940
3433.11	-912	-873	-882	-911	-841	-882	-846	-936	-960	-950
3433.25	-909	-890	-873	-887	-822	-872	-838	-914	-904	-930
3433.39	-863	-848	-875	-898	-847	-864	-869	-888	-876	-920
3433.52	-901	-826	-914	-932	-840	-890	-876	-923	-861	-921
3433.66	-907	-854	-915	-926	-843	-901	-825	-922	-909	-879
3433.8	-916	-827	-933	-906	-832	-889	-821	-919	-913	-864
3433.93	-881	-834	-894	-828	-861	-874	-858	-887	-872	-877
3434.07	-863	-858	-872	-828	-847	-890	-878	-903	-840	-927
3434.21	-887	-847	-898	-862	-867	-877	-885	-918	-859	-936
3434.35	-886	-856	-891	-872	-833	-859	-851	-900	-865	-889
3434.48	-875	-878	-892	-843	-821	-864	-854	-899	-866	-881
3434.62	-868	-900	-874	-852	-829	-842	-861	-896	-876	-859
3434.76	-860	-896	-848	-877	-797	-814	-900	-866	-852	-900
3434.89	-860	-855	-847	-872	-779	-844	-876	-861	-866	-906
3435.03	-845	-859	-843	-882	-773	-853	-847	-858	-871	-886
3435.17	-853	-879	-839	-887	-813	-866	-897	-856	-875	-893
3435.3	-835	-891	-879	-847	-799	-877	-907	-839	-864	-910
3435.44	-807	-860	-920	-861	-790	-910	-916	-914	-882	-880
3435.58	-811	-853	-897	-863	-753	-915	-887	-904	-922	-854
3435.71	-835	-881	-900	-864	-772	-870	-925	-926	-948	-856
3435.85	-830	-850	-913	-829	-829	-845	-884	-913	-887	-855
3435.99	-813	-851	-871	-859	-809	-840	-866	-934	-882	-854
3436.12	-841	-860	-851	-867	-795	-881	-876	-919	-845	-882
3436.26	-830	-830	-839	-859	-776	-896	-856	-901	-833	-856
3436.4	-863	-826	-839	-858	-754	-870	-855	-854	-884	-868
3436.53	-875	-856	-891	-889	-806	-820	-854	-879	-914	-863
3436.67	-893	-827	-891	-884	-787	-828	-854	-861	-933	-823
3436.81	-867	-830	-872	-837	-769	-868	-883	-861	-886	-849
3436.95	-845	-875	-873	-869	-775	-870	-900	-856	-879	-868
3437.08	-826	-861	-881	-883	-788	-880	-862	-873	-857	-860
3437.22	-795	-833	-858	-890	-773	-851	-842	-876	-875	-839
3437.36	-773	-859	-866	-908	-777	-810	-826	-853	-886	-826
3437.49	-793	-838	-876	-878	-764	-790	-863	-846	-889	-830
3437.63	-770	-865	-830	-870	-728	-804	-810	-871	-900	-787
3437.77	-770	-822	-890	-843	-743	-817	-839	-876	-861	-764
3437.9	-710	-812	-880	-825	-742	-791	-842	-900	-890	-697
3438.04	-666	-796	-887	-842	-736	-754	-853	-886	-909	-696
3438.18	-634	-824	-916	-849	-719	-741	-839	-877	-900	-712
3438.31	-572	-827	-884	-840	-732	-699	-851	-856	-891	-670
3438.45	-487	-806	-882	-824	-688	-634	-861	-832	-880	-630
3438.59	-468	-793	-835	-768	-654	-593	-905	-834	-849	-616
3438.72	-480	-827	-848	-802	-623	-552	-900	-835	-876	-636
3438.86	-477	-827	-853	-796	-551	-501	-873	-830	-885	-627
3439	-462	-845	-857	-791	-495	-492	-857	-818	-874	-617
3439.13	-461	-821	-840	-751	-499	-424	-879	-809	-921	-638
3439.27	-614	-825	-839	-715	-469	-371	-888	-750	-897	-693
3439.41	-639	-839	-830	-715	-390	-344	-895	-720	-876	-751
3439.55	-710	-859	-844	-738	-346	-382	-876	-731	-893	-753
3439.68	-735	-844	-799	-774	-321	-453	-897	-662	-893	-781
3439.82	-781	-831	-835	-798	-377	-481	-898	-619	-858	-805
3439.96	-819	-822	-857	-812	-394	-534	-925	-593	-875	-840
3440.09	-870	-885	-836	-861	-415	-597	-908	-572	-887	-926
3440.23	-935	-853	-878	-840	-419	-672	-889	-527	-874	-937
3440.37	-970	-814	-867	-859	-464	-779	-875	-538	-870	-955
3440.5	-975	-809	-903	-858	-545	-825	-879	-533	-874	-955
3440.64	-966	-837	-887	-905	-702	-930	-927	-546	-857	-978
3440.78	-1004	-832	-874	-918	-752	-995	-870	-560	-871	-987
3440.91	-971	-856	-853	-949	-786	-1073	-870	-590	-871	-1022
3441.05	-968	-853	-883	-948	-868	-1060	-864	-675	-868	-1002
3441.19	-976	-893	-862	-900	-917	-1050	-882	-749	-904	-996
3441.32	-1016	-885	-883	-904	-953	-1055	-900	-798	-908	-1005
3441.46	-1044	-880	-887	-929	-997	-1083	-888	-858	-902	-1019
3441.6	-1039	-943	-921	-930	-949	-1071	-879	-873	-895	-1012
3441.74	-1043	-915	-904	-929	-948	-1074	-891	-896	-881	-994
3441.87	-1034	-885	-894	-928	-974	-1046	-869	-939	-867	-980
3442.01	-1027	-859	-902	-914	-984	-1052	-885	-942	-877	-1019
3442.15	-1008	-868	-912	-890	-953	-1070	-883	-996	-873	-1007
3442.28	-996	-883	-872	-907	-935	-1069	-846	-949	-919	-1001
3442.42	-994	-816	-817	-949	-978	-1058	-873	-982	-886	-1014
3442.56	-957	-851	-868	-883	-978	-1088	-932	-996	-880	-996
3442.69	-927	-866	-898	-912	-989	-1080	-901	-1017	-895	-1008
3442.83	-888	-902	-925	-919	-987	-1091	-864	-990	-898	-984
3442.97	-869	-885	-870	-880	-995	-1077	-878	-1030	-896	-967
3443.1	-850	-866	-856	-832	-1005	-1023	-869	-1044	-888	-908
3443.24	-801	-867	-902	-853	-1002	-1002	-881	-1048	-925	-949
3443.38	-785	-890	-911	-851	-979	-1021	-887	-1079	-901	-940
3443.51	-764	-902	-881	-856	-908	-914	-891	-1080	-868	-936
3443.65	-806	-875	-869	-841	-901	-895	-891	-1047	-889	-912
3443.79	-822	-872	-867	-812	-819	-891	-846	-1047	-898	-910
3443.92	-792	-894	-875	-809	-813	-907	-869	-1046	-876	-905
3444.06	-855	-907	-881	-818	-785	-923	-857	-1015	-890	-901
3444.2	-871	-895	-889	-817	-781	-837	-842	-1038	-897	-909
3444.34	-932	-884	-881	-845	-773	-839	-847	-1051	-885	-940
3444.47	-969	-878	-890	-883	-797	-870	-881	-986	-905	-945
3444.61	-960	-877	-882	-880	-814	-907	-894	-952	-907	-946
3444.75	-979	-876	-887	-898	-846	-889	-877	-967	-920	-958
3444.88	-1007	-874	-870	-914	-847	-920	-856	-938	-875	-935
3445.02	-1060	-861	-905	-953	-868	-923	-860	-947	-855	-924
3445.16	-1038	-870	-905	-918	-920	-942	-856	-950	-872	-946
3445.29	-1057	-864	-893	-912	-957	-979	-868	-902	-892	-959
3445.43	-1018	-901	-856	-908	-946	-1035	-853	-876	-900	-966
3445.57	-1019	-914	-854	-918	-972	-1015	-838	-862	-911	-939
3445.7	-1007	-878	-870	-951	-960	-1004	-852	-869	-920	-909
3445.84	-1028	-890	-859	-968	-954	-1036	-910	-884	-905	-950
3445.98	-979	-901	-852	-944	-947	-982	-876	-905	-896	-929
3446.11	-994	-885	-872	-925	-930	-971	-870	-907	-890	-900
3446.25	-985	-878	-849	-940	-967	-972	-892	-926	-914	-902
3446.39	-942	-881	-890	-913	-893	-918	-841	-905	-935	-931
3446.52	-922	-861	-876	-941	-885	-949	-878	-925	-905	-907
3446.66	-918	-843	-869	-935	-909	-935	-881	-962	-920	-914
3446.8	-955	-853	-857	-904	-892	-874	-913	-938	-933	-911
3446.94	-929	-881	-865	-900	-858	-884	-946	-944	-944	-882
3447.07	-865	-908	-872	-901	-849	-864	-903	-939	-913	-900
3447.21	-856	-903	-866	-889	-851	-873	-888	-953	-887	-905
3447.35	-887	-893	-862	-861	-804	-914	-878	-974	-874	-864
3447.48	-889	-870	-869	-858	-831	-895	-842	-947	-867	-890
3447.62	-890	-873	-851	-877	-843	-854	-813	-953	-877	-911
3447.76	-902	-872	-865	-882	-834	-901	-879	-941	-865	-926
3447.89	-918	-850	-899	-874	-814	-907	-892	-936	-878	-905
3448.03	-910	-888	-900	-885	-799	-875	-874	-929	-902	-887
3448.17	-880	-875	-899	-890	-826	-896	-877	-890	-885	-891
3448.3	-901	-849	-891	-871	-789	-865	-849	-899	-916	-909
3448.44	-896	-807	-841	-879	-766	-846	-861	-887	-921	-907
3448.58	-889	-813	-877	-869	-789	-826	-843	-874	-931	-928
3448.71	-886	-810	-900	-891	-804	-846	-887	-878	-942	-935
3448.85	-877	-800	-885	-906	-850	-825	-876	-916	-919	-913
3448.99	-878	-829	-883	-885	-850	-873	-906	-885	-898	-860
3449.13	-899	-878	-887	-904	-841	-883	-923	-885	-904	-862
3449.26	-909	-829	-897	-852	-832	-860	-911	-858	-918	-881
3449.4	-859	-841	-874	-856	-836	-897	-884	-823	-841	-903
3449.54	-846	-860	-864	-826	-802	-864	-864	-841	-855	-883
3449.67	-837	-875	-874	-837	-825	-838	-856	-840	-859	-880
3449.81	-879	-880	-849	-854	-815	-871	-879	-866	-851	-909
3449.95	-925	-881	-837	-882	-809	-867	-856	-893	-883	-889
3450.08	-915	-873	-860	-885	-815	-847	-864	-879	-911	-896
3450.22	-919	-864	-841	-900	-795	-850	-874	-892	-922	-911
3450.36	-909	-889	-859	-921	-794	-857	-867	-899	-901	-961
3450.49	-890	-877	-867	-901	-810	-860	-879	-880	-892	-919
3450.63	-871	-857	-887	-895	-798	-874	-871	-879	-871	-878
3450.77	-885	-844	-868	-828	-821	-881	-846	-894	-881	-856
3450.9	-904	-857	-842	-861	-826	-901	-871	-885	-873	-908
3451.04	-847	-868	-873	-882	-813	-899	-902	-903	-881	-875
3451.18	-872	-863	-867	-888	-795	-893	-869	-865	-891	-902
3451.31	-876	-832	-914	-872	-804	-907	-848	-882	-869	-900
3451.45	-866	-821	-892	-873	-816	-864	-852	-870	-875	-905
3451.59	-843	-851	-903	-872	-810	-896	-870	-883	-863	-907
3451.73	-834	-863	-887	-872	-796	-872	-862	-871	-878	-911
3451.86	-858	-850	-886	-873	-779	-860	-848	-906	-918	-913
3452	-904	-855	-897	-884	-844	-846	-889	-853	-893	-937
3452.14	-913	-876	-878	-864	-812	-872	-876	-866	-893	-934
3452.27	-875	-871	-910	-886	-781	-897	-876	-864	-869	-886
3452.41	-914	-875	-895	-872	-803	-873	-911	-880	-862	-888
3452.55	-901	-864	-850	-895	-812	-867	-917	-877	-858	-888
3452.68	-837	-859	-867	-912	-813	-878	-892	-875	-893	-888
3452.82	-837	-897	-890	-883	-767	-885	-821	-876	-866	-870
3452.96	-876	-889	-869	-904	-764	-852	-835	-875	-871	-931
3453.09	-877	-913	-888	-905	-800	-859	-848	-903	-865	-921
3453.23	-884	-835	-841	-861	-824	-904	-807	-906	-887	-928
3453.37	-895	-873	-847	-850	-834	-864	-886	-881	-902	-887
3453.5	-870	-881	-886	-889	-783	-867	-911	-892	-852	-895
3453.64	-880	-873	-883	-866	-789	-891	-908	-875	-854	-916
3453.78	-850	-863	-865	-839	-800	-897	-859	-902	-874	-874
3453.91	-868	-879	-854	-866	-789	-889	-811	-907	-894	-891
3454.05	-873	-887	-859	-882	-799	-925	-843	-890	-903	-888
3454.19	-852	-903	-892	-883	-798	-876	-889	-903	-878	-903
3454.33	-831	-880	-868	-874	-809	-892	-879	-911	-870	-916
3454.46	-838	-871	-906	-835	-809	-871	-890	-926	-837	-876
3454.6	-887	-884	-851	-852	-813	-845	-875	-945	-900	-880
3454.74	-886	-881	-862	-879	-817	-819	-830	-908	-871	-898
3454.87	-885	-864	-860	-837	-808	-842	-827	-899	-856	-901
3455.01	-898	-845	-866	-819	-790	-862	-898	-858	-874	-901
3455.15	-900	-855	-886	-866	-790	-844	-892	-850	-938	-864
3455.28	-867	-850	-909	-859	-790	-866	-871	-853	-956	-906
3455.42	-835	-845	-912	-863	-790	-855	-848	-882	-927	-880
3455.56	-866	-880	-890	-868	-787	-851	-816	-897	-868	-878
3455.69	-848	-829	-852	-831	-752	-852	-843	-917	-888	-913
3455.83	-856	-861	-850	-855	-755	-856	-811	-926	-883	-906
3455.97	-843	-905	-818	-858	-763	-868	-840	-897	-927	-941
3456.1	-853	-795	-821	-904	-742	-866	-875	-926	-914	-950
3456.24	-859	-854	-776	-868	-753	-879	-860	-906	-858	-931
3456.38	-849	-897	-807	-867	-759	-871	-863	-876	-858	-891
3456.52	-845	-846	-814	-870	-794	-871	-857	-896	-867	-930
3456.65	-852	-813	-844	-866	-794	-867	-846	-880	-868	-918
3456.79	-881	-833	-846	-874	-774	-870	-875	-888	-913	-910
3456.93	-897	-864	-868	-893	-774	-848	-896	-869	-905	-867
3457.06	-899	-856	-830	-816	-764	-901	-854	-860	-874	-891
3457.2	-886	-851	-865	-866	-754	-884	-859	-882	-873	-901
3457.34	-887	-895	-860	-892	-786	-890	-863	-839	-894	-912
3457.47	-875	-880	-852	-882	-806	-869	-841	-831	-868	-875
3457.61	-891	-860	-861	-858	-819	-863	-855	-860	-895	-909
3457.75	-876	-839	-868	-846	-780	-864	-867	-857	-896	-899
3457.88	-835	-860	-867	-877	-780	-854	-899	-867	-888	-880
3458.02	-861	-874	-868	-904	-801	-877	-864	-845	-912	-923
3458.16	-905	-883	-865	-866	-790	-868	-875	-873	-919	-910
3458.29	-876	-877	-854	-872	-777	-909	-864	-888	-911	-926
3458.43	-859	-874	-869	-883	-766	-895	-911	-885	-893	-915
3458.57	-873	-837	-858	-886	-785	-850	-891	-911	-895	-905
3458.7	-854	-828	-870	-891	-777	-871	-857	-924	-897	-912
3458.84	-856	-849	-840	-880	-773	-886	-867	-891	-901	-907
3458.98	-887	-862	-866	-906	-809	-890	-843	-868	-899	-883
3459.12	-879	-863	-872	-915	-791	-894	-848	-871	-881	-880
3459.25	-878	-853	-890	-866	-797	-878	-887	-883	-880	-860
3459.39	-896	-850	-886	-872	-796	-826	-878	-874	-882	-930
3459.53	-840	-836	-865	-873	-790	-836	-873	-853	-884	-890
3459.66	-837	-855	-845	-877	-775	-858	-899	-848	-887	-894
3459.8	-857	-879	-811	-879	-806	-866	-902	-870	-874	-869
3459.94	-856	-886	-861	-871	-783	-861	-901	-890	-876	-912
3460.07	-868	-884	-868	-903	-841	-852	-879	-880	-864	-949
3460.21	-889	-886	-862	-917	-834	-882	-857	-887	-903	-930
3460.35	-851	-855	-859	-869	-816	-849	-889	-914	-907	-868
3460.48	-862	-868	-873	-864	-802	-885	-886	-887	-890	-887
3460.62	-857	-887	-871	-849	-774	-878	-872	-865	-827	-902
3460.76	-880	-882	-855	-868	-796	-870	-890	-879	-838	-875
3460.89	-880	-860	-869	-871	-780	-840	-899	-880	-860	-893
3461.03	-909	-842	-887	-885	-829	-866	-897	-893	-883	-905
3461.17	-889	-879	-845	-894	-815	-892	-899	-863	-879	-921
3461.3	-911	-878	-823	-886	-777	-864	-900	-856	-902	-881
3461.44	-897	-893	-861	-842	-770	-832	-882	-889	-916	-897
3461.58	-875	-860	-861	-870	-774	-864	-855	-906	-914	-917
3461.72	-882	-862	-846	-888	-801	-857	-881	-887	-891	-893
3461.85	-875	-893	-844	-851	-785	-918	-872	-870	-886	-854
3461.99	-870	-895	-829	-870	-791	-910	-867	-895	-865	-904
3462.13	-842	-880	-868	-875	-760	-939	-879	-895	-860	-950
3462.26	-883	-879	-869	-875	-780	-916	-868	-901	-892	-918
3462.4	-901	-876	-864	-872	-790	-907	-898	-872	-906	-925
3462.54	-895	-856	-885	-885	-803	-885	-865	-870	-923	-884
3462.67	-933	-869	-890	-932	-793	-895	-851	-850	-923	-903
3462.81	-892	-895	-886	-889	-854	-828	-898	-845	-905	-890
3462.95	-873	-864	-870	-855	-851	-842	-898	-840	-899	-868
3463.08	-869	-906	-852	-875	-822	-880	-913	-862	-913	-899
3463.22	-824	-892	-861	-883	-821	-866	-911	-853	-932	-889
3463.36	-850	-865	-873	-880	-823	-834	-907	-850	-921	-911
3463.49	-858	-891	-849	-879	-801	-855	-906	-889	-934	-891
3463.63	-866	-876	-828	-884	-794	-865	-886	-894	-914	-877
3463.77	-842	-854	-817	-834	-809	-865	-891	-907	-942	-895
3463.91	-867	-875	-859	-838	-823	-886	-880	-916	-929	-897
3464.04	-832	-864	-863	-828	-803	-874	-895	-877	-889	-897
3464.18	-829	-899	-843	-807	-817	-859	-889	-896	-885	-887
3464.32	-823	-888	-843	-834	-824	-839	-894	-904	-899	-852
3464.45	-798	-852	-865	-820	-836	-882	-900	-897	-922	-867
3464.59	-812	-868	-903	-845	-796	-868	-852	-902	-897	-893
3464.73	-840	-861	-885	-899	-798	-872	-873	-887	-862	-896
3464.86	-876	-850	-860	-867	-781	-838	-870	-886	-880	-880
3465	-905	-894	-864	-885	-763	-828	-900	-849	-876	-873

## Sheet: 3F
time, min	Lum enh alone						Lum enh + 50uM H2O2
0	117	93	112	86	73	99	61	86	146	90	60	91
2	55	69	52	38	115	90	102	137	57	77	57	79
3	33	45	68	79	49	72	65	90	53	49	61	66
5	83	61	71	32	109	59	115	63	76	52	42	63
7	89	58	52	86	37	93	42	58	39	80	75	80
8	81	52	76	54	89	53	96	92	59	64	59	52
10	79	105	62	82	101	59	104	100	97	68	49	65
11	62	88	65	55	117	39	48	65	73	71	70	63
13	95	75	52	52	38	59	71	71	76	76	63	40
16	113	122	82	75	110	102	68	85	109	79	94	121
18	86	80	69	63	89	65	111	118	50	69	99	65
19	100	41	97	59	71	80	76	52	71	75	65	120
21	48	50	76	43	87	32	40	68	50	71	64	67
23	43	59	67	77	94	50	63	104	87	75	63	64
24	85	62	69	47	71	96	84	48	66	57	92	33
26	51	64	94	40	43	113	63	44	80	75	67	40
27	42	52	89	57	91	42	59	42	57	73	67	53
30	85	75	78	103	86	75	98	109	110	85	96	96
32	48	47	107	65	65	71	101	62	76	58	51	77
34	89	24	45	68	69	95	75	52	78	98	58	95
35	64	45	67	59	69	59	44	66	65	83	62	51
37	57	50	98	62	101	55	27	67	52	67	83	48
38	44	54	105	76	51	64	64	101	32	74	83	63
40	50	89	52	31	50	47	66	46	68	68	39	76
42	73	45	66	73	46	77	67	64	63	71	89	77
45	45	87	67	75	41	81	101	50	140	96	110	71
48	234	212	191	298	243	272	246	245	241	182	185	179
49	238	266	233	333	273	272	218	330	258	266	303	271
51	445	252	286	363	338	349	346	285	357	391	224	325
53	561	406	360	309	387	371	308	330	469	437	404	493
56	485	475	404	371	528	527	491	424	433	477	560	587
59	608	442	562	443	540	444	7109	7117	7549	7639	7385	9554
61	560	591	466	402	499	396	5541	6703	6651	6616	6400	8201
63	614	544	547	362	445	608	5581	6555	6687	7462	7088	9402
64	677	442	441	419	626	511	7563	7576	7488	8064	8277	11160
66	619	626	525	340	559	457	7383	8129	8079	8772	8604	11737
67	636	687	505	323	511	533	7570	8087	8492	9083	8068	10740
69	629	645	443	367	664	550	7188	7973	7918	7704	7855	9099
71	692	596	442	327	543	477	6301	6660	6821	6636	7317	8045
72	762	672	607	353	515	511	5035	5199	6526	6074	5916	6294
74	853	834	587	438	576	574	4556	4379	4997	4999	5006	5321
76	808	705	515	404	554	704	3927	3850	4644	3987	4162	4296
77	778	747	619	500	514	695	3122	2916	3714	3487	3579	3687
79	821	740	655	418	686	695	2591	2767	3027	2697	3168	2946
81	856	813	743	440	612	684	2077	2156	2543	2505	2383	2468
82	704	805	613	474	695	652	1966	1778	2053	2002	2083	1885
84	1140	782	798	495	763	682	1716	1762	1785	2048	1912	1641
85	838	723	608	481	677	650	1194	1226	1792	1427	1439	1364
87	836	788	676	529	782	586	1175	1184	1447	1351	1315	1117
89	803	791	720	619	759	752	942	929	1110	1121	1097	1010
90	819	802	733	406	693	627	776	814	1039	850	1019	947
92	917	924	706	585	671	765	757	870	770	724	803	880
94	846	837	622	493	821	720	626	732	677	660	770	694
95	823	1000	825	472	745	743	580	524	705	609	694	653
97	877	820	879	624	717	809	610	515	501	566	616	477
98	826	839	754	549	785	792	491	516	549	553	524	552
100	826	847	837	442	793	778	423	580	568	605	571	566
102	961	884	786	628	748	587	558	484	520	501	489	499
103	739	958	832	551	917	769	511	415	418	396	465	431
105	901	995	806	513	740	801	356	421	457	499	415	469
107	888	833	623	572	859	752	422	349	404	402	395	409
108	832	756	847	502	888	578	440	383	381	379	408	492
110	706	894	822	473	808	782	287	330	503	398	432	445
112	804	979	899	509	857	840	286	370	370	440	451	291
113	779	807	751	418	806	738	313	369	389	368	409	377
115	774	764	614	522	703	842	333	357	401	329	270	310
116	683	934	796	480	754	743	329	345	330	416	311	461
118	796	801	785	503	725	701	303	331	368	364	301	473
120	728	834	729	617	806	757	336	340	354	369	342	445
121	674	724	637	602	759	702	271	434	421	369	315	348
123	682	765	773	563	718	633	351	392	329	299	550	468
125	642	716	790	560	729	749	350	303	433	459	305	413
126	675	769	774	564	706	680	218	350	331	371	319	445
128	645	683	550	507	699	570	292	343	421	362	412	481
130	631	742	648	551	620	671	368	447	350	365	423	509
131	628	537	581	441	564	571	373	442	405	423	364	417
133	542	583	562	504	643	554	422	335	383	387	426	497
134	475	521	550	534	653	742	342	358	322	402	368	416
136	566	747	602	525	554	615	315	414	459	293	424	459
138	646	556	690	385	598	633	334	384	384	307	403	494
139	487	600	610	545	580	593	396	465	326	362	397	418
141	572	609	600	574	663	611	312	436	337	339	433	538
143	659	470	539	521	546	578	318	481	463	474	395	460
144	566	507	595	542	571	542	366	435	468	388	394	470
146	633	779	521	433	551	439	335	401	459	451	612	439
147	513	536	559	458	615	616	339	388	435	403	556	479
149	558	566	596	561	636	628	505	514	430	507	405	456

## Sheet: 3G.1
time, min	Lum enh alone						Lum enh + 50uM H2O2						Lum enh + 50uM H2O2 + 5uM Na2S2 - 15min
0	117	93	112	86	73	99	61	86	146	90	60	91	98	106	110
2	55	69	52	38	115	90	102	137	57	77	57	79	79	69	59
3	33	45	68	79	49	72	65	90	53	49	61	66	52	52	68
5	83	61	71	32	109	59	115	63	76	52	42	63	85	42	78
7	89	58	52	86	37	93	42	58	39	80	75	80	57	92	68
8	81	52	76	54	89	53	96	92	59	64	59	52	84	90	61
10	79	105	62	82	101	59	104	100	97	68	49	65	59	76	47
11	62	88	65	55	117	39	48	65	73	71	70	63	65	79	33
13	95	75	52	52	38	59	71	71	76	76	63	40	60	77	72
16	113	122	82	75	110	102	68	85	109	79	94	121	91	83	101
18	86	80	69	63	89	65	111	118	50	69	99	65	49	79	60
19	100	41	97	59	71	80	76	52	71	75	65	120	79	90	87
21	48	50	76	43	87	32	40	68	50	71	64	67	89	43	64
23	43	59	67	77	94	50	63	104	87	75	63	64	71	81	48
24	85	62	69	47	71	96	84	48	66	57	92	33	131	56	52
26	51	64	94	40	43	113	63	44	80	75	67	40	91	46	64
27	42	52	89	57	91	42	59	42	57	73	67	53	98	80	44
30	85	75	78	103	86	75	98	109	110	85	96	96	76	55	72
32	48	47	107	65	65	71	101	62	76	58	51	77	82	48	77
34	89	24	45	68	69	95	75	52	78	98	58	95	112	44	107
35	64	45	67	59	69	59	44	66	65	83	62	51	35	91	62
37	57	50	98	62	101	55	27	67	52	67	83	48	70	51	36
38	44	54	105	76	51	64	64	101	32	74	83	63	44	62	65
40	50	89	52	31	50	47	66	46	68	68	39	76	76	38	71
42	73	45	66	73	46	77	67	64	63	71	89	77	69	65	59
45	45	87	67	75	41	81	101	50	140	96	110	71	63	91	67
48	234	212	191	298	243	272	246	245	241	182	185	179	143	87	133
49	238	266	233	333	273	272	218	330	258	266	303	271	150	132	118
51	445	252	286	363	338	349	346	285	357	391	224	325	134	147	171
53	561	406	360	309	387	371	308	330	469	437	404	493	219	126	179
56	485	475	404	371	528	527	491	424	433	477	560	587	153	186	151
59	608	442	562	443	540	444	7109	7117	7549	7639	7385	9554	1137	1140	1430
61	560	591	466	402	499	396	5541	6703	6651	6616	6400	8201	1192	1218	1700
63	614	544	547	362	445	608	5581	6555	6687	7462	7088	9402	1015	1203	1740
64	677	442	441	419	626	511	7563	7576	7488	8064	8277	11160	1092	1312	1872
66	619	626	525	340	559	457	7383	8129	8079	8772	8604	11737	993	1640	1926
67	636	687	505	323	511	533	7570	8087	8492	9083	8068	10740	1272	1716	2063
69	629	645	443	367	664	550	7188	7973	7918	7704	7855	9099	1194	1546	2151
71	692	596	442	327	543	477	6301	6660	6821	6636	7317	8045	1243	1558	1933
72	762	672	607	353	515	511	5035	5199	6526	6074	5916	6294	1281	1899	1816
74	853	834	587	438	576	574	4556	4379	4997	4999	5006	5321	1368	1592	1575
76	808	705	515	404	554	704	3927	3850	4644	3987	4162	4296	1237	1437	1594
77	778	747	619	500	514	695	3122	2916	3714	3487	3579	3687	1047	1187	1466
79	821	740	655	418	686	695	2591	2767	3027	2697	3168	2946	1116	1342	1252
81	856	813	743	440	612	684	2077	2156	2543	2505	2383	2468	1061	1047	1157
82	704	805	613	474	695	652	1966	1778	2053	2002	2083	1885	804	1108	1103
84	1140	782	798	495	763	682	1716	1762	1785	2048	1912	1641	791	966	871
85	838	723	608	481	677	650	1194	1226	1792	1427	1439	1364	722	1018	862
87	836	788	676	529	782	586	1175	1184	1447	1351	1315	1117	592	729	722
89	803	791	720	619	759	752	942	929	1110	1121	1097	1010	615	659	659
90	819	802	733	406	693	627	776	814	1039	850	1019	947	507	668	557
92	917	924	706	585	671	765	757	870	770	724	803	880	451	612	504
94	846	837	622	493	821	720	626	732	677	660	770	694	357	616	531
95	823	1000	825	472	745	743	580	524	705	609	694	653	425	542	394
97	877	820	879	624	717	809	610	515	501	566	616	477	386	475	357
98	826	839	754	549	785	792	491	516	549	553	524	552	352	461	328
100	826	847	837	442	793	778	423	580	568	605	571	566	360	462	442
102	961	884	786	628	748	587	558	484	520	501	489	499	349	392	460
103	739	958	832	551	917	769	511	415	418	396	465	431	339	309	310
105	901	995	806	513	740	801	356	421	457	499	415	469	291	384	329
107	888	833	623	572	859	752	422	349	404	402	395	409	385	383	355
108	832	756	847	502	888	578	440	383	381	379	408	492	340	399	304
110	706	894	822	473	808	782	287	330	503	398	432	445	358	366	335
112	804	979	899	509	857	840	286	370	370	440	451	291	254	278	326
113	779	807	751	418	806	738	313	369	389	368	409	377	235	323	443
115	774	764	614	522	703	842	333	357	401	329	270	310	264	283	271
116	683	934	796	480	754	743	329	345	330	416	311	461	271	319	368
118	796	801	785	503	725	701	303	331	368	364	301	473	226	286	247
120	728	834	729	617	806	757	336	340	354	369	342	445	301	346	334
121	674	724	637	602	759	702	271	434	421	369	315	348	217	355	353
123	682	765	773	563	718	633	351	392	329	299	550	468	300	265	334
125	642	716	790	560	729	749	350	303	433	459	305	413	267	391	318
126	675	769	774	564	706	680	218	350	331	371	319	445	347	404	329
128	645	683	550	507	699	570	292	343	421	362	412	481	315	286	400
130	631	742	648	551	620	671	368	447	350	365	423	509	342	258	349
131	628	537	581	441	564	571	373	442	405	423	364	417	361	266	300
133	542	583	562	504	643	554	422	335	383	387	426	497	342	303	284
134	475	521	550	534	653	742	342	358	322	402	368	416	387	405	395
136	566	747	602	525	554	615	315	414	459	293	424	459	349	251	311
138	646	556	690	385	598	633	334	384	384	307	403	494	383	349	391
139	487	600	610	545	580	593	396	465	326	362	397	418	295	307	298
141	572	609	600	574	663	611	312	436	337	339	433	538	289	330	292
143	659	470	539	521	546	578	318	481	463	474	395	460	268	378	350
144	566	507	595	542	571	542	366	435	468	388	394	470	317	363	404
146	633	779	521	433	551	439	335	401	459	451	612	439	282	275	378
147	513	536	559	458	615	616	339	388	435	403	556	479	336	448	344
149	558	566	596	561	636	628	505	514	430	507	405	456	342	316	325

## Sheet: 3G.2
Lum enh + 50uM H2O2			Lum enh + 50uM H2O2 + 0.1uM Na2S2			Lum enh + 50uM H2O2 + 0.5uM Na2S2			Lum enh + 50uM H2O2 + 1uM Na2S2			Lum enh + 50uM H2O2 + 5uM Na2S2			Lum enh + 50uM H2O2 + 10uM Na2S2
1.0739	0.925154	1.00095	0.839428	0.78411	0.953466	0.528272	0.532154	0.622931	0.373965	0.344622	0.414303	0.121162	0.080751	0.068594	0.055727	0.005858	0.021265

## Sheet: 3H
time, min	Lum enh alone			Lum enh + 50uM H2O2			Lum enh + 50uM H2O2 + 1uM CSSSC			Lum enh + 50uM H2O2 + 5uM CSSSC
0	56	101	36	57	55	71	76	61	81	77	52	90
3.8	93	99	126	123	85	111	64	111	85	91	110	124
5.8	126	53	91	89	70	113	76	79	85	85	92	108
7.8	63	74	119	81	136	125	124	84	108	96	62	135
9.8	71	68	95	46	78	90	56	77	52	78	93	84
11.8	82	80	154	80	80	94	103	79	75	76	125	125
13.8	107	78	92	86	85	83	91	142	89	69	110	55
20.47	131	97	203	90	92	77	41	96	78	82	76	81
22.47	84	104	58	69	85	133	61	112	112	79	85	73
25.75	144	99	156	1004	901	896	601	574	534	251	287	294
27.75	104	116	78	820	1078	1213	749	634	608	383	305	259
29.75	99	113	95	964	1825	1668	779	773	721	477	413	238
31.75	118	141	100	1256	1743	1658	965	1033	801	515	437	333
33.75	151	119	90	1140	1657	1423	961	865	663	314	389	293
35.75	130	85	81	1096	1124	1104	742	731	648	380	304	214
37.75	149	106	89	919	898	875	626	612	498	171	296	229
39.75	111	124	127	642	580	616	439	460	409	203	205	160
41.75	198	190	157	568	481	459	410	393	306	107	141	158
43.75	201	167	177	453	517	337	326	225	310	154	113	157
45.75	115	255	193	396	306	355	334	233	271	168	120	147
47.75	226	214	197	402	286	265	210	208	227	103	116	69
49.75	172	235	186	246	231	242	237	208	249	137	183	108
51.75	200	215	203	265	259	182	240	255	175	132	126	174
53.75	281	156	274	249	242	295	215	234	240	115	127	130
55.75	315	253	220	326	209	217	169	193	197	167	109	79
57.75	297	266	249	248	249	196	127	195	200	162	117	67
59.75	348	270	307	178	263	234	158	230	186	154	120	85
61.75	377	416	336	281	228	252	198	184	187	142	168	163
63.75	388	346	342	177	230	296	273	252	202	154	130	110
65.75	386	341	300	324	293	230	257	194	201	140	144	118
67.75	511	444	439	323	300	323	236	235	204	136	178	135
69.75	504	565	342	371	267	184	256	265	241	130	153	146
71.75	567	371	425	353	315	260	214	301	315	177	199	135
73.75	566	545	468	283	283	266	198	214	269	120	151	196
75.75	566	519	407	270	356	323	211	275	264	145	132	84
