# Supplementary material for: Hydropersulfides inhibit lipid peroxidation and ferroptosis by scavenging radicals
Source: Nat Chem Biol. 2022 Sep 15;19(1):28–37. doi: 10.1038/s41589-022-01145-w (PMC7613997; doi:10.1038/s41589-022-01145-w)
Supplement: Fig. 4 — Source data [file 41589_2022_1145_MOESM6_ESM.xlsx]

## Sheet: 4B
+ 50µM H2O2			+ 5µM Na2S			+ 100µM 3MP			+ 1000µM L-Cys
0.973477	0.905041	1.12148	0.435854	0.480421	0.436464	0.355564	0.461074	0.415316	0.700084	0.741509	0.605678

## Sheet: 4C.1
time,s	ctrl												ctrl + H2O2												cth overexpr												cth overexpr + H2O2
0	645	695	945	1085	790	860	1155	700	695	950	600	850	820	450	400	370	660	570	870	440	585				630	545	770	850	520	770	585	710	620	615	625	1305	750	980	610	475	1095	530	835	615	805
0.7	560	555	760	950	550	595	455	545	630	650	365	925	645	975	960	950	530	655	590	850	695				450	575	510	415	515	620	775	1200	425	525	645	340	275	580	660	780	450	845	355	480	550
1.4	1020	295	220	700	620	575	230	755	620	465	395	325	225	580	310	535	1005	185	295	225	535				455	465	555	675	355	355	110	515	445	65	355	385	515	295	520	310	300	670	320	250	565
2.1	175	685	360	245	355	625	510	145	225	315	480	410	470	520	465	320	380	245	600	525	285				430	625	280	475	450	315	335	810	130	335	295	450	620	510	325	540	320	330	680	515	530
2.8	375	835	360	430	325	305	1310	425	325	660	270	460	330	330	250	355	450	350	730	525	420				470	750	310	255	310	480	400	450	545	265	175	370	200	490	605	410	640	250	525	405	420
3.5	770	675	435	440	315	450	360	190	350	280	800	565	510	185	450	370	540	840	585	585	560				315	310	655	325	205	615	135	440	375	180	395	190	455	460	525	475	365	205	235	360	230
4.2	425	340	245	330	585	375	300	700	165	520	180	220	810	235	910	375	915	405	505	240	505				750	340	415	495	435	160	335	50	1035	410	170	445	305	340	520	460	265	320	335	255	400
4.9	560	405	155	300	350	295	200	280	420	290	510	775	510	475	395	405	690	330	700	475	525				390	645	245	175	385	330	260	195	655	430	305	280	390	260	445	310	780	180	200	435	355
5.6	630	490	245	485	425	450	345	565	485	420	300	215	775	275	285	480	315	465	410	275	355				325	205	390	430	255	325	145	385	110	425	535	350	355	105	245	425	525	415	285	200	325
6.3	385	325	465	405	355	390	240	310	780	555	545	200	415	295	270	510	455	375	225	280	915				330	185	10	360	120	465	715	685	460	540	540	410	325	765	115	550	590	695	485	345	205
7	475	250	350	350	245	200	330	395	535	340	500	430	350	185	490	345	635	195	365	220	550				265	725	580	430	250	500	390	635	665	290	390	250	445	230	510	390	545	160	25	375	370
7.7	435	370	180	510	425	430	345	220	245	440	390	385	140	495	140	475	555	130	200	820	400				5	625	310	780	440	330	285	225	325	370	705	880	170	160	445	575	425	465	495	330	220
8.4	190	485	290	555	580	375	470	460	630	350	495	460	185	505	180	415	540	495	270	525	355				475	435	470	395	300	515	345	440	180	400	590	445	250	250	635	230	360	515	245	410	335
9.1	80	490	205	695	415	860	355	285	455	270	300	210	465	270	340	205	570	390	405	545	370				410	240	230	100	475	290	825	430	700	200	150	435	280	260	490	475	300	745	510	480	450
9.8	550	400	175	480	390	415	465	90	110	255	165	275	365	450	390	555	75	375	420	1425	300				400	305	435	505	305	315	520	725	480	295	430	260	275	755	525	310	615	170	445	440	560
10.5	230	580	380	405	365	640	90	85	80	370	640	55	425	360	60	230	335	545	235	300	200				210	290	440	305	400	435	325	325	390	1380	270	300	295	330	370	265	490	295	295	565	525
11.2	195	475	480	385	485	455	335	475	370	500	130	405	355	160	440	620	660	310	190	295	435				355	360	290	255	580	270	215	275	270	280	545	340	510	235	545	545	525	430	335	490	85
11.9	795	160	535	390	785	620	305	475	240	355	265	460	585	250	225	650	430	200	495	800	325				590	605	655	335	200	430	420	735	190	765	390	415	345	415	445	395	355	610	225	670	135
12.6	305	550	375	450	480	325	115	590	410	615	960	705	295	110	520	490	640	405	520	250	345				405	500	645	325	245	400	300	290	495	530	530	465	395	425	145	620	485	90	405	1030	555
13.3	895	705	460	465	400	395	385	560	530	195	465	295	450	535	490	320	245	365	205	540	365				455	720	615	195	355	260	335	85	610	450	500	260	720	405	425	425	390	225	395	490	790
14	430	235	285	485	540	585	340	240	780	445	380	1030	775	265	535	110	390	340	120	450	460				925	505	435	755	225	385	215	60	445	105	395	290	695	595	480	605	370	450	790	550	545
14.7	250	270	505	890	480	865	305	445	525	230	340	435	420	910	300	695	375	315	540	450	205				100	665	495	565	660	180	230	345	405	350	430	410	275	235	120	505	625	465	230	140	400
15.4	240	565	560	655	440	335	310	425	410	270	710	495	440	565	550	695	510	770	455	550	415				670	195	205	395	475	330	350	355	530	290	335	465	530	440	625	195	210	515	595	640	300
16.1	525	570	250	380	215	360	300	900	210	205	500	670	870	470	295	610	470	730	385	340	455				195	435	575	380	435	330	400	520	425	550	335	335	400	185	590	370	450	470	735	710	670
16.8	395	685	535	675	540	730	315	775	540	455	665	635	460	350	595	355	545	610	705	705	475				195	665	475	585	285	200	295	365	185	380	790	735	645	445	550	255	540	550	305	520	435
17.5	745	760	320	490	410	300	550	425	240	335	535	555	290	455	405	915	610	585	445	430	610				380	625	850	215	370	555	310	460	950	590	255	425	240	490	265	360	755	610	655	455	20
18.2	245	720	260	860	945	535	520	850	445	190	305	460	570	320	430	615	815	495	755	440	500				330	545	665	240	315	385	315	190	710	860	735	565	450	530	255	630	595	915	295	305	380
18.9	420	610	525	365	760	520	270	820	770	515	295	340	625	545	655	665	425	555	795	520	400				135	510	500	515	700	350	635	415	735	715	310	135	470	325	300	260	335	430	515	645	620
19.6	750	600	405	350	555	585	510	950	185	795	280	665	650	865	245	680	570	690	385	210	775				285	635	495	855	340	445	220	380	550	250	620	435	385	765	500	490	650	435	285	470	530
20.3	310	560	350	465	575	1050	545	490	360	510	380	855	635	325	810	505	595	460	190	360	425				400	565	655	225	270	320	330	500	255	270	175	805	495	180	870	595	465	545	440	485	515
21.5167	1450	2030	2085	1020	1535	1625	1475	2160	1380	1395	1250	1325	23630	21555	25455	22990	27070	23620	24900	25770	22735				885	835	1175	935	995	720	725	825	1240	870	1040	805	22685	23160	21730	19135	23370	21535	27810	26325	25875
22.2167	590	565	395	560	720	820	1050	990	1125	755	605	605	26395	26235	26950	29820	31315	28380	29340	29600	26100				575	775	750	975	525	475	890	550	680	880	495	1015	24875	29270	32435	27575	32800	28105	33905	32095	32215
22.9167	370	365	845	830	535	750	545	895	805	1380	745	885	36145	32675	35365	37360	37980	32085	37460	37130	37830				290	775	405	1245	615	755	845	1495	1035	645	765	1060	31585	31580	33805	32540	35035	34060	35870	34995	34380
23.6167	555	755	805	945	730	635	510	615	615	630	1225	840	36250	36765	39700	38350	39340	36380	38070	41880	41300				390	940	780	1055	950	795	920	570	705	470	1000	870	30655	34050	32705	31015	32540	32780	37885	32950	32595
24.3167	690	480	635	800	640	650	640	650	740	890	650	795	35000	34690	34750	39385	39495	36980	39665	37325	37740				855	445	800	690	520	720	865	1120	475	725	365	695	28995	26460	28940	29200	29090	30835	30775	30695	33385
25.0167	705	805	255	390	755	710	935	725	655	535	825	965	32440	29895	31930	33650	34115	33815	34430	33390	33680				375	835	540	670	350	790	560	370	480	610	850	1030	26925	28300	27000	27195	30420	28210	28375	27385	28950
25.7167	455	880	340	865	1010	705	325	215	725	810	465	595	28330	28330	30605	32280	31530	33180	33900	31210	30375				795	850	725	775	450	665	320	505	715	1205	650	770	24470	25590	28160	24905	25190	24805	24405	22850	24985
26.4167	560	575	425	540	920	905	725	660	700	425	685	415	26315	26005	25140	29655	26595	28285	27460	29100	28075				660	1070	1105	720	515	560	780	715	770	965	375	220	20960	23705	26075	22825	23750	21995	23215	21715	23770
27.1167	725	625	565	775	355	860	860	930	850	550	625	665	24145	22515	24870	27830	27320	28270	28190	28305	25100				635	820	725	885	695	590	600	800	655	685	610	915	20700	19055	20580	18470	22665	21750	23970	20965	21420
27.8167	420	790	390	720	405	425	1000	1075	705	670	440	445	22195	19740	24010	22180	25620	24690	23785	23945	22560				400	320	535	1005	555	575	645	490	485	970	650	805	20400	16950	20360	17025	20645	18935	21115	21935	18595
28.5167	425	555	805	610	540	855	795	435	660	455	555	865	20990	19215	23285	24390	22390	20110	26260	23320	20040				430	710	375	1090	670	650	810	435	955	1020	1000	605	16255	17055	19115	18275	18980	18840	20780	17255	19425
29.2167	855	915	580	725	765	780	580	520	795	425	770	655	21290	17430	21825	20290	22445	22015	21740	21150	21755				415	170	700	445	725	455	480	575	605	650	585	825	15475	15335	15665	14850	17630	19520	16265	17930	17760
29.9167	635	985	510	670	835	880	735	555	395	415	630	830	20685	19220	19465	20690	21030	21370	22085	19355	20635				545	505	665	635	470	1135	555	415	480	960	495	640	16165	14080	16435	15125	18195	16235	18240	16520	16500
30.6167	435	730	870	570	545	300	395	1170	695	1240	525	600	18335	16545	19045	20845	22125	20590	19740	22195	20895				295	295	755	500	640	1025	410	490	755	710	560	675	16070	17525	16430	15875	18255	15940	17500	16855	17060
31.3167	755	210	565	775	990	525	570	440	310	325	950	655	16125	16520	19290	17930	19130	18870	20355	19460	19475				420	755	340	245	335	490	380	545	1165	660	665	590	13250	16500	16835	14710	15625	16910	15735	17495	17950
32.0167	640	830	300	520	350	700	690	485	1015	600	1205	535	16220	17785	19130	20165	21455	18900	19825	20665	19165				1255	610	630	670	620	875	625	630	605	800	690	555	14345	16465	14410	16205	15660	17595	18835	13945	17470
32.7167	580	560	450	665	610	530	395	445	1070	800	555	730	19135	17685	19660	19170	19730	17830	19040	20475	18855				380	755	855	510	660	985	195	855	765	515	1100	450	13675	15130	17080	14735	15720	15080	15975	17620	18375
33.4167	695	815	440	480	560	1015	960	700	575	495	545	1060	20920	17265	17920	21115	20770	20825	22410	19480	19445				925	590	720	610	430	690	645	475	1375	535	1095	900	15525	14045	15385	14800	17150	15415	19890	17435	17400
34.1167	325	415	1290	725	695	775	730	585	1050	740	1130	555	20845	16880	21380	21665	22145	20180	20265	19340	20590				325	280	550	555	360	1440	660	665	615	935	575	640	13515	15040	16750	15980	15960	16030	18875	16260	17085
34.8167	435	445	775	575	640	985	350	675	980	855	970	555	19375	18205	21100	18515	24780	21880	22845	22135	18535				470	680	725	775	1100	895	970	1015	570	375	660	770	15660	15520	14780	14795	20635	15465	18140	16535	18075
35.5167	610	645	730	545	835	390	525	730	800	1245	955	805	20695	17670	21510	19755	24515	18820	22360	23175	18235				350	455	790	505	940	1230	925	1050	785	1080	640	520	15855	14810	16945	15495	20415	17065	17900	17245	17840
36.2167	285	300	780	1180	670	1010	665	805	380	530	725	550	19100	18020	20430	22610	27390	23045	22165	22770	21510				945	1430	740	505	640	440	955	930	1200	670	1135	620	15920	15150	17585	14780	17725	14985	19705	17645	20370
36.9167	510	1075	670	760	720	460	835	710	1090	665	850	555	22030	19335	22065	23735	28685	21975	22840	25230	23290				685	630	795	335	210	630	825	650	685	470	650	630	16855	15990	18675	14320	17745	17655	20260	16435	18795
37.6167	370	895	945	895	565	865	1410	695	745	465	730	530	22665	21540	22155	24205	30950	24920	25165	26905	21050				670	325	1010	645	540	630	750	930	745	700	990	985	17090	18245	17285	15585	18935	16875	20140	19100	21600
38.3167	790	720	480	755	235	520	730	985	745	840	760	1035	24680	23765	22655	28770	30925	25015	25470	28015	21980				690	755	670	635	720	810	750	445	625	595	1195	750	16265	18290	18670	18395	20835	18540	21970	19190	22545
39.0167	425	400	340	1075	355	775	590	965	505	760	395	780	23825	22695	25290	30105	35415	25140	26820	30595	21930				840	670	680	1045	750	870	610	635	850	720	770	960	19855	19510	20280	15770	21775	18945	20360	19015	23240
39.7167	685	595	875	600	785	570	855	650	1315	635	630	645	25065	22835	29530	29010	36865	26765	31290	34350	28045				655	450	950	780	610	800	715	760	625	790	550	565	18665	18590	20495	19305	24640	20215	20280	19540	23085
40.4167	600	735	625	660	750	805	865	1200	650	655	780	535	27710	24955	31005	32955	43490	28705	32310	36300	25235				585	680	695	1475	820	340	710	485	1055	1180	765	715	18175	20930	22845	16275	23875	22055	26730	21300	24105
41.1167	515	635	550	740	620	570	425	915	585	455	740	675	32160	21855	33440	35060	43160	31410	38480	40975	26860				835	500	1135	430	1440	665	825	625	795	890	845	1040	21820	21855	24425	19835	25910	21350	29105	21305	24795
41.8167	515	840	670	1430	1020	635	570	665	735	580	650	325	33565	23985	33270	36495	51160	32625	37995	42190	30470				370	495	795	770	980	1175	630	1130	935	945	740	780	20010	20295	24305	19945	26125	23505	28580	21510	26340
42.5167	385	1240	855	690	1310	750	955	470	715	930	690	865	33110	28335	37615	41085	57495	34195	40370	46640	34110				765	490	890	650	495	605	805	640	595	970	770	495	20085	26230	24695	23415	27685	24535	29595	24675	29280
43.2167	570	735	425	395	380	325	955	850	585	595	740	680	35865	28540	38145	43875	65010	39705	45505	51240	36620				455	865	530	365	550	790	690	720	1075	720	1060	570	20880	25795	25350	22835	29785	26435	29445	23965	31545
43.9167	570	790	865	1270	805	1175	785	1245	1015	830	580	550	35360	30955	39010	46520	71790	42510	51450	58380	36590				775	1490	720	1000	535	665	560	1075	635	480	790	995	21945	25130	29205	21905	32455	25760	31775	25070	30955
44.6167	430	710	530	965	780	455	1420	470	410	480	940	595	40960	34065	42135	49970	75460	43465	54345	64165	36450				740	940	1160	820	530	510	935	790	765	920	465	1250	20690	26390	28790	22080	34410	25355	35165	26190	32935
45.3167	1195	790	1180	970	755	845	710	1085	955	830	740	600	38085	32730	47865	59705	80470	48265	56240	70545	42170				880	850	760	1010	690	645	710	1035	840	845	860	665	20120	26390	32055	21990	36080	29900	37810	25180	32965
46.0167	1050	975	825	905	1185	1345	790	585	870	1075	955	840	39905	37910	50180	57100	85015	43250	62480	74035	47905				745	500	1250	1070	530	580	820	990	865	645	900	600	24225	28770	36860	25140	34165	32360	43285	27300	35770
46.7167	810	875	1040	785	870	465	550	690	325	1145	780	760	40590	40000	55300	62470	88745	55575	68010	75535	46190				705	560	630	730	875	795	885	430	920	1010	635	805	25685	34185	32085	27870	40200	32150	38300	28195	37770
47.4167	1085	1110	1150	775	910	515	650	995	1280	1040	445	775	43075	39130	54310	66845	94350	54020	64650	81715	50945				570	915	475	1010	515	730	1050	1015	1010	840	1045	525	25600	33975	37145	29650	42560	33545	46090	30100	36385
48.1167	890	865	395	1015	770	990	895	935	855	1080	745	630	44900	41290	58635	71605	93180	59925	70720	83945	53370				725	1245	1075	500	675	430	575	785	680	1085	1640	1030	24570	33345	36705	28320	48055	36680	47590	29545	37920
48.8167	915	1560	725	645	1065	625	1075	795	430	775	515	655	44855	42485	62370	73000	93745	57705	75710	88290	55565				475	795	785	1080	695	1115	1245	1175	400	500	1035	965	27200	35920	41165	31420	44165	40715	48280	33060	37490
49.5167	595	615	465	705	530	805	1100	780	595	920	995	880	44805	45105	64270	69925	87365	58360	76090	88230	57935				535	655	1180	1030	360	805	840	720	1360	1105	295	640	26295	35365	41835	28420	48400	43330	49205	28190	39470
50.2167	710	1130	1120	1145	1005	670	810	530	1045	775	600	630	46000	45780	64230	73195	87225	64000	74195	90615	60120				1115	645	905	850	660	1180	525	875	895	655	835	810	25645	38710	43670	34550	48470	40925	50240	32710	41130
50.9167	1265	830	755	1505	1230	1125	805	500	905	1030	485	990	48165	44765	63570	75455	84220	62085	73615	91310	63100				1200	1640	780	755	1295	780	655	690	840	1250	770	635	25665	36250	44395	32925	45900	40990	51210	34350	36785
51.6167	675	760	520	745	725	1845	930	755	840	915	750	860	43840	46155	68840	73585	82805	63070	72705	86540	62050				465	775	815	1025	600	445	900	435	1110	820	920	1360	24475	38750	47170	32945	45910	39885	50495	35025	38545
52.3167	1090	595	1010	725	975	450	890	910	665	705	820	1235	45250	44275	64315	72895	80600	64445	72505	85065	62960				920	1190	1460	1175	1310	295	765	920	680	985	675	640	28940	35695	45270	32330	51340	45605	52925	32045	37525
53.0167	850	750	810	550	760	370	1405	950	875	1050	350	695	44335	47560	63430	67255	75445	64800	69055	81385	61290				530	975	490	920	560	890	730	505	1190	800	420	440	26985	39970	44580	34050	53190	43010	48355	31995	36470
53.7167	525	1060	615	1125	895	665	865	765	240	795	495	920	41955	47350	59790	70025	71795	60475	70235	79540	59230				690	760	975	930	680	1080	305	1095	1325	1075	515	520	26660	35720	44695	35060	49345	44525	47785	31300	36230
54.4167	680	965	1025	610	395	1110	695	665	950	720	840	520	39805	46700	62025	63550	64880	61930	58900	72450	61845				795	1225	945	885	1230	1220	870	1045	1480	750	605	440	27545	37325	46355	34075	46430	45280	53145	35115	35395
55.1167	755	800	240	855	370	1185	480	585	465	585	595	1145	38955	39500	56890	60780	63690	62630	55830	71855	63480				865	1130	985	845	1220	695	515	715	1625	900	1200	1230	29355	37055	45675	37970	47610	45745	45830	33860	33880
55.8167	1025	945	670	575	1220	430	960	900	350	575	490	240	37805	46645	57455	56825	61730	59450	59130	67965	58960				520	705	955	595	830	1020	1060	655	1030	1565	950	1015	24985	38340	45770	38605	47100	46845	51305	34575	34095
56.5167	930	695	855	1250	850	790	565	475	575	715	805	815	33965	44970	54555	56410	58835	57420	54400	67680	58520				835	1155	1105	945	625	1220	1130	570	845	900	820	570	26290	32540	41135	38540	47945	46930	45540	32765	34825
57.2167	1325	1215	560	555	1025	1050	625	690	915	845	510	695	33150	40500	52975	53630	54475	55340	52610	66130	54400				675	1020	700	1080	460	740	745	1255	690	1120	745	830	25750	34100	43260	41335	46310	41300	45650	29055	30285
57.9167	910	400	890	690	530	900	555	630	735	870	725	645	34680	41425	50635	53600	55860	55815	50730	58785	54855				750	985	605	450	700	715	990	790	805	575	920	845	26380	36145	39400	33925	45230	45105	46470	33395	27605
58.6167	790	975	1070	535	620	625	565	785	535	590	1095	1065	31360	39575	49575	49925	47445	51230	46980	59725	57460				620	950	1130	955	930	785	720	1005	1215	560	1005	485	24950	30110	38170	36290	44270	43545	41285	30065	28795
59.3167	1020	720	630	315	800	995	915	830	600	735	640	670	28800	38935	45860	49630	47030	51245	43600	58800	51350				1100	525	860	1035	1060	465	1080	1260	1125	960	755	600	23270	30795	40650	38280	38505	44065	42490	28815	28110
60.0167	585	825	930	1045	440	850	785	435	995	915	980	790	28090	39160	45065	43080	48165	47195	43715	50445	49205				795	1010	1090	770	1110	585	870	725	1100	550	925	435	24860	29535	37215	36965	41240	41740	38710	27165	25620
60.7167	690	450	945	1020	990	950	745	1015	520	900	745	695	29110	36050	40975	40450	45250	43720	40325	50560	45430				700	900	955	800	1140	490	1115	940	635	630	810	1450	20800	29620	37855	33835	40570	38290	35940	29910	25065
61.4167	955	1395	845	995	750	590	855	855	920	585	950	610	25430	35400	42935	39260	40230	41740	38525	50115	45625				560	905	590	1335	675	510	410	715	1205	1345	900	1245	20050	30520	35205	33440	34375	38515	35420	28840	22645
62.1167	565	970	1185	680	1105	670	835	780	435	1090	965	725	24390	32995	37120	37540	37640	39650	33850	48105	44350				500	730	935	735	990	535	700	1030	705	865	970	850	20925	26650	33510	33805	36580	36980	34245	26815	20770
62.8167	1475	795	815	930	755	1570	635	640	915	330	650	480	23120	31680	37730	36820	37325	37205	32870	41665	40045				1235	1320	745	975	995	580	775	710	1065	1200	805	595	19110	28195	31810	31175	35820	34665	32475	26635	20020
63.5167	795	840	1075	795	740	720	620	545	1065	600	380	560	24180	29335	34510	33565	33645	35885	32510	42410	40885				600	750	745	425	405	695	970	1395	1095	620	1170	1035	19480	26075	28630	31185	33315	33860	31745	26220	19880
64.2167	860	765	490	925	940	845	810	820	815	600	1245	1130	22595	27685	35990	31025	32985	36080	28240	37765	35950				1010	585	650	670	800	790	630	1020	1785	720	895	750	20435	25995	29920	31560	30205	34195	28860	24410	20130
64.9167	890	970	900	405	690	1130	870	1420	1090	670	675	1030	21940	31410	29875	31585	30120	34380	28690	37520	38455				715	550	865	1005	595	965	955	550	615	685	1270	895	18155	24120	27410	29485	30710	31100	31940	24315	19960
65.6167	775	945	765	625	345	1060	495	665	650	865	890	600	20080	26605	28985	29155	30735	34110	29805	33605	34540				1115	855	1055	1065	725	545	990	885	705	950	545	820	17505	22145	29150	26945	30150	31450	26805	20225	16665
66.3167	630	660	895	540	1170	1035	605	420	755	585	915	815	19090	25035	29165	27680	28295	30135	25885	33110	34535				760	1295	805	920	455	855	1015	660	805	920	810	980	15685	20450	27160	27785	27960	30285	28290	22370	18485
67.0167	735	675	785	730	615	875	610	570	605	600	1030	1025	18630	20710	27255	25110	29340	26220	26395	31300	29305				685	575	930	830	1240	775	630	895	705	1055	565	580	16040	20205	25575	29420	26485	27260	25655	21745	17775
67.7167	670	675	885	470	465	725	340	870	410	870	415	490	16670	21605	23105	26690	25320	27615	26510	30175	28665				565	530	1190	1025	825	565	655	530	500	900	890	1100	14640	19665	21945	25350	22615	30310	23090	19820	16000
68.4167	530	1105	445	505	980	525	740	705	955	345	875	590	13815	20445	24665	25170	23860	24390	21210	29085	26015				1060	475	680	1060	630	975	780	1035	1080	740	645	960	16530	19350	23410	25245	22315	24930	23715	20850	14975
69.1167	600	490	975	520	630	490	620	610	605	795	540	1115	15935	20030	23370	21265	24775	24845	23220	25965	25660				1015	925	1105	590	420	760	550	425	710	475	660	745	16620	18985	20360	24195	24365	25560	21545	17910	15295
69.8167	500	430	855	655	980	695	850	765	440	715	775	555	13160	18045	20955	21275	22725	21295	19125	23215	25500				830	620	785	755	790	915	685	775	560	495	790	795	14885	16835	22155	22835	20435	23540	21640	16950	13945
70.5167	870	600	950	555	705	810	710	855	620	1050	570	965	13215	15370	19625	18235	19445	22065	19555	20855	24290				995	790	900	455	860	800	960	465	675	840	1470	815	12760	14365	18925	22765	20715	22430	19440	18280	13420
71.2167	745	555	780	440	510	690	610	465	570	770	690	785	12605	16970	18175	20155	20735	21010	18000	21850	22570				765	635	635	740	1315	855	760	635	705	500	1175	1110	13160	16490	15850	17790	18940	20720	17565	14570	12745
71.9167	1000	215	655	700	740	660	845	590	515	625	745	425	14390	14630	17015	17350	18015	19690	16875	21590	22780				250	760	620	1265	655	755	335	745	1065	910	940	740	12565	15265	18155	19770	18710	19730	18235	13845	12455
72.6167	825	640	665	1000	480	570	590	550	890	710	965	730	11865	15470	15110	16900	16460	18610	14640	19930	20365				745	850	800	725	1005	920	685	860	825	870	1030	880	11475	15525	14820	19835	18845	19855	16455	16155	11710
73.3167	520	1045	1665	805	955	1055	745	870	560	890	825	635	10330	14780	17455	15725	16855	18045	14530	17760	20780				685	665	590	1270	540	725	1305	850	380	625	780	735	11250	12615	14625	22715	15035	18120	16450	12875	11475
74.0167	590	640	895	590	780	795	785	790	770	860	350	630	9270	14085	16680	15500	14855	14805	13820	18545	18815				640	525	405	865	1015	370	1070	900	530	900	690	750	9610	11510	13820	14915	14720	16325	15910	13540	11440
74.7167	700	985	475	695	960	805	930	495	860	510	865	830	8675	14850	14855	17160	14715	15575	13375	17485	17255				280	910	975	1005	1040	720	995	865	875	665	570	515	9785	13440	14165	15675	15165	15715	14510	13215	11720
75.4167	320	710	1260	685	385	550	1265	1000	665	580	285	680	8940	11645	15375	15525	13520	14630	15790	14580	15115				505	985	770	1000	755	780	770	1080	820	600	590	740	8555	11775	12520	15120	14445	15055	14375	11725	8635
76.1167	605	560	485	690	520	875	535	905	225	325	500	625	9320	12010	12820	13560	13570	13595	12040	14210	15715				760	575	430	695	1345	1060	665	510	1185	780	815	975	8635	10075	12625	15165	13105	16155	11990	12935	7340
76.8167	815	940	930	700	395	555	775	815	425	760	495	780	8215	12370	11570	12740	14145	13770	11010	12750	13520				750	1130	630	835	940	665	325	780	1280	1135	870	320	9250	11025	10185	14185	13295	15300	12045	10770	9280
77.5167	775	1045	725	610	600	1160	390	625	710	605	700	810	7685	10900	12985	12230	9100	12020	10455	12145	13955				1220	505	520	1055	635	580	515	410	725	1140	485	860	7930	11045	10565	12890	12320	15130	12175	11955	9905
78.2167	1115	525	525	655	800	790	680	615	360	705	785	410	7980	11515	9795	11165	10520	12920	11745	12745	11035				900	695	1080	660	970	850	885	685	485	575	750	810	8715	10860	11735	13125	12995	12865	11670	10555	9370
78.9167	650	680	605	880	830	515	505	500	825	505	475	900	7505	10550	9770	9335	8320	10930	10775	11020	12405				750	650	1170	525	450	900	680	725	450	865	590	600	8835	9000	10450	13370	11070	10500	10480	10435	8130
79.6167	465	1070	320	845	645	875	745	705	1360	670	645	1050	7090	8755	11045	10120	12160	11900	9950	10675	12350				400	1045	945	745	560	535	685	825	810	865	895	400	8195	9430	11030	11645	9940	11150	10445	8900	7950
80.3167	1045	385	820	725	510	820	560	940	1025	915	730	495	6440	9195	8510	11065	10540	9285	9665	11085	10935				485	575	1050	640	755	840	870	605	1455	730	700	365	8655	8890	10370	11645	10265	12330	10450	8595	7840
81.0167	780	535	705	930	585	570	465	475	735	690	805	525	7410	8340	9535	10740	9600	10180	8980	9860	12180				920	820	905	875	725	615	840	370	920	645	670	435	8360	10335	8755	9835	9690	9490	10140	8665	7675
81.7167	455	970	400	1070	690	915	335	670	695	550	795	1305	6420	7445	9750	9020	8980	10085	7945	8785	9540				600	885	1265	1135	590	800	685	1120	950	1165	680	530	6860	7985	9400	12020	9360	12180	9885	8475	7005
82.4167	970	695	465	1115	650	510	660	1095	650	620	695	670	6425	7190	7840	8045	8670	9900	9375	9700	9820				1335	1050	915	675	495	490	905	735	665	715	545	1000	6780	8545	8905	8915	8350	10070	9595	8400	6475
83.1167	430	715	540	765	575	635	785	735	855	625	645	605	5240	7620	8410	6860	8070	8740	9005	8595	8630				780	760	730	845	400	795	635	485	775	700	455	325	7150	7035	8880	10700	9810	9640	7515	8640	7075
83.8167	900	425	430	780	500	680	725	420	590	430	945	385	5930	6935	7405	7065	8065	7485	9505	8295	7915				940	1060	760	645	1010	645	360	955	440	495	755	740	6365	7755	7700	11200	8495	9075	7215	7490	6140
84.5167	690	690	635	810	605	665	1020	555	435	1340	360	820	5625	6375	6135	7785	6710	8650	7575	8780	8865				670	375	780	805	470	300	950	330	730	470	390	595	7505	7920	7080	8450	8620	8875	8880	7070	6470
85.2167	590	1050	930	815	265	480	790	685	960	425	535	655	5865	6940	6095	6385	6820	7275	6490	6505	8685				865	530	735	355	405	765	665	790	830	1065	470	485	6895	7175	7155	9615	8300	8510	8780	6800	5070
85.9167	645	815	355	770	435	225	775	630	450	565	615	480	5875	5510	6535	7230	7070	7220	7610	7655	8325				1180	720	615	720	845	695	500	800	795	610	620	795	5395	7370	9755	9775	7425	7645	8045	7460	5810
86.6167	695	740	730	575	790	345	870	565	445	950	630	920	4980	4425	6865	6055	6500	5785	5530	6740	6930				1250	615	430	485	495	375	970	730	755	640	830	660	5265	6110	7790	8270	8600	7485	7805	6630	5780
87.3167	1045	750	895	610	550	415	480	550	740	505	580	565	3620	6120	5630	5330	5335	7795	5310	6810	5900				710	790	790	545	610	510	540	630	540	970	675	585	6315	6485	7045	7165	7110	7325	6560	4955	5150
88.0167	885	635	490	1060	1065	515	205	555	875	640	510	635	4925	4625	7030	5795	5890	6005	5900	6240	7110				1010	540	935	670	460	900	565	1000	530	455	850	1020	5580	6980	7770	8325	7300	7465	6820	6605	3855
88.7167	1205	480	690	910	465	925	560	395	1105	565	1070	865	4180	5310	4815	5090	5170	6230	4680	5660	8235				370	970	780	585	1365	850	660	735	830	845	585	555	6520	5380	6555	7590	8280	7795	5815	6750	5145
89.4167	860	300	530	760	280	750	685	865	385	1005	295	595	4790	5910	5265	4785	6585	5710	4885	6475	6535				570	510	615	725	1010	490	425	565	780	910	625	590	6160	5470	6825	7060	5755	6390	4725	4485	4490
90.1167	390	625	805	735	620	570	935	635	1215	710	945	330	4550	4610	6790	6400	5635	6175	5635	5265	6075				595	275	435	690	520	685	525	645	800	630	700	650	4105	4610	6365	7045	7390	7250	5560	6200	4165
90.8167	760	1145	760	560	320	925	540	455	550	455	570	735	3265	5440	5000	5215	5820	6465	5490	5530	5495				395	930	490	490	515	980	445	360	550	605	935	955	4145	5000	5460	6080	6395	6400	5315	5025	5060
91.5167	685	755	445	660	490	915	1240	740	810	625	385	805	3635	4325	5000	5480	4975	5015	6175	5115	5660				610	850	520	625	740	1030	735	1135	1070	365	315	840	4095	4855	6595	5665	5425	6715	6420	4325	4785
92.2167	980	550	355	530	755	530	680	505	390	565	780	1030	3605	4635	5695	5520	6060	4955	5045	5745	4900				685	530	1060	740	460	735	730	910	770	965	765	950	5240	4195	5870	4865	5710	7260	4435	4350	3665
92.9167	530	755	990	450	785	495	900	1005	710	440	545	550	3715	4730	4860	5210	4900	4575	3835	5250	4455				550	665	240	820	670	510	635	855	905	925	530	705	4450	5285	4965	5920	5605	6070	5600	5140	4850
93.6167	1110	705	1145	945	805	610	720	990	530	335	430	875	4420	3895	4865	4620	5315	4755	4130	4850	4350				930	525	520	290	1040	585	525	570	675	640	345	680	4390	4845	7265	5760	5945	6190	4620	4530	4290
94.3167	1175	715	690	850	500	1060	725	1650	930	610	610	525	2465	4100	5440	5195	4310	6290	4135	4495	5555				620	600	630	645	780	455	690	565	715	1010	555	930	3725	5225	5175	4925	4435	5705	6115	5040	4620
95.0167	855	1230	835	745	230	745	700	1030	915	955	625	485	3800	4490	4280	4555	4205	4775	5080	5865	4570				750	735	665	695	455	920	575	700	530	625	905	565	3205	3775	5130	6005	5365	6645	4030	5755	3570
95.7167	640	750	595	940	600	460	430	810	740	640	800	480	2950	4005	4335	3880	3595	3780	4170	4320	4655				1125	980	805	275	550	895	520	1020	570	645	615	840	4455	5075	5205	4575	4845	6750	5380	4585	4545
96.4167	715	665	970	665	515	820	500	625	620	715	1240	540	2685	3885	3610	3800	5005	3970	3980	4780	5350				1060	540	545	820	420	890	855	500	450	805	485	1000	3705	3850	4240	5355	5390	4830	5670	3635	2895
97.1167	710	375	530	565	705	925	605	850	200	870	525	700	2745	3840	3665	4050	4920	4455	4415	5050	3940				480	1470	820	495	305	1140	805	645	940	675	415	640	4020	4405	4585	5620	5500	5050	4215	3320	3890
97.8167	785	780	395	695	665	810	260	790	590	360	685	695	3065	2320	3850	4740	2915	3615	5375	3325	3810				695	685	745	325	390	630	810	650	445	655	895	1055	2560	4870	4550	5060	5305	4790	4180	4710	3430
98.5167	470	860	840	530	715	445	1010	500	630	740	490	595	3065	4160	3220	3740	3570	4050	3795	3890	3655				830	870	880	415	760	580	260	715	370	690	275	970	4495	4765	4545	6635	5155	5345	4205	4045	3980
99.2167	845	1150	870	910	530	870	570	540	685	610	485	415	4200	3445	3125	3360	3325	3235	3225	3635	3640				1025	645	560	765	660	975	440	890	700	600	800	735	3310	4545	3680	4615	5045	4240	4615	3965	4150
99.9167	410	1020	975	665	615	830	510	590	1055	365	775	375	2930	3365	3560	3435	3305	3920	3405	3725	4260				545	535	640	715	765	710	670	920	660	725	795	875	3970	3850	4380	4325	4640	5305	4635	3325	4670
100.617	1080	540	625	590	535	675	375	600	860	560	890	675	2815	2475	3385	3000	3565	3935	4145	4810	3915				670	565	655	545	735	505	655	445	695	540	1070	1090	3450	3990	4995	4260	4365	5390	4765	3770	3080
101.317	1005	990	885	590	565	665	710	775	845	555	920	755	2935	3995	3885	3550	4595	3400	4915	3650	2965				510	735	520	555	575	760	520	425	655	525	980	1210	3930	5760	4065	4100	4240	5120	4200	3685	2610
102.017	345	620	705	955	810	435	655	370	385	575	710	630	2840	3215	3390	2655	3825	3400	3250	4665	3430				1050	610	590	835	590	715	650	825	615	585	240	995	3235	3130	3910	3275	4435	5190	4640	4485	3140
102.717	780	555	1165	310	740	295	630	810	540	1080	730	710	2815	3560	3460	3600	3595	5115	2465	3975	3875				950	1480	775	915	345	535	330	500	595	1105	700	805	3745	2655	4170	4870	3560	3880	3555	3205	3705
103.417	735	715	775	980	275	555	605	510	850	555	820	795	1630	3940	2275	4030	3975	3760	2425	3245	3400				290	560	740	750	615	355	915	395	1010	875	700	515	4035	2955	2745	4845	4280	4395	3955	4415	2865
104.117	480	1375	890	545	780	425	790	715	725	700	610	905	2710	2905	3740	2435	3865	3310	3475	3485	3110				460	450	1095	775	515	975	810	1020	500	470	575	365	3755	3980	3730	3485	3740	4685	4580	4070	2985
104.817	1230	520	725	815	925	550	1190	330	1220	650	1095	675	2695	2985	3130	2820	3780	3890	3180	3885	3160				820	925	605	560	705	715	445	695	1060	820	920	660	3800	4410	3950	3930	4920	5135	4200	3265	2845
105.517	740	905	595	650	760	835	490	900	940	715	910	745	2795	3415	2415	3640	3840	3165	3550	2970	3580				695	725	885	525	970	420	345	545	970	570	1265	485	3035	3520	4125	3575	4635	3890	3295	4385	4185
106.217	765	825	1015	510	595	715	840	990	770	675	575	985	2480	2805	3210	3720	3590	2660	3170	3805	3125				670	1050	980	1790	585	485	810	925	730	645	630	595	3155	3610	3890	3535	3280	4320	4015	4335	3110
106.917	620	1105	885	950	540	455	470	420	585	380	675	720	2485	3590	3195	3395	2500	3175	2915	2640	3005				790	795	530	965	410	590	405	650	625	1050	505	645	3055	3210	4205	4180	3900	4165	3700	3820	3595
107.617	675	950	460	690	570	465	110	670	705	575	700	500	2200	3185	2775	3190	3145	3655	3010	2985	2730				990	940	635	300	505	895	620	865	430	755	890	440	2630	4425	3980	4335	4080	4335	3840	3790	3600
108.317	645	790	1000	690	525	600	840	925	645	855	275	845	3220	2830	1935	2395	3420	3355	3030	3255	2365				925	770	655	465	635	935	1090	960	330	845	645	835	3155	3175	3030	3120	4200	4095	3665	2555	2575
109.017	580	400	730	1130	555	950	1040	385	765	785	505	450	3285	2470	3135	2225	2665	3335	3160	2505	3460				890	660	725	820	475	565	575	845	1255	710	1080	885	2925	3175	3555	3360	3880	4450	4185	2655	3390
109.717	565	945	900	575	800	690	245	585	1170	695	825	350	2400	3195	3020	2525	2355	2545	3065	3465	1920				625	830	720	830	1010	1040	690	520	870	1120	1170	540	2380	3705	3780	3155	2820	3665	2735	3520	2940
110.417	550	650	785	385	315	695	755	695	645	890	495	645	2535	2795	2205	3210	3535	2795	2955	2475	2285				540	540	575	915	500	655	705	385	540	570	675	780	2860	2785	4370	4390	4250	3240	3410	3295	3400
111.117	720	1170	645	605	920	485	775	345	635	505	535	385	1800	2445	2885	2745	2170	3360	2665	3395	2690				170	820	785	870	565	765	505	835	920	830	775	1090	3130	2855	3715	3240	3875	3440	3655	3175	3540
111.817	635	765	655	840	655	685	840	705	810	725	840	1010	2080	2640	2360	3025	2860	3015	2845	2410	3575				985	745	655	535	560	700	815	970	1045	605	650	970	3600	3165	2805	3400	3215	4185	3085	3075	2720
112.517	630	625	665	890	700	365	410	845	810	750	695	605	2385	2485	2345	2460	2545	2540	3435	2640	2665				565	580	1020	970	320	910	625	1070	845	695	605	770	3055	2775	3850	3730	4245	3565	3735	4050	2490
113.217	830	740	510	835	740	830	325	370	380	580	605	785	2365	2515	2405	3050	2695	2935	2545	2560	2920				550	575	475	575	660	775	650	775	740	1065	315	1135	2390	3105	3005	3180	3460	3345	3365	3570	3360
113.917	780	865	680	450	850	650	800	590	815	640	870	805	3185	2765	2435	2840	3835	2920	2770	3220	2950				945	540	740	655	295	1070	620	740	970	1055	745	845	2815	3670	3430	2610	3820	3810	2820	3100	3200
114.617	885	910	560	785	785	670	855	830	610	405	620	895	2160	3355	2020	3390	2985	2760	2670	2610	2715				840	530	875	575	555	630	755	630	565	845	750	690	3205	3005	3915	3645	2825	3505	3630	3530	3360
115.317	415	680	925	615	525	1120	750	625	740	990	890	925	2035	2585	2620	2870	2385	2730	2470	2480	2630				945	720	645	500	830	1065	780	570	615	975	860	790	3110	3880	2935	3125	3780	3555	2980	3545	2720
116.017	625	765	840	1075	830	665	1020	355	630	475	675	790	2485	2575	2070	1970	4075	2905	2600	2170	3915				490	1010	675	720	735	360	675	650	1175	610	785	1190	2535	3085	2665	2800	3420	4165	3485	2870	2880
116.717	790	570	660	755	820	710	705	755	470	1255	395	385	1650	2630	1970	2210	2260	3435	2815	2410	2865				625	525	765	555	715	605	860	465	845	465	1005	760	3200	2925	3290	3615	3440	3445	3830	2710	2660
117.417	530	745	795	580	720	670	380	1075	1020	705	310	940	2260	2480	3000	3080	2880	2485	2880	2365	3120				845	660	660	575	1000	880	460	840	695	625	675	680	3005	3165	3210	3680	2870	3335	3165	2785	2640
118.117	645	1035	630	705	615	685	565	560	665	370	655	660	1970	2430	2920	2595	3555	2905	2765	2450	2735				1170	775	475	450	495	900	660	850	990	745	685	1215	2705	2685	2750	3395	3700	3135	2405	3280	3055
118.817	990	1000	495	655	870	620	565	780	765	990	535	960	2915	2630	2570	2710	2395	2650	2715	2490	2485				870	335	610	500	720	545	975	595	720	810	490	715	2350	2515	2840	3790	2585	2855	3365	2900	2465
119.517	585	880	940	745	570	515	1095	575	640	1000	645	640	1965	3385	2705	2645	2365	1675	2420	1845	3450				480	535	645	825	350	875	835	1300	580	675	705	485	2285	2820	3215	3605	3295	3600	3170	2275	1955
120.217	420	710	1280	735	660	770	990	725	855	785	760	765	2645	2355	2270	2235	2770	2740	3095	1880	2630				715	865	985	770	525	535	695	440	575	820	565	570	2185	2205	2970	3390	2615	3375	3455	3825	3060
120.917	605	665	675	1140	680	680	1065	895	740	670	945	980	1685	1640	2390	2485	2695	3450	2845	2530	2220				875	1445	785	670	1140	945	995	1285	1250	355	690	950	2760	2945	4030	3500	3240	3150	2930	3160	2415
121.617	495	470	1755	870	900	500	500	665	855	505	380	610	2430	2510	2335	2380	2195	3110	1945	2325	2620				940	1025	820	760	620	740	875	795	670	665	955	640	2840	3430	3040	3250	3485	3340	3775	3330	3320
122.317	835	1010	1045	925	910	850	480	500	635	860	875	1055	1685	2905	1840	2580	2400	3505	2915	2425	2405				705	815	895	595	430	675	860	710	385	960	845	1395	2780	2810	2605	2590	3430	3430	2580	2900	2885
123.017	1185	1150	605	770	835	605	335	635	645	500	430	505	1485	2505	2345	2365	2675	2740	2700	2300	2370				965	725	440	1110	965	535	1270	1335	485	975	1035	605	2335	2870	3780	3245	3035	3535	3540	3390	2540
123.717	1435	600	1100	865	450	535	590	575	795	680	740	1280	1335	2160	2665	2630	2445	1810	2955	2245	1855				950	845	1265	370	1020	535	490	1115	390	745	500	700	2070	2480	3155	3275	3385	3235	2425	3700	3245
124.417	1375	320	500	550	600	715	445	665	605	700	435	1080	2250	2430	3060	2505	2200	2185	2095	3005	2180				940	845	250	1160	655	715	815	645	655	885	930	985	2680	3070	2990	3180	3440	2365	3065	3060	2870
125.117	465	535	690	720	1005	705	460	685	455	925	475	735	1640	3090	2610	1750	2190	2460	2095	2230	2915				950	915	540	1080	330	415	590	915	1225	845	935	630	2905	2780	3720	3180	2360	3040	2485	2125	3115
125.817	1035	855	695	1180	760	475	1070	615	500	1080	715	770	2070	2310	1895	2575	2590	2270	2560	2900	1750				665	820	730	680	565	745	745	600	950	875	750	1015	3065	2535	2605	3330	2970	3510	3315	3300	3120
126.517	895	715	1195	625	410	1225	720	745	1025	730	1645	720	1475	2220	2495	1915	2495	2960	2230	2715	2070				1080	930	740	830	440	875	920	790	960	835	580	1155	3410	2365	2620	3240	2990	3090	3035	3260	3150
127.217	830	1105	510	665	515	285	1050	755	465	530	970	435	2320	3155	1950	2580	2990	2495	2555	2795	2640				995	760	530	555	720	840	660	615	1075	750	1050	605	2280	2985	2985	2870	2595	4645	3970	2620	3205
127.917	935	820	850	480	1420	665	365	525	525	1170	880	785	2230	2005	2220	1835	2460	2215	2405	2190	2155				1080	775	630	1155	435	855	880	895	555	880	645	580	2355	3260	1895	3950	2875	3545	3470	2955	2475
128.617	1280	660	940	670	610	1205	935	845	990	1505	875	940	2165	2035	2330	3175	3300	2930	2140	2605	1395				890	585	975	755	490	740	745	770	720	730	1015	780	3510	2825	3795	2510	3460	3435	2880	3120	2260
129.317	835	1020	795	725	1090	1095	490	510	980	535	1040	685	2175	2375	1630	2910	2550	2285	2235	1950	2835				900	705	485	1165	665	625	565	555	590	1030	615	820	2610	3115	2430	3395	3245	3425	2470	2630	2635
130.017	765	1025	655	605	990	510	585	695	675	865	1180	975	2385	2100	2655	2870	2560	1390	3105	2660	3000				1090	775	575	675	875	745	870	655	750	790	1180	890	2675	2065	3205	3010	2895	2745	2860	2340	2225
130.717	830	820	655	410	715	420	585	770	515	680	980	1320	2280	1665	2355	1930	2565	2330	2360	1930	2225				945	395	1050	695	910	1040	680	655	850	875	440	670	2555	2585	3330	2990	2880	3655	3140	2785	3225
131.417	690	935	680	650	820	845	630	890	1060	785	875	490	2090	2080	1910	2885	2460	2730	1950	2405	1720				775	840	1890	810	760	920	1610	670	1440	1005	770	875	3165	2975	2905	3315	2255	2655	3070	3135	3755
132.117	925	450	660	310	865	785	640	900	600	505	845	1120	2250	2175	2235	1695	3135	2455	2595	2315	2230				950	1035	870	1215	585	750	690	490	450	810	905	850	3015	2295	3030	3815	2715	3255	3085	3150	2470
132.817	655	660	830	830	745	575	490	495	430	630	890	765	2285	2385	2325	2325	2645	3095	2440	2060	2260				1025	755	900	1125	855	625	650	595	810	820	760	550	1930	2475	2950	3500	3035	3810	3415	3245	3775
133.517	1235	565	945	380	765	850	680	415	700	890	955	495	2595	2025	2490	2810	2255	2630	2915	2970	2510				1025	400	670	360	675	455	425	800	945	795	590	1240	3195	2195	2875	3175	3080	2675	2720	2700	2835
134.217	1050	840	1050	790	1155	815	535	815	640	1200	880	675	1920	2195	2000	2325	3005	2665	2395	1920	2240				780	915	735	520	1160	590	780	775	1320	1010	1085	455	3735	1965	2985	2170	2675	2945	3115	2915	3245
134.917	835	635	625	665	900	845	520	620	1005	595	790	795	2670	2770	1935	2020	2200	2510	2045	2655	3355				1155	1095	915	585	900	775	300	360	780	695	385	1335	3130	2840	3150	2480	3020	2730	2825	2975	2865
135.617	695	575	645	795	650	760	1130	740	795	700	925	795	3080	2565	2080	2440	2890	3385	2590	2495	2305				780	865	220	940	865	730	980	980	710	300	725	815	2570	2195	2480	2645	3825	3505	2730	2565	2960
136.317	450	680	810	1210	600	1150	955	865	685	970	570	865	2390	2280	2920	2000	3060	2360	3175	2175	1705				930	785	930	975	545	950	965	810	1090	745	965	1005	2955	2790	3220	2605	3355	3430	2610	2440	2950
137.017	850	665	615	850	865	1110	515	705	875	1085	100	830	2010	3040	2275	2040	1865	2565	2025	2715	2555				805	980	450	460	470	555	895	590	985	700	865	725	2760	2525	3195	2395	2795	3420	2630	3135	2515
137.717	740	1085	760	415	660	830	500	610	350	470	350	1515	2295	2055	2660	2315	2095	2215	3095	1900	2415				885	655	600	1445	1390	820	555	1065	715	1065	690	1360	3055	2615	3865	2275	2560	2830	3990	2855	2635
138.417	790	565	605	540	735	550	480	1125	740	555	565	605	1505	2420	2230	1795	1875	2140	2405	2830	2190				740	910	820	920	740	360	705	830	680	1225	590	1410	3225	3085	2655	2255	3210	3165	2585	2540	2965
139.117	1560	730	565	785	905	775	540	650	810	805	920	1165	1785	2755	2655	2065	2565	2840	1465	2335	2675				915	765	730	820	695	820	840	705	565	790	680	775	2280	3405	2915	3360	2915	2210	2595	2925	2915
139.817	775	1235	400	755	1300	745	825	825	1085	665	645	805	2910	1860	1625	1700	1840	2335	2030	2755	2450				1295	785	585	855	975	665	535	535	1200	845	1000	1100	2930	2060	3595	3350	3275	3435	2905	2310	3105
140.517	545	605	845	815	755	1190	715	1025	1315	815	375	1035	2235	2135	2180	2060	2640	1950	2825	1600	2665				1175	945	915	470	720	545	1060	780	1135	845	925	820	2315	2415	2760	3380	2805	3485	2505	3135	2310
141.217	1040	1130	915	1250	950	480	645	880	770	1285	705	1310	2295	2485	2005	1680	1915	2495	3135	1965	1910				660	655	750	845	435	940	745	855	570	1495	1140	1080	2155	2780	2420	3295	2310	3005	3045	2710	2975
141.917	1040	1010	730	1110	885	1265	475	1490	840	785	1345	985	2160	1860	2600	2225	2250	2360	2620	2440	1580				1550	930	755	900	955	695	835	530	960	390	1135	1190	2470	3120	2700	3570	2715	4065	2145	2475	2715
142.617	1425	690	905	970	995	820	455	785	605	1280	395	835	2485	2340	2655	2185	1800	2365	3560	1950	2480				530	340	940	795	1275	930	955	770	540	435	350	800	1865	2230	2350	3165	2400	2875	3295	2980	2680
143.317	1370	965	755	710	1050	1035	705	545	1295	460	660	1170	2535	2320	1790	1995	2760	1915	2150	2465	2055				650	815	640	690	860	650	935	1055	750	775	1045	430	2790	2775	3265	3020	2805	2805	3100	2870	2875
144.017	820	710	1315	775	735	445	365	745	810	760	640	875	2085	2180	1915	1930	2030	1790	3025	2290	2730				845	985	585	715	1255	750	605	625	855	405	1265	825	1715	2925	2690	3165	2405	2915	2870	2385	2125
144.717	980	1060	680	565	1240	1125	1005	895	1015	720	745	685	2180	2265	2570	2720	2805	1925	2225	1780	1250				885	1225	1040	590	805	1025	1120	940	460	885	1165	490	2160	3050	2170	3345	2760	3560	3340	2985	2655
145.417	1015	1080	875	1305	675	395	680	880	765	560	730	1025	2290	2180	1765	2585	1940	1785	2060	2185	1880				710	1075	1640	735	720	900	730	915	770	1415	835	790	3055	2345	2375	3510	2945	3525	2695	3095	3680
146.117	990	1135	1400	915	765	1215	1045	395	460	545	835	605	2280	1370	2345	1765	2025	2430	2185	2120	2010				1240	1220	1110	540	910	560	985	595	970	1100	860	865	2260	2170	2275	3025	2525	3145	2685	3265	2665
146.817	1370	605	590	940	785	560	960	725	1255	865	745	1290	2350	2075	2025	1815	1990	1730	2645	2535	2190				835	485	1000	485	675	845	810	780	735	1270	640	925	3275	2280	2835	2865	2290	4410	2810	2705	2600
147.517	760	920	595	1050	930	1125	1095	1155	1110	1070	1165	1285	1560	1850	2165	2480	2285	2225	2050	1760	1875				855	1005	825	940	645	1065	1510	815	600	655	620	585	2205	2550	2670	3270	3105	3010	3505	2665	2985
148.217	1090	650	735	840	625	1255	970	710	900	385	535	625	1570	2500	2035	2115	2250	2475	2470	2595	2795				500	870	705	950	535	700	1065	1210	725	945	845	1040	2080	2190	2600	2185	1990	2845	2195	3965	2535

## Sheet: 4C.2
empty + H2O2	cth overexpr + H2O2
1.00413	0.857295
1.03734	0.888233
1.18397	0.719678
1.00234	0.723107

## Sheet: 4D.1
time, s	ctrl						ctrl + H2O2						cth						cth2 + H2O2
0	300	675	530	865	800	745	885	695	740	695	915	950	750	825	595	385	705	650	635	475	305	825	540	615
42	635	510	290	310	410	300	400	555	405	455	505	870	235	325	560	675	570	385	765	1035	500	580	460	545
84	760	380	290	395	365	380	390	455	800	320	290	385	185	450	510	285	320	490	355	580	475	335	370	635
126	370	220	420	235	300	120	375	240	305	390	555	320	610	180	160	530	325	460	370	330	355	345	505	445
168	255	540	470	305	335	515	405	215	330	310	255	125	305	350	385	330	20	210	665	345	545	295	300	280
210	180	615	155	435	260	625	120	355	255	180	575	635	325	340	195	175	420	145	550	430	265	155	625	410
252	165	325	205	305	150	345	485	300	295	495	285	365	195	235	330	215	215	200	80	400	225	235	345	320
294	430	230	65	195	165	515	220	150	415	90	475	470	165	330	430	375	225	345	260	330	110	385	265	115
336	285	100	190	5	150	225	290	265	455	250	105	210	315	290	230	130	310	515	215	185	160	460	290	170
378	490	590	165	300	210	325	225	280	260	615	235	400	295	440	290	260	305	300	140	140	210	150	570	535
420	105	90	275	230	170	95	110	175	80	115	565	455	130	425	180	480	220	230	70	215	290	235	565	405
462	245	300	235	250	200	165	110	280	95	255	350	255	105	255	215	325	205	400	190	205	385	245	480	125
504	110	290	480	430	65	140	245	465	245	245	295	355	110	315	165	325	245	280	425	285	550	255	285	225
546	310	280	475	275	245	265	345	360	160	210	155	335	160	415	285	195	235	590	320	130	360	345	205	575
588	390	275	280	130	305	550	120	355	495	175	105	310	385	865	405	265	120	345	330	490	245	190	320	540
630	105	445	270	200	190	275	420	255	365	515	165	240	315	390	570	390	190	355	180	200	295	145	335	260
672	305	145	430	265	195	270	385	195	310	255	545	465	420	290	540	425	335	275	380	630	10	330	570	150
714	290	230	150	485	240	250	250	475	340	345	680	315	350	230	430	240	300	400	175	200	275	125	695	530
756	330	160	370	650	335	475	315	565	195	335	135	320	640	465	575	595	450	140	325	625	650	330	150	865
798	265	205	575	425	440	275	365	435	380	130	440	270	305	345	175	565	315	505	465	295	570	110	525	660
840	360	205	355	340	465	300	305	390	215	335	200	160	495	240	665	535	470	715	660	175	305	525	180	435
882	345	275	150	260	705	330	235	505	485	210	105	355	225	355	595	395	390	660	455	615	570	185	485	285
924	295	260	390	415	620	210	145	265	365	365	335	275	85	370	420	340	485	365	450	955	1005	455	445	390
966	420	265	190	585	345	95	355	395	400	300	285	445	530	200	320	415	115	220	560	405	285	860	260	425
1008	340	255	225	350	355	195	185	235	295	200	465	340	360	870	275	215	565	1000	535	865	255	160	195	820
1050	525	435	465	530	335	500	370	285	305	350	265	270	505	110	435	430	455	475	175	765	650	405	385	335
1092	445	465	490	580	285	415	295	410	355	490	655	150	400	385	200	795	535	605	340	445	385	515	325	400
1134	140	185	275	335	285	305	250	420	380	155	430	445	290	190	250	410	265	335	435	580	500	560	470	170
1176	375	280	405	440	285	345	640	125	420	420	150	150	360	345	270	490	340	580	365	385	640	805	320	595
1252	680	660	1230	1145	1030	1080	8970	12195	9245	9470	11685	10990	1060	800	870	870	915	875	17995	19440	19060	15720	16580	18985
1294	375	285	185	545	585	585	12600	14275	13835	12395	13985	13960	510	845	705	625	830	580	25605	22765	22565	20590	24140	23610
1336	235	155	805	650	640	1130	18250	17880	22165	17230	21030	18680	955	785	750	1000	1315	895	30145	26555	26325	29245	29320	30970
1378	365	695	465	610	525	745	19215	21060	22920	19065	22485	22145	450	1055	675	590	500	815	32495	26960	32655	31605	31025	32670
1420	245	630	465	625	765	480	19250	20705	22495	22130	21850	24495	725	1210	635	865	735	925	30835	30205	31340	32365	29970	31885
1462	735	175	430	175	340	625	22010	20050	22230	20740	18865	20170	585	810	720	355	690	325	26950	29320	27950	28645	31455	30230
1504	430	420	115	195	270	615	20000	20415	22175	20755	23080	20515	770	535	490	630	695	685	26985	27425	27280	26575	26525	25095
1546	810	505	640	385	205	635	18570	16745	20310	20250	20225	21715	410	535	975	520	555	655	25385	28290	25790	24335	26695	24235
1588	475	530	540	760	290	860	15625	16940	19215	19295	16965	18975	685	615	890	570	760	1015	22475	24295	23190	24075	22020	21385
1630	300	360	1000	310	660	810	16280	17635	17760	16550	17005	17975	495	620	345	660	1070	890	20615	20710	21455	23005	19300	21660
1672	605	380	635	905	390	415	14365	16355	14980	14805	16685	12825	640	700	1035	800	640	750	17290	19835	18555	18500	17245	18500
1714	740	770	505	350	565	570	14885	13690	14015	14520	15245	13410	520	675	820	530	775	850	18485	20205	17335	17770	17400	18210
1756	640	475	350	450	845	750	13370	11805	13620	12660	11450	12650	245	525	750	720	1060	680	17580	16480	16475	16880	17660	15355
1798	575	465	640	535	620	320	12775	10460	11590	10145	12005	10370	450	755	815	935	1085	920	14745	17645	16135	16435	16625	17425
1840	300	180	775	520	470	680	10600	11285	12360	10295	10885	10405	670	810	935	575	1025	640	15145	16575	15370	14315	16020	15295
1882	570	315	675	550	570	615	10090	9440	11880	9500	11685	11885	710	725	410	885	1085	865	17300	13820	13730	15500	15130	15030
1924	360	275	355	660	725	330	10100	9585	9705	9570	10220	9920	905	1445	650	855	915	710	15900	17355	14070	12655	13305	13575
1966	655	415	630	805	630	615	8770	10085	9205	9985	9260	9405	595	565	610	480	770	835	16330	14340	14350	14950	14550	13855
2008	635	540	575	265	950	535	9240	10190	8620	9765	10265	9210	355	990	500	760	560	1080	13840	13740	12765	13935	15040	14000
2050	470	470	410	425	245	675	8635	8630	8140	9385	9685	9275	470	585	1235	535	560	975	14190	16035	13695	13850	13215	15890
2092	645	350	550	600	550	670	7805	8725	8970	7265	9280	8940	1035	880	690	895	865	1330	13945	14000	14895	14275	14960	14800
2134	405	535	690	610	245	520	7700	7640	8335	8295	7740	9055	695	885	830	725	1120	1135	14395	13670	14480	13770	17170	14515
2176	440	295	440	980	580	615	8635	7630	8785	8285	7800	8820	630	865	815	960	1540	1000	13885	13000	13585	15690	11885	14460
2218	540	470	600	625	275	790	7535	7320	8460	7160	8775	8540	1055	1165	1015	930	1200	905	14560	12920	14690	15105	13410	15055
2260	665	670	955	165	740	740	7175	8320	8405	9205	8490	9880	720	1245	1130	1170	1565	1060	12950	15800	13770	12635	14805	16140
2302	445	400	470	350	475	495	7275	7920	7625	8860	6355	9525	690	850	1270	1090	985	840	14970	14095	15520	15745	13560	14550
2344	380	700	415	730	965	1105	8550	7770	9165	8225	8400	8455	815	820	765	1275	1065	1140	13305	15215	12780	12600	15475	15775
2386	940	680	465	710	270	620	8105	6945	6755	8885	6995	7855	1030	1090	1160	545	1535	1025	13840	14405	14340	14900	14120	15175
2428	335	405	615	610	780	765	8125	5185	7935	7345	7640	8280	605	1110	870	715	1115	1020	13405	14680	14280	16175	14595	15315
2470	545	590	775	535	385	555	9075	7560	7495	6525	8555	8715	890	865	1285	1160	1095	1030	14605	16735	14680	15395	14075	14810
2512	700	785	745	485	620	1060	7425	6970	9310	7675	7330	7845	1065	1155	1630	505	910	1290	16020	14910	14255	15425	15170	15680
2554	805	575	515	680	600	665	6510	6035	7350	8865	6695	9795	1155	610	1230	785	1235	575	14330	15715	15620	15355	16885	15620
2596	390	415	650	630	585	440	7100	6760	7515	7470	7155	8720	735	830	720	1010	1485	995	16990	15510	13955	15440	16655	16825
2638	395	375	440	340	815	845	7625	7745	7210	8690	7510	8050	440	1140	1015	985	1010	1365	16875	17985	16365	15025	15340	16965
2680	370	465	935	670	560	450	6570	6715	7350	6665	7160	7735	815	945	630	660	990	1425	17290	17540	15545	14730	15965	15190
2722	700	625	385	775	850	700	7115	7910	6760	7860	7045	8755	935	825	1020	970	1575	1275	17325	15840	16535	16830	14725	18245
2764	665	935	720	205	1020	550	6320	6175	6980	7315	7295	9045	795	665	995	1265	1305	1085	16465	16720	15340	15695	15600	17035
2806	780	415	530	550	635	920	6825	7300	7630	8020	7405	9195	675	765	525	1330	895	1420	15945	16245	14660	16965	16625	17595
2848	760	400	930	1070	745	635	7515	6370	7860	7870	5870	10665	1320	690	860	955	1255	1175	18180	16600	14905	15950	18380	16115
2890	825	580	725	615	625	760	6285	7125	8695	8085	6690	7860	1100	1020	1480	925	1540	995	17055	17715	16675	17150	17650	16780
2932	340	720	750	460	1505	765	5735	6785	8340	7920	7640	9320	1595	1060	485	740	1105	765	18200	17490	16730	17315	17550	14030
2974	700	630	430	570	1015	655	5675	5820	7670	7135	6985	9630	980	1070	1470	840	830	1235	15830	16485	17525	16320	17870	16970
3016	440	710	1240	730	565	910	6735	6690	7920	8170	7245	7835	500	840	870	1145	1530	1285	19510	16155	18385	16385	15090	16230
3058	535	785	980	1180	1225	590	6325	7870	8590	7240	6555	7680	1205	995	1205	1120	1125	1385	16910	17215	17675	16315	16465	17065
3100	355	785	430	630	490	780	6560	7790	7115	7315	6920	7810	850	765	1090	695	1515	1090	18015	18810	17365	16035	17090	14230
3142	560	325	1120	815	720	615	5415	7795	7905	6515	7990	7910	1260	755	1000	1270	1170	1745	16825	16260	15160	16790	14310	16070
3184	1330	660	1160	560	820	815	5945	7110	7250	7100	8825	8700	1055	1265	895	1015	1290	995	18365	15080	13405	15280	13750	15890
3226	1045	445	880	620	670	560	6415	7415	7505	6665	7455	7335	780	1035	825	1240	1290	1070	15665	19080	16730	15530	14670	13670
3268	1050	430	435	820	930	395	6520	5935	7635	6790	7055	8180	1190	925	1345	1045	1530	920	15690	16335	17895	15055	16190	16195
3310	255	700	750	570	695	515	6710	6255	6515	7480	7955	8450	895	995	1120	1035	1730	1675	15300	13920	15970	15645	16245	13130
3352	545	740	825	665	445	490	6555	7065	8460	6965	6290	8670	980	1125	1515	895	1170	1135	16290	17430	13630	14520	13630	11755
3394	875	425	915	845	455	1035	6920	6685	7460	7340	6965	9565	795	625	1270	1075	1130	1170	15215	12930	14930	15255	15170	11845
3436	420	570	945	665	600	755	6720	4880	8535	7320	6510	7395	465	940	1130	440	1345	1050	14750	15625	12955	14950	15770	14080
3478	365	855	805	890	1170	910	5645	6630	6935	6980	8145	8120	1090	775	1350	435	945	1545	17345	13855	14045	14065	13305	11775
3520	635	865	1040	625	730	835	5360	6420	7895	7555	7530	8350	720	1090	1070	1000	1115	1095	13885	13280	14120	14370	13005	11100
3562	655	300	640	795	790	955	5890	6745	6445	7530	7130	7645	1090	845	995	1170	1410	1215	14065	13735	13840	12600	13450	12515
3604	970	475	690	845	715	620	6215	5960	7760	8190	6375	8180	815	710	575	875	935	845	13430	13275	13260	14095	12150	11225
3646	705	785	980	1055	1090	855	5900	6945	7300	7150	6290	8330	1080	890	910	430	1040	940	13675	12640	12630	12295	12370	10495
3688	855	335	615	865	625	850	6050	5695	7620	6530	7315	8690	585	930	995	1355	765	1285	13590	11480	13235	12565	11885	8770
3730	385	380	845	705	690	870	3945	6160	6585	6520	6860	7645	950	535	1230	1185	825	1310	11525	11745	13060	12025	10865	8680
3772	790	665	260	1055	505	610	5235	6260	5920	7695	7325	6515	835	960	940	520	980	1220	13730	11130	9380	11980	10100	8590
3814	860	285	725	350	905	1010	4560	6155	5810	5645	6295	6900	1030	945	770	820	985	840	11765	11205	10480	11180	11180	9440
3856	530	420	1420	1175	825	820	5430	6800	8250	5050	7130	7635	960	455	845	1155	1230	1245	9715	10475	11105	10925	8025	7720
3898	755	795	600	510	840	1035	5540	5110	6210	5905	7065	6270	890	650	535	860	845	820	10890	9085	10650	9860	10135	8015
3940	630	600	905	1170	300	695	4515	5060	5525	5170	5905	5990	500	495	1530	760	1065	1235	10055	9465	10085	8970	7435	6930
3982	495	760	735	590	920	1035	5595	4915	5440	6185	5695	6420	925	975	765	820	660	885	9190	9240	8620	9290	9300	6365
4024	570	590	1190	805	1010	595	5060	5795	5155	5590	4690	6055	520	1230	720	965	470	1000	9950	8920	8515	8380	9205	7370
4066	670	610	720	580	525	650	5555	5235	6200	6170	4610	6490	530	960	1105	1370	705	820	9460	9165	8165	8380	7345	6530
4108	325	405	705	395	735	420	5750	6445	6405	4745	5560	7325	835	970	745	900	830	580	7540	8500	8470	7290	9055	5900
4150	695	745	1015	435	810	440	5105	5885	6155	5420	5605	6525	635	770	645	1100	740	905	8300	7950	7630	9350	6640	6010
4192	850	655	840	470	720	610	4000	5000	6200	4695	4890	5370	510	560	1375	655	1085	980	7250	7490	7815	8690	6655	6925
4234	645	845	740	450	840	935	3760	3665	5110	5045	4965	6365	580	725	950	670	1040	950	8280	6740	7295	7780	7525	5055
4276	1075	830	480	540	395	970	5470	4580	4195	4450	4330	4820	1160	635	615	615	785	760	7495	7660	6700	6520	6485	4565
4318	385	685	600	625	665	785	3915	4015	5255	4740	4040	4055	640	615	555	895	1375	895	6020	6770	7115	5620	7110	5050
4360	975	610	950	300	860	615	5060	4855	5620	4920	4155	4485	700	900	615	655	1015	1380	6435	6705	5975	6965	6365	5190
4402	750	885	775	575	550	1285	3370	3585	4325	5435	3925	4655	1125	840	685	1215	935	1220	5590	6885	6130	5995	6215	5115
4444	580	600	795	685	725	670	3830	4100	4365	5015	4130	4140	705	290	1260	795	925	1120	6525	5885	6135	6225	5690	4225
4486	615	445	1065	905	885	550	4470	4820	3700	3805	4045	4455	710	650	875	755	1090	915	4890	6495	5545	5655	5030	4580
4528	675	670	640	630	405	675	3500	4090	3790	4555	5180	4005	905	390	515	650	990	505	5240	5700	5295	4735	5690	4495
4570	705	585	800	515	520	925	3080	4810	3875	3970	3505	3910	450	755	385	455	925	635	5455	5120	4520	4220	5470	3865
4612	445	425	580	305	1135	760	3795	3470	3240	5100	4070	5030	765	495	695	805	750	705	4785	4070	5860	5270	5945	3320
4654	315	345	460	605	170	400	3255	3135	3655	3745	2730	4450	570	855	375	185	1230	660	5695	4555	5310	5255	4325	3935
4696	620	630	555	450	580	665	3685	3290	4175	3345	3470	3540	570	870	960	705	1075	710	5120	4070	4250	4875	4035	3050
4738	285	905	870	545	820	840	3875	2740	3310	3295	3810	3535	580	770	1370	705	530	520	3325	3760	4710	4145	4600	4315
4780	865	550	715	675	310	555	2630	3810	3570	2970	3740	4060	980	725	485	800	1185	1295	5440	3855	4865	5130	4030	4045
4822	415	380	930	660	405	555	3440	2440	3975	3745	3070	2785	600	950	775	1035	885	660	3885	3925	4305	4020	3920	3310
4864	595	480	705	670	885	655	2445	2720	3210	3825	3110	2995	740	655	855	865	540	925	4185	4345	3810	4245	3125	4060
4906	265	705	780	605	375	550	2240	3325	2410	3180	2490	4590	605	625	800	705	870	650	3895	3080	3675	4105	3465	3625
4948	370	325	850	460	465	485	2865	2530	2155	2980	2590	3900	395	490	720	685	870	925	3730	4225	3750	3925	4035	3005
4990	580	755	585	830	1115	440	2680	2845	3035	2695	2665	2450	455	455	720	645	530	740	3890	4285	3540	4710	2590	2310
5032	770	340	585	1020	660	660	2730	2540	2960	3480	2290	2605	850	565	760	645	700	695	3730	2735	2570	3260	3155	2690
5074	310	745	240	585	355	905	2405	2870	2575	2275	3025	2680	845	905	690	390	680	605	3260	3685	3440	3190	3145	3155
5116	545	745	1045	635	620	495	2215	2400	2805	2665	2495	2540	605	735	625	490	495	700	4135	3235	2715	3110	3440	2965
5158	665	310	565	475	790	565	2885	1880	2385	2360	3260	2070	495	765	580	575	905	535	3160	2850	2925	3055	3360	2265
5200	545	415	620	665	645	500	2695	2245	2185	2855	2530	2215	730	335	420	720	1225	640	2655	1945	3150	2550	3015	2180
5242	275	210	460	540	505	735	2150	2985	2815	2600	2865	1570	805	265	855	1020	790	595	2515	3335	3005	2640	3270	2265
5284	470	410	750	290	365	645	1820	2450	2615	1895	2855	2190	590	535	760	320	755	780	2250	2620	2855	3530	3280	1780
5326	255	460	730	470	705	445	2015	2800	2360	2570	2580	1110	430	705	650	920	770	525	3175	1730	3350	2595	2105	2080
5368	775	360	375	375	740	590	2005	2945	2170	2110	2205	2355	625	455	545	615	655	1040	2580	2085	2290	2985	2190	2745
5410	535	505	740	475	280	195	2240	1880	2035	2475	2330	2005	430	515	685	695	865	485	1635	2810	2140	2845	3235	1950
5452	405	365	570	425	645	275	2100	2070	2045	1800	2300	2025	380	555	645	560	555	1040	2885	2360	2860	2070	2335	2885
5494	455	570	230	710	510	415	1905	2035	2150	1910	1465	2120	275	485	755	490	505	450	3395	3020	2840	2880	2980	2485
5536	440	470	435	640	610	600	1465	1295	2225	1385	1400	2045	250	540	510	465	860	405	3335	2650	2335	2815	2460	2180
5578	905	405	710	940	425	500	1745	2315	1320	2145	1595	2185	1465	685	455	765	1055	565	2325	1905	1350	2505	2415	2040
5620	650	475	325	345	850	480	1410	2165	1630	2250	1905	1510	520	370	355	490	350	520	2050	1540	2540	1765	2480	2680
5662	565	670	570	245	660	1000	1820	2010	2080	1320	1300	1535	605	420	845	640	685	530	2225	2180	2125	2115	1960	2200
5704	530	530	280	675	720	535	1755	2325	1570	1345	1535	1365	450	485	635	235	1235	890	1665	2730	2295	2000	2925	1230
5746	490	920	325	340	460	1225	1415	1165	1560	1500	1445	1700	340	350	835	475	550	720	1990	1500	1685	1960	2030	1145
5788	450	815	460	425	465	530	1505	1370	1455	1395	1490	1335	340	790	615	555	450	755	2345	2140	2085	1975	2180	1755
5830	400	300	535	505	540	715	2080	1495	1860	1375	1245	1980	735	375	615	815	555	800	1960	2040	2515	1885	2190	1075
5872	730	710	945	210	375	795	1240	1380	1960	1985	1800	1970	260	485	640	675	515	770	2580	1950	1375	2515	1820	1340
5914	170	300	265	385	560	390	1405	2100	1565	1245	1380	1515	355	405	545	680	555	220	1400	2115	1595	2055	1685	1150
5956	510	565	390	575	400	715	720	1830	1205	1530	1460	1235	830	475	735	1020	1075	600	1935	1885	2200	2045	2205	2050
5998	960	565	370	815	700	285	1415	2275	1135	1590	1645	1275	440	385	800	580	430	210	1955	1670	1725	2200	1855	1490
6040	720	565	690	510	740	470	1480	1855	1210	1215	1125	1370	485	675	200	515	185	660	1165	1685	2345	1505	1785	1880
6082	315	545	670	155	415	415	1420	1165	1275	1425	1110	1185	690	440	410	485	825	480	1570	2110	2015	1460	1565	1350
6124	350	310	525	505	300	285	1090	1575	1820	1140	1480	1520	600	355	550	1090	780	730	1920	1750	1820	1705	1650	1125
6166	455	250	330	260	495	600	1530	1160	1555	1425	1385	1270	350	565	285	675	440	380	1465	1755	2310	1600	1790	1035
6208	460	185	660	555	290	670	1125	1405	1410	1795	1505	1000	545	415	545	450	420	660	1225	1210	1245	1745	1690	1000
6250	375	480	465	845	305	420	950	965	1195	1025	1010	995	335	265	500	475	380	730	1295	2135	1650	1375	1710	1190
6292	530	505	275	205	405	490	1000	1330	1040	1390	1010	1075	430	465	580	630	745	450	1330	1605	1505	1125	1200	1410
6334	330	525	840	500	465	440	1100	1670	1245	885	1070	830	1075	235	685	665	585	705	1590	1255	1205	1585	1500	1515
6376	510	475	330	625	415	595	1365	930	1460	1130	1370	1300	740	565	275	450	735	645	1350	1265	2060	1635	1920	1795
6418	190	650	555	245	275	450	1130	1480	1155	1040	930	1350	565	430	200	870	585	350	1070	1620	1280	1275	1340	1195
6460	400	280	480	595	260	890	1000	960	1235	940	540	1115	840	655	380	405	285	290	1745	1475	1890	2030	1040	1505
6502	670	875	630	420	610	385	780	1225	1000	1495	1160	700	280	340	310	655	560	680	1090	1490	1220	1720	1415	960
6544	395	315	720	505	650	605	740	940	1150	950	1160	1150	475	680	515	330	380	865	1315	1330	1335	1000	1310	1470
6586	465	495	660	255	700	310	880	1500	1175	880	1345	890	765	385	490	710	395	410	1115	1550	1365	1260	1145	1420
6628	530	225	315	460	785	405	730	980	1295	1020	1560	1240	435	400	265	485	630	250	1705	1575	1975	1365	1315	1165
6670	540	290	270	445	625	805	695	1140	850	460	1530	760	530	745	635	665	505	450	1400	1570	1810	950	1030	910
6712	515	525	310	245	430	550	600	1010	1225	965	935	1205	280	350	860	535	620	800	1325	2110	1080	1080	1180	1420
6754	645	435	620	350	345	585	880	1110	1385	935	1050	1350	355	500	360	400	420	280	1385	745	1655	1465	1265	1300
6796	410	255	765	265	685	740	1265	840	1070	645	1095	1165	300	315	335	530	475	610	1230	1400	1110	1370	1200	1645
6838	575	540	195	335	260	325	1315	1570	940	585	895	1445	355	445	455	815	355	985	1370	1415	1010	1575	1025	990
6880	250	705	485	635	295	455	985	930	1040	915	1225	1340	385	580	850	575	445	410	1115	755	1095	1050	1360	1295
6922	370	690	550	705	415	360	660	1130	900	840	1465	1560	290	435	255	225	420	870	1380	1325	1215	1560	1595	1315
6964	390	460	535	480	145	710	490	1175	1035	910	850	795	350	610	655	965	500	475	985	725	1140	1390	965	765
7006	305	560	155	335	460	445	845	965	735	860	1140	1295	340	670	420	795	615	565	855	1440	1240	1230	1130	925

## Sheet: 4D.2
c2 + H2O2	cth2 + H2O2
0.979117	1.66046
1.14522	1.78694
1.12375	1.84816

## Sheet: 4E.1
time, min	cyto neg 0.1						cyto ethe 0.1						cyto neg 0.1 + H2O2						cyto ethe 0.1 + H2O2
0	460	410	510	405	200	525	185	420	490	885	415	295	360	185	175	340	150	80	230.8	405.182	384.666	317.991	76.9332	523.146
0.7	185	95	190	405	265	210	355	315	230	160	295	385	455	555	445	70	245	15	87.191	266.702	158.995	456.47	169.253	256.444
1.4	430	235	355	455	260	540	90	410	310	240	385	245	270	295	340	220	80	205	189.769	261.573	189.769	605.208	389.795	261.573
2.1	220	230	355	950	220	320	270	95	235	355	260	505	20	300	215	100	255	115	528.275	292.346	476.986	220.542	153.866	569.306
2.8	475	360	110	305	390	270	150	240	80	455	210	185	305	300	520	105	240	235	241.057	179.511	528.275	246.186	292.346	338.506
3.5	140	160	595	360	265	425	240	395	185	280	95	130	315	520	130	240	165	360	230.8	266.702	487.244	492.373	312.862	389.795
4.2	280	190	710	305	125	325	340	750	190	255	335	835	360	130	135	375	460	320	230.8	400.053	487.244	76.9332	179.511	271.831
4.9	255	320	250	700	295	370	555	400	15	335	380	475	210	190	430	185	255	95	200.026	87.191	302.604	133.351	241.057	374.408
5.6	515	655	100	745	280	345	310	235	75	380	235	140	205	705	365	520	410	150	343.635	384.666	369.279	153.866	20.5155	394.924
6.3	280	305	405	440	260	395	90	340	310	240	265	520	645	450	315	90	295	135	61.5466	384.666	538.532	292.346	282.088	153.866
7	185	245	200	355	215	460	445	170	85	190	380	405	495	500	35	275	55	445	394.924	179.511	420.568	66.6754	333.377	343.635
7.7	100	490	310	310	150	685	245	170	270	435	485	520	410	205	215	240	95	345	312.862	235.929	210.284	461.599	410.31	276.959
8.4	195	165	580	330	530	135	145	100	50	100	175	235	425	285	90	125	215	345	384.666	379.537	471.857	276.959	482.115	256.444
9.1	220	620	405	165	1130	325	565	125	270	440	130	40	335	400	345	520	390	285	164.124	266.702	123.093	230.8	194.898	128.222
9.8	340	265	180	255	305	220	350	660	485	335	230	295	415	360	250	140	635	230	302.604	87.191	235.929	41.031	323.12	256.444
10.5	785	735	540	495	345	275	485	400	300	315	325	350	100	320	500	745	390	275	461.599	400.053	666.754	369.279	538.532	400.053
11.2	325	265	300	670	545	420	425	445	210	740	180	610	520	620	655	230	390	340	497.501	518.017	276.959	174.382	364.151	697.528
11.9	405	850	670	230	240	775	235	705	625	395	345	175	40	300	375	245	365	430	194.898	692.399	287.217	189.769	235.929	210.284
12.6	480	505	470	790	595	625	520	430	280	540	370	515	780	495	565	165	225	490	574.435	476.986	251.315	420.568	656.497	707.785
13.3	570	700	615	530	465	605	325	490	565	340	825	520	280	435	290	740	645	555	523.146	205.155	307.733	1266.83	128.222	307.733
14	530	770	490	505	485	660	505	550	420	480	600	580	630	480	855	785	315	300	610.337	364.151	733.43	338.506	471.857	359.022
14.7	655	695	315	410	315	360	345	120	575	630	525	800	480	575	890	150	385	505	559.048	435.955	605.208	907.812	543.661	502.63
15.4	570	550	845	760	545	475	460	425	205	525	385	365	535	685	345	500	170	365	112.835	656.497	435.955	523.146	933.456	728.301
16.1	1015	845	920	990	825	865	415	650	580	665	465	405	460	655	770	375	210	695	420.568	759.074	343.635	276.959	456.47	594.95
16.8	740	645	880	635	720	805	390	715	575	630	400	525	645	300	725	830	560	680	677.012	317.991	502.63	523.146	302.604	205.155
17.5	435	465	710	925	715	1210	195	400	420	455	675	465	765	740	455	315	160	400	430.826	728.301	528.275	364.151	359.022	846.265
18.2	1110	1190	910	755	665	310	360	290	515	410	455	335	780	555	595	685	470	480	502.63	435.955	210.284	266.702	379.537	584.692
18.9	990	530	970	960	815	690	670	545	490	495	600	445	900	450	315	605	390	560	543.661	625.723	425.697	594.95	328.248	497.501
19.6833	1255	720	465	470	550	575	410	660	370	570	400	395	785	650	405	390	555	360	266.702	533.404	748.817	502.63	1169.38	702.657
20.9833	1015	1125	600	980	870	770	450	725	970	640	960	1010	8125	7505	9005	8500	9075	6725	8083.11	7390.72	11575.9	11324.6	12211.9	9739.74
21.6833	885	1090	675	715	1195	955	270	825	655	840	240	585	7705	10900	7825	8690	8425	7500	9488.43	6847.06	10088.5	11483.6	12027.2	12314.4
22.3833	970	905	510	875	1000	735	785	515	470	850	505	735	8950	13735	11310	14105	13615	10590	12827.3	10411.6	11386.1	11996.5	12796.6	17633.1
23.0833	655	720	735	620	1120	1055	675	880	940	925	600	555	12530	14145	16515	12655	12045	14740	15473.8	12232.4	14843	15263.5	12791.4	14525
23.7833	1220	1350	900	850	880	375	870	720	650	605	805	535	15565	12060	15530	14965	14840	14080	13832.6	14463.4	15022.5	14391.6	14058.3	18987.1
24.4833	1600	1190	775	675	810	895	725	1210	935	495	630	960	15235	12820	14635	15005	12905	14425	16545.8	14525	16920.2	14596.8	13622.3	13530
25.1833	975	645	780	1695	905	695	575	960	955	1305	470	970	13665	12210	13150	13865	12355	13215	13724.9	13509.5	13837.7	16089.3	13842.9	15119.9
25.8833	855	1620	1020	1400	880	1000	905	690	555	1090	665	1010	13680	11730	12360	14540	13135	14115	14325	13724.9	14181.4	14012.1	12647.8	14366
26.5833	840	1170	1305	1660	850	1125	390	710	960	570	365	845	12065	10995	12770	12775	12210	11670	9852.58	12986.3	14042.9	13873.6	12581.1	12109.3
27.2833	720	1010	825	745	810	860	1015	820	1105	655	990	660	12765	10905	12630	12130	15100	12725	12714.5	13494.1	13304.3	13196.6	10519.3	13730
27.9833	1770	1375	1335	785	990	815	950	1035	950	1040	595	480	12295	11710	12420	11755	11055	12435	12160.6	12129.8	11893.9	13376.1	11227.1	11406.6
28.6833	850	1390	1020	960	695	585	1070	930	1195	815	1005	890	12280	10505	12730	12130	10495	11085	11309.2	11575.9	12981.2	11924.6	11652.8	11329.7
29.3833	1320	970	1530	905	1385	770	380	985	955	910	810	660	11320	9990	13175	11295	10180	11275	12165.7	11858	10852.7	11129.7	10155.2	11324.6
30.0833	1010	730	1250	1300	1095	1155	1040	845	640	990	815	690	8425	9910	9800	12135	9715	10960	10775.8	11047.6	10442.4	10832.2	10047.5	11083.5
30.7833	1535	1235	1580	960	770	1045	920	740	985	1495	1345	745	9345	9090	10305	11010	9175	10410	10662.9	9714.1	10519.3	10273.1	9703.84	10934.8
31.4833	1380	1180	1970	1820	1320	1100	570	965	600	1085	900	870	11560	9515	11530	9885	9870	8210	8903.74	8190.82	9442.27	10416.8	10288.5	9406.37
32.1833	1725	1170	1360	1490	1115	1080	1060	700	840	850	1080	1195	8875	9775	8980	8220	8425	8385	8842.19	9534.59	8919.12	9026.83	8570.36	10211.6
32.8833	1130	1185	1775	1365	725	1205	930	675	1105	685	1230	1320	9785	9070	8915	8565	8650	9090	9360.21	9750	9555.1	8113.89	8780.64	8360.08
33.5833	1630	1290	1075	1560	1435	1185	800	875	720	885	1190	635	9420	8450	7130	8965	9710	8760	8534.46	8375.46	9426.88	9139.67	8765.26	8821.67
34.2833	1380	1275	1570	1280	1500	1175	665	1260	975	1065	500	885	7835	8230	7100	9215	10335	7215	9360.21	7390.72	8175.44	9611.52	8416.49	7498.42
34.9833	1480	1335	940	1135	1295	960	840	620	1090	1010	1130	615	7275	6620	7780	8475	8460	7985	7457.39	7954.89	7954.89	8283.14	7426.62	9098.63
35.6833	920	1405	1775	1900	1040	1365	605	860	1545	735	700	940	8655	8800	7985	7195	6720	8830	9467.91	7349.69	7631.77	7877.96	7508.68	8601.13
36.3833	1375	1015	1085	1315	1335	1465	645	1370	635	975	975	985	8045	6955	8065	7260	7150	7925	8011.31	7488.16	7729.22	5985.4	6134.14	7970.28
37.0833	1530	1950	1750	2065	1305	1090	1290	955	805	1105	1135	915	7885	8275	7145	7475	6080	8155	6313.65	6872.7	6903.47	8154.92	8001.05	7939.51
37.7833	1825	1285	1710	1265	1075	1795	1100	960	1680	1245	990	1035	6805	6225	6775	6690	6085	7680	8221.59	6364.94	7211.21	7406.1	5487.9	7913.86
38.4833	1780	1325	1505	1555	1150	1490	910	1330	1100	1050	1090	875	6780	6205	6810	7525	5115	6920	6847.06	5805.89	8267.75	7344.56	7072.73	8360.08
39.1833	1650	1480	1665	1885	2155	1420	820	1370	1400	1370	1230	1020	8320	6830	6740	5665	6835	8005	6288.01	6395.71	6959.89	6672.67	6118.75	5698.19
39.8833	1500	1510	1260	2045	1500	965	1275	1225	740	765	905	1090	5740	6205	6345	6120	5980	5650	7016.31	4816.02	7508.68	7026.57	7041.95	7318.91
40.5833	1615	1470	1750	1655	1850	2145	845	985	1125	785	1060	1420	6535	5690	6915	7670	5920	5595	7580.48	5687.93	6529.06	6939.38	7129.14	6667.54
41.2833	1585	2045	1710	1970	2345	1430	1160	1100	485	1085	1265	975	5885	6950	5310	6085	7970	6550	6729.09	6164.91	5841.8	7344.56	5857.18	6267.49
41.9833	2005	2130	1740	1870	1375	2355	1640	1120	1520	1785	935	880	6895	5775	6415	5750	6400	4850	6282.88	7103.5	7442.01	7052.21	6682.93	6246.98
42.6833	1480	1675	2370	2230	1525	1715	1120	1595	1135	1100	1390	1415	5515	6245	6355	5935	6005	6435	5569.96	5646.9	7713.84	7041.95	6739.35	7929.25
43.3833	1485	1215	2050	2555	1875	1635	970	1415	895	1120	1405	780	5755	6075	4320	5795	7010	4945	5436.61	5862.31	6713.7	6795.77	6985.53	7385.59
44.0833	1820	1870	1940	1565	1390	1585	1450	2170	1450	1100	1305	1035	5820	4580	6370	5675	6750	6515	6559.84	5128.88	6995.79	6729.09	5708.44	8211.34
44.7833	1600	2115	2020	1825	1800	2090	1160	1240	1285	1650	825	1275	5980	5805	6715	5675	6505	5455	7365.07	6087.98	6595.74	7934.38	6334.17	8026.7
45.4833	2400	1555	1470	1820	1795	1140	1060	1645	425	1380	905	1240	6555	6170	4935	6095	5700	6035	6077.72	5400.71	5805.89	7159.92	8416.49	7206.08
46.1833	1925	1860	1965	1445	1700	1155	1110	925	1320	905	1070	1380	6665	6170	4445	6820	5945	5900	6790.64	4944.24	6739.35	7159.92	6585.48	8031.83
46.8833	2035	1600	2135	2465	2055	2080	550	1005	1450	1690	1335	1185	7555	4945	5815	6040	5955	5645	7236.85	5251.97	7185.56	7288.14	6836.8	7621.52
47.5833	1600	1290	1930	2620	1730	1790	1995	1540	1290	1605	1620	860	6265	4665	4780	4745	5415	6670	6452.13	4882.69	7293.27	6939.38	6534.19	8134.4
48.2833	2150	1290	2010	1515	2675	1745	1175	885	1050	1205	1560	785	6315	6795	6140	6080	5470	5525	6831.67	4498.03	6688.06	6026.43	6595.74	9072.99
48.9833	2235	1420	2090	1825	1670	1300	1180	1400	1025	1325	565	970	6045	4550	5640	6220	5355	4930	5103.24	6170.04	6277.75	7729.22	7698.45	7960.02
49.6833	1705	2665	1745	2555	1060	1375	1230	1210	1375	1565	895	1020	6665	4980	5835	6690	5850	6605	6416.23	5610.99	6400.84	6590.61	7041.95	8749.87
50.3833	2250	1350	1685	1695	1850	2055	1310	1145	1410	1090	915	1225	4915	5535	6375	6345	5545	5980	6775.25	5328.91	8165.18	7565.1	6882.96	9134.54
51.0833	1390	1605	1620	1360	1530	1360	1115	1015	930	1045	645	1780	4955	6820	6195	4380	6035	6505	5990.53	5780.25	7149.66	6882.96	6893.22	9262.76
51.7833	1325	1995	1905	1865	2275	1725	1460	1355	1070	1190	905	580	5280	6290	4815	6190	7160	5230	7626.65	5754.6	7621.52	8472.91	6985.53	8349.82
52.4833	1850	1345	1320	2480	1175	1595	2225	895	1520	1055	1280	1450	5120	5305	4455	7815	5930	5905	6908.6	6564.97	7918.99	9565.36	7159.92	9842.32
53.1833	1705	2495	1620	2085	1525	965	1345	1225	905	1530	930	985	5695	5365	4500	6100	6375	6025	7785.64	6421.36	7303.53	8872.96	6190.56	10293.7
53.8833	1375	1505	2090	2295	1960	1970	1220	1275	710	1375	630	530	6410	5875	5505	6300	5370	5040	5918.73	5575.09	8739.61	7431.75	7390.72	9308.92
54.5833	1625	1660	1205	1755	2345	1470	1405	1095	985	990	765	700	6780	6225	5020	6395	5555	6950	6641.9	6831.67	6995.79	6913.73	10139.8	10570.6
55.2833	1450	1475	1760	1825	1400	1415	1050	1245	1245	1770	1285	1115	5560	5975	7130	5840	5290	6320	7775.38	6052.08	7718.97	7677.93	8872.96	10729.6
55.9833	2065	1610	1605	1835	1540	1205	1430	1155	1425	1380	1275	1385	6980	5895	6100	5345	6185	6135	6888.09	7416.36	8867.83	7883.09	8231.85	9473.04
56.6833	1115	1730	1640	1605	1560	1265	1295	1190	1370	1300	1565	1205	4990	5705	5740	5780	5460	5655	7241.98	5790.51	8247.24	8980.67	8247.24	9185.83
57.3833	1945	1690	2010	1485	1690	1205	1230	1775	1225	1175	1385	845	7225	5500	5985	6385	5615	5685	7052.21	7313.78	7924.12	8021.57	6918.86	8190.82
58.0833	1985	1095	1300	1535	1720	1620	1200	1265	1335	1080	1025	1710	5810	5795	6725	5450	6155	7145	6375.2	6329.04	8108.76	8083.11	8560.1	9780.77
58.7833	2065	1665	1915	1550	1455	1815	1735	1565	1530	960	985	1505	6040	5530	3765	6480	6290	6535	8242.11	6277.75	8278.01	7211.21	8616.52	10519.3
59.4833	1710	1790	1560	1720	1445	2495	1185	685	930	1270	1025	2000	6780	5155	6625	6475	6890	5765	6621.39	6564.97	7534.32	8826.8	7883.09	11078.4
60.1833	1590	2065	915	1430	1735	1985	1095	1090	540	1425	990	845	5640	5650	6400	6445	6190	6270	7724.09	7339.43	8457.52	10001.3	9621.78	9760.26
60.8833	1070	1380	1980	1480	1980	1865	750	1280	1095	1210	1145	1395	5450	6035	6050	6990	6890	6090	7257.37	5975.15	8949.9	9991.06	9632.04	9601.26
61.5833	1440	1710	1420	1215	1370	935	640	1320	1530	1060	1150	920	6145	6905	5215	6600	5480	6575	6503.42	7370.2	9524.33	8703.71	8585.75	9688.45
62.2833	1070	1355	1890	1690	1325	1530	1270	1535	1335	1465	975	420	5940	6045	7850	6830	6090	5445	6703.45	6503.42	8652.42	9231.99	8124.15	10257.8
62.9833	1310	1265	1230	1310	1440	1230	850	1485	915	1080	1170	1270	7190	6080	6475	4775	6560	7375	6703.45	7149.66	10580.9	8883.22	8247.24	9862.84
63.6833	1555	1640	1200	1920	1550	1045	955	1090	1095	925	615	930	5775	4945	5865	6980	5020	5530	5934.11	8667.81	7924.12	9216.6	8857.58	10929.6
64.3833	925	1730	1635	1555	1375	1055	2080	1095	960	1540	1500	1130	4965	6665	6175	6265	5475	5810	6867.57	7093.24	7872.83	9385.85	7667.68	9144.79
65.0833	890	1425	1345	1405	1695	1420	890	1680	600	2150	1070	1205	5845	6055	5870	5550	5895	5230	7606.13	6585.48	10032.1	8437.01	8288.27	8965.28
65.7833	820	1500	590	1910	1145	1025	1800	890	1205	1480	1150	845	5795	5350	5830	6610	6425	6460	7062.47	7036.82	8349.82	7159.92	7754.87	9955.16
66.4833	1035	2185	1290	1140	1700	1255	1345	1005	925	690	680	2055	5980	5775	6120	6905	6420	6010	8036.95	7211.21	8072.86	9062.73	7329.17	8903.74
67.1833	1135	2035	1610	735	1230	2155	745	1140	985	745	790	705	5695	6250	5960	6825	6045	5840	6898.34	7159.92	8980.67	9832.06	7247.11	9493.56
67.8833	1010	1180	1430	1280	770	1285	1075	1090	1055	1115	705	790	5535	5780	5625	5650	5935	5465	8580.62	7129.14	7601	8529.33	8631.91	8036.95
68.5833	905	1235	1305	1285	900	1070	1135	1120	700	1185	455	1065	5850	6540	5240	6410	6165	6595	8380.59	6934.25	7093.24	7483.04	6611.13	9370.46
69.2833	1155	1210	2025	1145	1235	780	1110	1055	1040	550	1185	975	5150	5380	6745	5530	5150	6010	7036.82	6508.55	9006.31	7826.67	7257.37	7836.93
69.9833	1305	1705	1635	1370	1010	1300	1190	1050	1045	1155	1405	955	4135	4990	6010	5285	5225	5245	6770.12	5549.45	7226.59	7867.7	6344.43	7252.24
70.6833	1395	1270	1060	1560	1390	1475	690	1030	1090	840	730	925	5550	5035	4720	5095	6365	5580	7308.65	6641.9	9001.18	6436.74	8437.01	6472.65
71.3833	1215	1035	1280	1550	990	820	590	1400	1435	950	890	850	4255	6255	5485	5505	4610	6345	7313.78	6195.69	7452.26	6744.48	6559.84	6585.48
72.0833	1305	1440	770	950	1225	910	590	615	785	495	1110	670	4640	4975	5365	5265	5935	4400	6913.73	5528.93	7775.38	6744.48	8462.65	5970.02
72.7833	1340	915	1205	1300	640	655	650	680	1165	1195	925	685	5120	6070	5615	5645	3870	5175	6554.71	6667.54	7000.92	7216.34	6836.8	7006.05
73.4833	1220	1715	1225	1030	1110	1155	780	1795	825	1425	775	695	5360	5840	5405	4730	4180	5530	5672.54	4580.09	6965.02	7077.85	8098.5	7677.93
74.1833	1065	875	800	955	1035	1175	610	705	960	915	1000	670	4310	6470	5330	5645	4530	5460	5693.06	6005.92	8052.34	7672.81	6872.7	6995.79
74.8833	2300	1350	985	930	1060	590	1405	545	805	1200	1045	905	5620	3935	5170	6470	4350	5255	6293.14	5262.23	6708.57	7334.3	6005.92	6318.78
75.5833	870	780	1200	975	1515	1130	710	515	650	885	850	630	5240	4565	4475	3960	3175	5305	5990.53	6405.97	6334.17	6811.15	7801.03	6667.54
76.2833	900	1370	1040	1160	1355	980	805	840	520	1095	715	605	4005	4265	4900	3975	5980	4470	7400.97	3400.45	6000.79	7852.32	6134.14	6093.11
76.9833	1050	1055	1260	750	1690	1195	685	1015	795	530	1115	730	4290	5255	4065	4770	4555	5425	4975.01	5287.88	6405.97	6062.34	5605.87	6482.9
77.6833	665	915	1525	900	1235	840	750	790	715	1105	920	920	3780	4480	5400	5130	4260	3365	6205.94	4682.67	5728.96	5564.84	6606	5857.18
78.3833	855	1225	1365	875	1280	860	765	1275	1250	575	675	700	3320	4450	4730	3140	3740	4835	5103.24	3677.41	7472.78	4672.41	5867.44	5431.48
79.0833	920	740	1480	1240	940	415	770	1920	920	1400	860	1360	4360	3420	2975	4620	3670	4905	5487.9	4251.84	6693.19	6457.26	5380.19	4913.47
79.7833	995	1090	785	895	835	1300	560	640	750	500	840	980	3945	3320	4190	3715	3460	4275	6790.64	3559.44	4785.24	7611.26	6647.03	5395.58
80.4833	945	580	1175	585	1410	680	905	1355	675	945	665	695	3780	3855	4075	4450	4940	4005	4415.97	4544.19	5518.68	6657.29	4805.76	4708.31
81.1833	630	920	675	565	565	1565	600	585	615	960	845	1055	3540	4775	3405	3720	3775	4100	3969.75	5164.78	5836.67	4426.22	4308.26	5908.47
81.8833	855	1150	935	1625	725	990	625	705	820	675	465	680	3435	3625	3285	3480	3545	3640	4328.77	4149.26	5918.73	5216.07	4400.58	3656.89
82.5833	1325	550	820	1345	1030	1265	720	555	1215	420	520	500	3035	3955	3270	4190	3865	3785	5293.01	3631.25	4954.5	5154.52	3390.19	4898.08
83.2833	1100	1040	915	1220	670	735	720	910	475	1125	395	640	3225	4355	3665	3395	3000	3490	3523.54	4205.68	4641.64	4513.41	4580.09	4585.22
83.9833	1060	1190	1250	540	1035	1050	1060	330	370	875	590	605	2590	4590	3260	3355	4215	3625	3559.44	3036.3	4344.16	4390.32	4149.26	4262.1
84.6833	1020	960	955	1195	885	955	735	680	550	830	580	800	3590	3570	3600	2960	3260	3035	4851.92	4615.99	4964.76	4908.34	3928.72	3036.3
85.3833	670	995	465	1030	1190	1255	890	660	530	560	860	550	2250	2655	3275	3200	2750	3125	5200.69	3800.5	4210.81	4800.63	3805.63	3677.41
86.0833	715	1065	920	1345	665	745	625	710	470	255	715	735	3185	3175	2390	3290	2770	4120	3333.77	3590.22	4123.62	4241.58	4867.31	3200.42
86.7833	490	535	750	530	1135	750	795	815	705	1010	540	605	2135	3280	3630	3705	1820	2930	3862.05	4826.28	4256.97	4451.87	3308.13	3492.77
87.4833	760	815	1445	1165	880	620	575	440	850	410	685	600	3055	3820	3335	2770	3075	4045	3102.97	3708.18	4954.5	3687.66	4169.78	4205.68
88.1833	1100	1035	875	680	910	755	890	660	545	475	1035	625	2715	2535	3375	2640	2760	3410	4128.75	3092.72	3754.34	3672.28	3579.96	2969.62
88.8833	355	820	985	530	570	530	640	610	430	710	795	800	2110	2900	2680	2915	2980	2210	3328.64	3077.33	4195.42	3051.68	3461.99	3308.13
89.5833	800	615	760	740	685	530	575	830	1265	800	525	880	3465	2770	2250	2660	2585	2290	2728.56	3749.21	3718.44	3569.7	3400.45	2564.44
90.2833	985	725	1060	625	635	580	355	555	330	795	505	830	2980	2430	2435	2745	2855	2475	3241.45	2302.87	3354.29	3738.95	3620.99	4108.23
90.9833	630	635	735	855	920	545	465	800	410	740	650	645	1835	2330	1985	2905	2560	2205	3887.69	2728.56	3754.34	3123.49	3190.16	2415.7
91.6833	700	1150	1035	875	785	1130	610	720	815	475	550	1095	2860	3215	2820	3030	2255	3360	2564.44	2102.84	3077.33	4036.43	2677.28	2877.3
92.3833	1295	590	1105	890	815	905	640	310	850	590	405	860	2415	1700	2675	1755	1645	2535	2559.31	2718.31	3928.72	3000.39	2497.76	3113.23
93.0833	1150	845	680	500	840	875	290	385	790	765	375	590	2400	1955	2330	2215	2755	1930	3503.03	2723.43	3056.81	3133.75	2928.59	2990.14
93.7833	605	690	585	960	685	675	220	765	480	1590	400	515	2270	1915	2025	2260	2495	2245	2846.53	1672.02	3077.33	3477.38	2990.14	2261.84
94.4833	725	675	785	945	645	890	705	540	910	545	575	925	1995	2025	2390	1820	1720	2415	3595.34	2333.64	2492.64	3215.81	2492.64	2985.01
95.1833	880	485	480	475	1010	500	605	805	420	760	230	445	2390	2315	2490	2275	2435	2035	2092.58	2051.55	2964.49	2810.63	2969.62	2446.48
95.8833	915	550	990	910	555	1000	445	765	615	650	295	1015	1785	2270	2375	1305	1130	1810	3097.84	1841.27	2236.19	3133.75	2600.34	2256.71
96.5833	920	840	480	455	875	1190	770	785	640	555	635	690	2020	1510	2050	1435	2205	2295	1610.47	2779.85	3144	1707.92	2292.61	2349.03
97.2833	740	735	730	850	830	765	765	1255	650	670	565	505	1835	1520	2395	1950	1600	2290	2066.94	2292.61	2595.21	2497.76	3395.32	3154.26
97.9833	1315	645	635	400	1115	555	845	460	725	515	550	535	1860	2005	1925	2545	2605	2250	1789.98	1713.05	2600.34	2369.54	1769.46	2651.63
98.6833	880	1070	510	610	390	1220	410	280	685	825	735	455	2210	1475	1440	2045	2155	1420	2231.06	2313.12	2405.45	2836.27	1964.36	3102.97
99.3833	760	480	585	700	580	585	830	580	690	245	365	920	2280	1915	1810	2025	1545	2465	2441.35	2302.87	2287.48	2533.67	2123.36	2523.41
100.083	700	845	760	1415	830	650	675	765	960	535	940	555	1155	1420	910	1960	1970	2335	2595.21	2143.87	2877.3	2082.32	2692.66	1656.63
100.783	645	1000	720	690	1100	410	935	400	415	225	530	215	1640	2000	1595	1750	1280	1445	1825.88	1395.06	2015.65	2795.24	2261.84	2323.38
101.483	945	785	775	905	1115	730	460	645	530	550	175	535	1220	1360	2010	1820	1050	1370	1354.02	2584.96	1923.33	2446.48	1938.72	1477.12
102.183	815	985	1040	670	610	425	820	745	520	765	480	785	1095	2050	1485	1865	1360	1810	1702.79	1831.01	1974.62	1851.53	1974.62	2451.61
102.883	915	1030	1080	685	880	535	675	530	715	650	790	965	1570	1325	1480	1980	1585	1440	1133.48	2461.86	1938.72	2082.32	2425.96	2169.52
103.583	535	610	650	1195	1000	740	690	590	480	595	990	835	1080	1445	1505	1825	1655	1565	1887.43	1574.57	2184.9	1954.1	1666.89	3097.84
104.283	1210	635	1000	665	570	575	400	480	735	485	890	770	880	1395	1445	1825	2000	1325	2246.45	1369.41	2097.71	2687.53	1902.82	1913.07
104.983	830	1145	925	1070	1035	790	890	410	500	540	675	725	1190	1215	2075	1485	1160	1230	1697.66	1230.93	1630.98	2097.71	1692.53	1882.3
105.683	720	830	955	515	645	685	870	880	1320	505	610	290	1325	1510	1740	1340	1060	1435	2446.48	1866.91	1841.27	1430.96	2246.45	2154.13
106.383	1310	650	910	1200	805	485	715	420	595	450	640	855	1300	990	2060	1040	1245	1560	1477.12	1713.05	2600.34	1718.17	1754.08	2210.55
107.083	680	675	695	445	540	885	820	985	510	870	285	685	1205	1745	1175	1580	1940	1855	1328.38	1666.89	2077.2	1569.44	2051.55	1979.75
107.783	670	980	620	1005	585	855	670	410	755	480	945	980	1285	1040	1205	940	1520	1450	2056.68	1133.48	1979.75	2887.56	1964.36	1400.18
108.483	1265	550	735	540	420	420	840	275	375	640	530	940	735	1210	1585	1355	1280	2445	1733.56	1077.07	1800.24	1913.07	2287.48	2702.92
109.183	1090	805	570	645	510	565	610	975	435	440	375	640	1195	795	810	1040	1540	1270	1784.85	1513.02	1728.43	2195.16	1430.96	2749.08
109.883	925	590	715	590	575	445	535	975	260	410	400	905	1770	1280	1770	1410	1500	1620	1461.73	1692.53	1897.69	1528.41	2020.78	2261.84
110.583	985	730	650	430	690	1240	555	625	490	560	435	625	970	925	2010	1470	1255	1145	2066.94	902.683	2164.39	1338.64	1513.02	1728.43
111.283	755	995	880	1560	740	725	360	455	345	460	575	735	980	930	1155	1010	1230	760	1615.6	2379.8	1841.27	1918.2	1579.69	2390.06
111.983	930	240	600	730	845	540	630	605	370	530	925	585	1590	635	1050	1095	975	1280	1682.27	1174.51	1630.98	1733.56	1164.26	1630.98
112.683	890	540	1010	595	1155	610	615	265	550	750	470	705	2090	855	955	1195	615	1175	1615.6	1333.51	2020.78	2374.67	1461.73	2056.68
113.383	945	990	510	655	730	590	525	820	865	395	620	770	1315	1115	1290	1110	1240	1275	1471.99	1318.12	1595.08	933.456	476.986	1359.15
114.083	605	695	1190	670	430	755	420	705	800	515	730	760	775	1430	930	950	945	1290	1559.18	1246.32	1795.11	1692.53	1251.45	1866.91
114.783	770	1140	1370	570	895	265	370	700	455	760	1075	945	760	925	1320	700	1350	1120	1513.02	1420.7	1897.69	1323.25	1682.27	1820.75
115.483	520	810	900	655	685	620	1075	795	995	740	995	660	1425	810	1125	1520	1510	1145	1692.53	969.358	1656.63	1702.79	1651.5	1277.09
116.183	885	870	350	1125	590	625	540	395	505	680	585	295	815	1310	1430	1195	1660	1000	1154	1077.07	1861.78	1302.74	1954.1	1918.2
116.883	660	635	760	355	1005	810	585	640	350	375	470	555	1235	815	870	1310	1270	1540	1779.72	1641.24	1210.42	1523.28	1256.58	1543.79
117.583	1115	665	340	665	1105	800	945	245	140	780	545	280	1365	1050	815	785	1130	1415	1836.14	1502.76	1087.32	1595.08	1672.02	1825.88
118.283	1180	580	970	720	450	1485	1030	1115	605	505	610	460	975	885	1350	825	860	1185	1415.57	1959.23	1066.81	1395.06	1615.6	1482.25
118.983	655	830	720	530	640	695	305	685	570	775	615	1075	755	940	855	880	1320	780	800.105	1348.9	1005.26	1528.41	794.976	2051.55
119.683	1120	990	835	475	735	800	940	510	510	660	660	780	920	690	785	705	980	1160	948.843	1605.34	1959.23	1210.42	1456.6	1979.75
120.383	410	995	535	605	985	765	475	825	410	1125	435	1000	655	680	705	900	890	1135	1641.24	1615.6	1497.63	1487.38	1246.32	1559.18
121.083	645	1140	795	1165	730	810	625	715	425	605	840	875	1040	755	705	490	1240	1185	1297.61	1307.86	1497.63	1092.45	1831.01	1420.7
121.783	795	680	635	735	795	525	210	880	755	1335	830	290	1090	740	555	645	1240	930	1169.38	871.91	1041.16	1056.55	1692.53	1661.76
122.483	575	550	1150	405	425	670	615	470	605	645	810	1005	670	910	860	1240	1575	615	1154	1554.05	1189.9	2077.2	1523.28	1497.63
123.183	865	850	675	860	440	400	725	565	600	820	470	900	1075	1685	900	730	825	655	1477.12	979.616	1984.88	1528.41	2005.39	1764.34
123.883	940	620	520	1080	975	715	410	530	605	865	720	370	615	770	1390	995	1105	1085	1471.99	1230.93	1672.02	1430.96	1220.67	1436.09
124.583	900	945	775	455	740	475	620	1525	400	970	800	1010	940	1105	760	1095	1310	840	1112.97	1251.45	1825.88	1118.1	1318.12	1333.51
125.283	350	815	570	440	1135	645	480	745	615	625	1065	700	1105	835	1345	820	1065	1110	1000.13	635.981	1118.1	1718.17	1661.76	1056.55
125.983	880	915	950	745	820	575	510	480	595	585	585	470	860	1030	640	1390	915	1210	1579.69	1354.02	1918.2	1564.31	1195.03	1497.63
126.683	715	770	660	780	620	810	815	825	560	965	1135	700	740	1185	975	1195	910	1540	1118.1	1292.48	2025.91	1687.4	1210.42	2364.41
127.383	750	830	830	1565	465	785	640	875	880	670	705	710	730	1170	990	830	760	1225	1374.54	2364.41	1456.6	1102.71	1866.91	2266.97
128.083	1120	770	620	910	665	1050	865	490	225	1040	565	725	1070	1080	895	345	970	820	984.745	1379.67	1697.66	1579.69	800.105	1230.93
128.783	650	900	850	415	590	660	525	1085	735	900	410	825	700	1235	1415	1400	530	780	1518.15	1051.42	1492.5	1425.83	1384.8	1661.76
129.483	865	695	570	540	640	820	695	870	580	855	1250	875	710	1095	790	485	1155	1255	1702.79	1487.38	1092.45	1600.21	1061.68	1189.9
130.183	935	645	835	915	965	865	420	525	390	260	670	1015	750	1195	700	1225	755	1010	1774.59	1800.24	1210.42	1748.95	1800.24	1205.29
130.883	880	745	305	865	685	600	435	865	385	805	715	575	725	1260	865	1525	940	765	1405.31	1543.79	1425.83	1395.06	1569.44	2328.51
131.583	1110	1170	865	720	765	665	805	885	780	645	685	925	675	955	1295	945	1235	940	959.101	625.723	948.843	1682.27	1646.37	2020.78
132.283	855	840	960	1015	1060	1080	830	405	895	365	660	1235	780	670	980	950	655	520	1954.1	1641.24	1764.34	1584.82	1005.26	1897.69
132.983	570	585	685	960	610	830	465	660	515	895	785	995	985	735	995	750	1075	1420	1354.02	1641.24	1318.12	1169.38	2272.09	1630.98
133.683	780	595	1165	1095	705	775	620	750	530	935	695	610	920	1050	905	1150	845	1040	620.595	1271.96	1861.78	1051.42	1733.56	1625.86
134.383	775	1220	935	565	910	480	620	685	505	785	855	840	975	680	570	1225	745	610	728.301	805.234	1564.31	1179.64	1195.03	1805.37
135.083	825	745	1080	735	580	850	625	720	355	425	660	720	1125	585	835	1020	970	1205	1502.76	1184.77	1066.81	1210.42	1082.19	1266.83
135.783	790	765	810	720	970	620	805	595	260	250	625	810	850	505	680	1060	1605	1070	1841.27	1041.16	1436.09	1297.61	1215.55	1225.8
136.483	580	655	795	1055	580	1055	745	335	775	550	785	890	755	980	805	850	995	775	1154	1251.45	1369.41	1343.77	1200.16	938.585
137.183	1500	1045	705	905	840	615	800	585	620	610	980	750	685	840	850	1240	1075	1070	1036.03	1487.38	1446.34	1318.12	1118.1	1492.5
137.883	670	545	1040	535	730	795	820	505	605	785	495	700	855	945	975	1355	680	1040	989.874	1533.54	974.487	1343.77	1097.58	1846.4
138.583	1245	510	975	1405	795	715	1160	1040	1270	1020	525	940	1190	1370	655	1265	870	780	907.812	1400.18	1195.03	1405.31	1430.96	1425.83
139.283	1195	1225	1035	410	855	585	910	690	715	785	460	650	1125	1000	1195	1065	600	745	1430.96	1954.1	1656.63	1389.93	1430.96	1897.69
139.983	535	720	415	755	735	700	650	1400	1250	815	685	855	1160	1035	1045	1070	1065	965	1641.24	1154	1595.08	753.945	1333.51	1856.65
140.683	1140	780	845	650	760	965	450	895	375	465	885	780	830	1395	1215	700	1170	995	1092.45	1128.35	984.745	1405.31	943.714	1866.91
141.383	1140	860	815	675	610	1030	800	425	355	325	780	905	690	1240	925	755	710	1295	959.101	1359.15	1287.35	1102.71	1502.76	1118.1
142.083	695	775	710	485	760	965	615	710	755	665	495	890	1110	1050	735	880	1195	680	1107.84	1543.79	1882.3	1389.93	1384.8	1846.4
142.783	425	590	1030	1140	450	1005	690	670	630	880	1075	640	1275	935	1315	920	940	755	1241.19	1251.45	1169.38	1589.95	1995.13	1748.95
143.483	1275	885	920	560	695	585	465	625	770	780	995	505	1100	870	1150	750	1695	1185	928.327	1477.12	825.75	769.332	1071.94	1892.56
144.183	440	1025	1035	1145	575	465	530	995	680	955	560	965	495	1180	1295	1105	870	880	1200.16	1169.38	1118.1	1138.61	1497.63	1784.85
144.883	1020	1010	1035	410	640	1260	890	250	700	490	625	1235	1145	685	1105	1140	1105	960	928.327	743.688	1471.99	1343.77	1995.13	1964.36
145.583	815	1030	1515	1135	770	655	680	700	740	325	875	925	1095	1195	1130	1065	690	1170	1528.41	1266.83	1215.55	1441.21	1056.55	1759.21
146.283	950	1010	925	895	665	395	410	490	1010	505	795	760	795	885	880	970	680	1035	1102.71	1005.26	1682.27	1477.12	1682.27	1333.51
146.983	765	1050	840	500	620	1030	705	660	680	510	930	870	705	1120	785	960	1255	900	1379.67	1241.19	2056.68	1446.34	1312.99	1471.99
147.683	780	1110	460	900	490	470	810	740	765	755	755	900	725	1240	750	1110	1105	1060	1441.21	1318.12	933.456	851.394	1041.16	1118.1
148.383	740	875	680	810	940	540	665	280	700	735	800	1265	415	790	690	810	635	420	877.038	984.745	1159.13	1210.42	1456.6	1287.35
149.083	1025	820	830	745	880	1180	755	620	870	805	1325	825	780	625	950	705	715	975	1061.68	1379.67	1477.12	1456.6	1215.55	1769.46
149.783	1095	515	920	710	905	775	910	690	685	1260	325	565	925	740	470	1280	1315	1150	964.23	1323.25	1143.74	2205.42	1236.06	1451.47
150.483	685	885	855	880	905	470	825	875	1345	930	600	850	855	845	925	1030	680	1055	1297.61	1589.95	1015.52	1307.86	1241.19	1492.5
151.183	1090	1180	1335	905	1160	850	840	585	270	435	475	830	1585	780	440	1085	1095	1135	1369.41	1328.38	2005.39	1020.65	1379.67	1723.3
151.883	1020	755	700	1345	1005	1070	975	800	585	535	810	660	565	1090	875	680	840	950	984.745	1020.65	1220.67	1307.86	1225.8	1097.58
152.583	815	1430	880	575	1110	625	590	655	840	950	1295	1445	825	885	1215	880	940	880	871.91	836.008	1030.9	1589.95	1277.09	1831.01
153.283	935	745	900	1245	1100	1535	665	935	535	465	575	545	1145	1185	600	900	660	805	964.23	1492.5	1041.16	1713.05	897.554	1436.09
153.983	580	785	1185	380	1485	680	1360	630	940	315	880	645	685	1140	835	585	740	1035	1851.53	1230.93	892.425	1636.11	1672.02	1420.7
154.683	940	510	805	1005	925	1145	845	690	650	570	515	1120	750	1285	1010	1585	1060	555	820.621	1461.73	1610.47	1195.03	1641.24	1487.38
155.383	955	1005	855	1055	695	370	660	620	475	970	1325	1045	680	1830	760	425	1270	1215	1354.02	1559.18	1138.61	1420.7	1543.79	1200.16
156.083	810	890	1110	610	630	680	1025	945	1010	615	405	845	975	1105	770	975	1165	1250	1364.28	1241.19	2456.73	1420.7	918.07	1338.64
156.783	980	930	455	1365	635	535	785	1270	770	610	370	605	1010	890	845	640	1065	770	723.172	836.008	1913.07	1348.9	1502.76	1343.77
157.483	1255	575	845	1190	870	765	970	505	665	685	735	1190	720	1180	685	1195	1235	1105	1672.02	794.976	1379.67	1502.76	1195.03	1872.04
158.183	1080	960	590	1025	635	1165	800	480	715	840	920	1030	720	840	1125	1265	1170	1380	1461.73	589.821	1584.82	1205.29	1266.83	1948.97
158.883	940	550	420	735	1165	745	355	610	495	560	840	550	780	535	585	655	865	1115	1082.19	805.234	1436.09	1184.77	877.038	1610.47
159.583	1070	955	975	1130	1315	630	695	870	1205	1150	635	1230	735	1170	735	560	1265	865	1143.74	1354.02	1323.25	794.976	1292.48	1528.41
160.283	1110	1380	980	845	925	880	860	855	800	475	910	385	510	1360	875	1090	1115	615	1010.39	1251.45	1579.69	1118.1	1200.16	1036.03
160.983	1185	925	1115	740	1050	880	790	1005	580	940	720	720	1715	635	895	1285	660	1340	1010.39	928.327	1061.68	1154	1261.7	1918.2
161.683	555	730	915	1305	1080	810	385	575	610	960	925	385	520	600	580	1030	780	1145	1246.32	1159.13	1010.39	2041.29	995.003	1148.87
162.383	1075	750	860	540	645	1025	895	710	945	595	720	1345	1105	1025	505	695	520	930	1261.7	1574.57	1815.62	1200.16	1430.96	1051.42
163.083	745	630	820	1165	595	930	290	640	640	705	490	1115	1150	565	885	745	560	1220	1784.85	733.43	974.487	1579.69	1297.61	1641.24
163.783	715	1315	435	515	615	990	865	565	550	845	1175	250	890	1480	555	1360	765	980	1297.61	1236.06	1015.52	1379.67	1302.74	1400.18
164.483	1180	890	885	865	615	675	430	1195	370	570	585	760	820	980	810	1320	1165	1230	1051.42	1436.09	928.327	1112.97	1128.35	1307.86
165.183	745	935	860	570	970	810	435	615	970	745	820	915	870	1015	1380	810	475	1080	1487.38	1112.97	1077.07	1348.9	1887.43	1805.37
165.883	1540	665	1135	805	905	1315	925	745	595	460	1005	815	1035	485	815	680	385	1120	1328.38	1087.32	1502.76	1071.94	1041.16	1687.4
166.583	815	1190	970	770	575	800	650	760	1045	750	325	430	915	860	1070	680	805	1155	1118.1	784.719	1651.5	1102.71	1271.96	1861.78
167.283	1045	1040	700	1135	735	540	840	490	510	615	1140	1445	505	1185	925	1085	965	1210	1277.09	1461.73	948.843	1277.09	1030.9	1723.3
167.983	1000	600	1060	545	875	1200	1215	510	500	690	800	1110	1290	1110	1065	920	810	880	1205.29	1246.32	1543.79	1092.45	1548.92	2236.19
168.683	1240	1045	1410	580	910	560	735	890	650	985	550	1235	705	905	1105	830	1085	790	1184.77	969.358	1266.83	671.883	1236.06	1661.76
169.383	1065	665	680	1075	685	710	770	685	610	715	705	770	1055	1030	785	730	1165	1020	2061.81	1410.44	753.945	928.327	1128.35	1071.94
170.083	995	940	715	1705	1540	645	770	760	1080	515	665	725	870	705	1325	635	555	1590	1436.09	702.657	1661.76	1225.8	1846.4	1518.15
170.783	710	1175	1330	1345	530	910	830	845	685	730	545	1015	900	815	555	1130	1240	1200	1015.52	1036.03	1466.86	1256.58	1097.58	1764.34
171.483	910	840	880	715	960	835	1255	780	490	645	990	970	1440	1005	1190	1105	910	945	1015.52	646.239	1318.12	1728.43	1195.03	1533.54
172.183	1210	500	1415	1390	820	730	635	955	870	645	645	790	835	1385	565	1045	910	510	1092.45	1241.19	779.59	1297.61	1297.61	1071.94

## Sheet: 4E.2
cyto neg 0.1				cyto ethe 0.1
1.00029	1.02241	0.990582	1.01466	1.22453	1.22704	1.16824	1.28974

## Sheet: 4F.1
time, s	ctrl						ctrl + H2O2						ethe1						ethe1 + H2O2
0	1135	725	1115	620	580	700	980	640	740	795	910	1005	490	775	725	910	560	760	1030	570	810	755	905	1305
42	880	545	800	475	640	725	550	770	530	365	880	750	480	430	750	755	660	490	715	810	835	775	650	705
84	275	825	495	680	340	465	560	465	540	750	720	905	575	725	430	315	635	510	505	410	685	485	645	515
126	745	290	375	780	680	645	540	350	690	610	790	585	210	980	460	255	820	655	425	675	480	765	440	585
168	375	375	415	465	485	745	500	340	390	540	670	455	550	310	455	165	405	510	360	855	285	720	400	370
210	485	555	365	365	520	710	550	565	350	290	565	315	310	470	565	465	515	810	280	300	390	405	425	505
252	830	545	420	310	680	350	395	570	480	535	1105	480	125	360	385	395	680	480	550	550	350	390	375	635
294	825	440	560	435	395	435	180	675	605	345	315	510	390	260	480	205	420	270	290	445	345	330	715	535
336	415	480	415	460	450	375	280	530	500	540	475	140	545	300	210	260	315	350	345	355	425	315	390	595
378	285	485	715	380	465	390	150	305	520	390	420	490	160	420	215	335	680	365	365	630	320	245	575	285
420	675	515	525	340	600	365	415	95	690	155	480	520	340	390	225	465	280	340	270	300	535	395	520	395
462	205	860	440	235	290	625	500	435	405	185	430	380	115	530	245	200	345	410	560	95	275	410	220	200
504	240	175	350	415	260	390	115	475	65	460	640	550	140	330	510	40	495	680	330	540	480	220	70	265
546	365	320	370	145	170	185	85	55	430	595	375	250	80	330	510	285	180	125	110	425	660	110	85	305
588	170	590	385	170	255	365	410	320	325	450	225	340	115	475	315	515	525	365	410	380	115	355	390	355
630	290	360	90	305	540	330	500	430	540	340	225	720	540	395	305	305	190	365	380	495	295	595	450	150
672	950	590	240	705	245	285	320	350	720	375	390	680	390	495	280	100	25	310	455	425	335	175	310	560
714	325	245	350	225	275	375	225	500	375	100	655	775	110	260	195	85	270	555	870	180	340	415	210	330
756	100	550	625	450	325	425	340	495	635	395	510	330	200	270	510	45	335	355	330	110	205	190	415	320
798	400	470	255	420	310	330	285	385	185	65	340	350	100	365	125	280	130	430	275	205	260	135	665	510
840	220	230	350	805	250	535	500	335	890	240	320	485	155	515	290	250	360	360	350	435	360	545	175	75
882	510	345	555	465	320	765	415	550	145	450	1335	375	255	180	370	185	460	435	485	345	265	290	575	430
924	400	515	365	300	520	245	505	575	240	325	555	175	245	105	340	190	355	725	50	245	475	245	135	505
966	480	150	170	485	405	455	245	455	855	380	500	460	330	465	415	110	515	210	420	155	390	515	415	130
1008	315	490	195	420	565	310	370	160	330	350	625	500	95	300	285	135	385	430	200	405	205	540	295	385
1050	590	375	295	885	495	370	610	230	435	330	305	415	260	330	320	50	330	345	550	515	480	650	480	355
1092	480	610	535	730	195	470	300	170	305	190	555	625	355	280	415	160	655	305	230	345	480	580	440	540
1134	500	510	645	345	355	470	595	630	475	615	460	715	85	345	870	225	475	530	390	235	295	565	500	440
1176	620	725	240	270	445	505	425	215	380	355	545	475	440	345	760	340	340	260	520	440	290	435	335	245
1245	1170	1615	1375	1010	705	1320	12735	12260	12385	14040	11895	12520	870	720	1735	500	845	645	7500	7520	5920	6950	6815	6725
1287	725	750	875	800	665	575	14540	16470	15320	16810	12200	16360	345	775	650	810	1125	585	9305	8965	7485	7435	8795	7155
1329	645	665	520	505	850	240	22895	18350	19045	18145	17200	18945	500	620	710	250	540	720	8650	9425	10000	8490	9420	8750
1371	820	330	375	600	525	705	21600	19960	17700	20500	17370	19855	415	915	825	470	740	595	9460	10075	10105	8540	11325	8970
1413	300	390	405	440	440	620	21815	18770	18655	18075	17915	18540	280	390	400	130	555	460	7335	10740	9860	9405	8810	7000
1455	295	555	775	600	805	565	19095	18740	17825	16195	15985	17160	380	395	190	650	675	935	8080	8360	7485	7330	7765	6615
1497	875	565	370	495	820	655	16955	15055	13730	14780	12910	17215	305	300	640	110	800	650	6280	7675	6565	7895	7400	6120
1539	700	510	505	640	715	445	14970	13285	12290	12265	12730	11715	185	280	400	495	700	670	6240	6920	6220	6380	8450	5245
1581	555	625	855	495	605	475	12060	12205	11865	11670	11015	11870	220	490	300	350	480	530	6225	5590	6990	5815	6620	5715
1623	665	1060	355	660	510	695	10450	10815	10725	9455	11465	9795	455	450	355	245	475	440	5840	6015	5085	6345	5440	4005
1665	805	515	560	575	375	555	11135	11395	10935	9955	9080	8640	90	745	600	365	345	565	5085	6300	4790	6200	5880	4760
1707	465	425	310	540	450	565	9540	10060	9885	10865	7935	10100	110	585	385	100	345	250	5080	5110	4975	5635	4320	4760
1749	700	360	390	310	765	370	8790	8855	9100	9220	8090	10265	145	930	565	370	155	665	4440	4150	4760	5215	5105	4315
1791	715	490	840	475	360	380	10115	10835	9195	10315	9120	9520	280	640	320	365	595	575	4250	4180	4625	4845	5090	4255
1833	980	405	650	1080	360	735	9140	9180	8330	9600	9050	10585	25	385	200	35	780	545	4320	5120	5635	4010	4785	3725
1875	640	290	615	880	375	530	9895	10200	8620	9525	7755	8520	340	510	905	245	335	415	3555	4415	4640	3995	5110	3745
1917	645	700	320	500	420	510	10355	10010	8785	8670	8970	8815	35	480	600	155	310	375	3610	5315	4295	4695	4545	3625
1959	810	625	850	770	480	775	8925	10785	9875	11080	8700	9655	120	235	770	130	585	890	5265	4455	4255	3825	4795	3845
2001	1185	785	720	590	700	1050	9070	11135	8690	10130	9945	8770	280	595	520	200	330	555	3940	4585	3730	4425	4765	3585
2043	600	700	605	290	645	900	10440	10515	9965	11800	9460	10455	350	465	575	270	635	425	3990	4195	4895	4040	3735	4665
2085	670	875	370	80	1000	420	10270	11785	9845	9990	11005	11275	345	670	235	225	555	270	4230	6315	4100	5350	4995	5185
2127	1060	850	555	770	615	665	11010	10110	10240	10455	11630	9655	375	500	575	315	785	460	4180	4830	5185	4535	5115	3605
2169	620	855	445	685	530	395	10100	10710	10130	12430	8830	10085	140	705	505	210	190	560	5455	4700	5145	4650	4285	3920
2211	370	465	595	615	745	330	11125	11240	10065	13045	11495	9920	250	735	600	195	425	970	4085	5395	3830	4230	4325	3835
2253	570	540	890	760	655	600	12075	12935	10615	12210	12330	11440	230	850	490	290	790	520	4510	4695	5065	4680	4625	4580
2295	550	640	350	445	465	710	12250	13535	9980	14440	10345	9870	115	650	675	125	635	430	3910	5775	4310	5860	4840	5230
2337	1425	640	1165	520	500	385	12275	14200	11520	14595	11785	12960	175	425	915	325	520	585	4445	5535	4485	4645	4540	3725
2379	535	705	970	760	260	610	12675	12930	11855	15340	12420	12290	440	715	640	150	550	600	5505	4985	4310	5320	4465	3855
2421	870	710	900	780	275	725	14975	13865	13230	14640	12560	14440	45	610	650	185	630	330	5390	4405	5245	5000	4665	5045
2463	905	540	545	765	770	965	16445	13510	13070	16035	12880	13150	250	770	445	185	275	910	3985	4780	5525	5800	6310	4575
2505	470	650	740	730	510	1105	15215	13800	14640	14755	13895	13985	460	320	500	160	1040	670	6295	4535	4235	5215	5500	4410
2547	905	370	600	505	455	965	16100	16220	14845	16270	14590	13020	145	405	490	285	630	675	4310	5075	5025	5450	4445	4125
2589	485	780	810	410	545	720	16720	15690	14395	18975	14750	13520	145	840	650	205	480	525	6145	5385	4230	5440	5765	4110
2631	275	450	540	760	1015	720	17140	18390	16165	18070	14740	13165	155	845	445	90	530	380	5120	6350	5885	5085	5445	4925
2673	795	595	375	620	790	610	17390	17665	17330	19905	14960	18100	250	620	345	125	600	250	5175	4480	4590	4900	5200	5145
2715	795	730	1160	795	735	1105	18550	19130	18360	21760	16455	15100	45	285	405	310	390	1035	5605	5015	4180	6260	7195	4525
2757	690	980	420	645	690	725	20365	18705	15950	22140	17870	16600	685	535	795	30	400	415	4835	7135	6280	5530	6635	5070
2799	615	405	950	715	875	620	20230	20580	19635	24350	17265	16425	230	290	900	30	520	765	5260	6535	4480	5355	5220	6555
2841	720	1000	460	1395	665	685	20820	21510	17725	24190	18550	15965	265	880	525	130	310	515	5110	5190	6030	6680	7190	4930
2883	985	570	790	830	575	610	22260	22845	21100	23300	22025	17460	285	505	805	220	500	550	6340	6965	5830	7230	6325	4840
2925	1250	585	735	395	1500	870	22500	20670	21865	22870	19245	17195	385	60	495	205	715	1005	6775	6585	7035	5385	6935	5815
2967	1030	515	745	540	490	365	22320	25755	21045	25925	21335	19600	310	570	320	235	390	765	5755	6100	6115	5170	6765	5695
3009	485	740	815	525	450	895	25380	24000	23085	25890	22715	18825	95	605	640	30	315	765	5720	6765	6290	5590	7530	6235
3051	860	720	715	735	750	830	24020	22380	26055	25825	24395	17335	235	745	330	245	765	790	6305	5765	7050	6730	7660	4980
3093	670	1245	855	750	580	1055	29095	26270	22340	29835	23320	21025	120	795	710	150	275	770	5665	7020	5765	5970	7955	5295
3135	660	1070	830	805	775	460	25990	24270	27815	27290	21530	20070	145	1020	385	120	965	920	6940	6820	7250	6530	7710	4995
3177	760	1255	420	865	555	1285	25795	27145	25405	29395	24695	19900	255	915	525	240	830	800	5840	7105	6265	6870	6030	6135
3219	450	805	635	540	745	825	26455	26830	27655	29275	26225	20300	130	925	745	270	900	745	6370	6110	7150	9220	7575	5385
3261	825	800	355	790	710	875	28495	27560	26490	29390	26690	19045	140	850	680	220	530	1085	6630	7355	5920	8380	5600	5385
3303	640	430	855	620	790	960	29190	26980	26215	32655	23075	21130	275	325	505	170	415	365	5785	6705	6715	5925	6960	5360
3345	840	1010	825	540	615	595	26765	28340	23445	31235	25110	20775	140	635	1120	130	595	1005	5395	6940	6170	6145	7380	5275
3387	685	755	610	945	810	945	30550	29490	28500	30655	26450	21315	45	655	915	170	1275	850	6620	7000	6285	6840	7085	5585
3429	490	765	730	830	925	590	29245	28450	22895	29315	26175	18975	140	600	850	5	1065	890	5120	7385	6660	5695	7255	6090
3471	845	630	945	630	675	615	28220	29875	27775	27760	23470	19285	80	385	705	245	940	920	7755	7645	6120	6720	6985	4865
3513	565	720	830	680	860	605	29185	31345	25740	28370	24440	19665	290	610	600	165	585	940	5965	5985	6330	7240	7240	5075
3555	1105	1645	580	930	660	1010	28830	29175	28345	29490	25840	19270	260	590	845	415	450	685	6420	5505	6435	6450	6990	6270
3597	730	740	790	355	850	850	26840	28395	25360	29095	26765	19970	360	800	595	320	840	1290	5735	5745	6240	8425	7245	5770
3639	550	1015	780	1300	1110	805	30390	28120	27205	31330	23640	18445	245	565	525	265	845	875	7260	6715	5610	7745	6190	5060
3681	550	1360	1080	980	555	840	26310	29380	27840	27550	24685	20355	435	755	795	285	715	700	5325	5920	5165	5535	6825	5160
3723	1020	545	635	1135	510	880	26230	28945	24855	27830	22260	18615	145	1020	770	375	880	645	6710	5930	6245	6820	5730	5475
3765	695	1045	375	705	1045	805	27775	26735	24470	25465	21270	17520	70	910	1055	310	705	1115	5940	6945	6595	7050	6880	6110
3807	460	625	975	640	785	960	25590	26405	22690	26315	22080	17220	200	765	1045	285	645	440	6210	5985	5995	6895	7685	5700
3849	985	600	865	890	585	805	26080	25035	24275	24515	19470	16790	330	815	275	345	840	1005	5240	6960	7545	6610	6180	5665
3891	520	950	765	710	580	900	23945	23570	23540	25090	17740	17150	340	990	1115	315	755	360	6065	5965	7555	6895	6460	4345
3933	1210	810	795	760	1045	840	24530	24220	20975	24595	22000	16800	185	875	1180	350	1160	960	6740	7480	7315	6845	6705	5635
3975	715	1115	935	925	1040	490	23325	20950	22990	22905	17075	14675	210	555	600	465	865	1160	5535	5590	6340	6420	7275	3950
4017	640	715	580	575	590	1065	22020	22840	21450	20300	18695	12795	250	505	665	235	835	860	5740	5605	7200	6495	6525	4660
4059	285	490	810	560	1085	870	21860	22950	17875	21790	17045	12915	290	670	735	165	840	965	6055	5945	5625	6385	7285	4780
4101	815	770	1010	905	925	755	22265	20460	19790	19800	17575	13475	385	860	590	670	815	710	5690	5755	5055	6030	8175	6605
4143	725	460	1115	805	500	835	18895	21080	18565	20215	19015	14440	240	845	450	565	830	605	4770	6175	6995	5800	6070	5615
4185	730	900	930	600	405	745	20485	19330	16900	18205	13615	13295	320	520	770	235	1500	875	6895	5920	5590	6140	6020	5290
4227	735	895	1210	910	685	800	17880	17640	16035	18400	16485	11785	455	550	480	40	905	1180	5425	6315	5775	6575	5765	5805
4269	840	560	690	685	595	865	19960	16915	15625	15595	14005	12745	395	1060	490	225	455	1210	4555	5985	7365	6475	5670	4655
4311	1280	530	880	955	985	680	17830	17440	14755	16820	13590	13980	395	935	725	155	1105	645	5970	6505	6030	6095	5940	4190
4353	950	605	1090	760	700	1260	17555	14610	14495	16325	13190	13235	95	1090	1000	110	665	840	5935	4720	5510	5930	6195	4695
4395	765	1065	655	530	670	690	17000	17000	14335	16585	13565	11515	345	620	620	335	815	530	4015	5370	5930	6935	6500	4300
4437	890	660	865	725	580	775	16025	17030	13995	15345	12110	11230	265	785	710	255	1225	1160	4490	5700	5685	5740	6665	3770
4479	555	550	740	925	965	445	17125	15370	14150	14760	12090	10000	230	765	1160	125	510	800	4800	6525	5110	6975	6100	3680
4521	900	990	740	535	685	870	15525	14985	11470	14350	12475	12000	375	845	475	85	575	530	5025	5160	5855	5250	6455	3305
4563	520	910	475	920	865	775	13370	14920	13300	12620	11875	9665	340	720	1065	260	910	625	6350	5700	5370	5795	6240	5050
4605	845	720	1185	585	370	570	15425	13065	12875	12485	9970	8925	310	585	775	395	665	935	4375	4120	6535	6945	6175	3560
4647	985	600	845	560	890	945	13670	13060	10430	12765	10585	9215	135	655	820	200	885	790	5200	5945	5395	7125	6790	4900
4689	870	985	770	965	485	825	14680	12270	12340	13235	10385	8705	190	760	550	50	860	850	5180	6250	6355	7640	5880	3895
4731	710	590	930	740	870	795	12500	11465	11350	11000	9630	9110	190	820	1180	140	1045	985	4585	4925	4980	7535	5115	4045
4773	590	1205	955	205	680	620	11170	12930	10645	11225	8310	7955	145	830	585	435	600	1315	4910	5945	5475	5515	6040	5005
4815	920	1155	885	615	705	750	12895	11100	9425	10020	8615	9235	225	725	635	70	545	1090	4910	5285	4630	6170	5850	5030
4857	975	640	1260	875	710	1275	11855	12575	11270	10330	10105	8290	365	935	1000	200	550	1305	4980	6010	5325	6270	6610	4700
4899	415	970	945	845	790	1155	11950	11260	11100	9100	10590	10435	325	800	680	125	640	1430	5605	6605	6470	6145	6245	4060
4941	800	725	870	1080	1025	875	11875	9715	8985	9560	8700	7945	300	575	535	95	805	685	4765	5875	5585	5565	5995	4570
4983	690	960	1300	730	615	1160	10195	11045	7605	9140	8255	8155	170	1090	745	90	885	945	5595	6300	4590	5600	6460	3345
5025	640	620	1000	995	565	1050	10750	9680	9345	9255	8590	9110	255	735	500	100	735	495	5110	5550	5185	6460	6115	5240
5067	650	825	530	645	900	625	9930	9050	7835	8815	7865	6965	430	730	990	160	730	715	5495	5120	6165	5510	5650	4060
5109	835	545	465	715	760	820	11600	9605	8815	8470	8100	7245	170	545	660	215	510	1255	6005	6155	4845	5085	6590	4780
5151	760	680	970	1090	765	830	9340	8070	8680	8985	6890	7400	255	525	520	205	630	610	4770	5850	5810	5475	5305	4335
5193	625	635	1055	775	575	975	10030	8855	9050	7390	6925	7685	290	705	735	10	970	1160	5935	5730	5520	7870	6110	3895
5235	845	865	1080	865	370	1115	10750	9150	8340	8105	7660	6775	205	585	1200	360	785	780	3915	4605	4610	5240	5240	5285
5277	1040	865	790	1525	770	1100	9440	8015	6380	8275	7650	6420	170	575	805	40	735	805	4630	5910	5385	6075	5090	4190
5319	805	1420	740	875	645	570	9595	9390	8615	7405	6175	8275	460	455	1130	200	290	1095	6095	6545	5225	6480	4880	4320
5361	1095	595	1095	830	655	755	8785	7360	7915	7930	7420	6600	300	785	1240	315	830	925	4885	5105	4815	5255	6795	4690
5403	915	1250	390	710	675	780	9410	8980	7930	6175	6600	6590	170	555	1435	75	920	470	4775	4860	4825	5065	6310	4235
5445	815	890	925	715	635	840	7690	7075	6395	7340	7070	6345	445	535	520	105	865	990	4745	5675	6295	6320	5985	4570
5487	535	880	1195	630	435	1005	8320	6945	7040	6940	7195	6285	270	830	695	295	930	1135	6090	5700	5135	5285	5645	3935
5529	380	730	1205	745	645	920	8685	7360	6650	7175	7140	6360	145	545	645	260	835	945	3980	4415	5405	5250	4650	4625
5571	350	750	740	600	805	760	6605	8005	7340	7485	7105	5165	405	725	455	75	1255	965	5510	5120	5705	5775	5240	4345
5613	1355	545	925	605	550	980	8020	6490	7840	6160	6215	5615	215	525	650	100	815	1040	5575	3535	5130	5285	4800	3560
5655	785	770	1110	845	645	1160	9125	6730	5955	6700	6775	6285	80	615	585	455	850	1040	4135	5125	5055	4520	6015	3890
5697	900	915	505	370	765	1140	6995	7150	5770	6575	6140	5670	190	880	860	205	795	775	5160	4960	4735	5275	5040	3815
5739	605	695	710	885	550	930	8690	7675	7775	7430	6110	5520	215	1000	775	460	395	1025	4530	5510	5180	4510	4455	3190
5781	660	950	315	1480	280	590	6530	7555	6725	6005	5950	8470	720	710	1240	315	525	790	5520	4625	5985	5950	4535	4695
5823	1050	1040	835	685	575	450	7615	6800	5310	5655	5695	5340	445	700	1030	455	915	635	5190	4620	6575	4810	6525	4040
5865	815	930	835	370	630	1230	6305	7075	7280	7415	6260	5025	310	1005	1045	165	680	810	4975	6475	5345	4995	5375	4415
5907	1270	815	745	855	1000	1160	7640	6555	6040	6660	6535	6105	340	840	780	205	370	765	5410	4425	5295	5275	5065	3965
5949	515	490	1365	375	635	565	8215	6795	5320	6700	5240	5065	510	850	1005	140	870	815	4385	4780	5630	4775	4510	3880
5991	1030	1235	840	595	545	780	7380	6255	5160	5615	5625	5880	345	1020	915	320	995	775	4125	4535	5295	6140	5065	4045
6033	845	650	940	630	1165	910	5755	6200	6765	5925	4840	4445	235	650	870	495	420	835	4275	5280	5460	5265	4955	4365
6075	1025	790	615	1005	815	650	6740	6955	6260	5660	5465	5385	170	870	795	315	595	655	4405	4450	6090	6010	4500	4955
6117	700	650	1025	540	715	900	7770	5785	6435	6020	5515	5560	200	730	1085	205	730	780	4925	5010	6155	5335	5075	4255
6159	575	590	635	990	760	1190	7725	5600	6745	6415	6755	5215	215	490	670	190	975	875	5255	4075	6250	4800	4910	4560
6201	720	450	1575	970	835	685	6115	6915	6510	5715	4520	6075	250	535	640	375	800	1045	3890	5465	5305	4915	5335	3535
6243	1020	770	640	965	800	840	6565	7675	4910	6235	3990	5175	455	810	815	170	650	1030	5095	4020	4115	6265	4510	4100
6285	660	750	795	455	450	715	6465	5130	5530	5480	5290	5935	420	1150	1070	360	700	880	5335	5495	5800	5430	5310	3745
6327	795	830	705	690	705	725	7050	6475	6155	6235	3305	4590	400	1060	325	255	840	1100	4255	4700	5410	5330	4525	3775
6369	800	965	700	980	840	400	7525	5880	5170	5325	6015	4510	510	930	745	380	865	605	5320	3820	5295	5025	5245	4490
6411	1140	460	705	375	340	570	6120	5520	6565	6215	5995	5745	465	995	835	350	1325	845	4930	3985	5330	5500	4695	4285
6453	865	955	725	1480	785	1100	5895	4660	5780	4500	5260	4885	345	735	760	330	620	1045	5245	4460	5105	5590	5750	4140
6495	775	775	750	375	765	955	7130	5305	5785	5885	4845	4705	400	820	840	230	1465	1465	4330	6030	5145	5460	5540	4025
6537	1335	810	845	545	600	810	6775	6380	5695	5110	4745	5855	255	905	975	95	680	1035	5375	4955	5570	4550	5375	3905
6579	1145	690	1145	725	785	325	5670	5310	5800	4570	4415	5975	300	600	935	325	615	1055	3915	4320	5205	5565	4740	4380
6621	1300	450	485	715	825	1025	6340	5100	5000	4930	3850	4255	275	410	730	480	740	1135	4180	5245	5160	5935	4195	4215
6663	855	565	670	530	935	1165	6395	5300	5310	4670	4385	5420	345	835	1270	330	705	995	4410	4975	5375	4345	4540	3950
6705	565	785	1120	970	1085	825	5380	4605	5045	4775	4910	4370	430	790	805	265	635	680	4085	5015	5185	4300	3690	3915
6747	860	840	820	555	1260	825	5630	4525	4945	4595	4445	5140	505	1330	1350	300	880	685	4830	5185	4735	4505	4135	3825
6789	1420	515	370	1360	1135	1115	4755	5210	5600	5285	4255	4625	590	1220	835	95	615	915	4840	4965	4295	5375	3325	4130
6831	1035	920	690	450	465	1075	5330	5020	5345	4755	5205	4455	450	490	700	300	400	920	5470	5480	3560	4575	4235	3395
6873	760	865	890	625	740	1125	4495	3865	4900	4050	4130	4825	345	955	945	300	845	870	4315	5145	5285	5450	4235	3180
6915	600	1530	735	1225	700	725	5150	4735	4175	5600	4165	4935	285	1340	440	655	1065	1055	4735	5985	5065	5920	5065	4235
6957	645	880	705	625	1080	1145	6570	5715	5160	5045	4510	4630	295	680	815	880	555	1425	4250	4930	4595	5690	5540	4850
6999	405	960	1030	950	1085	550	5650	4205	4665	4920	3865	4380	320	795	845	325	655	1390	5020	4335	5195	5430	4860	3960
7041	850	950	940	750	1250	1155	5525	3910	3785	4815	4495	3780	145	1270	1075	120	1045	655	4230	4810	4735	4440	3340	3500
7083	990	830	645	545	1230	1205	4420	5710	5590	5460	3785	4140	135	705	555	310	1035	870	5220	4110	4285	5385	4755	3335
7125	980	650	1335	560	470	470	5130	6075	4510	5030	4305	4485	250	560	680	435	1270	1160	4395	3565	3755	5125	4260	3875
7167	510	680	1020	965	785	1015	5460	5095	4860	5005	4725	3775	370	1165	640	455	1325	1005	5560	4040	4195	5470	4485	4560
7209	970	1105	1370	800	980	765	6045	5245	4930	4955	4380	4645	145	1250	475	350	1165	1010	4600	3800	5260	4550	4435	3815
7251	930	765	1190	790	1000	855	4705	6505	6035	4735	3375	5305	190	465	925	320	835	560	5790	4935	5330	5045	3930	4375
7293	800	565	800	955	935	685	5605	4750	4990	4545	3480	3575	260	820	975	380	865	1580	4125	3940	5135	4980	4720	3655
7335	1105	955	875	795	800	870	5375	4620	4890	4475	4500	5250	280	985	1385	440	1220	1390	4760	4515	6470	4105	4350	3650
7377	890	1015	1270	950	890	930	5175	4485	4125	3675	4425	3675	395	1075	500	315	1045	1270	4930	4110	5490	5110	4680	2900
7419	845	880	1020	620	725	850	5495	3465	5620	4935	3950	5350	410	865	950	520	435	860	4350	4975	4065	4170	5180	4060
7461	1200	1120	490	730	1025	930	4755	4380	4630	4535	3960	3735	360	685	615	525	1190	1185	4645	4270	5230	4775	3965	3220
7503	730	670	745	535	600	970	6440	5085	4435	4745	3515	3300	205	850	735	350	675	900	5595	4860	5180	4855	3935	3045
7545	670	1170	805	765	915	1055	4980	4785	6185	4390	4050	4625	330	905	1130	285	1255	545	4565	5065	4385	4675	4710	3895
7587	1105	955	745	685	535	905	5385	3790	3785	4025	4640	4770	265	535	625	330	905	1295	3575	4175	4600	5045	4355	3405
7629	1235	1310	880	735	440	300	5355	4425	4550	4715	3100	4375	325	670	920	225	880	1330	4300	4550	4990	5065	4915	3625
7671	795	815	900	975	615	810	5160	4035	4145	3810	4580	4055	755	550	685	600	1490	1400	4230	4360	3670	3810	4235	3565
7713	710	915	1785	520	1090	895	4135	4085	3685	4280	4450	4285	480	800	990	255	680	1200	4300	4550	3400	3855	4040	3260
7755	995	705	975	695	450	400	5370	4170	5115	4460	4135	4215	435	960	1205	280	715	845	4160	4620	4210	4350	4200	2410
7797	1125	710	1085	660	625	805	5160	4185	4015	3685	3820	4160	240	715	1355	390	1375	1025	5330	4685	4145	5365	4005	3860
7839	970	990	700	545	770	730	4415	4595	4665	4055	4030	3380	325	755	1005	115	1110	935	4710	4935	3860	5260	3600	3205
7881	680	635	985	790	685	1210	5770	4565	4910	3705	3310	3590	360	1065	580	405	1075	880	4030	4365	3025	3315	4320	3720
7923	745	635	925	845	1100	1330	5185	4995	4265	4465	3790	4375	595	790	1000	215	1320	705	4245	3575	4220	5250	4745	2995
7965	1585	1165	765	940	1070	1010	4560	4050	4755	3725	4315	4340	595	305	895	135	685	775	4690	3510	5035	4625	4140	3325
8007	840	830	640	635	805	335	4715	4465	3780	4755	3910	4265	275	990	935	400	1135	1160	4325	4875	3555	5235	3520	3360
8049	1105	1085	655	550	740	1120	5120	4300	3490	4760	3715	4590	235	1015	880	100	785	1150	4170	4680	3790	4630	4300	3680
8091	1100	450	690	1155	645	1095	4800	3835	3905	4565	2830	3820	265	915	680	350	515	835	4650	4475	3750	4565	4185	2745
8133	1100	1285	1090	565	465	615	5150	4630	4050	3850	4670	3885	785	945	660	220	1025	765	3830	3385	3275	4110	5660	3805
8175	1130	845	845	1150	560	940	4195	4500	4420	3340	3770	4745	585	645	885	515	820	1160	4955	5190	4310	5110	5375	3365
8217	1235	885	1350	665	865	1080	4885	3820	4780	4135	3500	2880	345	1060	1110	360	855	1390	4430	4060	4215	4100	4245	3480
8259	955	680	1075	595	790	890	5525	4295	4795	4295	3805	3605	295	1050	1015	255	830	1360	3420	3485	4095	3735	4700	3420
8301	1240	950	1255	885	780	965	3225	4550	3465	4180	3170	3505	630	800	865	620	965	910	4005	4715	3605	4795	3585	4085
8343	905	400	1415	1250	760	1525	4640	4980	4020	4225	3515	4225	635	735	585	250	1440	1215	4005	3940	3935	4740	4820	3945
8385	1310	780	1650	1135	725	1270	4350	3325	4525	4140	2245	4275	85	895	1025	550	840	1070	4440	4205	4375	4385	3695	3280
8427	650	950	800	740	905	1330	4445	4365	3775	3110	3325	3605	470	1100	1035	375	910	1000	4395	4360	4105	3685	5550	3330
8469	910	765	1095	925	1015	975	3470	3900	4245	3480	3735	4285	215	1125	945	425	1140	865	3965	5085	5105	4625	4015	3545
8511	1090	890	870	935	645	720	5150	3805	3715	3375	3415	2895	475	1555	1000	330	1060	1435	3780	3725	4550	4345	4475	3245
8553	820	1200	785	945	775	910	5060	3560	4585	4835	3730	3555	555	730	385	595	1060	950	4250	4035	4115	4380	3745	3460
8595	880	1435	765	805	1775	1055	4500	4630	4285	3705	3640	4595	380	595	1405	175	1090	1435	4520	4980	4890	3445	3735	3350
8637	1300	1040	1135	835	1240	700	5585	4325	4460	3990	4120	4725	305	1320	1245	405	920	875	3860	4375	4605	4830	4595	3930
8679	735	1010	930	1325	1170	1185	4700	4165	3590	4460	4125	4615	395	1300	915	530	695	995	3715	4320	4715	3770	5180	4335
8721	760	1140	400	855	445	935	4810	3755	4275	4990	3830	3450	420	1185	1050	335	1235	1610	3950	3960	4470	4305	4690	4125
8763	905	1090	1020	1085	625	1085	4285	4245	4335	3645	3945	2990	495	1240	1210	120	1310	965	3415	3995	4060	4365	4905	3455
8805	685	1310	985	1315	1750	1075	5430	3630	3180	3975	3500	4215	305	870	1325	330	895	870	4165	4225	4220	4540	3500	2760
8847	1295	1100	1435	1135	485	1115	4195	3165	3775	3880	2635	3655	165	975	780	265	970	1535	3265	4105	5035	4525	4900	3285
8889	870	1460	1255	1255	1165	535	4820	5140	3455	4125	3940	3285	625	1015	1530	550	1185	1090	3825	4375	4240	5925	5060	4325
8931	680	670	1345	900	930	705	4855	4210	4135	3950	3120	4520	265	1305	785	190	795	1285	4555	3845	4390	4765	4050	4550
8973	850	1010	1040	1045	1405	915	3930	4665	3260	4105	3635	4665	675	1075	1095	490	685	1380	4830	4445	4055	3475	4210	3325
9015	1380	540	1025	1105	1175	935	4000	3405	3920	4365	4360	3960	500	845	835	380	940	1025	5270	4100	4090	4005	3280	3385
9057	1200	975	1050	1120	800	1090	4595	4430	4060	4195	4140	3145	380	1195	590	355	735	1225	3890	3705	4285	4275	3665	3285
9099	1300	1230	845	1105	1210	1225	4785	3780	4425	4370	3225	3650	345	1275	935	415	1175	1355	3130	3405	3715	3855	3535	2995
9141	950	1050	950	730	535	1595	4425	4250	4455	4760	3485	3690	600	645	1010	120	950	1090	3615	3730	4230	4515	4125	4245
9183	1000	1135	1200	900	870	1065	3855	3665	3265	2850	4135	3615	225	925	1045	615	1080	1115	2990	4560	4405	4205	3680	3145
9225	740	1365	650	860	1295	700	3830	3940	4025	3625	3400	3715	340	905	1180	225	1270	1030	4010	3720	4965	4380	4295	3195
9267	1155	830	860	1235	605	675	3490	4045	4300	3630	3540	4910	385	910	1335	520	740	790	3330	3745	4260	4490	3520	2715
9309	1020	1670	1135	1320	1105	960	3790	3935	3845	3270	3195	4040	375	1380	1085	285	1315	1090	4575	4590	3805	3580	3245	3265
9351	1125	1305	1540	740	1635	1245	3670	3505	4355	3460	3840	2640	595	1275	790	275	615	1355	3975	4170	3680	5100	5050	3780
9393	1000	1080	955	1115	730	1200	4345	3525	3930	3210	4030	3620	270	870	1165	300	1085	1365	4980	4325	3650	5245	3655	4460
9435	1235	1070	880	680	1225	900	5135	3490	3350	4165	4140	3135	290	1000	1475	490	950	900	4255	3120	3835	3360	3635	4285
9477	1185	1295	720	1310	1120	885	3515	3035	4330	4190	3975	3765	380	1040	1240	525	920	995	3780	4820	3865	4580	3950	2905
9519	860	1365	1090	950	1150	1640	3510	3465	3795	2850	3315	4170	695	1055	685	385	1055	1360	3330	4650	4255	3745	3745	2820
9561	1255	645	1020	1130	895	1025	4255	3165	3910	4710	3545	3410	265	725	960	440	1535	1305	4390	4525	4260	4290	4465	3055
9603	1485	965	1050	1005	1440	805	4655	3615	2860	3620	3650	3190	295	805	1085	605	1345	1705	3645	3180	4150	4185	3455	4270
9645	1145	990	980	1045	1085	815	4300	3660	3065	2575	4165	4735	390	1660	1380	525	1090	970	4540	3850	4385	4520	3965	3120
9687	1465	1310	1025	1420	1050	1005	3830	4360	3610	3745	3385	3170	185	1485	780	180	1315	1460	4045	3960	4620	4295	4520	3755
9729	1385	1230	1645	1165	760	1105	4320	4075	3765	3675	4440	3020	695	1100	840	340	1765	1655	4515	4385	4600	4340	3940	3420
9771	985	835	885	1045	1575	1365	3455	3840	3665	3710	3605	2980	865	805	1260	330	975	1130	3395	4000	4265	4570	4035	3590
9813	870	750	910	695	1100	950	5425	4475	3780	3855	3020	3590	350	770	2175	425	880	670	3830	4870	3075	4110	4355	3100
9855	815	1455	1215	930	1200	955	4105	3775	3450	2650	3715	3780	315	1365	1350	255	1555	1130	4305	4295	4570	3185	4740	3335
9897	1500	1030	1165	735	875	1180	4310	3375	4350	3480	3495	4040	370	565	1225	700	990	1200	3490	4170	3100	4435	3935	3055
9939	1345	1785	1260	960	1825	1040	4075	3150	3980	3590	4045	4300	435	1210	1400	295	1080	895	3905	4065	4025	3555	3720	3910
9981	1370	1015	1375	1010	915	1170	3600	4035	4475	2900	3375	3920	150	965	1015	320	1370	1495	4430	4055	3820	5410	5060	3035
10023	1220	1020	685	950	1070	1265	4365	4315	3335	3340	3255	3765	395	1685	1345	300	1355	1525	4650	3570	3810	3285	3630	4470
10065	1305	1315	1000	925	1055	1215	4100	4130	3445	4050	3930	3230	380	1470	955	755	970	2080	4105	3385	4420	4435	3065	3095
10107	1200	1150	1110	1005	1085	1100	4510	3305	4480	3135	3445	3650	475	1250	835	730	1300	1640	3485	4490	3955	4230	5150	2985
10149	790	1295	705	1385	1125	1515	4870	3430	4070	3930	3010	3310	370	1085	1390	535	830	940	3925	3990	3460	3355	4225	4220
10191	1315	1195	1000	1420	825	1180	3885	3830	4045	3865	3695	2810	165	1190	1000	815	735	1455	4315	3620	3925	3955	5785	2915
10233	1215	725	1645	1395	655	1290	4115	3625	3375	3680	3460	4155	355	895	1410	445	910	1180	3425	3340	3235	3860	4265	3540
10275	1400	1145	620	515	1525	1260	4585	4035	3865	3520	3245	3400	330	1605	1125	190	1555	1035	4230	4490	4285	3800	4310	4280
10317	1545	1025	1245	1060	1165	1530	3730	4460	3825	3650	3390	3740	360	900	740	560	1120	985	5145	4015	4010	5225	4330	3615
10359	1535	1195	1130	1510	1405	670	3785	4555	4665	3580	3945	2935	335	965	1480	505	1400	815	3715	4575	5135	4260	4290	2950
10401	1190	1510	865	1485	1255	1040	4215	3415	4250	3265	3795	4070	415	1310	1560	385	1255	1865	3985	4415	3855	4025	4850	4610
10443	1250	1045	890	1750	1265	1370	4005	4095	3835	3700	3355	4300	370	1245	1370	420	1505	1130	3485	3965	4735	4125	5035	2710
10485	1340	1350	310	1210	1320	730	4520	3190	4560	3085	4160	4310	255	885	1280	565	1395	1000	3820	4750	3460	3865	4315	2925
7782	205	380	420	285	295	450	355	695	460	560	840	315	70	225	455	330	475	750	260	190	305	630	120	255
7813	690	205	450	440	435	145	430	560	415	450	415	565	380	405	230	385	795	210	415	485	230	565	505	1010
7844	405	635	255	315	270	325	855	630	735	480	660	625	175	140	420	320	105	550	555	505	290	375	390	870
7875	95	105	400	165	575	230	375	930	810	325	235	705	250	515	390	195	170	330	505	440	215	615	45	820
7906	360	430	360	255	460	605	835	885	420	530	485	450	360	645	420	130	335	425	295	340	265	460	610	275
7937	410	325	370	175	380	385	810	405	385	675	560	985	665	380	445	240	100	90	435	370	430	330	310	420
7968	350	145	310	285	335	375	720	715	415	425	790	655	380	375	330	175	615	600	585	370	100	225	765	595
7999	320	315	330	135	245	460	585	190	650	515	460	580	525	475	410	280	410	330	380	515	550	280	365	440
8030	370	345	480	325	435	240	505	805	1065	465	415	675	610	155	365	240	250	310	530	295	120	300	460	245
8061	225	380	330	445	150	415	600	555	765	705	295	1215	440	245	150	300	185	240	420	450	460	530	400	645
8092	345	305	445	375	360	265	750	720	550	550	1035	795	110	270	245	305	545	110	1000	345	585	465	795	505
8123	360	355	270	515	655	480	290	390	455	655	480	835	220	355	345	370	455	700	280	405	725	425	520	395
8154	345	345	550	410	140	665	735	560	110	490	350	580	270	485	390	300	405	820	350	405	150	405	900	245
8185	230	235	155	260	535	285	670	840	725	480	300	565	380	255	110	255	285	315	300	330	805	350	580	235
8216	530	140	315	540	280	190	520	640	455	515	565	720	360	495	245	510	510	415	420	365	360	485	455	285
8247	275	405	140	265	355	440	760	405	330	405	600	550	500	110	300	405	600	200	675	720	560	200	495	470
8278	240	505	295	385	210	230	420	560	605	325	1135	425	635	305	455	355	400	105	480	380	455	395	470	135
8309	245	415	315	260	485	200	335	755	545	455	730	670	310	370	330	145	815	160	515	360	240	440	510	255
8340	465	195	475	315	550	480	650	725	460	390	415	475	655	375	145	260	555	415	270	225	545	175	585	115
8371	365	390	280	530	250	395	570	385	485	805	560	535	210	270	625	150	625	555	560	270	395	530	395	405
8402	335	390	540	360	205	215	370	830	590	740	420	230	215	510	465	745	350	460	495	330	480	435	405	490
8433	330	200	340	540	155	530	245	610	725	300	475	740	235	265	170	560	285	255	475	580	835	555	110	265
8464	380	375	145	250	170	530	630	1055	945	280	555	310	285	355	760	510	305	460	285	275	465	460	165	475
8495	320	390	315	110	680	265	590	645	540	745	780	910	185	220	525	150	475	410	760	310	495	505	465	165
8526	630	550	560	220	595	410	395	515	1080	380	575	555	320	10	235	265	395	490	240	505	370	170	710	505
8557	505	415	480	245	195	255	570	535	475	440	440	825	395	375	445	230	315	265	545	320	625	245	235	295
8588	450	240	245	115	265	430	575	625	340	215	735	580	395	390	355	315	255	400	490	495	525	465	435	780
8619	140	540	440	255	465	360	575	455	175	745	445	505	100	470	775	130	255	335	380	525	355	260	305	470
8650	510	315	330	655	185	475	610	645	355	445	305	870	415	175	250	245	295	250	320	435	450	635	495	680
8681	495	360	380	480	410	105	505	1050	695	655	465	465	385	210	230	370	1050	650	305	405	465	435	305	475
8712	785	225	535	130	200	620	710	355	525	530	400	420	385	295	255	505	540	410	755	455	390	145	800	525
8743	635	410	665	335	270	95	595	220	595	600	580	470	345	620	305	575	190	240	605	455	330	335	645	460
8774	260	265	530	675	515	320	930	695	350	680	170	900	345	425	545	350	405	300	340	480	575	255	465	305
8805	450	540	175	400	115	280	710	430	370	350	370	775	550	365	270	220	470	290	325	345	190	565	660	450
8836	570	480	240	435	245	130	560	445	410	810	510	665	615	290	185	485	465	385	130	785	315	335	440	350
8867	375	455	355	5	330	405	450	550	710	660	340	905	440	675	550	110	280	685	315	465	525	260	325	545
8898	680	335	280	455	315	495	480	625	590	590	255	655	135	325	560	365	880	285	570	320	550	370	765	425
8929	490	690	460	325	360	410	250	370	720	250	330	510	280	290	450	240	255	400	445	685	340	310	390	630
8960	440	360	615	360	315	320	835	410	410	550	210	340	310	90	390	240	575	475	750	285	360	375	260	595
8991	465	380	505	425	565	245	1055	365	445	435	505	365	500	420	365	480	305	365	440	465	460	400	430	345
9022	420	270	355	405	240	325	890	635	215	410	745	360	185	395	125	335	565	305	600	570	605	540	470	680
9053	605	670	435	225	760	375	695	630	645	535	1075	660	245	300	435	335	300	565	85	610	480	400	720	370
9084	640	175	460	30	395	295	580	370	1020	145	500	480	180	170	430	530	410	420	120	385	330	310	520	500
9115	330	265	480	380	285	135	360	550	660	730	700	665	175	340	345	280	285	235	320	525	330	210	430	405
9146	450	475	555	275	260	540	425	475	215	700	565	690	270	540	275	60	390	435	480	460	675	890	505	355
9177	480	235	580	250	375	535	730	575	725	275	730	445	570	205	780	50	785	240	545	180	440	130	220	605
9208	710	390	595	310	515	330	500	445	515	950	890	340	350	270	860	240	135	395	700	555	350	380	460	355
9239	305	245	320	575	230	720	565	920	795	565	260	595	155	65	280	330	355	150	275	515	305	265	310	275
9270	365	405	605	450	270	520	580	570	410	465	330	365	720	165	355	395	455	245	250	550	500	385	325	280
9301	570	320	500	890	650	380	435	300	105	440	765	500	260	190	345	190	470	190	655	505	485	265	350	505
9332	685	435	740	470	320	205	730	275	370	270	310	360	540	435	425	190	500	385	365	470	295	380	275	610
9363	500	160	410	210	430	355	500	780	305	400	560	525	315	700	95	430	445	210	265	245	450	390	425	470
9394	175	705	405	255	565	295	430	570	595	630	400	240	345	420	370	590	270	365	450	640	180	450	610	635
9425	475	310	530	485	345	460	360	805	280	380	350	610	460	535	160	255	620	490	480	430	255	575	330	405
9456	405	415	270	205	260	505	255	685	480	310	565	360	475	455	270	420	395	485	675	880	395	270	650	275
9487	560	580	845	190	325	315	675	895	320	485	870	655	185	155	280	600	495	275	335	475	740	205	155	405
9518	625	395	470	535	95	510	850	685	550	590	700	440	290	580	150	155	50	480	400	360	480	745	365	345
9549	445	565	680	485	355	365	395	330	395	845	500	685	385	275	215	470	185	340	460	380	290	185	465	225
9580	175	235	900	275	200	415	425	645	300	665	505	590	335	510	415	200	325	220	480	265	430	315	370	205
9611	485	335	355	215	520	135	370	230	425	515	280	455	400	390	370	290	400	250	420	560	555	235	150	590
9642	330	410	315	290	165	715	800	675	1170	440	440	555	380	75	315	450	475	435	535	580	585	420	345	565
9673	275	185	615	370	390	595	730	600	505	865	175	650	320	325	220	530	645	380	490	430	275	615	515	655
9704	545	355	330	490	595	210	485	385	385	830	695	520	655	495	385	580	485	90	490	155	240	310	550	515
9735	385	360	410	125	240	335	465	515	320	335	580	430	385	355	435	440	415	485	320	180	540	430	265	480
9766	90	245	210	325	780	295	540	550	500	515	585	510	515	395	430	385	535	525	305	470	325	340	535	415
9797	190	815	640	250	275	240	485	165	305	600	570	340	455	290	280	330	115	310	660	540	660	240	625	460
9828	855	365	245	450	370	190	725	320	670	900	485	285	430	410	680	605	345	455	575	495	485	515	135	790

## Sheet: 4F.2
ctrl + H2O2	ethe + H2O2
0.899414	0.557352
0.98919	0.297548
0.973253	0.395005
1.2899	0.557178
