# Supplementary material for: Hydropersulfides inhibit lipid peroxidation and ferroptosis by scavenging radicals
Source: Nat Chem Biol. 2022 Sep 15;19(1):28–37. doi: 10.1038/s41589-022-01145-w (PMC7613997; doi:10.1038/s41589-022-01145-w)
Supplement: Fig. 5 — Source data [file 41589_2022_1145_MOESM7_ESM.xlsx]

## Sheet: 5A.1
Field, G	apex-1uMgsh-1mMh2o2-100uM-depmpo-10mM01.oaf
3390	-12734.3
3390.2	-12586.3
3390.39	-12608.3
3390.59	-12569.3
3390.78	-12510.3
3390.98	-12595.3
3391.17	-12683.3
3391.37	-12593.3
3391.56	-12451.3
3391.76	-12518.3
3391.95	-12660.3
3392.15	-12767.3
3392.35	-12775.3
3392.54	-12702.3
3392.74	-12754.3
3392.93	-12607.3
3393.13	-12478.3
3393.32	-12523.3
3393.52	-12647.3
3393.72	-12551.3
3393.91	-12448.3
3394.11	-12425.3
3394.3	-12645.3
3394.5	-12678.3
3394.69	-12587.3
3394.89	-12574.3
3395.08	-12601.3
3395.28	-12532.3
3395.47	-12437.3
3395.67	-12467.3
3395.86	-12347.3
3396.06	-12519.3
3396.26	-12483.3
3396.45	-12429.3
3396.65	-12536.3
3396.84	-12567.3
3397.04	-12510.3
3397.23	-12621.3
3397.43	-12582.3
3397.62	-12485.3
3397.82	-12382.3
3398.02	-12580.3
3398.21	-12589.3
3398.41	-12671.3
3398.6	-12579.3
3398.8	-12422.3
3398.99	-12444.3
3399.19	-12634.3
3399.38	-12600.3
3399.58	-12576.3
3399.78	-12623.3
3399.97	-12477.3
3400.17	-12551.3
3400.36	-12491.3
3400.56	-12673.3
3400.75	-12560.3
3400.95	-12568.3
3401.14	-12597.3
3401.34	-12374.3
3401.53	-12476.3
3401.73	-12452.3
3401.93	-12599.3
3402.12	-12600.3
3402.32	-12434.3
3402.51	-12541.3
3402.71	-12363.3
3402.9	-12492.3
3403.1	-12461.3
3403.29	-12240.3
3403.49	-12168.3
3403.68	-12459.3
3403.88	-12435.3
3404.08	-12448.3
3404.27	-12575.3
3404.47	-12663.3
3404.66	-12450.3
3404.86	-12513.3
3405.05	-12399.3
3405.25	-12411.3
3405.45	-12564.3
3405.64	-12645.3
3405.84	-12487.3
3406.03	-12494.3
3406.23	-12481.3
3406.42	-12538.3
3406.62	-12571.3
3406.81	-12541.3
3407.01	-12567.3
3407.2	-12597.3
3407.4	-12547.3
3407.59	-12584.3
3407.79	-12519.3
3407.99	-12473.3
3408.18	-12488.3
3408.38	-12621.3
3408.57	-12592.3
3408.77	-12498.3
3408.96	-12377.3
3409.16	-12309.3
3409.36	-12273.3
3409.55	-12447.3
3409.75	-12482.3
3409.94	-12394.3
3410.14	-12374.3
3410.33	-12400.3
3410.53	-12598.3
3410.72	-12616.3
3410.92	-12754.3
3411.11	-12514.3
3411.31	-12547.3
3411.51	-12723.3
3411.7	-12567.3
3411.9	-12519.3
3412.09	-12387.3
3412.29	-12442.3
3412.48	-12484.3
3412.68	-12347.3
3412.87	-12511.3
3413.07	-12606.3
3413.26	-12719.3
3413.46	-12480.3
3413.66	-12531.3
3413.85	-12411.3
3414.05	-12570.3
3414.24	-12497.3
3414.44	-12464.3
3414.63	-12545.3
3414.83	-12439.3
3415.02	-12286.3
3415.22	-12470.3
3415.41	-12477.3
3415.61	-12558.3
3415.81	-12586.3
3416	-12468.3
3416.2	-12346.3
3416.39	-12421.3
3416.59	-12524.3
3416.78	-12547.3
3416.98	-12349.3
3417.18	-12301.3
3417.37	-12328.3
3417.57	-12376.3
3417.76	-12477.3
3417.96	-12408.3
3418.15	-12354.3
3418.35	-12412.3
3418.54	-12388.3
3418.74	-12362.3
3418.93	-12275.3
3419.13	-12397.3
3419.33	-12359.3
3419.52	-12501.3
3419.72	-12423.3
3419.91	-12397.3
3420.11	-12490.3
3420.3	-12565.3
3420.5	-12438.3
3420.69	-12504.3
3420.89	-12463.3
3421.09	-12530.3
3421.28	-12391.3
3421.48	-12368.3
3421.67	-12397.3
3421.87	-12449.3
3422.06	-12442.3
3422.26	-12425.3
3422.45	-12404.3
3422.65	-12314.3
3422.84	-12337.3
3423.04	-12365.3
3423.24	-12492.3
3423.43	-12567.3
3423.63	-12677.3
3423.82	-12574.3
3424.02	-12483.3
3424.21	-12484.3
3424.41	-12437.3
3424.6	-12386.3
3424.8	-12465.3
3424.99	-12390.3
3425.19	-12396.3
3425.39	-12347.3
3425.58	-12530.3
3425.78	-12422.3
3425.97	-12492.3
3426.17	-12484.3
3426.36	-12453.3
3426.56	-12402.3
3426.76	-12597.3
3426.95	-12506.3
3427.15	-12313.3
3427.34	-12479.3
3427.54	-12500.3
3427.73	-12419.3
3427.93	-12352.3
3428.12	-12278.3
3428.32	-12265.3
3428.51	-12376.3
3428.71	-12433.3
3428.91	-12291.3
3429.1	-12257.3
3429.3	-12349.3
3429.49	-12402.3
3429.69	-12456.3
3429.88	-12643.3
3430.08	-12406.3
3430.27	-12440.3
3430.47	-12429.3
3430.66	-12368.3
3430.86	-12426.3
3431.06	-12475.3
3431.25	-12352.3
3431.45	-12398.3
3431.64	-12398.3
3431.84	-12465.3
3432.03	-12493.3
3432.23	-12454.3
3432.42	-12366.3
3432.62	-12329.3
3432.82	-12377.3
3433.01	-12459.3
3433.21	-12374.3
3433.4	-12394.3
3433.6	-12525.3
3433.79	-12324.3
3433.99	-12305.3
3434.18	-12469.3
3434.38	-12320.3
3434.57	-12326.3
3434.77	-12570.3
3434.97	-12548.3
3435.16	-12482.3
3435.36	-12274.3
3435.55	-12344.3
3435.75	-12392.3
3435.94	-12479.3
3436.14	-12363.3
3436.33	-12362.3
3436.53	-12449.3
3436.72	-12540.3
3436.92	-12515.3
3437.12	-12381.3
3437.31	-12506.3
3437.51	-12187.3
3437.7	-12350.3
3437.9	-12329.3
3438.09	-12398.3
3438.29	-12415.3
3438.49	-12479.3
3438.68	-12458.3
3438.88	-12515.3
3439.07	-12395.3
3439.27	-12391.3
3439.46	-12409.3
3439.66	-12317.3
3439.85	-12242.3
3440.05	-12289.3
3440.24	-12404.3
3440.44	-12397.3
3440.64	-12380.3
3440.83	-12488.3
3441.03	-12428.3
3441.22	-12361.3
3441.42	-12235.3
3441.61	-12343.3
3441.81	-12396.3
3442	-12285.3
3442.2	-12211.3
3442.39	-12188.3
3442.59	-12113.3
3442.79	-12089.3
3442.98	-12075.3
3443.18	-11994.3
3443.37	-11577.3
3443.57	-11764.3
3443.76	-11748.3
3443.96	-11695.3
3444.15	-11684.3
3444.35	-11786.3
3444.55	-11967.3
3444.74	-11931.3
3444.94	-11991.3
3445.13	-12134.3
3445.33	-12240.3
3445.52	-12245.3
3445.72	-11988.3
3445.91	-11958.3
3446.11	-12027.3
3446.3	-11899.3
3446.5	-11756.3
3446.7	-11877.3
3446.89	-11955.3
3447.09	-12180.3
3447.28	-12552.3
3447.48	-12720.3
3447.67	-12931.3
3447.87	-13156.3
3448.07	-13565.3
3448.26	-13720.3
3448.46	-13653.3
3448.65	-13774.3
3448.85	-13714.3
3449.04	-13482.3
3449.24	-13343.3
3449.43	-13319.3
3449.63	-13168.3
3449.82	-12856.3
3450.02	-12699.3
3450.22	-12710.3
3450.41	-12782.3
3450.61	-12609.3
3450.8	-12659.3
3451	-12480.3
3451.19	-12525.3
3451.39	-12464.3
3451.58	-12582.3
3451.78	-12515.3
3451.97	-12507.3
3452.17	-12603.3
3452.37	-12636.3
3452.56	-12527.3
3452.76	-12911.3
3452.95	-12810.3
3453.15	-12830.3
3453.34	-12775.3
3453.54	-12511.3
3453.73	-12526.3
3453.93	-12621.3
3454.12	-12421.3
3454.32	-12383.3
3454.52	-12631.3
3454.71	-12583.3
3454.91	-12610.3
3455.1	-12642.3
3455.3	-12546.3
3455.49	-12450.3
3455.69	-12491.3
3455.89	-12496.3
3456.08	-12438.3
3456.28	-12425.3
3456.47	-12311.3
3456.67	-12130.3
3456.86	-12335.3
3457.06	-12336.3
3457.25	-12065.3
3457.45	-11913.3
3457.64	-11797.3
3457.84	-11668.3
3458.03	-11540.3
3458.23	-11419.3
3458.43	-11386.3
3458.62	-11397.3
3458.82	-11617.3
3459.01	-11506.3
3459.21	-11444.3
3459.4	-11420.3
3459.6	-11229.3
3459.8	-11120.3
3459.99	-11023.3
3460.19	-10859.3
3460.38	-10386.3
3460.58	-10291.3
3460.77	-10249.3
3460.97	-10289.3
3461.16	-10570.3
3461.36	-10891.3
3461.55	-11442.3
3461.75	-12215.3
3461.95	-12841.3
3462.14	-13550.3
3462.34	-14684.3
3462.53	-15133.3
3462.73	-15482.3
3462.92	-15737.3
3463.12	-15482.3
3463.31	-15335.3
3463.51	-14937.3
3463.7	-14538.3
3463.9	-14333.3
3464.1	-13791.3
3464.29	-13451.3
3464.49	-13271.3
3464.68	-13183.3
3464.88	-13014.3
3465.07	-12832.3
3465.27	-12946.3
3465.46	-12882.3
3465.66	-12697.3
3465.86	-12612.3
3466.05	-12611.3
3466.25	-12630.3
3466.44	-12660.3
3466.64	-12691.3
3466.83	-12657.3
3467.03	-12737.3
3467.22	-12678.3
3467.42	-12738.3
3467.61	-12867.3
3467.81	-12778.3
3468.01	-12661.3
3468.2	-12648.3
3468.4	-12578.3
3468.59	-12557.3
3468.79	-12524.3
3468.98	-12623.3
3469.18	-12549.3
3469.37	-12559.3
3469.57	-12544.3
3469.76	-12484.3
3469.96	-12447.3
3470.16	-12466.3
3470.35	-12426.3
3470.55	-12484.3
3470.74	-12480.3
3470.94	-12265.3
3471.13	-12252.3
3471.33	-12175.3
3471.53	-11987.3
3471.72	-12078.3
3471.92	-11973.3
3472.11	-11882.3
3472.31	-11966.3
3472.5	-11829.3
3472.7	-11786.3
3472.89	-11736.3
3473.09	-11801.3
3473.28	-11702.3
3473.48	-11869.3
3473.68	-11826.3
3473.87	-11527.3
3474.07	-11343.3
3474.26	-10949.3
3474.46	-10750.3
3474.65	-10541.3
3474.85	-10466.3
3475.04	-10496.3
3475.24	-10743.3
3475.43	-10950.3
3475.63	-11296.3
3475.83	-11902.3
3476.02	-12706.3
3476.22	-13440.3
3476.41	-13978.3
3476.61	-14424.3
3476.8	-14989.3
3477	-15354.3
3477.2	-15455.3
3477.39	-15337.3
3477.59	-15108.3
3477.78	-14926.3
3477.98	-14574.3
3478.17	-14448.3
3478.37	-14166.3
3478.56	-13771.3
3478.76	-13400.3
3478.95	-13321.3
3479.15	-13229.3
3479.34	-13178.3
3479.54	-13056.3
3479.74	-12819.3
3479.93	-12808.3
3480.13	-12875.3
3480.32	-12799.3
3480.52	-12625.3
3480.71	-12664.3
3480.91	-12829.3
3481.11	-12885.3
3481.3	-12977.3
3481.5	-12943.3
3481.69	-12897.3
3481.89	-12857.3
3482.08	-12936.3
3482.28	-12944.3
3482.47	-13019.3
3482.67	-12751.3
3482.86	-12660.3
3483.06	-12670.3
3483.26	-12667.3
3483.45	-12763.3
3483.65	-12847.3
3483.84	-12738.3
3484.04	-12678.3
3484.23	-12563.3
3484.43	-12592.3
3484.62	-12514.3
3484.82	-12510.3
3485.01	-12510.3
3485.21	-12592.3
3485.41	-12629.3
3485.6	-12713.3
3485.8	-12871.3
3485.99	-12889.3
3486.19	-12818.3
3486.38	-12677.3
3486.58	-12706.3
3486.77	-12759.3
3486.97	-12770.3
3487.16	-12550.3
3487.36	-12405.3
3487.56	-12392.3
3487.75	-12078.3
3487.95	-11866.3
3488.14	-11829.3
3488.34	-11596.3
3488.53	-11638.3
3488.73	-11411.3
3488.93	-11336.3
3489.12	-11275.3
3489.32	-11250.3
3489.51	-11456.3
3489.71	-11727.3
3489.9	-11803.3
3490.1	-11887.3
3490.29	-11955.3
3490.49	-12081.3
3490.68	-12335.3
3490.88	-12525.3
3491.07	-12683.3
3491.27	-12620.3
3491.47	-12577.3
3491.66	-12396.3
3491.86	-12385.3
3492.05	-12383.3
3492.25	-12482.3
3492.44	-12718.3
3492.64	-12826.3
3492.84	-12883.3
3493.03	-13240.3
3493.23	-13524.3
3493.42	-13802.3
3493.62	-13976.3
3493.81	-13846.3
3494.01	-13724.3
3494.2	-13717.3
3494.4	-13579.3
3494.59	-13517.3
3494.79	-13462.3
3494.99	-13401.3
3495.18	-13326.3
3495.38	-13565.3
3495.57	-13516.3
3495.77	-13471.3
3495.96	-13554.3
3496.16	-13585.3
3496.35	-13458.3
3496.55	-13410.3
3496.74	-13384.3
3496.94	-13054.3
3497.14	-13009.3
3497.33	-12719.3
3497.53	-12745.3
3497.72	-12799.3
3497.92	-12914.3
3498.11	-12980.3
3498.31	-12880.3
3498.5	-12910.3
3498.7	-13069.3
3498.89	-13009.3
3499.09	-13086.3
3499.29	-13022.3
3499.48	-12973.3
3499.68	-12976.3
3499.87	-13027.3
3500.07	-13018.3
3500.26	-13063.3
3500.46	-12983.3
3500.66	-12842.3
3500.85	-12885.3
3501.05	-12962.3
3501.24	-13001.3
3501.44	-12741.3
3501.63	-12771.3
3501.83	-12871.3
3502.02	-12845.3
3502.22	-12797.3
3502.41	-12645.3
3502.61	-12618.3
3502.81	-12603.3
3503	-12844.3
3503.2	-12837.3
3503.39	-12802.3
3503.59	-12698.3
3503.78	-12668.3
3503.98	-12688.3
3504.17	-12676.3
3504.37	-12506.3
3504.57	-12494.3
3504.76	-12528.3
3504.96	-12320.3
3505.15	-12023.3
3505.35	-11695.3
3505.54	-11515.3
3505.74	-11331.3
3505.93	-10949.3
3506.13	-10424.3
3506.32	-10447.3
3506.52	-10636.3
3506.72	-10679.3
3506.91	-10922.3
3507.11	-11108.3
3507.3	-11288.3
3507.5	-11763.3
3507.69	-12008.3
3507.89	-12265.3
3508.08	-12661.3
3508.28	-13040.3
3508.47	-13221.3
3508.67	-13499.3
3508.87	-13589.3
3509.06	-13910.3
3509.26	-14191.3
3509.45	-14291.3
3509.65	-14348.3
3509.84	-14325.3
3510.04	-14230.3
3510.24	-14213.3
3510.43	-14392.3
3510.63	-14379.3
3510.82	-14020.3
3511.02	-13950.3
3511.21	-13910.3
3511.41	-13741.3
3511.6	-13608.3
3511.8	-13492.3
3511.99	-13317.3
3512.19	-13297.3
3512.39	-13381.3
3512.58	-13401.3
3512.78	-13283.3
3512.97	-13281.3
3513.17	-13169.3
3513.36	-13004.3
3513.56	-13012.3
3513.75	-13006.3
3513.95	-13051.3
3514.14	-13028.3
3514.34	-12839.3
3514.54	-12943.3
3514.73	-13054.3
3514.93	-12988.3
3515.12	-12986.3
3515.32	-12921.3
3515.51	-12846.3
3515.71	-12741.3
3515.9	-12678.3
3516.1	-12763.3
3516.3	-12739.3
3516.49	-12908.3
3516.69	-12953.3
3516.88	-13106.3
3517.08	-12757.3
3517.27	-12727.3
3517.47	-12852.3
3517.66	-12791.3
3517.86	-12741.3
3518.05	-12787.3
3518.25	-12691.3
3518.45	-12655.3
3518.64	-12484.3
3518.84	-12329.3
3519.03	-12210.3
3519.23	-12047.3
3519.42	-12162.3
3519.62	-11977.3
3519.81	-11358.3
3520.01	-11166.3
3520.2	-11065.3
3520.4	-10806.3
3520.6	-10680.3
3520.79	-10650.3
3520.99	-10512.3
3521.18	-10825.3
3521.38	-11100.3
3521.57	-11364.3
3521.77	-11686.3
3521.97	-11830.3
3522.16	-12169.3
3522.36	-12645.3
3522.55	-13351.3
3522.75	-13693.3
3522.94	-13895.3
3523.14	-13892.3
3523.33	-14161.3
3523.53	-14226.3
3523.72	-14203.3
3523.92	-14378.3
3524.11	-14363.3
3524.31	-14391.3
3524.51	-14406.3
3524.7	-14352.3
3524.9	-14176.3
3525.09	-14179.3
3525.29	-14042.3
3525.48	-13825.3
3525.68	-13681.3
3525.88	-13630.3
3526.07	-13555.3
3526.27	-13350.3
3526.46	-13121.3
3526.66	-13180.3
3526.85	-13060.3
3527.05	-13078.3
3527.24	-13183.3
3527.44	-13335.3
3527.63	-13324.3
3527.83	-13141.3
3528.03	-12891.3
3528.22	-12931.3
3528.42	-12944.3
3528.61	-12903.3
3528.81	-12960.3
3529	-13007.3
3529.2	-13047.3
3529.39	-12769.3
3529.59	-12864.3
3529.78	-12821.3
3529.98	-12708.3
3530.18	-12664.3
3530.37	-12672.3
3530.57	-12582.3
3530.76	-12930.3
3530.96	-12923.3
3531.15	-12833.3
3531.35	-12815.3
3531.55	-12865.3
3531.74	-12868.3
3531.94	-12888.3
3532.13	-12916.3
3532.33	-12830.3
3532.52	-12802.3
3532.72	-12824.3
3532.91	-12767.3
3533.11	-12614.3
3533.3	-12661.3
3533.5	-12699.3
3533.7	-12747.3
3533.89	-12745.3
3534.09	-12568.3
3534.28	-12533.3
3534.48	-12608.3
3534.67	-12335.3
3534.87	-12016.3
3535.06	-11730.3
3535.26	-11471.3
3535.45	-11326.3
3535.65	-11549.3
3535.85	-11634.3
3536.04	-11719.3
3536.24	-12056.3
3536.43	-12272.3
3536.63	-12696.3
3536.82	-13038.3
3537.02	-13189.3
3537.21	-13320.3
3537.41	-13564.3
3537.61	-13772.3
3537.8	-13587.3
3538	-13565.3
3538.19	-13562.3
3538.39	-13651.3
3538.58	-13753.3
3538.78	-13725.3
3538.97	-13625.3
3539.17	-13647.3
3539.36	-13715.3
3539.56	-13778.3
3539.76	-13789.3
3539.95	-13693.3
3540.15	-13582.3
3540.34	-13450.3
3540.54	-13180.3
3540.73	-13075.3
3540.93	-12918.3
3541.12	-13014.3
3541.32	-12872.3
3541.51	-13075.3
3541.71	-13165.3
3541.91	-13111.3
3542.1	-13080.3
3542.3	-12939.3
3542.49	-12964.3
3542.69	-12873.3
3542.88	-12817.3
3543.08	-12960.3
3543.28	-13133.3
3543.47	-13047.3
3543.67	-12862.3
3543.86	-12924.3
3544.06	-13086.3
3544.25	-12899.3
3544.45	-12939.3
3544.64	-12953.3
3544.84	-12970.3
3545.03	-12812.3
3545.23	-12854.3
3545.43	-13023.3
3545.62	-13066.3
3545.82	-12745.3
3546.01	-12835.3
3546.21	-12903.3
3546.4	-12789.3
3546.6	-12744.3
3546.79	-12639.3
3546.99	-12695.3
3547.18	-12857.3
3547.38	-12853.3
3547.58	-12825.3
3547.77	-12784.3
3547.97	-12831.3
3548.16	-12651.3
3548.36	-12668.3
3548.55	-12684.3
3548.75	-12851.3
3548.94	-12962.3
3549.14	-12881.3
3549.34	-12783.3
3549.53	-12775.3
3549.73	-12899.3
3549.92	-13025.3
3550.12	-12909.3
3550.31	-12968.3
3550.51	-12930.3
3550.7	-12933.3
3550.9	-12903.3
3551.09	-12954.3
3551.29	-12994.3
3551.49	-13042.3
3551.68	-12917.3
3551.88	-12894.3
3552.07	-12917.3
3552.27	-12953.3
3552.46	-12951.3
3552.66	-12969.3
3552.85	-12805.3
3553.05	-12811.3
3553.24	-13007.3
3553.44	-13055.3
3553.64	-13068.3
3553.83	-12947.3
3554.03	-12995.3
3554.22	-13048.3
3554.42	-13138.3
3554.61	-13097.3
3554.81	-12904.3
3555.01	-12892.3
3555.2	-13001.3
3555.4	-13020.3
3555.59	-12794.3
3555.79	-12863.3
3555.98	-13113.3
3556.18	-13203.3
3556.37	-13027.3
3556.57	-13072.3
3556.76	-13272.3
3556.96	-13044.3
3557.16	-13054.3
3557.35	-12943.3
3557.55	-13177.3
3557.74	-13107.3
3557.94	-13103.3
3558.13	-12963.3
3558.33	-13108.3
3558.52	-13178.3
3558.72	-13172.3
3558.91	-13068.3
3559.11	-13117.3
3559.31	-13028.3
3559.5	-13124.3
3559.7	-12760.3
3559.89	-13030.3
3560.09	-12998.3
3560.28	-12979.3
3560.48	-12985.3
3560.68	-13084.3
3560.87	-13208.3
3561.07	-13082.3
3561.26	-13143.3
3561.46	-13073.3
3561.65	-13127.3
3561.85	-13230.3
3562.04	-13130.3
3562.24	-13009.3
3562.43	-12841.3
3562.63	-13006.3
3562.82	-13068.3
3563.02	-12952.3
3563.22	-12827.3
3563.41	-12831.3
3563.61	-12883.3
3563.8	-12880.3
3564	-12926.3
3564.19	-12831.3
3564.39	-12910.3
3564.59	-13001.3
3564.78	-13288.3
3564.98	-13244.3
3565.17	-13016.3
3565.37	-12952.3
3565.56	-12875.3
3565.76	-12942.3
3565.95	-12891.3
3566.15	-12859.3
3566.34	-12726.3
3566.54	-12974.3
3566.74	-13010.3
3566.93	-12920.3
3567.13	-12739.3
3567.32	-12750.3
3567.52	-12827.3
3567.71	-12812.3
3567.91	-12953.3
3568.1	-12963.3
3568.3	-12877.3
3568.49	-12930.3
3568.69	-12867.3
3568.89	-12817.3
3569.08	-12950.3
3569.28	-13085.3
3569.47	-13010.3
3569.67	-12976.3
3569.86	-12920.3
3570.06	-12882.3
3570.25	-12794.3
3570.45	-12940.3
3570.64	-12947.3
3570.84	-13015.3
3571.04	-13046.3
3571.23	-13035.3
3571.43	-12846.3
3571.62	-12863.3
3571.82	-13022.3
3572.01	-12814.3
3572.21	-12736.3
3572.41	-12757.3
3572.6	-12973.3
3572.8	-13069.3
3572.99	-13023.3
3573.19	-12929.3
3573.38	-13169.3
3573.58	-13074.3
3573.77	-13099.3
3573.97	-12959.3
3574.16	-12967.3
3574.36	-12929.3
3574.55	-12866.3
3574.75	-12884.3
3574.95	-12971.3
3575.14	-12973.3
3575.34	-12928.3
3575.53	-12797.3
3575.73	-12813.3
3575.92	-12829.3
3576.12	-12959.3
3576.32	-12971.3
3576.51	-12929.3
3576.71	-12866.3
3576.9	-12728.3
3577.1	-12781.3
3577.29	-12942.3
3577.49	-13029.3
3577.68	-12996.3
3577.88	-12879.3
3578.07	-13009.3
3578.27	-12942.3
3578.47	-12842.3
3578.66	-12807.3
3578.86	-13027.3
3579.05	-12856.3
3579.25	-12938.3
3579.44	-12944.3
3579.64	-12751.3
3579.83	-12685.3
3580.03	-12857.3
3580.22	-12880.3
3580.42	-12750.3
3580.62	-12810.3
3580.81	-12862.3
3581.01	-12812.3
3581.2	-12822.3
3581.4	-12896.3
3581.59	-12926.3
3581.79	-12906.3
3581.98	-12778.3
3582.18	-12711.3
3582.38	-13001.3
3582.57	-12784.3
3582.77	-12706.3
3582.96	-12720.3
3583.16	-12823.3
3583.35	-12790.3
3583.55	-12750.3
3583.74	-12921.3
3583.94	-12773.3
3584.14	-12820.3
3584.33	-12788.3
3584.53	-12584.3
3584.72	-12716.3
3584.92	-12774.3
3585.11	-12764.3
3585.31	-12871.3
3585.5	-12864.3
3585.7	-12923.3
3585.89	-12876.3
3586.09	-12703.3
3586.28	-12844.3
3586.48	-12680.3
3586.68	-12647.3
3586.87	-12631.3
3587.07	-12665.3
3587.26	-12895.3
3587.46	-12794.3
3587.65	-12749.3
3587.85	-12710.3
3588.05	-12693.3
3588.24	-12790.3
3588.44	-12606.3
3588.63	-12769.3
3588.83	-12824.3
3589.02	-12849.3
3589.22	-12638.3
3589.41	-12712.3
3589.61	-12919.3
3589.8	-12857.3
3590	-12864.3

## Sheet: 5A.2
Field, G	amplexRed-100uMapex-1uMgsh-1mMh2o2-100uM-depmpo-10mM-1101.oaf	amplexRed-100uMapex-1uMgsh-1mMh2o2-100uM-depmpo-10mM-gsssg-1uM-1501.oaf	amplexRed-100uMapex-1uMgsh-1mMh2o2-100uM-depmpo-10mM-gsssg-5uM-1401.oaf	amplexRed-100uMapex-1uMgsh-1mMh2o2-100uM-depmpo-10mM-gsssg-10uM-1301.oaf	amplexRed-100uMapex-1uMgsh-1mMh2o2-100uM-depmpo-10mM-gsssg-20uM-1201.oaf
3390	-7939	-8236	-9070	-10676	-7999
3390.2	-7888	-8174	-9061	-10702	-7941
3390.39	-7913	-8160	-9055	-10611	-8007
3390.59	-7814	-8149	-8996	-10589	-8048
3390.78	-7864	-8111	-9098	-10559	-8072
3390.98	-8088	-8112	-8969	-10516	-8120
3391.17	-8080	-8200	-9084	-10621	-8093
3391.37	-8007	-8074	-8944	-10702	-7911
3391.56	-7984	-8003	-9075	-10678	-8073
3391.76	-7955	-8103	-9227	-10682	-8033
3391.95	-8020	-8072	-9045	-10612	-8026
3392.15	-8095	-8135	-8869	-10512	-7940
3392.35	-7869	-8092	-8934	-10594	-8066
3392.54	-7832	-8168	-8907	-10560	-8041
3392.74	-7912	-8171	-8858	-10701	-8036
3392.93	-7990	-8095	-8914	-10803	-8068
3393.13	-7968	-8051	-9018	-10755	-8157
3393.32	-7891	-8065	-9073	-10653	-8044
3393.52	-7834	-8058	-9045	-10633	-7977
3393.72	-7911	-8226	-9012	-10640	-7880
3393.91	-7942	-8099	-9074	-10614	-7902
3394.11	-7905	-8125	-9158	-10496	-7819
3394.3	-7896	-8142	-9177	-10496	-7985
3394.5	-8017	-8116	-8996	-10580	-7867
3394.69	-8077	-8279	-8748	-10526	-8009
3394.89	-7996	-8133	-8753	-10623	-7983
3395.08	-7814	-8205	-8932	-10389	-8001
3395.28	-7738	-8076	-8980	-10451	-8029
3395.47	-7675	-8064	-8931	-10417	-8085
3395.67	-7868	-7989	-8843	-10434	-8019
3395.86	-7766	-7951	-8807	-10507	-7986
3396.06	-7826	-7998	-8913	-10471	-8031
3396.26	-7855	-8028	-8997	-10462	-7987
3396.45	-7929	-8065	-8777	-10492	-7950
3396.65	-7988	-7956	-8814	-10587	-7753
3396.84	-7933	-8051	-8957	-10520	-7833
3397.04	-7940	-8135	-8811	-10600	-7855
3397.23	-7938	-8151	-8860	-10507	-7858
3397.43	-8052	-8127	-8941	-10451	-7940
3397.62	-7891	-8013	-8962	-10600	-7934
3397.82	-7744	-8047	-8874	-10530	-8042
3398.02	-7816	-8130	-8786	-10364	-8006
3398.21	-7814	-8207	-8837	-10322	-7887
3398.41	-7884	-8133	-8885	-10519	-7840
3398.6	-7913	-8135	-8852	-10521	-7942
3398.8	-7901	-8006	-8867	-10501	-8030
3398.99	-7904	-7947	-8931	-10597	-8049
3399.19	-7960	-7944	-8993	-10552	-8087
3399.38	-8076	-8184	-8892	-10582	-7873
3399.58	-7984	-8114	-8614	-10793	-7895
3399.78	-7906	-7949	-8884	-10614	-7871
3399.97	-7882	-7913	-9005	-10431	-7866
3400.17	-7841	-8078	-8912	-10543	-7878
3400.36	-7758	-8126	-8899	-10468	-7810
3400.56	-7894	-7989	-8898	-10560	-7972
3400.75	-7891	-8063	-8998	-10540	-8026
3400.95	-7892	-8067	-9040	-10460	-7874
3401.14	-7843	-8194	-9043	-10360	-7755
3401.34	-7843	-8136	-9088	-10457	-7891
3401.53	-7810	-7835	-8990	-10345	-7886
3401.73	-7755	-7950	-8882	-10356	-7744
3401.93	-7701	-8008	-8917	-10399	-7812
3402.12	-7793	-8048	-8958	-10504	-7936
3402.32	-7948	-7984	-9012	-10514	-8048
3402.51	-8021	-8023	-8929	-10367	-7978
3402.71	-8045	-8016	-8788	-10503	-7967
3402.9	-7980	-8113	-8791	-10511	-7952
3403.1	-7919	-8082	-8913	-10400	-7855
3403.29	-7794	-8062	-8784	-10564	-7888
3403.49	-7789	-8068	-8816	-10664	-8006
3403.68	-7764	-8075	-8800	-10466	-8034
3403.88	-7666	-8152	-9011	-10359	-7849
3404.08	-7713	-8128	-8999	-10546	-7847
3404.27	-7844	-8082	-8944	-10508	-7812
3404.47	-7857	-8087	-8858	-10438	-7860
3404.66	-7870	-8025	-8956	-10448	-7978
3404.86	-7752	-8077	-8796	-10441	-7921
3405.05	-7783	-8095	-8898	-10553	-7951
3405.25	-7738	-7987	-8947	-10510	-7997
3405.45	-7715	-7874	-8823	-10557	-7973
3405.64	-7727	-7921	-8810	-10559	-7912
3405.84	-7866	-8045	-8804	-10599	-8048
3406.03	-7870	-7887	-8940	-10396	-8036
3406.23	-7955	-7933	-9018	-10431	-8031
3406.42	-7880	-8059	-8971	-10571	-7917
3406.62	-7838	-8015	-8905	-10445	-7836
3406.81	-7762	-7973	-8881	-10360	-7845
3407.01	-7646	-7840	-8939	-10425	-7841
3407.2	-7690	-7857	-8907	-10397	-7910
3407.4	-7731	-7950	-8923	-10506	-7935
3407.59	-7795	-8066	-8847	-10357	-8021
3407.79	-7761	-8196	-8862	-10396	-7810
3407.99	-7740	-8164	-8874	-10430	-7824
3408.18	-7791	-8042	-8873	-10543	-7921
3408.38	-7835	-8022	-9095	-10530	-7950
3408.57	-7961	-8090	-9042	-10549	-7929
3408.77	-7839	-8128	-8829	-10448	-7874
3408.96	-7812	-8039	-8832	-10514	-7895
3409.16	-7956	-7930	-8853	-10591	-7798
3409.36	-7984	-7845	-8766	-10494	-7850
3409.55	-7840	-7869	-8762	-10312	-7604
3409.75	-7856	-7963	-8826	-10248	-7851
3409.94	-7727	-8033	-8749	-10312	-7899
3410.14	-7734	-7997	-9007	-10520	-7979
3410.33	-7809	-8193	-8958	-10377	-7922
3410.53	-7757	-8051	-8906	-10355	-7978
3410.72	-7721	-7960	-8882	-10434	-7929
3410.92	-7719	-7964	-8978	-10486	-7976
3411.11	-7838	-8091	-8954	-10545	-7941
3411.31	-7863	-8005	-8988	-10480	-8090
3411.51	-7674	-8037	-9052	-10489	-7889
3411.7	-7797	-7983	-9108	-10339	-7884
3411.9	-7964	-7980	-9053	-10320	-7914
3412.09	-7842	-8132	-8979	-10314	-7983
3412.29	-7641	-8134	-8994	-10387	-7963
3412.48	-7812	-8158	-9040	-10434	-7954
3412.68	-7886	-8144	-8858	-10399	-7935
3412.87	-7838	-7998	-8837	-10506	-7852
3413.07	-7847	-8017	-8684	-10230	-7855
3413.26	-7865	-8002	-8800	-10286	-7896
3413.46	-7894	-8016	-8921	-10469	-7898
3413.66	-7840	-8045	-8861	-10618	-7870
3413.85	-7878	-7995	-8814	-10547	-7850
3414.05	-7869	-7912	-8930	-10651	-7789
3414.24	-7753	-7980	-8864	-10561	-7854
3414.44	-7845	-7994	-8935	-10476	-7983
3414.63	-7843	-8081	-8973	-10300	-7865
3414.83	-7865	-7945	-8969	-10314	-7937
3415.02	-7664	-7905	-8970	-10455	-7974
3415.22	-7666	-7982	-8862	-10325	-7854
3415.41	-7775	-8050	-8779	-10378	-7739
3415.61	-7908	-8210	-8801	-10479	-7845
3415.81	-7821	-8220	-8812	-10566	-7765
3416	-7803	-8191	-8967	-10760	-7788
3416.2	-7815	-7975	-9008	-10612	-7806
3416.39	-7635	-7825	-8987	-10485	-7846
3416.59	-7672	-7876	-8899	-10458	-7892
3416.78	-7782	-7846	-9023	-10471	-7849
3416.98	-7837	-8038	-8974	-10452	-8132
3417.18	-7811	-8074	-8922	-10421	-8053
3417.37	-7719	-8074	-8915	-10562	-7984
3417.57	-7792	-8028	-9037	-10569	-7878
3417.76	-7881	-8041	-8943	-10638	-7756
3417.96	-8009	-8050	-8896	-10643	-7687
3418.15	-7874	-7914	-8857	-10570	-7791
3418.35	-7842	-7937	-8961	-10499	-7773
3418.54	-7848	-7987	-8833	-10329	-7842
3418.74	-7805	-8044	-8734	-10294	-7831
3418.93	-7811	-8038	-8772	-10342	-7856
3419.13	-7817	-7904	-8889	-10459	-7845
3419.33	-7708	-8003	-8922	-10435	-7690
3419.52	-7820	-7959	-9009	-10419	-7787
3419.72	-7913	-7935	-9035	-10444	-7978
3419.91	-7861	-7810	-8933	-10480	-7941
3420.11	-7754	-7829	-8905	-10445	-7873
3420.3	-7666	-7907	-8893	-10430	-7842
3420.5	-7723	-7994	-8825	-10361	-7807
3420.69	-7833	-7925	-8905	-10447	-7831
3420.89	-7875	-8038	-8878	-10318	-7978
3421.09	-7798	-8086	-9080	-10312	-7867
3421.28	-7787	-8118	-9135	-10401	-7793
3421.48	-7954	-8090	-8854	-10459	-7911
3421.67	-7863	-8039	-8729	-10617	-8070
3421.87	-7736	-8022	-8802	-10585	-8016
3422.06	-7737	-8079	-8862	-10473	-7961
3422.26	-7716	-8032	-8949	-10531	-7893
3422.45	-7735	-7973	-8885	-10385	-7865
3422.65	-7803	-8161	-8923	-10221	-7802
3422.84	-7783	-8189	-9031	-10382	-7943
3423.04	-7839	-8072	-9005	-10454	-7826
3423.24	-7742	-7826	-8966	-10439	-7841
3423.43	-7797	-7907	-8791	-10434	-7893
3423.63	-7816	-7904	-8960	-10323	-7863
3423.82	-7909	-8011	-8890	-10489	-7745
3424.02	-8012	-8078	-8876	-10566	-7843
3424.21	-7901	-8096	-8852	-10287	-7918
3424.41	-7841	-8002	-8890	-10316	-7946
3424.6	-7838	-7866	-8989	-10511	-7863
3424.8	-7960	-7887	-8921	-10523	-7893
3424.99	-7846	-7927	-8847	-10569	-7841
3425.19	-7789	-8055	-8884	-10483	-7972
3425.39	-7820	-8080	-9044	-10399	-7913
3425.58	-7744	-7975	-9043	-10266	-7766
3425.78	-7807	-7999	-8936	-10256	-7726
3425.97	-7803	-7900	-8814	-10355	-7876
3426.17	-7901	-7887	-8897	-10407	-7841
3426.36	-7829	-7889	-8843	-10487	-7776
3426.56	-7808	-7805	-8851	-10345	-7793
3426.76	-7718	-7873	-8800	-10326	-7820
3426.95	-7733	-7870	-8866	-10412	-7789
3427.15	-7857	-7817	-8781	-10449	-7816
3427.34	-7806	-7905	-8985	-10357	-7888
3427.54	-7706	-8022	-8909	-10419	-7981
3427.73	-7689	-7894	-8978	-10264	-7930
3427.93	-7775	-8087	-8759	-10251	-7803
3428.12	-7730	-7964	-8706	-10341	-7743
3428.32	-7617	-8070	-8900	-10244	-7769
3428.51	-7533	-8032	-8893	-10257	-7648
3428.71	-7571	-8095	-8941	-10441	-7660
3428.91	-7730	-8213	-8826	-10427	-7698
3429.1	-7777	-8069	-8796	-10341	-7906
3429.3	-7826	-7920	-8738	-10433	-7708
3429.49	-7699	-7986	-8841	-10392	-7849
3429.69	-7657	-8081	-8922	-10360	-7860
3429.88	-7647	-8025	-8861	-10337	-7884
3430.08	-7765	-7961	-8785	-10250	-7930
3430.27	-7758	-7917	-8850	-10264	-7840
3430.47	-7876	-8004	-8956	-10302	-7864
3430.66	-7985	-8059	-8817	-10383	-7772
3430.86	-7960	-7972	-8973	-10358	-7865
3431.06	-7816	-8055	-9017	-10284	-7828
3431.25	-7854	-8064	-8882	-10200	-7833
3431.45	-7764	-8158	-8966	-10268	-7843
3431.64	-7768	-8059	-8835	-10369	-7766
3431.84	-7727	-7992	-8874	-10399	-7878
3432.03	-7788	-7908	-8743	-10504	-7968
3432.23	-7747	-7972	-8781	-10429	-7940
3432.42	-7723	-7932	-8819	-10294	-7869
3432.62	-7641	-7759	-8981	-10263	-7928
3432.82	-7722	-7898	-8999	-10326	-7836
3433.01	-7735	-7907	-9063	-10498	-8003
3433.21	-7806	-8098	-8933	-10509	-7858
3433.4	-7833	-8070	-8854	-10357	-7810
3433.6	-7865	-8069	-8881	-10426	-7838
3433.79	-7880	-7891	-8644	-10465	-7715
3433.99	-7760	-7817	-8725	-10509	-7913
3434.18	-7675	-7760	-8763	-10577	-7808
3434.38	-7636	-7979	-8874	-10504	-7873
3434.57	-7659	-8133	-9059	-10423	-7924
3434.77	-7650	-7989	-9024	-10188	-8014
3434.97	-7786	-7937	-8942	-10336	-7885
3435.16	-7873	-7936	-8784	-10347	-7723
3435.36	-7729	-7939	-8767	-10349	-7729
3435.55	-7763	-7968	-8774	-10292	-7775
3435.75	-7722	-8035	-8785	-10381	-7890
3435.94	-7602	-7981	-8876	-10349	-7850
3436.14	-7783	-7907	-8812	-10405	-7804
3436.33	-7935	-7928	-8860	-10368	-7806
3436.53	-7853	-8060	-8916	-10177	-7848
3436.72	-7810	-8125	-8953	-10391	-7850
3436.92	-7687	-8055	-8883	-10388	-7880
3437.12	-7595	-8001	-8760	-10414	-7792
3437.31	-7769	-7886	-8848	-10371	-7808
3437.51	-7848	-7925	-8840	-10323	-7824
3437.7	-7662	-7972	-8724	-10244	-7706
3437.9	-7693	-7830	-8876	-10319	-7726
3438.09	-7695	-7774	-9021	-10352	-7879
3438.29	-7686	-7762	-8981	-10350	-7839
3438.49	-7720	-7923	-8934	-10269	-7898
3438.68	-7738	-8056	-8884	-10249	-7900
3438.88	-7760	-7941	-8914	-10329	-7874
3439.07	-7622	-8022	-8829	-10273	-7898
3439.27	-7718	-8104	-8812	-10351	-7860
3439.46	-7782	-7871	-8723	-10362	-7955
3439.66	-7707	-7797	-8821	-10409	-7777
3439.85	-7685	-7967	-8824	-10257	-7820
3440.05	-7722	-7958	-8780	-10247	-7840
3440.24	-7742	-8054	-8942	-10377	-8033
3440.44	-7712	-7923	-8916	-10518	-8005
3440.64	-7615	-7909	-9089	-10500	-7810
3440.83	-7684	-7848	-8957	-10595	-7837
3441.03	-7808	-7959	-8902	-10460	-7817
3441.22	-7750	-7981	-8915	-10324	-7896
3441.42	-7786	-7997	-8753	-10235	-7812
3441.61	-7779	-8028	-8796	-10384	-7974
3441.81	-7743	-8020	-8936	-10493	-7894
3442	-7664	-7961	-8950	-10498	-7846
3442.2	-7582	-7975	-8967	-10438	-7850
3442.39	-7501	-7909	-8967	-10507	-7766
3442.59	-7535	-7812	-8960	-10404	-7778
3442.79	-7435	-7781	-9002	-10507	-7890
3442.98	-7504	-7773	-8775	-10362	-7887
3443.18	-7510	-7765	-8782	-10378	-7886
3443.37	-7438	-7763	-8781	-10383	-7876
3443.57	-7194	-7657	-8634	-10457	-7860
3443.76	-7093	-7654	-8674	-10480	-7788
3443.96	-7126	-7613	-8658	-10310	-7777
3444.15	-7082	-7625	-8924	-10158	-7846
3444.35	-7138	-7669	-8771	-10435	-7788
3444.55	-7167	-7706	-8806	-10453	-7739
3444.74	-7235	-7740	-8706	-10542	-7820
3444.94	-7396	-7589	-8851	-10595	-7946
3445.13	-7466	-7765	-8773	-10498	-7975
3445.33	-7447	-7731	-8912	-10241	-7951
3445.52	-7392	-7595	-8828	-10354	-7996
3445.72	-7376	-7727	-8790	-10434	-8125
3445.91	-7327	-7970	-8760	-10393	-7938
3446.11	-7263	-7720	-8853	-10556	-8009
3446.3	-7330	-7750	-8954	-10616	-7869
3446.5	-7437	-7875	-8858	-10510	-7827
3446.7	-7589	-7851	-8793	-10448	-7710
3446.89	-7900	-8011	-8828	-10487	-7795
3447.09	-8020	-8200	-8839	-10543	-7790
3447.28	-8303	-8333	-8969	-10581	-7744
3447.48	-8695	-8418	-9047	-10687	-7818
3447.67	-8839	-8532	-9170	-10807	-7988
3447.87	-9013	-8467	-9056	-10640	-8096
3448.07	-9052	-8560	-9184	-10584	-8050
3448.26	-8972	-8538	-9135	-10522	-8056
3448.46	-8876	-8493	-9122	-10572	-8059
3448.65	-8754	-8477	-9147	-10615	-8061
3448.85	-8652	-8239	-9100	-10501	-7925
3449.04	-8442	-8229	-9005	-10386	-7913
3449.24	-8226	-8130	-9102	-10458	-7818
3449.43	-8225	-8218	-8934	-10463	-7889
3449.63	-8027	-8317	-8924	-10439	-7940
3449.82	-7947	-8188	-8986	-10526	-8023
3450.02	-7921	-8149	-8982	-10471	-8048
3450.22	-7968	-8181	-9014	-10467	-7920
3450.41	-7865	-8174	-8967	-10270	-8048
3450.61	-7935	-8072	-8939	-10307	-7998
3450.8	-7845	-8109	-8951	-10535	-7886
3451	-7812	-7961	-9154	-10476	-7857
3451.19	-7746	-8152	-9110	-10613	-7857
3451.39	-7850	-8051	-9033	-10566	-7885
3451.58	-8017	-7977	-8964	-10525	-7803
3451.78	-8010	-7991	-8992	-10515	-7892
3451.97	-8098	-7994	-9041	-10459	-7811
3452.17	-7999	-8122	-8936	-10469	-7810
3452.37	-7843	-8145	-8904	-10501	-7819
3452.56	-7759	-8076	-8783	-10479	-7776
3452.76	-7870	-8195	-8860	-10343	-8012
3452.95	-7938	-8171	-8863	-10646	-7902
3453.15	-8003	-8052	-8962	-10710	-7848
3453.34	-8006	-8147	-8877	-10461	-7901
3453.54	-7942	-8169	-9030	-10243	-7876
3453.73	-7948	-8022	-9056	-10315	-7759
3453.93	-7845	-7993	-9076	-10442	-7850
3454.12	-7886	-7941	-8960	-10495	-8051
3454.32	-7892	-8140	-8996	-10512	-7998
3454.52	-7819	-8033	-9067	-10561	-8079
3454.71	-7794	-7994	-8844	-10569	-8073
3454.91	-7856	-7989	-8850	-10624	-8013
3455.1	-7842	-7923	-8891	-10502	-8005
3455.3	-7758	-7833	-8837	-10369	-8009
3455.49	-7920	-7841	-8888	-10542	-7938
3455.69	-7950	-7909	-8859	-10581	-8004
3455.89	-7750	-7844	-8972	-10575	-8059
3456.08	-7818	-7732	-8993	-10585	-7991
3456.28	-7708	-7824	-9034	-10440	-7896
3456.47	-7622	-8028	-8990	-10478	-7886
3456.67	-7486	-8071	-8893	-10597	-7971
3456.86	-7371	-7719	-8903	-10261	-7859
3457.06	-7243	-7591	-8911	-10352	-7938
3457.25	-7268	-7673	-8933	-10544	-7920
3457.45	-7243	-7650	-8883	-10430	-7987
3457.64	-6982	-7545	-8835	-10421	-8034
3457.84	-6983	-7383	-8834	-10517	-8007
3458.03	-6995	-7371	-8874	-10376	-8063
3458.23	-6887	-7563	-8836	-10371	-7945
3458.43	-6869	-7632	-8815	-10410	-7907
3458.62	-6962	-7880	-8915	-10360	-7870
3458.82	-6906	-7686	-8769	-10421	-7835
3459.01	-6975	-7564	-8853	-10476	-7878
3459.21	-6966	-7582	-8941	-10404	-7820
3459.4	-7130	-7726	-8945	-10181	-7833
3459.6	-6821	-7514	-8908	-10360	-7791
3459.8	-6550	-7369	-8803	-10238	-7789
3459.99	-6262	-7294	-8719	-10234	-7733
3460.19	-6183	-7216	-8631	-10273	-7839
3460.38	-6083	-7097	-8771	-10302	-7814
3460.58	-6052	-7033	-8736	-10354	-7800
3460.77	-5940	-7003	-8701	-10259	-7829
3460.97	-6043	-7354	-8805	-10323	-7939
3461.16	-6482	-7645	-8841	-10483	-7983
3461.36	-6872	-7878	-8893	-10397	-7931
3461.55	-7294	-8030	-8903	-10541	-7842
3461.75	-7913	-8116	-8892	-10484	-7909
3461.95	-8513	-8470	-8969	-10606	-8026
3462.14	-9033	-8730	-9170	-10525	-7921
3462.34	-9865	-9063	-9339	-10723	-7915
3462.53	-10038	-9122	-9425	-10720	-7766
3462.73	-10108	-9237	-9247	-10644	-7886
3462.92	-10267	-9344	-9231	-10834	-7923
3463.12	-10188	-9327	-9183	-10834	-7837
3463.31	-10022	-9225	-9205	-10611	-7795
3463.51	-9766	-9125	-9371	-10599	-7970
3463.7	-9296	-8719	-9154	-10594	-7852
3463.9	-9051	-8697	-8992	-10583	-7925
3464.1	-8912	-8529	-8980	-10549	-8002
3464.29	-8685	-8288	-8872	-10399	-8057
3464.49	-8482	-8233	-8918	-10405	-7909
3464.68	-8219	-8341	-8926	-10518	-8041
3464.88	-8180	-8273	-9060	-10484	-8081
3465.07	-8098	-8153	-8938	-10485	-8075
3465.27	-8175	-8120	-9028	-10603	-7979
3465.46	-8158	-8146	-9095	-10633	-8018
3465.66	-8156	-8149	-9125	-10541	-7894
3465.86	-8061	-8011	-9224	-10717	-7800
3466.05	-8010	-8230	-9253	-10681	-7863
3466.25	-7993	-8269	-9250	-10545	-7981
3466.44	-8101	-8260	-9032	-10704	-7761
3466.64	-8197	-8303	-8936	-10497	-7915
3466.83	-8170	-8151	-8837	-10338	-7955
3467.03	-8074	-8072	-8786	-10567	-7952
3467.22	-8009	-8039	-8788	-10578	-7947
3467.42	-7998	-8156	-8906	-10540	-7814
3467.61	-8056	-8275	-9005	-10686	-7869
3467.81	-7895	-8289	-9062	-10626	-7819
3468.01	-7894	-8187	-9141	-10643	-7929
3468.2	-7884	-8177	-9052	-10543	-8043
3468.4	-7831	-8234	-9054	-10592	-7993
3468.59	-7960	-8006	-9061	-10515	-7830
3468.79	-7958	-8063	-9026	-10578	-7959
3468.98	-7785	-8118	-9100	-10516	-7976
3469.18	-7896	-8014	-9050	-10608	-7980
3469.37	-7864	-8072	-8957	-10740	-8021
3469.57	-7898	-8063	-9069	-10593	-7893
3469.76	-8113	-8017	-8996	-10547	-7972
3469.96	-8013	-7957	-8987	-10635	-8003
3470.16	-7888	-8008	-8880	-10619	-7925
3470.35	-7830	-8084	-8995	-10643	-7840
3470.55	-7587	-8193	-8937	-10563	-7989
3470.74	-7662	-8162	-8880	-10533	-8089
3470.94	-7735	-7966	-8955	-10495	-7951
3471.13	-7634	-7817	-8980	-10541	-7938
3471.33	-7456	-7958	-8949	-10752	-8051
3471.53	-7456	-7849	-8966	-10665	-8021
3471.72	-7360	-7708	-9063	-10475	-7883
3471.92	-7272	-7801	-8810	-10537	-7828
3472.11	-7217	-7818	-8809	-10574	-8003
3472.31	-7179	-7723	-9007	-10492	-8072
3472.5	-7217	-7780	-8987	-10598	-8205
3472.7	-7251	-7890	-8978	-10539	-8234
3472.89	-7107	-7708	-8919	-10484	-8297
3473.09	-7087	-7575	-8839	-10508	-8138
3473.28	-7157	-7773	-8931	-10349	-7959
3473.48	-6995	-7705	-8931	-10389	-8008
3473.68	-7109	-7653	-8896	-10342	-7878
3473.87	-6902	-7540	-8861	-10463	-7835
3474.07	-6678	-7431	-8707	-10440	-7810
3474.26	-6589	-7284	-8779	-10343	-7989
3474.46	-6296	-7429	-8999	-10382	-7992
3474.65	-6133	-7366	-8855	-10362	-8123
3474.85	-6194	-7262	-8902	-10346	-8056
3475.04	-6357	-7246	-8815	-10470	-8042
3475.24	-6477	-7388	-8808	-10472	-8068
3475.43	-6602	-7534	-8870	-10509	-8118
3475.63	-6899	-7598	-8941	-10493	-8230
3475.83	-7333	-8004	-9049	-10616	-8058
3476.02	-8269	-8448	-9181	-10552	-8081
3476.22	-8902	-8723	-9188	-10606	-8007
3476.41	-9384	-8956	-9381	-10714	-8136
3476.61	-9731	-9057	-9486	-10790	-8078
3476.8	-10087	-9234	-9378	-10719	-8075
3477	-10283	-9259	-9378	-10850	-8038
3477.2	-10233	-9407	-9357	-10798	-7995
3477.39	-10069	-9321	-9334	-10795	-7957
3477.59	-9941	-9234	-9379	-10786	-7940
3477.78	-9778	-9005	-9282	-10722	-7915
3477.98	-9509	-8845	-9167	-10794	-7974
3478.17	-9167	-8622	-9164	-10757	-8123
3478.37	-8836	-8533	-9128	-10802	-8085
3478.56	-8647	-8454	-9025	-10573	-7961
3478.76	-8321	-8327	-9262	-10821	-8021
3478.95	-8165	-8282	-9203	-10620	-8078
3479.15	-8181	-8313	-9209	-10546	-7986
3479.34	-8093	-8286	-9163	-10761	-7991
3479.54	-8182	-8158	-9101	-10640	-8222
3479.74	-8304	-8230	-9036	-10727	-8182
3479.93	-8307	-8215	-8943	-10626	-8097
3480.13	-8084	-8193	-9022	-10686	-8108
3480.32	-8072	-8159	-9253	-10596	-8096
3480.52	-8262	-8170	-9296	-10707	-8027
3480.71	-8295	-8309	-9266	-10785	-7996
3480.91	-8244	-8296	-9225	-10671	-8020
3481.11	-8161	-8218	-9238	-10744	-8014
3481.3	-8044	-8346	-9065	-10707	-8080
3481.5	-8105	-8186	-9105	-10725	-8131
3481.69	-8134	-8358	-9067	-10714	-7987
3481.89	-8116	-8291	-8937	-10635	-8066
3482.08	-8164	-8219	-9003	-10641	-8108
3482.28	-8174	-8024	-9136	-10656	-8127
3482.47	-8178	-8227	-9011	-10586	-8161
3482.67	-8247	-8211	-9167	-10622	-8169
3482.86	-8014	-8206	-9204	-10641	-8012
3483.06	-7953	-8112	-9241	-10665	-8059
3483.26	-8036	-8105	-9137	-10507	-7992
3483.45	-7931	-8116	-9139	-10690	-7965
3483.65	-7986	-8167	-9111	-10762	-7959
3483.84	-7966	-8238	-9033	-10753	-7924
3484.04	-7992	-8275	-8907	-10710	-8042
3484.23	-7906	-8213	-8941	-10728	-8072
3484.43	-7854	-8177	-8980	-10608	-8079
3484.62	-7952	-8227	-9014	-10668	-8032
3484.82	-7993	-8187	-9115	-10687	-8034
3485.01	-8086	-8203	-9048	-10571	-7933
3485.21	-7881	-8206	-9007	-10664	-7965
3485.41	-7995	-8219	-8914	-10821	-8018
3485.6	-8047	-8144	-9017	-10630	-8032
3485.8	-8179	-8086	-9094	-10752	-8060
3485.99	-8037	-8249	-9201	-10798	-8159
3486.19	-7861	-8156	-9156	-10793	-8086
3486.38	-7990	-8302	-9017	-10621	-8171
3486.58	-8078	-8311	-9090	-10629	-8147
3486.77	-7915	-8163	-9049	-10583	-7992
3486.97	-7933	-8198	-9239	-10709	-8027
3487.16	-7779	-7998	-9149	-10703	-8180
3487.36	-7807	-8069	-9068	-10799	-8036
3487.56	-7650	-8046	-9081	-10870	-8028
3487.75	-7627	-8000	-9069	-10764	-8140
3487.95	-7595	-8013	-9066	-10654	-8075
3488.14	-7292	-7938	-9062	-10553	-8084
3488.34	-7175	-7844	-8986	-10669	-8152
3488.53	-7085	-7724	-8834	-10642	-8054
3488.73	-7003	-7540	-8821	-10573	-8066
3488.93	-6823	-7332	-8859	-10587	-7970
3489.12	-6642	-7267	-8910	-10845	-7990
3489.32	-6536	-7329	-8833	-10767	-8022
3489.51	-6561	-7471	-8834	-10717	-7921
3489.71	-6547	-7652	-8949	-10616	-7988
3489.9	-6663	-7648	-8999	-10701	-8061
3490.1	-7138	-7775	-8936	-10806	-7974
3490.29	-7333	-7740	-8925	-10807	-7913
3490.49	-7497	-7804	-8994	-10741	-7932
3490.68	-7674	-7992	-9074	-10898	-8156
3490.88	-7781	-8152	-9140	-10850	-8166
3491.07	-7934	-8123	-9009	-10483	-8125
3491.27	-7950	-8062	-9186	-10651	-8081
3491.47	-7897	-8192	-9215	-10796	-8039
3491.66	-7679	-8158	-9191	-10819	-8105
3491.86	-7606	-8177	-9048	-10754	-8104
3492.05	-7626	-8115	-8912	-10625	-8137
3492.25	-7603	-8152	-8950	-10598	-8131
3492.44	-8265	-8156	-9071	-10698	-7990
3492.64	-8301	-8330	-8990	-10750	-8094
3492.84	-8473	-8455	-9162	-10737	-8078
3493.03	-8846	-8574	-9243	-10825	-8191
3493.23	-9089	-8703	-9243	-10847	-8177
3493.42	-9381	-9042	-9121	-10737	-8087
3493.62	-9434	-8981	-9121	-10766	-8149
3493.81	-9478	-8992	-9197	-10737	-8270
3494.01	-9467	-8908	-9149	-10811	-8151
3494.2	-9347	-8967	-9095	-10870	-8225
3494.4	-9315	-8806	-9144	-10810	-8161
3494.59	-9127	-8842	-9312	-10895	-8121
3494.79	-8998	-8778	-9193	-11000	-8192
3494.99	-8917	-8626	-9020	-10908	-8127
3495.18	-8663	-8461	-9313	-10811	-8141
3495.38	-8651	-8466	-9218	-10692	-8127
3495.57	-8522	-8496	-9202	-10823	-8056
3495.77	-8562	-8510	-9154	-10897	-8105
3495.96	-8425	-8392	-9065	-10789	-8077
3496.16	-8371	-8276	-9122	-10931	-8111
3496.35	-8358	-8512	-9172	-10839	-8163
3496.55	-8174	-8418	-9059	-10621	-8068
3496.74	-8146	-8392	-8897	-10756	-8087
3496.94	-8242	-8310	-9022	-10764	-7966
3497.14	-8029	-8164	-9281	-10766	-7968
3497.33	-8197	-8193	-9212	-10767	-8093
3497.53	-8191	-8295	-9271	-10790	-8045
3497.72	-8087	-8406	-9228	-10846	-7993
3497.92	-8226	-8188	-9112	-10933	-8111
3498.11	-8145	-8169	-9113	-10842	-8206
3498.31	-8124	-8186	-9194	-10762	-8185
3498.5	-8168	-8295	-9246	-10852	-8161
3498.7	-8177	-8303	-9236	-10812	-8127
3498.89	-8060	-8396	-9146	-10818	-8161
3499.09	-8177	-8295	-9145	-10828	-8041
3499.29	-8163	-8417	-9117	-10829	-7954
3499.48	-8118	-8409	-9166	-10775	-8108
3499.68	-8222	-8400	-9143	-10745	-8222
3499.87	-8240	-8315	-9150	-10694	-8191
3500.07	-8126	-8206	-9355	-10763	-8157
3500.26	-8141	-8154	-9240	-10888	-8138
3500.46	-8108	-8112	-9265	-10909	-8220
3500.66	-7880	-8311	-9087	-10908	-8174
3500.85	-7926	-8160	-9111	-10724	-8052
3501.05	-8023	-8170	-9135	-10667	-8136
3501.24	-7957	-8277	-9107	-10861	-8208
3501.44	-7940	-8299	-9089	-10944	-8125
3501.63	-8001	-8330	-9157	-10856	-8237
3501.83	-7960	-8300	-9250	-10935	-8213
3502.02	-7945	-8249	-9224	-10802	-8281
3502.22	-7978	-8287	-9073	-10815	-8196
3502.41	-7982	-8268	-9005	-10882	-8346
3502.61	-8064	-8227	-8960	-10889	-8345
3502.81	-8193	-8247	-9081	-10779	-8123
3503	-8116	-8319	-9147	-10631	-8289
3503.2	-7962	-8265	-9132	-10770	-8297
3503.39	-7995	-8227	-9166	-10816	-8137
3503.59	-7892	-8105	-9216	-10731	-7908
3503.78	-7941	-8207	-9225	-10854	-8024
3503.98	-7859	-8200	-9339	-10856	-8032
3504.17	-7928	-8111	-9145	-10834	-8110
3504.37	-7892	-8109	-9064	-10911	-8042
3504.57	-7618	-8033	-9012	-10681	-8103
3504.76	-7509	-7792	-9026	-10762	-8223
3504.96	-7071	-7737	-9023	-10747	-8197
3505.15	-6948	-7579	-9081	-10684	-8157
3505.35	-6682	-7586	-9074	-10672	-8164
3505.54	-6435	-7591	-9195	-10613	-8235
3505.74	-6135	-7448	-9213	-10825	-8125
3505.93	-5868	-7306	-9041	-10769	-8173
3506.13	-5625	-7103	-8990	-10663	-8055
3506.32	-5600	-6965	-9067	-10620	-8122
3506.52	-5871	-7165	-8967	-10558	-8149
3506.72	-6271	-7385	-9042	-10586	-8101
3506.91	-6522	-7525	-9035	-10617	-8110
3507.11	-6958	-7703	-8840	-10570	-8056
3507.3	-7481	-7921	-9038	-10706	-8098
3507.5	-8202	-8250	-9151	-10790	-8060
3507.69	-8426	-8449	-9280	-10807	-7996
3507.89	-8766	-8515	-9347	-10929	-8001
3508.08	-9050	-8641	-9225	-11021	-8042
3508.28	-9310	-8579	-9278	-11003	-8051
3508.47	-9419	-8820	-9470	-11028	-8146
3508.67	-9518	-8903	-9438	-10948	-8170
3508.87	-9432	-8929	-9423	-10860	-8114
3509.06	-9225	-8946	-9451	-10854	-8048
3509.26	-9082	-8863	-9320	-10837	-8132
3509.45	-9085	-8879	-9193	-10763	-8174
3509.65	-9094	-8863	-9164	-10945	-8118
3509.84	-9155	-8703	-9070	-10838	-8149
3510.04	-9075	-8648	-9113	-10735	-8046
3510.24	-8909	-8739	-9278	-10862	-8281
3510.43	-9015	-8855	-9201	-10981	-8294
3510.63	-9011	-8880	-9289	-10897	-8381
3510.82	-8940	-8784	-9405	-10833	-8205
3511.02	-8966	-8783	-9376	-10719	-8311
3511.21	-8846	-8864	-9391	-10822	-8290
3511.41	-8691	-8718	-9194	-10865	-8165
3511.6	-8524	-8659	-9313	-10796	-8216
3511.8	-8428	-8717	-9235	-10842	-8251
3511.99	-8346	-8510	-9322	-10897	-8258
3512.19	-8468	-8526	-9264	-10906	-8371
3512.39	-8427	-8534	-9296	-10901	-8203
3512.58	-8253	-8456	-9324	-10739	-8168
3512.78	-8381	-8353	-9332	-10680	-8183
3512.97	-8424	-8298	-9255	-10706	-8136
3513.17	-8229	-8376	-9225	-10799	-8116
3513.36	-8119	-8228	-9286	-10678	-8192
3513.56	-8134	-8293	-9366	-10819	-8124
3513.75	-8278	-8497	-9247	-10755	-8112
3513.95	-8240	-8559	-9317	-10644	-8164
3514.14	-8179	-8455	-9274	-10622	-8221
3514.34	-8141	-8364	-9187	-10775	-8244
3514.54	-8180	-8420	-9253	-10649	-8151
3514.73	-8024	-8510	-9227	-10780	-8187
3514.93	-8106	-8236	-9268	-10695	-8162
3515.12	-8162	-8166	-9232	-10625	-8192
3515.32	-8144	-8090	-9292	-10592	-8074
3515.51	-8169	-8096	-9207	-10715	-8090
3515.71	-8016	-8326	-9406	-10781	-8026
3515.9	-7876	-8282	-9174	-10742	-8024
3516.1	-7961	-8228	-9011	-10936	-8040
3516.3	-7963	-8060	-9124	-10786	-8125
3516.49	-7929	-8109	-9235	-10758	-8151
3516.69	-7985	-8183	-9128	-10828	-8091
3516.88	-8219	-8290	-9045	-10831	-8063
3517.08	-8140	-8333	-9059	-10665	-8129
3517.27	-8077	-8321	-9274	-10837	-8154
3517.47	-8010	-8257	-9263	-10885	-8142
3517.66	-8017	-8296	-9209	-10775	-8208
3517.86	-7965	-8289	-9376	-10768	-8237
3518.05	-7843	-8226	-9244	-10917	-8033
3518.25	-7766	-8272	-9152	-10822	-8072
3518.45	-7767	-8278	-9269	-10894	-8060
3518.64	-7890	-8124	-9230	-10821	-8135
3518.84	-7503	-7982	-9241	-10714	-8094
3519.03	-7435	-8023	-9253	-10732	-8070
3519.23	-7327	-8124	-9207	-10734	-7990
3519.42	-7133	-8028	-9180	-10675	-8236
3519.62	-6842	-7801	-9112	-10778	-8271
3519.81	-6541	-7549	-8945	-10782	-8226
3520.01	-6368	-7303	-8937	-10838	-8197
3520.2	-6179	-7156	-9111	-10815	-8114
3520.4	-6085	-7246	-9021	-10742	-8122
3520.6	-6112	-7214	-9076	-10649	-8000
3520.79	-6133	-7244	-9066	-10725	-8080
3520.99	-6202	-7257	-9026	-10813	-8051
3521.18	-6759	-7660	-8995	-10912	-8070
3521.38	-7086	-7919	-9208	-10801	-8137
3521.57	-7558	-8111	-9202	-10761	-8262
3521.77	-7927	-8244	-9175	-10812	-8183
3521.97	-8378	-8500	-9266	-10868	-8224
3522.16	-8740	-8526	-9150	-10829	-8184
3522.36	-9171	-8659	-9315	-10894	-8003
3522.55	-9235	-8814	-9275	-10873	-8185
3522.75	-9349	-8873	-9400	-10901	-8192
3522.94	-9378	-8905	-9440	-10852	-8086
3523.14	-9254	-8886	-9153	-10948	-8136
3523.33	-9147	-8839	-9199	-10809	-8073
3523.53	-9119	-8806	-9312	-10825	-8128
3523.72	-8971	-8739	-9410	-10778	-8114
3523.92	-8874	-8740	-9310	-10742	-8082
3524.11	-8848	-8922	-9186	-10703	-8036
3524.31	-8733	-8832	-9190	-10657	-7966
3524.51	-8854	-8743	-9216	-10668	-7950
3524.7	-9050	-8639	-9266	-10757	-8051
3524.9	-9076	-8672	-9183	-10763	-8140
3525.09	-8929	-8716	-9156	-10810	-8121
3525.29	-8923	-8590	-9222	-10768	-8135
3525.48	-8727	-8538	-9218	-10704	-8093
3525.68	-8744	-8630	-9322	-10566	-8273
3525.88	-8745	-8562	-9407	-10807	-8206
3526.07	-8597	-8584	-9344	-10754	-8153
3526.27	-8584	-8639	-9353	-10726	-8259
3526.46	-8522	-8658	-9357	-10813	-8242
3526.66	-8360	-8379	-9215	-10742	-8108
3526.85	-8323	-8361	-9075	-10816	-8136
3527.05	-8317	-8441	-9051	-10846	-8208
3527.24	-8315	-8374	-9202	-10736	-8267
3527.44	-8232	-8383	-9199	-10660	-8346
3527.63	-8246	-8470	-9308	-10771	-8260
3527.83	-8286	-8508	-9237	-10777	-8020
3528.03	-8195	-8514	-9277	-10648	-8109
3528.22	-8206	-8338	-9167	-10705	-8142
3528.42	-8099	-8296	-9226	-10687	-8140
3528.61	-8133	-8258	-9201	-10734	-8097
3528.81	-8117	-8103	-9131	-10748	-8164
3529	-8083	-8140	-9249	-10777	-8238
3529.2	-8162	-8034	-9270	-10671	-8312
3529.39	-8075	-8241	-9223	-10748	-8359
3529.59	-8224	-8136	-9244	-10772	-8261
3529.78	-8228	-8233	-9257	-10906	-8219
3529.98	-8160	-8301	-9327	-10817	-8119
3530.18	-8222	-8245	-9374	-10775	-8218
3530.37	-8192	-8237	-9359	-10852	-8172
3530.57	-8159	-8245	-9222	-10825	-8246
3530.76	-8196	-8172	-9138	-11030	-8038
3530.96	-8044	-8164	-9161	-10916	-8064
3531.15	-7969	-8246	-9250	-10871	-7998
3531.35	-7976	-8411	-9366	-10871	-8179
3531.55	-8000	-8367	-9381	-10893	-8195
3531.74	-8024	-8304	-9268	-10851	-8199
3531.94	-8002	-8275	-9260	-10973	-8126
3532.13	-7867	-8315	-9187	-10789	-8226
3532.33	-7894	-8408	-9261	-10855	-8266
3532.52	-7982	-8359	-9283	-10701	-8226
3532.72	-8014	-8257	-9003	-10739	-8213
3532.91	-8091	-8269	-9188	-10808	-8220
3533.11	-7951	-8267	-9278	-10806	-8311
3533.3	-8016	-8239	-9283	-10799	-8277
3533.5	-7944	-8216	-9125	-10846	-8066
3533.7	-7850	-8232	-9199	-10819	-8028
3533.89	-7844	-8259	-9211	-10790	-8177
3534.09	-7706	-8105	-9139	-10901	-8186
3534.28	-7707	-8031	-9235	-10810	-8119
3534.48	-7630	-7962	-9132	-10759	-8361
3534.67	-7429	-7999	-9028	-10808	-8273
3534.87	-7256	-8042	-9081	-10834	-8254
3535.06	-7072	-7918	-9079	-10747	-8233
3535.26	-7049	-7908	-9190	-10866	-8164
3535.45	-7049	-7868	-9211	-10924	-8148
3535.65	-7159	-7877	-9275	-10942	-8265
3535.85	-7215	-7990	-9209	-10854	-8277
3536.04	-7329	-7982	-9206	-11031	-8258
3536.24	-7503	-8074	-9255	-10826	-8315
3536.43	-7892	-8063	-9191	-10704	-8246
3536.63	-8107	-8149	-9245	-10802	-8206
3536.82	-8321	-8348	-9253	-10840	-8321
3537.02	-8454	-8439	-9401	-10889	-8289
3537.21	-8490	-8440	-9326	-11025	-8332
3537.41	-8626	-8434	-9407	-11053	-8254
3537.61	-8579	-8424	-9410	-11020	-8208
3537.8	-8578	-8438	-9293	-10712	-8262
3538	-8558	-8531	-9297	-10786	-8252
3538.19	-8505	-8551	-9503	-10925	-8153
3538.39	-8480	-8627	-9308	-10998	-8238
3538.58	-8555	-8505	-9275	-10917	-8239
3538.78	-8550	-8605	-9291	-10935	-8223
3538.97	-8756	-8567	-9313	-10907	-8366
3539.17	-8847	-8653	-9254	-10999	-8257
3539.36	-8773	-8667	-9401	-11021	-8247
3539.56	-8707	-8605	-9397	-10926	-8258
3539.76	-8735	-8606	-9462	-10861	-8154
3539.95	-8695	-8739	-9358	-10876	-8145
3540.15	-8539	-8652	-9209	-10827	-8275
3540.34	-8555	-8531	-9105	-10874	-8103
3540.54	-8407	-8566	-9265	-10770	-8166
3540.73	-8564	-8411	-9204	-10794	-8266
3540.93	-8405	-8460	-9374	-10818	-8307
3541.12	-8376	-8411	-9272	-10694	-8315
3541.32	-8463	-8463	-9305	-10899	-8253
3541.51	-8236	-8608	-9204	-10771	-8235
3541.71	-8278	-8566	-9318	-10761	-8308
3541.91	-8364	-8370	-9334	-10761	-8114
3542.1	-8270	-8253	-9241	-10776	-8171
3542.3	-8190	-8289	-9178	-10692	-8214
3542.49	-8197	-8281	-9168	-10803	-8311
3542.69	-8207	-8291	-9193	-10712	-8220
3542.88	-8157	-8312	-9151	-10774	-8025
3543.08	-8062	-8379	-9291	-10671	-8070
3543.28	-8087	-8415	-9331	-10793	-7965
3543.47	-8016	-8494	-9253	-10824	-8085
3543.67	-8243	-8371	-9209	-10898	-8261
3543.86	-8227	-8311	-9289	-10834	-8221
3544.06	-8061	-8376	-9248	-10849	-8208
3544.25	-8021	-8241	-9255	-10879	-8195
3544.45	-8063	-8274	-9164	-10771	-8245
3544.64	-8183	-8296	-9107	-10722	-8246
3544.84	-8252	-8266	-9217	-10632	-8228
3545.03	-8173	-8212	-9321	-10809	-8087
3545.23	-8090	-8227	-9237	-10915	-8096
3545.43	-8105	-8370	-9196	-10823	-8099
3545.62	-8196	-8374	-9194	-10793	-8088
3545.82	-8058	-8257	-9259	-10757	-8183
3546.01	-8080	-8263	-9096	-10594	-8241
3546.21	-8097	-8313	-8997	-10547	-8197
3546.4	-7975	-8343	-9107	-10657	-8142
3546.6	-7845	-8357	-9160	-10736	-8146
3546.79	-7857	-8299	-9101	-10851	-8140
3546.99	-7796	-8227	-9140	-10829	-8118
3547.18	-7911	-8308	-9204	-10743	-8143
3547.38	-8007	-8203	-9292	-10799	-8149
3547.58	-7992	-8047	-9280	-10676	-8176
3547.77	-8170	-7991	-9155	-10742	-8172
3547.97	-8178	-8218	-9168	-10668	-8201
3548.16	-8088	-8272	-9160	-10781	-8200
3548.36	-8048	-8204	-9167	-10931	-8097
3548.55	-7954	-8282	-9223	-10905	-8172
3548.75	-7979	-8403	-9238	-10797	-8181
3548.94	-8019	-8362	-9294	-10719	-8143
3549.14	-8268	-8413	-9386	-10731	-8206
3549.34	-8283	-8429	-9168	-10997	-8110
3549.53	-8090	-8424	-9275	-10924	-8070
3549.73	-8020	-8238	-9230	-10912	-8235
3549.92	-8007	-8272	-9340	-10745	-8371
3550.12	-8025	-8402	-9214	-10686	-8321
3550.31	-8015	-8350	-9315	-10949	-8283
3550.51	-8111	-8322	-9334	-10892	-8169
3550.7	-8163	-8375	-9292	-10866	-8109
3550.9	-8236	-8307	-9249	-10770	-8160
3551.09	-8155	-8346	-9273	-10678	-8283
3551.29	-8150	-8430	-9275	-10761	-8179
3551.49	-8149	-8339	-9385	-11068	-8266
3551.68	-8010	-8310	-9402	-10962	-8287
3551.88	-7990	-8432	-9452	-10861	-8234
3552.07	-8155	-8466	-9259	-10783	-8170
3552.27	-8218	-8322	-9254	-10717	-8149
3552.46	-8133	-8268	-9280	-10734	-8096
3552.66	-8086	-8274	-9316	-10750	-8097
3552.85	-8157	-8301	-9252	-10748	-8394
3553.05	-8153	-8382	-9228	-10898	-8417
3553.24	-8133	-8228	-9297	-10784	-8298
3553.44	-8144	-8268	-9316	-10655	-8350
3553.64	-8143	-8298	-9350	-10809	-8324
3553.83	-8125	-8226	-9370	-10841	-8354
3554.03	-8114	-8108	-9306	-10734	-8295
3554.22	-8287	-8387	-9288	-10693	-8338
3554.42	-8239	-8344	-9431	-10729	-8306
3554.61	-8181	-8328	-9417	-10950	-8230
3554.81	-8139	-8342	-9351	-10909	-8209
3555.01	-8240	-8375	-9339	-10892	-8436
3555.2	-8277	-8349	-9450	-10912	-8425
3555.4	-8283	-8477	-9363	-10962	-8374
3555.59	-8339	-8608	-9390	-11098	-8272
3555.79	-8261	-8700	-9521	-10838	-8193
3555.98	-8221	-8549	-9400	-10849	-8227
3556.18	-8123	-8469	-9380	-10924	-8263
3556.37	-8145	-8453	-9336	-11058	-8397
3556.57	-8263	-8448	-9487	-11113	-8326
3556.76	-8274	-8387	-9400	-11048	-8321
3556.96	-8230	-8252	-9179	-11068	-8255
3557.16	-8186	-8259	-9317	-11040	-8297
3557.35	-8194	-8383	-9269	-11140	-8272
3557.55	-8219	-8390	-9192	-11120	-8237
3557.74	-8251	-8275	-9315	-11048	-8159
3557.94	-8193	-8347	-9295	-11031	-8199
3558.13	-8283	-8309	-9264	-10956	-8237
3558.33	-8392	-8263	-9265	-10900	-8317
3558.52	-8261	-8358	-9323	-10900	-8330
3558.72	-8106	-8379	-9334	-10909	-8278
3558.91	-8083	-8332	-9365	-11035	-8182
3559.11	-8027	-8356	-9304	-10906	-8180
3559.31	-8150	-8390	-9338	-10958	-8242
3559.5	-7968	-8303	-9144	-10951	-8226
3559.7	-8023	-8402	-9383	-10883	-8373
3559.89	-8162	-8446	-9322	-10816	-8375
3560.09	-8117	-8434	-9277	-10772	-8310
3560.28	-8078	-8364	-9292	-10936	-8310
3560.48	-8139	-8366	-9310	-10980	-8243
3560.68	-8186	-8339	-9288	-10927	-8190
3560.87	-8145	-8424	-9342	-10851	-8209
3561.07	-8077	-8358	-9456	-10909	-8209
3561.26	-8143	-8478	-9419	-11059	-8188
3561.46	-8256	-8363	-9229	-10977	-8153
3561.65	-8124	-8417	-9168	-10936	-8045
3561.85	-8032	-8445	-9218	-10999	-8219
3562.04	-8052	-8480	-9168	-10917	-8187
3562.24	-8111	-8367	-9099	-10813	-8355
3562.43	-8197	-8337	-9225	-10738	-8329
3562.63	-8150	-8386	-9255	-10801	-8347
3562.82	-8140	-8339	-9309	-10878	-8176
3563.02	-8082	-8306	-9349	-10889	-8082
3563.22	-8068	-8331	-9450	-10857	-8145
3563.41	-8042	-8342	-9333	-10726	-8165
3563.61	-8029	-8407	-9329	-10714	-8234
3563.8	-8153	-8411	-9266	-10692	-8074
3564	-8165	-8432	-9182	-10821	-8125
3564.19	-8263	-8420	-9315	-10916	-8076
3564.39	-8131	-8497	-9452	-10886	-8135
3564.59	-8103	-8468	-9399	-10766	-8231
3564.78	-8010	-8384	-9274	-10853	-8310
3564.98	-8133	-8337	-9157	-10945	-8253
3565.17	-8237	-8245	-9361	-11009	-8115
3565.37	-8279	-8276	-9379	-10926	-8194
3565.56	-8310	-8324	-9173	-10905	-8273
3565.76	-8100	-8379	-9048	-10891	-8206
3565.95	-8128	-8408	-9021	-10794	-8269
3566.15	-8129	-8385	-9064	-10706	-8249
3566.34	-8188	-8349	-9216	-10830	-8110
3566.54	-8125	-8370	-9347	-10856	-8180
3566.74	-8132	-8282	-9283	-10684	-8085
3566.93	-8079	-8229	-9312	-10875	-8308
3567.13	-8095	-8126	-9297	-10964	-8325
3567.32	-8059	-8169	-9172	-10765	-8245
3567.52	-7937	-8409	-9114	-10778	-8227
3567.71	-7952	-8498	-9148	-10891	-8271
3567.91	-8188	-8361	-9235	-10878	-8263
3568.1	-8059	-8338	-9365	-10866	-8286
3568.3	-8019	-8268	-9327	-10941	-8253
3568.49	-8130	-8400	-9363	-10844	-8194
3568.69	-8082	-8334	-9291	-10767	-8123
3568.89	-8131	-8459	-9204	-10810	-8173
3569.08	-8103	-8339	-9217	-10838	-8193
3569.28	-8203	-8439	-9297	-10924	-8157
3569.47	-8118	-8466	-9257	-10836	-8143
3569.67	-8003	-8369	-9269	-10777	-8278
3569.86	-8182	-8338	-9215	-10780	-8323
3570.06	-8279	-8439	-9330	-10746	-8121
3570.25	-8254	-8438	-9262	-10937	-8171
3570.45	-8224	-8518	-9250	-10954	-8205
3570.64	-8114	-8430	-9285	-10936	-8234
3570.84	-8049	-8402	-9283	-10899	-8212
3571.04	-8073	-8407	-9205	-10898	-8188
3571.23	-8134	-8421	-9146	-10863	-8060
3571.43	-8180	-8319	-9210	-10874	-8092
3571.62	-8126	-8203	-9238	-10873	-8168
3571.82	-8238	-8314	-9303	-10743	-8108
3572.01	-8206	-8297	-9470	-10746	-8245
3572.21	-8235	-8418	-9426	-10605	-8189
3572.41	-8291	-8339	-9376	-10731	-8208
3572.6	-8203	-8368	-9296	-10866	-8327
3572.8	-8084	-8418	-9241	-10863	-8258
3572.99	-8143	-8368	-9267	-11015	-8188
3573.19	-8253	-8357	-9365	-10962	-8224
3573.38	-8125	-8425	-9291	-10800	-8171
3573.58	-8100	-8440	-9410	-10823	-8183
3573.77	-8154	-8366	-9305	-10689	-8303
3573.97	-8187	-8304	-9200	-10765	-8252
3574.16	-8146	-8227	-9388	-10852	-8167
3574.36	-8148	-8137	-9297	-10853	-8169
3574.55	-8111	-8209	-9200	-10977	-8295
3574.75	-8113	-8310	-9114	-10944	-8180
3574.95	-8126	-8328	-9239	-10841	-8024
3575.14	-8133	-8343	-9213	-10836	-8108
3575.34	-8154	-8276	-9162	-10878	-8064
3575.53	-8067	-8325	-9223	-10855	-8078
3575.73	-8191	-8330	-9285	-10911	-8225
3575.92	-8240	-8361	-9247	-10930	-8247
3576.12	-8109	-8451	-9236	-10799	-8126
3576.32	-8343	-8362	-9312	-10764	-8214
3576.51	-8289	-8354	-9314	-10840	-8162
3576.71	-8215	-8277	-9279	-10931	-8112
3576.9	-8152	-8368	-9137	-10738	-8144
3577.1	-8090	-8329	-9081	-10891	-8238
3577.29	-8075	-8437	-9239	-10926	-8230
3577.49	-8235	-8340	-9089	-10662	-8114
3577.68	-8162	-8494	-9144	-10690	-8261
3577.88	-8206	-8391	-9233	-10782	-8168
3578.07	-8143	-8385	-9233	-10781	-8103
3578.27	-8063	-8321	-9227	-10850	-8149
3578.47	-8110	-8313	-9337	-10689	-8216
3578.66	-8152	-8274	-9303	-10837	-8286
3578.86	-8142	-8208	-9106	-10758	-8273
3579.05	-8220	-8211	-9155	-10820	-8174
3579.25	-8185	-8238	-9196	-10706	-8094
3579.44	-8199	-8231	-9334	-10791	-8077
3579.64	-8009	-8184	-9220	-10741	-8001
3579.83	-8041	-8222	-9312	-10816	-8103
3580.03	-7983	-8305	-9208	-10808	-8131
3580.22	-8064	-8261	-9315	-10950	-8032
3580.42	-8064	-8380	-9255	-10915	-8133
3580.62	-7966	-8229	-9236	-11108	-8080
3580.81	-7876	-8225	-9157	-10789	-8318
3581.01	-8131	-8471	-9176	-10751	-8243
3581.2	-7982	-8412	-9237	-10840	-8149
3581.4	-7992	-8517	-9084	-10707	-8166
3581.59	-8120	-8288	-9090	-10809	-8110
3581.79	-8084	-8300	-9174	-10891	-7987
3581.98	-8031	-8285	-9195	-10968	-7946
3582.18	-7991	-8376	-9208	-10874	-8129
3582.38	-8051	-8298	-9111	-10668	-8230
3582.57	-8209	-8306	-9180	-10819	-8173
3582.77	-8029	-8178	-9187	-10909	-8296
3582.96	-7956	-8185	-9229	-10780	-8333
3583.16	-7930	-8336	-9095	-10690	-8296
3583.35	-8033	-8280	-9049	-10676	-8332
3583.55	-8031	-8259	-9187	-10583	-8283
3583.74	-8016	-8229	-9111	-10816	-8221
3583.94	-7947	-8271	-9066	-10783	-8065
3584.14	-8037	-8274	-9078	-10721	-7986
3584.33	-8053	-8354	-9045	-10819	-8044
3584.53	-8042	-8244	-9017	-10828	-8197
3584.72	-8098	-8149	-9079	-10762	-8344
3584.92	-8239	-8155	-9061	-10857	-8103
3585.11	-8176	-8152	-9148	-10830	-8046
3585.31	-8204	-8094	-9285	-10821	-8151
3585.5	-8149	-8162	-9069	-10769	-8169
3585.7	-8001	-8293	-8994	-10763	-8099
3585.89	-7915	-8262	-9243	-10802	-8108
3586.09	-7927	-8265	-9226	-10661	-8083
3586.28	-8053	-8186	-9328	-10676	-8157
3586.48	-8170	-8277	-9228	-10766	-7991
3586.68	-8194	-8266	-9180	-10755	-8067
3586.87	-8053	-8303	-9183	-10707	-8223
3587.07	-7978	-8135	-9124	-10701	-8129
3587.26	-7974	-7986	-9240	-10834	-8025
3587.46	-7993	-8146	-9220	-10647	-8221
3587.65	-8044	-8247	-9301	-10704	-8100
3587.85	-8021	-8136	-9201	-10822	-8139
3588.05	-8057	-8137	-9098	-10735	-8098
3588.24	-7887	-8017	-9184	-10684	-8012
3588.44	-7996	-8274	-9246	-10645	-8121
3588.63	-7967	-8350	-9160	-10705	-8089
3588.83	-8002	-8334	-9163	-10768	-8046
3589.02	-8022	-8283	-9002	-10793	-8078
3589.22	-7936	-8204	-9132	-10656	-8067
3589.41	-7993	-8289	-9172	-10584	-8092
3589.61	-8042	-8410	-9062	-10817	-7979
3589.8	-7992	-8309	-9074	-10650	-8048
3590	-8181	-8143	-9076	-10581	-8188

## Sheet: 5B.1
time, min	amplex-100_GSH-1000		apex-2_amplex-100		apex-2_amplex-100_GSH-1000		apex-2_amplex-100_GSH-1000_GSSSG-1		apex-2_amplex-100_GSH-1000_GSSSG-2		apex-2_amplex-100_GSH-1000_GSSSG-5		apex-2_amplex-100_GSH-1000_GSSSG-10
0	0.04	0.039	0.086	0.076	0.074	0.071	0.078	0.069	0.072	0.07	0.072	0.071	0.069	0.066
0	0.04	0.039	0.086	0.074	0.074	0.07	0.077	0.069	0.073	0.069	0.073	0.071	0.069	0.066
1	0.04	0.039	0.086	0.076	0.075	0.072	0.077	0.069	0.073	0.069	0.073	0.07	0.069	0.067
1	0.04	0.039	0.085	0.076	0.077	0.074	0.079	0.07	0.075	0.07	0.074	0.072	0.069	0.067
2	0.039	0.039	0.085	0.075	0.077	0.074	0.078	0.07	0.074	0.069	0.074	0.071	0.07	0.067
2	0.039	0.039	0.085	0.075	0.079	0.074	0.078	0.069	0.073	0.069	0.073	0.07	0.068	0.066
3	0.039	0.038	0.085	0.075	0.08	0.076	0.078	0.07	0.074	0.07	0.073	0.071	0.069	0.067
3	0.04	0.039	0.086	0.076	0.082	0.078	0.079	0.07	0.075	0.07	0.074	0.071	0.069	0.067
4	0.04	0.04	0.086	0.076	0.085	0.081	0.08	0.072	0.075	0.071	0.074	0.072	0.069	0.068
4	0.04	0.039	0.085	0.075	0.085	0.082	0.079	0.071	0.075	0.071	0.074	0.071	0.069	0.068
5	0.039	0.039	0.085	0.075	0.088	0.083	0.081	0.071	0.076	0.069	0.074	0.071	0.07	0.068
5	0.039	0.039	0.085	0.075	0.09	0.085	0.081	0.072	0.075	0.071	0.074	0.072	0.071	0.068
6	0.04	0.039	0.086	0.075	0.092	0.088	0.08	0.072	0.075	0.072	0.074	0.072	0.07	0.069
6	0.04	0.039	0.085	0.075	0.094	0.091	0.081	0.072	0.075	0.071	0.074	0.072	0.07	0.068
7	0.04	0.039	0.085	0.075	0.097	0.092	0.081	0.073	0.075	0.071	0.074	0.072	0.07	0.068
7	0.039	0.038	0.084	0.074	0.099	0.095	0.083	0.072	0.077	0.071	0.076	0.071	0.072	0.068
8	0.04	0.039	0.084	0.075	0.102	0.099	0.083	0.072	0.077	0.072	0.075	0.072	0.071	0.069
8	0.04	0.039	0.085	0.075	0.104	0.102	0.084	0.074	0.077	0.072	0.075	0.073	0.071	0.07
9	0.039	0.04	0.085	0.076	0.107	0.104	0.084	0.074	0.077	0.073	0.075	0.074	0.072	0.07
9	0.04	0.039	0.085	0.075	0.108	0.106	0.083	0.074	0.076	0.073	0.075	0.073	0.072	0.07
10	0.04	0.04	0.085	0.076	0.112	0.11	0.085	0.074	0.078	0.073	0.076	0.073	0.072	0.069
10	0.041	0.04	0.085	0.075	0.114	0.114	0.086	0.075	0.078	0.075	0.075	0.074	0.073	0.071
11	0.04	0.039	0.084	0.075	0.117	0.116	0.088	0.075	0.077	0.073	0.076	0.073	0.072	0.07
11	0.04	0.04	0.085	0.075	0.119	0.12	0.088	0.077	0.078	0.074	0.076	0.074	0.073	0.071
12	0.04	0.038	0.084	0.074	0.121	0.122	0.09	0.079	0.078	0.074	0.077	0.074	0.073	0.07
12	0.039	0.039	0.084	0.074	0.123	0.126	0.09	0.078	0.079	0.074	0.076	0.073	0.072	0.071
13	0.04	0.039	0.084	0.075	0.126	0.129	0.091	0.079	0.079	0.075	0.077	0.073	0.074	0.071
13	0.039	0.039	0.084	0.074	0.129	0.132	0.093	0.079	0.079	0.075	0.077	0.073	0.073	0.071
14	0.039	0.039	0.084	0.074	0.131	0.136	0.092	0.08	0.079	0.075	0.077	0.074	0.074	0.071
14	0.04	0.039	0.084	0.074	0.134	0.14	0.095	0.081	0.081	0.076	0.078	0.074	0.075	0.072
15	0.04	0.039	0.084	0.074	0.136	0.143	0.096	0.081	0.081	0.075	0.077	0.074	0.074	0.072
15	0.04	0.039	0.084	0.074	0.139	0.147	0.097	0.082	0.08	0.076	0.078	0.074	0.075	0.072
16	0.04	0.039	0.084	0.074	0.142	0.151	0.099	0.084	0.082	0.077	0.08	0.075	0.076	0.072
16	0.039	0.039	0.083	0.074	0.145	0.155	0.1	0.083	0.08	0.076	0.078	0.075	0.075	0.072
17	0.04	0.038	0.083	0.074	0.147	0.158	0.1	0.084	0.082	0.077	0.078	0.075	0.075	0.073
17	0.04	0.039	0.083	0.073	0.151	0.163	0.101	0.086	0.082	0.077	0.079	0.075	0.076	0.073
18	0.04	0.039	0.084	0.074	0.155	0.166	0.103	0.086	0.082	0.078	0.079	0.076	0.076	0.074
18	0.039	0.038	0.083	0.073	0.157	0.17	0.104	0.087	0.082	0.078	0.079	0.076	0.075	0.074
19	0.04	0.038	0.083	0.073	0.16	0.173	0.105	0.087	0.082	0.078	0.079	0.076	0.076	0.073
19	0.039	0.04	0.083	0.074	0.164	0.177	0.107	0.088	0.084	0.079	0.08	0.076	0.077	0.074
20	0.04	0.039	0.083	0.074	0.167	0.181	0.108	0.089	0.084	0.079	0.08	0.076	0.077	0.074
20	0.04	0.039	0.083	0.074	0.17	0.186	0.11	0.09	0.084	0.079	0.081	0.076	0.079	0.075
21	0.039	0.038	0.082	0.072	0.173	0.188	0.11	0.091	0.083	0.078	0.079	0.076	0.076	0.074
21	0.039	0.038	0.082	0.073	0.177	0.193	0.113	0.091	0.085	0.079	0.081	0.077	0.078	0.075
22	0.04	0.04	0.083	0.074	0.181	0.198	0.115	0.093	0.086	0.08	0.082	0.078	0.078	0.076
22	0.039	0.039	0.083	0.072	0.184	0.2	0.116	0.093	0.085	0.08	0.081	0.077	0.078	0.076
23	0.04	0.039	0.083	0.073	0.188	0.204	0.118	0.095	0.086	0.08	0.082	0.079	0.079	0.076
23	0.04	0.039	0.082	0.073	0.191	0.207	0.119	0.097	0.087	0.082	0.082	0.079	0.079	0.077
24	0.04	0.039	0.083	0.073	0.195	0.21	0.12	0.097	0.087	0.081	0.081	0.078	0.079	0.077
24	0.039	0.039	0.083	0.073	0.198	0.213	0.122	0.098	0.087	0.081	0.083	0.078	0.08	0.077
25	0.04	0.039	0.082	0.073	0.202	0.217	0.125	0.102	0.089	0.083	0.083	0.08	0.08	0.078
25	0.039	0.038	0.081	0.072	0.204	0.221	0.126	0.101	0.089	0.082	0.082	0.079	0.079	0.078
26	0.039	0.039	0.081	0.072	0.209	0.225	0.127	0.103	0.088	0.083	0.083	0.08	0.079	0.077
26	0.039	0.039	0.082	0.072	0.212	0.228	0.13	0.105	0.09	0.082	0.082	0.08	0.08	0.078
27	0.041	0.039	0.082	0.072	0.216	0.232	0.134	0.108	0.091	0.084	0.083	0.081	0.081	0.079
27	0.04	0.039	0.081	0.072	0.219	0.234	0.136	0.11	0.091	0.085	0.084	0.081	0.082	0.08
28	0.04	0.039	0.081	0.072	0.222	0.238	0.138	0.112	0.093	0.085	0.086	0.082	0.082	0.081
28	0.04	0.039	0.082	0.073	0.227	0.243	0.142	0.116	0.092	0.085	0.085	0.082	0.083	0.079
29	0.04	0.039	0.081	0.072	0.229	0.246	0.145	0.117	0.093	0.085	0.085	0.081	0.082	0.081
29	0.04	0.04	0.081	0.072	0.234	0.249	0.147	0.121	0.094	0.086	0.085	0.082	0.082	0.081
30	0.039	0.038	0.081	0.071	0.236	0.253	0.15	0.123	0.095	0.086	0.086	0.082	0.083	0.082
30	0.04	0.04	0.082	0.072	0.241	0.257	0.154	0.127	0.096	0.088	0.087	0.083	0.083	0.082
31	0.04	0.04	0.081	0.072	0.243	0.26	0.158	0.13	0.098	0.089	0.088	0.083	0.084	0.082
31	0.04	0.04	0.081	0.072	0.247	0.264	0.162	0.133	0.098	0.088	0.088	0.083	0.084	0.083
32	0.04	0.039	0.08	0.071	0.25	0.267	0.166	0.137	0.101	0.089	0.088	0.083	0.085	0.083
32	0.04	0.039	0.08	0.071	0.254	0.27	0.169	0.138	0.1	0.09	0.088	0.083	0.084	0.083
33	0.039	0.04	0.081	0.072	0.257	0.276	0.174	0.142	0.103	0.092	0.089	0.085	0.086	0.084
33	0.039	0.038	0.081	0.071	0.26	0.277	0.175	0.143	0.102	0.091	0.088	0.084	0.085	0.082
34	0.04	0.039	0.081	0.072	0.264	0.281	0.181	0.148	0.104	0.093	0.09	0.085	0.086	0.084
34	0.04	0.04	0.08	0.072	0.267	0.284	0.184	0.153	0.106	0.094	0.09	0.085	0.087	0.084
35	0.039	0.039	0.08	0.07	0.271	0.287	0.187	0.155	0.108	0.095	0.091	0.086	0.086	0.084
35	0.039	0.038	0.079	0.07	0.273	0.29	0.189	0.159	0.109	0.096	0.09	0.085	0.086	0.085
36	0.039	0.039	0.08	0.071	0.278	0.294	0.194	0.163	0.113	0.098	0.091	0.086	0.086	0.085
36	0.039	0.038	0.08	0.071	0.281	0.296	0.198	0.168	0.115	0.1	0.092	0.086	0.087	0.085
37	0.04	0.04	0.08	0.071	0.286	0.3	0.201	0.171	0.118	0.102	0.093	0.087	0.088	0.086
37	0.04	0.039	0.08	0.071	0.289	0.305	0.205	0.174	0.12	0.104	0.095	0.087	0.088	0.086
38	0.04	0.039	0.08	0.071	0.292	0.308	0.209	0.178	0.121	0.106	0.094	0.087	0.089	0.087
38	0.04	0.039	0.08	0.071	0.295	0.311	0.213	0.181	0.123	0.108	0.094	0.088	0.089	0.087
39	0.04	0.04	0.08	0.071	0.299	0.316	0.216	0.186	0.128	0.11	0.096	0.088	0.089	0.087
39	0.039	0.038	0.078	0.07	0.302	0.316	0.22	0.188	0.131	0.112	0.096	0.087	0.089	0.087
40	0.039	0.038	0.08	0.071	0.306	0.322	0.225	0.191	0.134	0.114	0.096	0.089	0.092	0.088
40	0.039	0.038	0.079	0.07	0.309	0.323	0.226	0.194	0.136	0.118	0.095	0.09	0.091	0.089
41	0.04	0.04	0.08	0.071	0.314	0.326	0.232	0.205	0.144	0.121	0.098	0.091	0.092	0.091
41	0.039	0.039	0.079	0.07	0.317	0.33	0.234	0.204	0.143	0.124	0.098	0.092	0.094	0.091
42	0.04	0.04	0.08	0.071	0.321	0.334	0.237	0.209	0.15	0.127	0.098	0.093	0.095	0.091
42	0.04	0.038	0.08	0.071	0.324	0.337	0.241	0.209	0.152	0.131	0.098	0.094	0.095	0.092
43	0.039	0.039	0.08	0.07	0.327	0.337	0.242	0.215	0.16	0.134	0.099	0.093	0.095	0.091
43	0.04	0.04	0.08	0.071	0.332	0.341	0.248	0.221	0.165	0.14	0.1	0.095	0.098	0.094
44	0.039	0.039	0.08	0.07	0.335	0.344	0.253	0.22	0.165	0.143	0.1	0.096	0.099	0.094
44	0.039	0.039	0.08	0.071	0.338	0.345	0.254	0.228	0.172	0.146	0.101	0.097	0.099	0.094
45	0.04	0.039	0.081	0.07	0.342	0.345	0.256	0.233	0.177	0.151	0.102	0.098	0.1	0.096
45	0.04	0.039	0.08	0.07	0.344	0.347	0.26	0.236	0.181	0.154	0.102	0.099	0.099	0.096
46	0.04	0.039	0.08	0.07	0.347	0.351	0.265	0.241	0.186	0.16	0.104	0.099	0.101	0.096
46	0.04	0.04	0.08	0.071	0.349	0.352	0.268	0.245	0.191	0.163	0.106	0.102	0.103	0.098
47	0.039	0.038	0.078	0.07	0.35	0.354	0.272	0.246	0.191	0.167	0.106	0.102	0.101	0.098
47	0.039	0.04	0.08	0.071	0.355	0.36	0.275	0.253	0.199	0.172	0.108	0.104	0.103	0.099
48	0.04	0.04	0.08	0.071	0.356	0.363	0.277	0.257	0.205	0.175	0.109	0.105	0.103	0.1
48	0.04	0.04	0.08	0.071	0.359	0.367	0.28	0.262	0.209	0.179	0.111	0.107	0.104	0.102
49	0.039	0.039	0.078	0.07	0.361	0.37	0.283	0.266	0.213	0.182	0.112	0.107	0.104	0.1
49	0.041	0.04	0.079	0.071	0.365	0.377	0.285	0.271	0.217	0.187	0.114	0.11	0.106	0.102
50	0.039	0.039	0.077	0.07	0.366	0.378	0.29	0.273	0.217	0.19	0.117	0.112	0.106	0.104
50	0.039	0.038	0.076	0.07	0.368	0.38	0.295	0.276	0.214	0.194	0.118	0.113	0.106	0.103
51	0.039	0.038	0.076	0.07	0.37	0.383	0.298	0.278	0.216	0.198	0.12	0.115	0.107	0.104
51	0.039	0.04	0.078	0.07	0.378	0.389	0.302	0.284	0.222	0.204	0.124	0.119	0.109	0.106
52	0.04	0.038	0.077	0.07	0.381	0.391	0.304	0.286	0.223	0.207	0.127	0.121	0.11	0.107
52	0.04	0.039	0.077	0.069	0.385	0.395	0.304	0.292	0.232	0.21	0.13	0.123	0.112	0.107
53	0.04	0.039	0.077	0.07	0.388	0.399	0.306	0.296	0.232	0.214	0.134	0.126	0.112	0.109
53	0.039	0.039	0.077	0.069	0.391	0.401	0.305	0.299	0.236	0.216	0.137	0.128	0.113	0.109
54	0.04	0.04	0.078	0.07	0.396	0.406	0.308	0.302	0.242	0.222	0.141	0.133	0.116	0.111
54	0.039	0.039	0.077	0.069	0.399	0.408	0.309	0.306	0.243	0.225	0.143	0.136	0.117	0.112
55	0.04	0.04	0.079	0.069	0.404	0.413	0.313	0.309	0.247	0.228	0.147	0.139	0.118	0.114
55	0.04	0.04	0.079	0.07	0.406	0.415	0.316	0.311	0.25	0.233	0.151	0.142	0.119	0.115
56	0.041	0.041	0.079	0.07	0.41	0.419	0.321	0.316	0.255	0.237	0.157	0.147	0.122	0.117
56	0.039	0.039	0.077	0.069	0.412	0.421	0.323	0.319	0.257	0.24	0.159	0.15	0.122	0.117
57	0.039	0.039	0.077	0.069	0.415	0.423	0.326	0.321	0.261	0.243	0.163	0.154	0.126	0.119
57	0.039	0.039	0.078	0.069	0.419	0.426	0.328	0.323	0.262	0.246	0.166	0.157	0.127	0.12
58	0.039	0.038	0.077	0.068	0.421	0.429	0.332	0.325	0.266	0.25	0.169	0.161	0.128	0.121
58	0.04	0.039	0.078	0.069	0.426	0.434	0.337	0.331	0.271	0.256	0.174	0.166	0.131	0.126
59	0.04	0.04	0.078	0.07	0.428	0.437	0.341	0.333	0.275	0.259	0.178	0.17	0.135	0.128
59	0.039	0.039	0.078	0.07	0.432	0.44	0.344	0.337	0.278	0.263	0.182	0.174	0.137	0.13
60	0.039	0.039	0.079	0.069	0.434	0.443	0.347	0.341	0.282	0.266	0.186	0.178	0.14	0.132
60	0.039	0.039	0.078	0.069	0.439	0.447	0.35	0.343	0.285	0.269	0.189	0.181	0.142	0.135
61	0.04	0.04	0.079	0.07	0.443	0.451	0.354	0.348	0.29	0.275	0.195	0.187	0.147	0.138
61	0.039	0.039	0.079	0.07	0.445	0.453	0.357	0.35	0.292	0.277	0.197	0.189	0.148	0.14
62	0.041	0.04	0.079	0.071	0.449	0.456	0.362	0.353	0.297	0.28	0.202	0.193	0.154	0.144
62	0.041	0.04	0.08	0.071	0.454	0.461	0.365	0.358	0.301	0.286	0.205	0.198	0.157	0.147
63	0.039	0.039	0.078	0.069	0.453	0.461	0.366	0.359	0.301	0.287	0.207	0.2	0.158	0.149
63	0.039	0.039	0.079	0.069	0.459	0.465	0.372	0.362	0.307	0.289	0.213	0.204	0.163	0.153
64	0.039	0.039	0.079	0.069	0.462	0.467	0.374	0.366	0.31	0.294	0.217	0.208	0.166	0.157
64	0.039	0.038	0.079	0.069	0.464	0.47	0.379	0.37	0.314	0.298	0.22	0.211	0.17	0.161
65	0.039	0.04	0.08	0.07	0.469	0.475	0.382	0.372	0.317	0.301	0.225	0.216	0.174	0.165
65	0.04	0.039	0.079	0.07	0.471	0.477	0.386	0.376	0.322	0.305	0.231	0.22	0.18	0.17
66	0.04	0.039	0.079	0.07	0.474	0.48	0.39	0.378	0.325	0.308	0.234	0.224	0.183	0.175
66	0.04	0.039	0.079	0.07	0.476	0.483	0.392	0.384	0.327	0.313	0.237	0.228	0.186	0.18
67	0.04	0.039	0.079	0.07	0.48	0.486	0.395	0.386	0.331	0.316	0.24	0.231	0.19	0.183
67	0.039	0.038	0.079	0.069	0.481	0.487	0.398	0.387	0.333	0.319	0.244	0.234	0.193	0.187
68	0.041	0.04	0.08	0.071	0.488	0.494	0.403	0.391	0.339	0.322	0.248	0.239	0.198	0.187
68	0.041	0.04	0.08	0.07	0.49	0.495	0.405	0.395	0.341	0.326	0.251	0.242	0.201	0.191
69	0.04	0.038	0.079	0.07	0.492	0.497	0.409	0.398	0.344	0.33	0.254	0.246	0.205	0.195
69	0.039	0.039	0.079	0.07	0.495	0.501	0.411	0.401	0.348	0.332	0.259	0.25	0.21	0.2
70	0.04	0.038	0.079	0.07	0.498	0.503	0.414	0.403	0.349	0.336	0.262	0.253	0.213	0.204
70	0.04	0.039	0.079	0.07	0.502	0.505	0.417	0.407	0.353	0.339	0.268	0.257	0.217	0.21
71	0.04	0.038	0.079	0.069	0.506	0.509	0.419	0.409	0.356	0.342	0.27	0.259	0.219	0.212
71	0.04	0.039	0.08	0.07	0.508	0.513	0.424	0.414	0.361	0.345	0.276	0.265	0.225	0.216
72	0.039	0.039	0.079	0.07	0.511	0.515	0.426	0.416	0.363	0.348	0.279	0.268	0.228	0.22
72	0.04	0.04	0.08	0.07	0.516	0.519	0.43	0.419	0.366	0.352	0.282	0.272	0.232	0.222
73	0.039	0.04	0.079	0.071	0.517	0.522	0.433	0.423	0.37	0.355	0.286	0.276	0.235	0.225
73	0.04	0.039	0.08	0.07	0.521	0.525	0.438	0.426	0.375	0.359	0.29	0.279	0.241	0.229
74	0.04	0.039	0.079	0.07	0.523	0.527	0.44	0.429	0.377	0.362	0.292	0.283	0.243	0.236
74	0.04	0.04	0.08	0.071	0.527	0.53	0.443	0.432	0.38	0.366	0.296	0.287	0.247	0.241
75	0.039	0.039	0.079	0.07	0.529	0.532	0.446	0.434	0.383	0.368	0.299	0.29	0.251	0.243
75	0.04	0.039	0.079	0.07	0.531	0.535	0.451	0.437	0.387	0.372	0.303	0.293	0.255	0.247
76	0.039	0.038	0.079	0.07	0.535	0.537	0.453	0.44	0.39	0.374	0.307	0.296	0.259	0.25
76	0.039	0.04	0.079	0.07	0.537	0.54	0.455	0.444	0.392	0.378	0.309	0.301	0.263	0.253
77	0.04	0.039	0.08	0.071	0.541	0.544	0.458	0.447	0.396	0.382	0.312	0.304	0.267	0.257
77	0.04	0.039	0.08	0.07	0.544	0.545	0.461	0.449	0.399	0.385	0.315	0.307	0.269	0.262
78	0.039	0.038	0.08	0.07	0.546	0.549	0.465	0.454	0.402	0.389	0.319	0.311	0.274	0.267
78	0.039	0.039	0.08	0.07	0.549	0.552	0.467	0.455	0.405	0.392	0.322	0.315	0.277	0.271
79	0.041	0.04	0.081	0.071	0.555	0.556	0.473	0.46	0.41	0.397	0.326	0.32	0.281	0.274
79	0.04	0.039	0.08	0.071	0.557	0.557	0.473	0.461	0.411	0.398	0.329	0.322	0.285	0.276
80	0.039	0.038	0.079	0.069	0.556	0.559	0.477	0.465	0.415	0.401	0.332	0.325	0.287	0.278
80	0.039	0.039	0.079	0.07	0.561	0.563	0.48	0.467	0.417	0.404	0.336	0.328	0.292	0.281
81	0.04	0.039	0.08	0.071	0.565	0.567	0.485	0.472	0.42	0.408	0.34	0.333	0.295	0.285
81	0.04	0.039	0.08	0.071	0.568	0.569	0.485	0.474	0.423	0.413	0.343	0.336	0.3	0.288
82	0.039	0.039	0.079	0.071	0.571	0.572	0.488	0.478	0.426	0.414	0.347	0.339	0.304	0.291
82	0.039	0.038	0.078	0.07	0.572	0.573	0.491	0.477	0.43	0.415	0.348	0.341	0.305	0.293
83	0.04	0.04	0.079	0.071	0.577	0.58	0.494	0.482	0.432	0.421	0.353	0.346	0.31	0.299
83	0.04	0.039	0.08	0.07	0.581	0.58	0.497	0.486	0.434	0.423	0.356	0.348	0.313	0.301
84	0.04	0.04	0.081	0.071	0.586	0.585	0.502	0.489	0.439	0.427	0.36	0.352	0.317	0.306
84	0.04	0.04	0.081	0.071	0.586	0.588	0.505	0.492	0.444	0.431	0.363	0.357	0.322	0.31
85	0.04	0.038	0.079	0.069	0.587	0.587	0.504	0.493	0.443	0.43	0.365	0.358	0.323	0.312
85	0.039	0.039	0.08	0.07	0.593	0.593	0.509	0.497	0.448	0.436	0.37	0.362	0.327	0.316
86	0.039	0.039	0.08	0.07	0.595	0.595	0.514	0.499	0.452	0.438	0.375	0.366	0.332	0.32
86	0.039	0.039	0.08	0.07	0.597	0.6	0.516	0.503	0.455	0.442	0.377	0.369	0.336	0.324
87	0.04	0.039	0.081	0.07	0.602	0.599	0.518	0.507	0.456	0.445	0.38	0.374	0.337	0.329
87	0.041	0.04	0.082	0.071	0.607	0.605	0.522	0.509	0.46	0.447	0.384	0.378	0.342	0.332
88	0.04	0.039	0.081	0.071	0.607	0.607	0.524	0.511	0.463	0.451	0.387	0.38	0.345	0.336
88	0.04	0.039	0.081	0.071	0.611	0.609	0.527	0.515	0.465	0.455	0.39	0.384	0.349	0.338
89	0.039	0.038	0.08	0.07	0.613	0.61	0.528	0.514	0.467	0.455	0.392	0.385	0.351	0.34
89	0.04	0.039	0.081	0.071	0.616	0.616	0.532	0.52	0.47	0.46	0.396	0.391	0.355	0.344
90	0.04	0.039	0.081	0.071	0.617	0.616	0.536	0.524	0.474	0.464	0.399	0.395	0.358	0.35
90	0.04	0.039	0.08	0.072	0.622	0.622	0.537	0.526	0.477	0.467	0.402	0.397	0.362	0.351
91	0.04	0.039	0.08	0.07	0.622	0.622	0.542	0.529	0.48	0.47	0.406	0.4	0.365	0.356
91	0.04	0.039	0.08	0.071	0.626	0.625	0.544	0.531	0.483	0.472	0.409	0.403	0.368	0.358
92	0.039	0.039	0.08	0.071	0.629	0.628	0.547	0.535	0.486	0.476	0.412	0.406	0.373	0.362
92	0.04	0.038	0.08	0.07	0.629	0.628	0.548	0.536	0.487	0.477	0.413	0.408	0.374	0.364
93	0.04	0.039	0.081	0.07	0.635	0.632	0.552	0.54	0.49	0.481	0.418	0.411	0.378	0.369
93	0.04	0.039	0.08	0.07	0.638	0.634	0.556	0.542	0.493	0.483	0.421	0.415	0.382	0.37
94	0.04	0.038	0.081	0.071	0.64	0.638	0.558	0.547	0.497	0.487	0.425	0.419	0.386	0.375
94	0.039	0.039	0.08	0.071	0.642	0.64	0.561	0.549	0.499	0.492	0.428	0.423	0.389	0.379
95	0.04	0.038	0.08	0.07	0.643	0.64	0.562	0.549	0.5	0.492	0.429	0.424	0.392	0.381
95	0.04	0.038	0.08	0.07	0.645	0.643	0.564	0.551	0.503	0.494	0.432	0.426	0.395	0.384
96	0.039	0.038	0.08	0.07	0.652	0.648	0.568	0.556	0.507	0.498	0.436	0.43	0.399	0.388
96	0.039	0.039	0.08	0.071	0.654	0.65	0.575	0.559	0.511	0.502	0.44	0.434	0.402	0.391
97	0.039	0.038	0.08	0.071	0.655	0.653	0.578	0.563	0.514	0.505	0.443	0.437	0.405	0.395
97	0.04	0.039	0.08	0.072	0.659	0.656	0.578	0.564	0.517	0.508	0.446	0.44	0.409	0.399
98	0.04	0.038	0.08	0.07	0.66	0.655	0.581	0.565	0.517	0.508	0.448	0.442	0.41	0.4
98	0.04	0.039	0.081	0.071	0.664	0.66	0.583	0.569	0.522	0.512	0.452	0.449	0.416	0.406
99	0.039	0.038	0.08	0.07	0.663	0.659	0.584	0.571	0.522	0.515	0.453	0.447	0.417	0.406
99	0.039	0.038	0.081	0.071	0.669	0.668	0.59	0.574	0.528	0.518	0.458	0.452	0.423	0.411
100	0.04	0.039	0.081	0.071	0.672	0.669	0.595	0.577	0.533	0.52	0.464	0.457	0.427	0.417
100	0.04	0.039	0.08	0.072	0.674	0.674	0.596	0.579	0.535	0.523	0.466	0.46	0.43	0.42
101	0.04	0.039	0.08	0.071	0.677	0.673	0.597	0.582	0.535	0.528	0.467	0.463	0.431	0.422
101	0.04	0.038	0.081	0.071	0.68	0.678	0.603	0.585	0.54	0.531	0.473	0.466	0.436	0.425
102	0.04	0.039	0.081	0.071	0.684	0.681	0.604	0.588	0.541	0.533	0.474	0.468	0.439	0.428
102	0.04	0.039	0.081	0.071	0.686	0.682	0.606	0.59	0.544	0.535	0.477	0.47	0.441	0.43
103	0.04	0.039	0.081	0.071	0.686	0.682	0.608	0.592	0.547	0.536	0.481	0.474	0.445	0.435
103	0.039	0.038	0.08	0.07	0.688	0.683	0.611	0.595	0.549	0.54	0.482	0.475	0.447	0.436
104	0.039	0.039	0.08	0.071	0.695	0.692	0.616	0.602	0.555	0.546	0.488	0.48	0.453	0.44
104	0.04	0.039	0.081	0.072	0.695	0.691	0.617	0.601	0.555	0.549	0.488	0.485	0.453	0.445
105	0.04	0.04	0.082	0.072	0.7	0.693	0.62	0.604	0.558	0.55	0.492	0.486	0.458	0.447
105	0.039	0.039	0.081	0.072	0.7	0.7	0.622	0.605	0.561	0.551	0.494	0.487	0.459	0.449
106	0.039	0.039	0.081	0.072	0.705	0.702	0.625	0.609	0.563	0.554	0.498	0.491	0.463	0.454
106	0.04	0.038	0.081	0.072	0.706	0.705	0.627	0.612	0.566	0.558	0.5	0.494	0.466	0.457
107	0.04	0.038	0.082	0.072	0.708	0.703	0.633	0.615	0.571	0.563	0.503	0.499	0.468	0.462
107	0.039	0.039	0.081	0.072	0.712	0.707	0.632	0.619	0.571	0.564	0.506	0.501	0.471	0.465
108	0.04	0.039	0.081	0.073	0.715	0.709	0.636	0.619	0.575	0.566	0.509	0.503	0.476	0.466
108	0.039	0.039	0.081	0.072	0.718	0.711	0.638	0.623	0.578	0.569	0.513	0.506	0.479	0.47
109	0.04	0.039	0.082	0.074	0.722	0.717	0.641	0.626	0.579	0.572	0.514	0.509	0.481	0.473
109	0.038	0.037	0.08	0.07	0.717	0.712	0.639	0.625	0.58	0.571	0.515	0.508	0.481	0.474
110	0.039	0.038	0.081	0.071	0.722	0.714	0.644	0.628	0.583	0.575	0.518	0.512	0.485	0.476
110	0.039	0.04	0.082	0.073	0.727	0.724	0.649	0.633	0.589	0.58	0.525	0.517	0.491	0.481
111	0.039	0.038	0.08	0.071	0.728	0.72	0.648	0.631	0.588	0.58	0.524	0.518	0.49	0.483
111	0.04	0.04	0.082	0.073	0.733	0.725	0.655	0.637	0.593	0.586	0.529	0.524	0.495	0.488
112	0.04	0.039	0.082	0.072	0.737	0.729	0.655	0.639	0.594	0.586	0.531	0.524	0.497	0.491
112	0.039	0.038	0.081	0.07	0.734	0.726	0.659	0.64	0.599	0.588	0.535	0.527	0.498	0.492
113	0.04	0.039	0.082	0.072	0.741	0.734	0.661	0.645	0.601	0.595	0.537	0.534	0.504	0.5
113	0.04	0.04	0.082	0.072	0.743	0.735	0.664	0.647	0.603	0.595	0.54	0.534	0.507	0.499
114	0.039	0.038	0.081	0.072	0.745	0.737	0.665	0.649	0.605	0.6	0.542	0.54	0.51	0.503
114	0.04	0.039	0.081	0.072	0.748	0.741	0.668	0.652	0.608	0.602	0.546	0.54	0.513	0.504
115	0.04	0.038	0.081	0.071	0.748	0.741	0.669	0.652	0.609	0.602	0.546	0.541	0.514	0.506
115	0.039	0.039	0.081	0.071	0.752	0.745	0.673	0.656	0.613	0.609	0.551	0.547	0.519	0.512
116	0.039	0.038	0.08	0.071	0.752	0.744	0.673	0.656	0.613	0.608	0.551	0.548	0.519	0.512
116	0.04	0.039	0.081	0.072	0.758	0.75	0.679	0.662	0.619	0.612	0.557	0.551	0.525	0.516
117	0.04	0.039	0.082	0.072	0.76	0.752	0.682	0.664	0.621	0.615	0.56	0.555	0.528	0.519
117	0.04	0.039	0.082	0.073	0.764	0.755	0.685	0.667	0.624	0.618	0.563	0.558	0.53	0.522
118	0.04	0.039	0.082	0.073	0.767	0.758	0.687	0.671	0.627	0.62	0.565	0.56	0.534	0.524
118	0.041	0.039	0.082	0.072	0.768	0.759	0.69	0.671	0.629	0.622	0.568	0.563	0.536	0.526
119	0.039	0.039	0.082	0.072	0.771	0.763	0.692	0.674	0.63	0.624	0.571	0.565	0.538	0.528
119	0.04	0.039	0.082	0.072	0.773	0.764	0.694	0.676	0.633	0.627	0.574	0.568	0.542	0.532
120	0.04	0.04	0.082	0.072	0.776	0.766	0.696	0.68	0.636	0.63	0.577	0.571	0.545	0.535
120	0.039	0.039	0.082	0.073	0.777	0.768	0.702	0.682	0.638	0.632	0.579	0.574	0.547	0.537
121	0.039	0.039	0.082	0.072	0.779	0.77	0.701	0.687	0.642	0.636	0.582	0.579	0.551	0.543
121	0.04	0.04	0.082	0.073	0.783	0.773	0.704	0.686	0.644	0.636	0.586	0.579	0.556	0.543
122	0.04	0.039	0.083	0.073	0.785	0.776	0.707	0.688	0.647	0.64	0.589	0.582	0.559	0.546
122	0.04	0.038	0.082	0.072	0.786	0.777	0.708	0.691	0.648	0.641	0.589	0.584	0.56	0.548
123	0.04	0.039	0.082	0.072	0.789	0.78	0.711	0.693	0.65	0.644	0.592	0.587	0.562	0.55
123	0.04	0.038	0.081	0.072	0.788	0.778	0.71	0.692	0.651	0.644	0.593	0.588	0.562	0.552
124	0.04	0.039	0.082	0.073	0.796	0.787	0.717	0.698	0.657	0.65	0.6	0.593	0.571	0.558
124	0.04	0.038	0.082	0.072	0.793	0.782	0.716	0.698	0.656	0.649	0.599	0.592	0.569	0.558
125	0.04	0.038	0.082	0.072	0.802	0.788	0.72	0.704	0.659	0.655	0.603	0.598	0.573	0.562
125	0.04	0.039	0.083	0.073	0.801	0.792	0.724	0.704	0.664	0.657	0.608	0.601	0.579	0.566
126	0.039	0.038	0.082	0.072	0.8	0.788	0.722	0.705	0.662	0.657	0.606	0.602	0.577	0.567
126	0.04	0.039	0.082	0.073	0.807	0.795	0.729	0.713	0.668	0.663	0.611	0.607	0.582	0.572
127	0.039	0.039	0.083	0.072	0.813	0.802	0.73	0.714	0.67	0.664	0.615	0.608	0.587	0.574
127	0.04	0.039	0.082	0.073	0.817	0.804	0.734	0.719	0.673	0.67	0.617	0.614	0.588	0.579
128	0.04	0.039	0.082	0.072	0.818	0.805	0.736	0.72	0.674	0.671	0.619	0.615	0.59	0.58
128	0.04	0.039	0.082	0.073	0.82	0.807	0.741	0.719	0.68	0.673	0.623	0.616	0.595	0.582
129	0.039	0.038	0.082	0.072	0.82	0.805	0.738	0.722	0.678	0.673	0.623	0.618	0.594	0.584
129	0.04	0.039	0.083	0.072	0.823	0.808	0.742	0.726	0.682	0.677	0.626	0.621	0.597	0.587
130	0.04	0.04	0.083	0.073	0.828	0.811	0.748	0.729	0.688	0.681	0.632	0.625	0.604	0.591
130	0.039	0.038	0.082	0.071	0.821	0.808	0.743	0.724	0.682	0.677	0.628	0.623	0.6	0.59
131	0.039	0.038	0.082	0.072	0.83	0.816	0.75	0.734	0.688	0.686	0.634	0.631	0.606	0.598
131	0.039	0.039	0.082	0.073	0.831	0.818	0.752	0.737	0.692	0.689	0.637	0.633	0.608	0.598
132	0.04	0.038	0.082	0.074	0.832	0.825	0.753	0.734	0.693	0.691	0.639	0.637	0.611	0.603
132	0.039	0.038	0.083	0.072	0.837	0.822	0.756	0.737	0.696	0.691	0.642	0.636	0.614	0.604
133	0.04	0.039	0.083	0.073	0.841	0.824	0.764	0.741	0.703	0.693	0.648	0.64	0.616	0.607
133	0.04	0.038	0.082	0.073	0.836	0.823	0.759	0.739	0.698	0.693	0.645	0.64	0.618	0.608
134	0.04	0.039	0.083	0.074	0.842	0.83	0.768	0.745	0.707	0.699	0.653	0.644	0.625	0.612
134	0.04	0.039	0.084	0.073	0.848	0.831	0.766	0.747	0.706	0.701	0.653	0.647	0.625	0.615
135	0.039	0.039	0.082	0.072	0.844	0.83	0.766	0.749	0.705	0.701	0.651	0.647	0.625	0.616
135	0.039	0.039	0.083	0.073	0.849	0.834	0.776	0.756	0.71	0.707	0.657	0.653	0.63	0.621
136	0.04	0.04	0.082	0.073	0.851	0.838	0.774	0.758	0.713	0.711	0.662	0.656	0.633	0.623
136	0.04	0.039	0.083	0.073	0.857	0.846	0.775	0.759	0.715	0.713	0.662	0.661	0.636	0.628
137	0.04	0.039	0.083	0.074	0.855	0.843	0.779	0.763	0.719	0.716	0.665	0.663	0.638	0.63
137	0.039	0.039	0.083	0.074	0.864	0.85	0.783	0.763	0.722	0.717	0.669	0.663	0.64	0.631
138	0.039	0.039	0.083	0.073	0.861	0.846	0.787	0.764	0.726	0.718	0.671	0.664	0.643	0.634
138	0.039	0.039	0.082	0.074	0.862	0.852	0.786	0.765	0.724	0.719	0.673	0.667	0.646	0.636
139	0.04	0.038	0.083	0.073	0.865	0.85	0.789	0.767	0.726	0.721	0.675	0.669	0.648	0.639
139	0.039	0.038	0.082	0.073	0.867	0.853	0.789	0.77	0.73	0.724	0.678	0.672	0.65	0.642
140	0.039	0.039	0.083	0.073	0.868	0.855	0.791	0.776	0.73	0.73	0.68	0.677	0.653	0.647
140	0.04	0.039	0.084	0.074	0.872	0.858	0.794	0.774	0.733	0.729	0.683	0.676	0.656	0.647
141	0.04	0.039	0.083	0.073	0.875	0.86	0.798	0.779	0.737	0.734	0.686	0.68	0.659	0.651
141	0.039	0.038	0.083	0.073	0.875	0.862	0.8	0.779	0.738	0.734	0.688	0.681	0.662	0.653
142	0.04	0.04	0.084	0.074	0.883	0.864	0.801	0.783	0.74	0.738	0.69	0.685	0.664	0.656
142	0.039	0.04	0.084	0.074	0.881	0.866	0.802	0.784	0.742	0.738	0.693	0.686	0.666	0.657
143	0.04	0.039	0.083	0.073	0.884	0.868	0.811	0.788	0.749	0.742	0.696	0.69	0.669	0.661
143	0.04	0.039	0.084	0.073	0.886	0.871	0.81	0.79	0.749	0.745	0.7	0.693	0.673	0.668
144	0.039	0.039	0.083	0.073	0.89	0.871	0.809	0.789	0.749	0.745	0.701	0.693	0.673	0.665
144	0.039	0.039	0.083	0.073	0.884	0.869	0.812	0.79	0.752	0.746	0.703	0.693	0.676	0.665
145	0.039	0.038	0.083	0.073	0.891	0.875	0.814	0.794	0.755	0.751	0.707	0.697	0.68	0.671
145	0.041	0.04	0.084	0.074	0.901	0.879	0.82	0.799	0.761	0.755	0.708	0.702	0.681	0.674
146	0.04	0.039	0.083	0.073	0.902	0.881	0.819	0.801	0.758	0.756	0.709	0.703	0.682	0.678
146	0.04	0.039	0.084	0.074	0.902	0.887	0.82	0.8	0.76	0.757	0.711	0.705	0.685	0.677
147	0.04	0.039	0.084	0.074	0.9	0.884	0.825	0.805	0.764	0.76	0.715	0.709	0.69	0.682
147	0.04	0.04	0.084	0.074	0.91	0.889	0.827	0.805	0.766	0.763	0.718	0.712	0.692	0.683
148	0.039	0.038	0.084	0.073	0.908	0.889	0.827	0.807	0.767	0.764	0.72	0.712	0.693	0.686
148	0.04	0.039	0.084	0.074	0.914	0.893	0.835	0.813	0.774	0.769	0.722	0.717	0.696	0.689
149	0.039	0.037	0.083	0.073	0.904	0.89	0.829	0.808	0.771	0.766	0.724	0.715	0.699	0.688
149	0.04	0.039	0.084	0.073	0.914	0.893	0.835	0.813	0.774	0.771	0.727	0.72	0.701	0.693

## Sheet: 5B.2
Concentration, ,µM	GSSSG
0	4.745
1	16.375
2	24.57
5	33.96
10	37.95

## Sheet: 5C
time, min	1mM GSH_0uM GSSSG			1mM GSH_0.5uM GSSSG			1mM GSH_1uM GSSSG			1mM GSH_2.5uM GSSSG
0	7.98834	8.1784	9.18919	8.14385	8.35983	7.77236	8.40302	7.9797	7.77236	8.94729	8.85226	9.02504
0.183333	7.70325	7.84148	9.33605	8.39438	8.29071	8.50669	8.619	9.0164	8.0229	9.37061	9.39653	9.6125
0.366667	7.96243	8.23888	8.87818	8.71403	8.67084	8.55853	9.15463	9.12871	8.53261	9.84576	9.94079	10.2432
0.55	7.85012	8.12657	8.93001	8.95593	8.73131	8.51533	9.16327	10.1049	8.70539	10.3987	10.5887	10.822
0.733333	8.03154	8.28207	8.93001	8.97321	8.93865	8.8177	9.40517	9.72481	9.0596	11.1071	11.0293	11.4872
0.916667	8.10929	8.34255	8.96457	9.17191	9.03368	8.93865	9.6989	9.94079	9.31013	11.5822	11.7464	12.1524
1.1	8.11793	8.44622	8.95593	9.27558	9.14599	9.08552	9.88032	10.1395	9.6557	12.2388	12.2647	12.7744
1.28333	8.30799	8.4635	9.16327	9.57795	9.37061	9.3015	10.2086	10.4246	9.8976	12.9559	12.9731	13.4397
1.46667	8.4635	8.54125	9.13735	9.55203	9.46564	9.42244	10.4332	10.701	10.2172	13.4397	13.647	14.1049
1.65	8.619	8.71403	9.26694	9.75937	9.6125	9.56931	10.701	11.012	10.4764	14.2085	14.2085	14.8046
1.83333	8.86954	8.75723	9.3015	9.88032	9.77665	9.81121	10.9861	11.2712	10.917	14.8565	15.0033	15.4094
2.01667	8.93001	8.80906	9.27558	10.079	9.8544	9.94943	11.2021	11.5131	11.038	15.5044	15.6081	15.8586
2.2	9.12871	8.95593	9.37061	10.2432	10.079	10.1913	11.5909	11.9019	11.4699	16.3338	16.2819	16.5584
2.38333	9.26694	8.97321	9.5002	10.3987	10.2345	10.3296	11.9624	12.1438	11.5995	16.7053	16.8003	17.0249
2.56667	9.29286	8.94729	9.6125	10.4937	10.4073	10.5369	12.2129	12.5153	11.9278	17.2927	17.4655	17.4396
2.75	9.34469	9.11143	9.66434	10.7097	10.606	10.7183	12.6276	12.714	12.282	18.053	18.0702	17.9061
2.93333	9.42244	9.17191	9.75073	10.8393	10.7702	10.8565	13.0595	13.0077	12.4807	18.3208	18.6577	18.4676
3.11667	9.52611	9.3015	9.83712	11.0207	11.0207	11.038	13.1632	13.2841	12.7226	19.0033	19.1329	18.986
3.3	9.5002	9.20646	9.78529	10.9861	11.0725	11.133	13.5865	13.5433	13.025	19.4439	19.5216	19.5389
3.48333	9.63842	9.43108	9.91488	11.2194	11.2712	11.2885	13.7075	13.8284	13.241	19.9536	20.0745	20.0141
3.66667	9.59523	9.42244	9.96671	11.4181	11.4008	11.444	13.9494	14.1049	13.6038	20.4201	20.4719	20.4028
3.85	9.71617	9.56067	10.0877	11.5909	11.5822	11.7032	14.2085	14.4159	13.8371	20.8175	20.9039	20.8952
4.03333	9.73345	9.53475	10.1222	11.6859	11.755	11.7809	14.4159	14.6491	14.0703	21.2235	21.2495	21.3013
4.21667	9.75937	9.6125	10.2	11.7291	11.85	11.9105	14.6923	14.8306	14.3122	21.5777	21.5605	21.5086
4.4	9.88032	9.69026	10.2259	12.0228	12.0574	12.1092	14.9169	15.1848	14.5714	21.9233	21.9406	21.9147
4.58333	9.86304	9.76801	10.2518	12.0919	12.1956	12.2129	15.2539	15.3316	14.9083	22.6231	22.2343	22.2775
4.76667	9.8544	9.80257	10.3296	12.1179	12.3252	12.3943	15.4699	15.5217	15.0206	22.3725	22.3812	22.4417
4.95	9.91488	9.81984	10.3728	12.3166	12.4202	12.5844	15.6772	15.8413	15.4612	22.6404	22.6749	22.7008
5.13333	9.94079	9.78529	10.4073	12.4461	12.5325	12.6017	15.9018	15.9882	15.4871	22.9514	22.8391	22.9427
5.31667	10.1481	9.95807	10.5023	12.6017	12.6621	12.7831	16.1869	16.2474	15.8068	23.0032	22.9686	23.1069
5.5	10.1049	9.97535	10.4505	12.6794	12.8781	12.9213	16.3942	16.4634	15.9968	23.1069	23.0118	23.1501
5.68333	10.1568	9.98399	10.5369	12.7744	12.9472	13.0077	16.5238	16.6102	16.1955	24.3855	23.1501	23.1933
5.86667	10.2691	10.1136	10.6578	12.9731	13.0941	13.1891	16.8176	16.8608	16.4634	23.2537	23.2105	23.2883
6.05	10.3296	10.3036	10.701	13.12	13.2841	13.3705	17.0767	17.1027	16.7225	23.4611	23.2797	23.5647
6.23333	10.3641	10.2691	10.701	13.2841	13.3533	13.4483	17.2668	17.3014	16.904	23.3747	23.366	23.4784
6.41667	10.4073	10.3814	10.8738	13.2755	13.5433	13.5433	17.5001	17.5864	17.1977	23.4956	23.4438	23.5043
6.6	10.4505	10.3209	10.727	13.5347	13.6211	13.6988	17.621	17.7247	17.3014	23.487	23.4092	23.5388
6.78333	10.5628	10.3987	10.9602	13.6211	13.7679	13.8111	17.9579	17.932	17.5951	23.487	23.4265	23.5043
6.96667	10.606	10.4419	10.9516	13.6988	14.0185	13.9062	18.0962	18.1307	17.7679	23.6511	23.5043	23.5561
7.15	12.1351	10.5715	11.0552	13.863	14.1221	14.1049	18.3208	18.3553	18.1221	23.6079	23.5302	23.6166
7.33333	10.727	10.5283	11.012	13.9666	14.1221	14.1913	18.4676	18.459	18.2603	23.582	23.4956	23.5647
7.51667	10.6665	10.5196	11.0898	14.0271	14.2258	14.2777	18.6318	18.7787	18.3208	23.6425	23.6425	23.5907
7.7	10.9429	10.606	11.1157	14.2172	14.3727	14.3986	18.7873	18.891	18.5627	23.6079	23.5216	23.6511
7.88333	10.7788	10.6146	11.1676	14.2777	14.4332	14.4504	19.0292	19.0119	18.7527	23.6425	23.5043	23.6425
8.06667	10.8997	10.6838	11.228	14.3381	14.7269	14.6751	19.1415	19.2193	18.8564	23.6425	23.4956	23.6771
8.25	10.917	10.701	11.1676	14.4072	14.6146	14.6923	19.2624	19.2452	19.0378	23.5129	23.5647	23.6425
8.43333	11.0293	10.7961	11.2712	14.6059	14.796	14.9342	19.5562	19.5216	19.297	23.6511	23.5388	23.703
8.61667	11.0552	10.9602	11.4267	14.8392	14.9515	15.0379	19.7376	19.6598	19.5475	23.703	23.6079	23.703
8.8	11.133	10.8911	11.4613	14.8997	15.1156	15.1416	19.919	19.8499	19.6253	23.703	23.6684	23.6425
8.98333	11.133	11.0293	11.5563	14.9342	15.107	15.1761	19.9363	19.9017	19.7376	23.6166	23.5734	23.7289
9.16667	11.1935	11.0984	11.539	15.0033	15.2712	15.539	20.1264	20.1004	19.8845	23.6943	23.6511	23.6079
9.35	11.2799	11.0466	11.565	15.1675	15.4094	15.5131	20.2214	20.2991	20.0227	23.7894	23.5734	23.7548
9.53333	11.3403	11.0812	11.6686	15.1675	15.4526	15.4699	20.4374	20.351	20.135	23.6857	23.5907	23.798
9.71667	11.4267	11.1935	11.66	15.3403	15.5476	15.5217	20.4978	20.4287	20.2991	23.582	23.5561	23.7548
9.9	11.3922	11.2021	11.7205	15.4094	15.6945	15.7204	20.6965	20.541	20.3683	23.6943	23.5907	23.703
10.0833	11.6773	11.2712	11.8069	15.5131	15.8673	15.8154	20.7743	20.8952	20.5497	23.6684	23.6252	23.7116
10.2667	11.4786	11.3144	11.8155	15.5735	15.9105	15.9105	20.8089	20.8175	20.5842	23.5907	23.5561	23.6079
10.45	11.4958	11.4095	11.85	15.6426	15.9191	15.9364	20.8952	20.8434	20.7397	23.5475	23.5129	23.5561
10.6333	11.6168	11.3922	11.9624	15.7809	16.1092	16.0314	21.0767	20.9903	20.8175	23.5993	23.582	23.5993
10.8167	11.6082	11.5563	11.9796	15.9018	16.1783	16.1783	21.2581	21.2322	20.9903	23.7203	23.6771	23.7634
11	11.66	11.4786	12.0574	16.0314	16.2906	16.2906	21.3099	21.2926	21.0594	23.7721	23.5993	23.7289
11.1833	11.7377	11.4872	12.0574	16.066	16.567	16.3856	21.3704	21.3186	21.1112	23.7807	23.6252	23.6339
11.3667	11.7723	11.539	12.1006	16.2474	16.4634	16.4893	21.5777	21.3963	21.2495	23.7375	23.5734	23.6252
11.55	11.8846	11.6341	12.1006	16.3165	16.5325	16.5929	21.5777	21.5518	21.3531	23.7375	23.6079	23.6943
11.7333	11.8414	11.6254	12.2993	16.2647	16.5584	16.8089	21.5518	21.6037	21.379	23.7203	23.5734	23.6425
11.9167	11.9192	11.7377	12.282	16.4374	16.7139	16.7225	21.7505	21.7246	21.4827	23.7462	23.6857	23.6943
12.1	11.9192	11.7464	12.282	16.5757	16.688	16.7657	21.8369	21.811	21.5518	23.6857	23.5647	23.6425
12.2833	12.1265	11.8414	12.5412	16.5929	16.8435	16.8867	21.9406	21.8456	21.6209	23.703	23.6339	23.6771
12.4667	12.0574	11.7464	12.3425	16.6189	16.8953	16.878	21.906	21.8715	21.5864	23.6079	23.4784	23.6598
12.65	12.0747	11.9019	12.4375	16.7398	17.0249	16.9731	22.027	21.8974	21.7764	23.6857	23.6166	23.6252
12.8333	12.1783	11.8414	12.4548	16.7916	17.0595	17.0335	22.0788	22.0011	21.8715	23.6511	23.5388	23.6425
13.0167	12.2215	12.1524	12.5325	16.8262	17.215	17.1631	22.0702	22.027	21.8628	23.703	23.6425	23.6771
13.2	12.2129	12.1092	12.498	16.9558	17.2236	17.1804	22.2689	22.0961	21.9147	23.6598	23.5907	23.6771
13.3833	12.282	12.0401	12.5757	16.999	17.2841	17.4137	22.2689	22.1911	22.1047	23.8671	23.5907	23.6598
13.5667	12.2734	12.0574	12.6535	17.0767	17.3964	17.3705	22.3121	22.1652	21.8974	23.6771	23.5043	23.6771
13.75	12.282	12.1006	12.688	17.2927	17.4223	17.3877	22.3725	22.2689	22.1047	23.7116	23.5561	23.6166
13.9333	12.4461	12.1179	12.7226	17.1718	17.5087	17.4482	22.3466	22.2775	22.0615	23.6511	23.5647	23.6252
14.1167	12.3857	12.2302	12.6621	17.189	17.5519	17.5605	22.3985	22.3121	22.1134	23.6425	23.5734	23.6598
14.3	12.4461	12.2388	12.7831	17.2582	17.5778	17.5778	22.433	22.3466	22.217	23.6079	23.5388	23.582
14.4833	12.5153	12.2647	12.8263	17.3791	17.6901	17.6815	22.5712	22.4244	22.217	23.6684	23.582	23.6339
14.6667	12.593	12.3511	12.8867	17.4828	17.7506	17.742	22.5885	22.6058	22.3898	23.7548	23.6166	23.6339
14.85	12.5757	12.3338	12.9213	17.4569	17.8197	17.8543	22.6836	22.4849	22.3898	23.6684	23.5388	23.7203
15.0333	12.6708	12.3511	12.9472	17.5778	17.9493	17.9407	22.7959	22.4849	22.3898	23.6425	23.5907	23.703
15.2167	12.6794	12.5498	12.9559	17.6383	17.9234	17.9666	22.7527	22.5712	22.3725	23.7203	23.5129	23.582
15.4	12.7399	12.4634	13.025	17.6642	18.0184	18.0357	22.7181	22.6404	22.4503	23.7807	23.5647	23.6598
15.5833	12.7312	12.4807	13.1027	17.7592	18.053	18.0357	22.7527	22.6231	22.4417	23.6339	23.582	23.7462
15.7667	12.7658	12.4807	13.0854	17.6815	18.1048	18.053	22.744	22.5972	22.4244	23.6684	23.5475	23.6339
15.95	12.8436	12.5757	13.3965	17.7679	18.1048	18.1307	23.0291	22.6144	22.528	23.5993	23.4784	23.582
16.1333	12.9472	12.7053	13.1805	17.8975	18.2171	18.2689	22.7786	22.7008	22.5367	23.6079	23.5475	23.6079
16.3167	12.9818	12.688	13.2582	17.8888	18.364	18.1998	22.8736	22.6317	22.6663	23.6252	23.5129	23.6771
16.5	12.904	12.7053	13.2237	17.9147	18.2776	18.2085	22.8477	22.7181	22.5799	23.5993	23.487	23.5907
16.6833	12.9645	12.7053	13.3273	18.0616	18.3294	18.2689	22.9082	22.7008	22.7959	23.6684	23.5302	23.5734
16.8667	13.0336	12.7572	13.3533	18.1307	18.3208	18.4244	22.9082	22.7354	22.6663	23.7203	23.7375	23.6857
17.05	13.1114	12.8004	13.3533	17.9839	18.3985	18.3899	22.9082	22.7354	22.6576	23.6339	23.4784	23.6079
17.2333	13.1459	12.9213	13.5088	18.2171	18.4676	18.5454	23.0291	22.8218	22.6663	23.6339	23.5561	23.6598
17.4167	13.1286	12.8176	13.3965	18.2085	18.3899	18.4763	23.055	22.8995	22.6144	23.582	23.4697	23.4956
17.6	13.1286	12.809	13.4137	18.148	18.4504	18.5195	22.865	22.7181	22.5626	23.5907	23.3833	23.5561
17.7833	13.2928	12.9472	13.5692	18.2949	18.5886	18.6145	23.0205	22.7959	22.7527	23.7289	23.5129	23.6857
17.9667	13.1632	12.9299	13.4656	18.2949	18.5627	18.5627	22.9514	22.8045	22.7181	23.6079	23.4265	23.5734
18.15	13.336	13.0077	13.6384	18.3553	18.7009	18.6145	23.0723	22.8477	22.7527	23.5993	23.4956	23.6598
18.3333	13.3446	12.9645	13.5952	18.3294	18.7182	18.7009	22.9946	22.8304	22.6922	23.5734	23.4438	23.6511
18.5167	13.336	13.1114	13.7075	18.4504	18.7268	18.6663	23.1069	22.8477	22.7613	23.6511	23.4697	23.6079
18.7	13.2669	13.0768	13.6297	18.4072	18.8564	18.6318	22.9686	22.9946	22.649	23.5561	23.4438	23.5907
18.8833	13.4569	13.1891	13.742	18.6145	18.8218	18.7614	23.0464	22.865	22.7527	23.6511	23.5129	23.5907
19.0667	13.4828	13.3101	13.8284	18.58	18.891	18.891	23.0637	22.8563	22.7786	23.5993	23.4092	23.5043
19.25	13.5001	13.1718	13.7939	18.5886	18.8132	18.865	23.0723	22.8823	22.7613	23.5734	23.4697	23.5216
19.4333	13.5865	13.215	13.8284	18.6318	18.8823	18.891	23.1155	22.9254	22.8218	23.6166	23.5216	23.582
19.6167	13.5865	13.2755	13.8543	18.6923	19.0205	18.8996	23.1155	22.9427	22.8909	23.6857	23.5475	23.5734
19.8	13.6211	13.2582	13.8457	18.7787	18.9514	18.9342	23.0637	22.9341	22.8045	23.6425	23.392	23.5993
19.9833	13.5865	13.3014	13.958	18.6404	19.0465	18.9774	23.1242	22.8736	22.865	23.5561	23.4524	23.5388
20.1667	13.6902	13.4137	13.9494	18.7787	19.0378	19.0551	23.1069	22.9859	22.8304	23.6425	23.5734	23.6425
20.35	13.6556	13.4915	14.0098	18.7527	19.081	19.0465	23.1328	22.9773	22.8131	23.5302	23.5302	23.6079
20.5333	13.7247	13.3965	14.053	18.8305	19.1156	19.1069	23.1933	22.9686	22.8736	23.6166	23.5043	23.5907
20.7167	13.7593	13.4656	14.0012	18.8132	19.1329	19.0724	23.1587	22.9514	22.8909	23.5388	23.4352	23.5043
20.9	13.7939	13.526	14.0617	18.8564	19.2193	19.0551	23.1846	22.9254	22.8563	23.6079	23.4352	23.5561
21.0833	13.8198	13.552	14.1308	18.9342	19.1674	19.1933	23.2192	22.9859	22.9254	23.6511	23.4956	23.5129
21.2667	13.8889	13.5174	14.1481	18.9342	19.3143	19.2279	23.2537	23.0637	23.1069	23.6684	23.4092	23.5475
21.45	13.8975	13.6297	14.1999	18.9169	19.5994	19.2106	23.2105	22.9946	22.8909	23.5993	23.487	23.5388
21.6333	14.0012	13.6384	14.1567	18.9342	19.2624	19.202	23.1933	22.9859	22.8909	23.6079	23.487	23.5216
21.8167	13.9407	13.647	14.2345	18.9946	19.3488	19.3229	23.2105	22.9254	22.8995	23.5561	23.4784	23.6425
22	14.0617	13.7247	14.3122	19.0205	19.3748	19.3748	23.3401	23.0464	23.0118	23.6079	23.4352	23.5647
22.1833	14.0444	13.6902	14.269	19.1501	19.4611	19.2711	23.1933	22.9773	22.9859	23.5475	23.4611	23.5388
22.3667	14.0444	13.6815	14.3468	19.0465	19.3229	19.3143	23.2105	23.0637	22.865	23.6079	23.4179	23.5043
22.55	14.079	13.7852	14.39	19.0897	19.3834	19.4007	23.2537	23.1155	22.8909	23.5475	23.3833	23.5475
22.7333	14.1308	13.9753	14.4591	19.418	19.4784	19.3834	23.2883	23.0723	23.0378	23.6252	23.5561	23.582
22.9167	14.1221	13.8543	14.4591	19.1501	19.513	19.4525	23.271	23.055	22.9427	23.6511	23.4352	23.6252
23.1	14.3122	13.8716	14.4591	19.8413	19.4698	19.4007	23.2883	23.055	22.8736	23.5993	23.4956	23.4956
23.2833	14.2085	13.9148	14.5282	19.1588	19.5303	19.4266	23.2019	23.055	22.9168	23.6166	23.4438	23.5734
23.4667	14.2517	13.9666	14.5627	19.2365	19.513	19.5389	23.2883	23.176	22.9946	23.5993	23.4179	23.5216
23.65	14.2085	13.8975	14.5109	19.202	19.4784	19.4957	23.1846	23.4438	22.9341	23.5302	23.3488	23.5129
23.8333	14.3122	13.9407	14.5195	19.3229	19.5907	19.5475	23.3315	23.0205	22.9427	23.5647	23.5216	23.5647
24.0167	14.3036	13.9321	14.5368	19.1761	19.5389	19.5475	23.2365	23.0723	22.9514	23.5302	23.4524	23.4611
24.2	14.2777	13.9148	14.5887	19.3056	19.5043	19.5648	23.2278	22.9946	22.9514	23.5129	23.4352	23.4265
24.3833	14.3554	14.079	14.701	19.3143	19.6771	19.5907	23.3142	23.1155	23.0291	23.582	23.4265	23.5388
24.5667	14.3813	14.1394	14.7442	19.392	19.6858	19.6339	23.3056	23.1155	23.0032	23.5302	23.4611	23.5216
24.75	14.3727	14.1049	14.6751	19.3834	19.5994	19.5389	23.2624	22.9859	22.9082	23.5647	23.3056	23.487
24.9333	14.4332	14.1653	14.8478	19.4093	19.6512	19.5907	23.2365	22.96	23.0118	23.4697	23.3747	23.487
25.1167	14.4245	14.1567	14.891	19.2884	19.6512	19.6944	23.2969	23.055	22.9686	23.5475	23.4179	23.5475
25.3	14.5109	14.1394	14.7614	19.3661	19.6339	19.5907	23.2451	22.9946	22.8909	23.487	23.392	23.4438
25.4833	14.5023	14.1826	14.8306	19.4266	19.6253	19.7635	23.271	22.9859	22.9254	23.5734	23.4524	23.5043
25.6667	14.6059	14.3036	14.8738	19.5648	19.7808	19.7376	23.2797	23.081	22.9773	23.5734	23.4524	23.4956
25.85	14.5887	14.3295	14.9601	19.5389	19.7808	19.8326	23.2969	23.1673	23.0464	23.5647	23.4784	23.5734
26.0333	14.7182	14.4591	15.0379	19.513	19.9017	19.729	23.3488	23.0637	23.0205	23.582	23.5216	23.4611
26.2167	14.6837	14.3122	15.012	19.4957	19.8758	19.8067	23.3056	23.1673	23.0723	23.5561	23.4352	23.5388
26.4	14.6923	14.4504	14.9688	19.4871	19.824	19.7462	23.3056	23.0723	23.3142	23.5129	23.3833	23.4092
26.5833	14.6319	14.3554	14.9688	19.4698	19.729	19.6858	23.2105	23.0118	22.96	23.4179	23.3747	23.5734
26.7667	14.7528	14.4677	15.0638	19.6339	19.8499	19.8585	23.2365	23.1242	23.0637	23.5475	23.4524	23.5734
26.95	14.7874	14.4332	15.0465	19.5821	19.8326	19.7722	23.2883	23.0723	22.96	23.4611	23.2624	23.4265
27.1333	14.8219	14.3208	15.107	19.5303	19.8326	19.8067	23.3833	23.0032	23.0291	23.4611	23.392	23.5129
27.3167	14.8478	14.5282	15.1243	19.5735	19.8845	19.8499	23.366	23.0723	22.9427	23.5475	23.4092	23.5647
27.5	14.8133	14.5627	15.2193	19.5821	19.8413	19.8672	23.2192	23.0723	23.0205	23.5043	23.3747	23.4611
27.6833	14.9083	14.5023	15.0811	19.5475	19.9104	19.8585	23.2451	22.9773	22.9773	23.4265	23.3229	23.3747
27.8667	14.8738	14.6491	15.1848	19.7376	19.9622	19.8758	23.3488	23.0896	23.0205	23.5043	23.3833	23.487
28.05	14.8565	14.5282	15.2625	19.703	19.9881	19.9017	23.2451	23.0291	23.0464	23.392	23.2969	23.4438
28.2333	15.0552	14.6837	15.3144	19.6253	20.0054	19.9709	23.3142	23.0464	22.9773	23.5216	23.3747	23.4006
28.4167	15.0206	14.7269	15.3575	19.6771	20.0227	19.8931	23.2797	23.0032	23.0464	23.487	23.4092	23.4697
28.6	15.0725	14.8219	15.3835	19.7894	20.0486	20.0313	23.3229	23.1155	23.055	23.5647	23.4265	23.5129
28.7833	14.9774	14.701	15.323	19.7376	20.0227	19.9449	23.3229	23.1501	22.9773	23.4524	23.3229	23.4524
28.9667	14.9947	14.7182	15.3575	19.6598	19.9881	19.9449	23.2365	23.055	23.0896	23.4352	23.3229	23.4179
29.15	15.1156	14.8651	15.4353	19.7462	20.0832	20.0572	23.3056	23.0464	22.9254	23.5647	23.4524	23.487
29.3333	15.0725	14.7355	15.4439	19.7376	19.9449	19.9622	23.392	23.0378	23.0378	23.4352	23.3747	23.4784
29.5167	15.0984	14.8392	15.5303	19.7635	20.0832	20.0486	23.3488	23.0637	22.9859	23.5647	23.366	23.5302
29.7	15.202	14.8306	15.4958	19.8413	20.135	19.9881	23.3229	23.0291	22.9427	23.5561	23.3488	23.5302
29.8833	15.1848	14.8478	15.5044	19.8758	20.135	19.9968	23.3315	23.1501	23.055	23.5475	23.4265	23.4611
30.0667	15.2452	14.9515	15.6254	19.8154	20.1004	20.0313	23.3142	23.1414	22.9773	23.5043	23.3747	23.5043
30.25	15.4871	14.8565	15.5303	19.7462	20.1177	20.0313	23.2969	23.0118	22.9427	23.4697	23.271	23.4438
30.4333	15.2193	14.9688	15.5994	19.8154	20.1091	19.9968	23.3315	23.0464	22.9427	23.4611	23.3488	23.4179
30.6167	15.2107	14.9429	15.634	19.8499	20.1004	20.0659	23.271	23.0378	23.0637	23.392	23.2451	23.4006
30.8	15.2712	14.9429	15.5562	19.8931	20.3164	20.0141	23.2365	22.9946	23.0896	23.4179	23.3488	23.4265
30.9833	15.2625	15.012	15.7031	19.9104	20.1436	20.0832	23.3747	23.1242	23.0378	23.4784	23.3056	23.4265
31.1667	15.4094	15.0293	15.7204	19.8499	20.1696	20.1177	23.2451	22.9254	22.9686	23.5216	23.392	23.4006
31.35	15.4007	15.0465	15.7549	19.8845	20.2128	20.0918	23.2883	23.1414	23.0118	23.4352	23.582	23.4784
31.5333	15.418	15.107	15.7204	19.8931	20.2473	20.1609	23.3056	23.0378	22.9686	23.4179	23.3747	23.5302
31.7167	15.5217	15.0984	15.7895	19.9017	20.1782	20.1523	23.2451	23.0896	22.9686	23.4352	23.3488	23.5129
31.9	15.4094	15.1675	15.8327	19.9449	20.1609	20.1177	23.3056	23.0378	22.9168	23.5302	23.3488	23.392
32.0833	15.4871	15.2539	15.8241	20.0572	20.3078	20.23	23.3315	23.1328	23.0637	23.5475	23.4092	23.5907
32.2667	15.5303	15.1675	15.8241	19.8845	20.2473	20.1609	23.271	23.0637	22.96	23.4006	23.4092	23.366
32.45	15.5562	15.2366	15.7981	19.9795	20.1955	20.1782	23.366	23.081	23.0723	23.4784	23.4092	23.366
32.6333	15.4699	15.228	15.9191	19.9622	20.1782	20.2041	23.3574	23.0118	22.9686	23.4524	23.3142	23.4524
32.8167	15.5131	15.2366	15.8413	19.9104	20.2646	20.1782	23.271	23.081	23.0032	23.4438	23.2797	23.4611
33	15.5044	15.2107	15.8586	19.9709	20.2905	20.1868	23.271	23.1673	22.9514	23.4265	23.2624	23.3833
33.1833	15.5735	15.2193	15.9536	19.9363	20.3251	20.2473	23.366	23.0982	23.0723	23.4265	23.271	23.4438
33.3667	15.5735	15.2884	15.9191	19.9536	20.2646	20.1955	23.2624	23.0464	22.96	23.4352	23.3229	23.2883
33.55	15.6513	15.323	16.0141	20.0054	20.3423	20.2473	23.3401	23.0464	22.9514	23.4179	23.3315	23.4265
33.7333	15.6254	15.2539	15.9709	19.9709	20.3596	20.2646	23.3056	22.9946	22.9168	23.4352	23.2797	23.392
33.9167	15.6081	15.3489	16.0055	20.0141	20.351	20.23	23.2969	23.0378	22.9254	23.4524	23.2537	23.4092
34.1	15.6772	15.2971	15.9536	19.9795	20.2559	20.2473	23.2969	23.0464	22.9686	23.4006	23.3056	23.4179
34.2833	15.6945	15.3748	16.0141	20.0313	20.3769	20.2819	23.2624	23.0032	22.9427	23.3488	23.2624	23.3401
34.4667	15.9105	15.4094	16.0919	20.0313	20.3251	20.2646	23.2019	23.0637	22.9341	23.4524	23.3056	23.3747
34.65	15.7031	15.323	16.0314	19.9536	20.3337	20.2387	23.2624	22.9427	22.9341	23.3747	23.1933	23.3142
34.8333	15.8673	15.4353	16.1178	20.0659	20.3942	20.3078	23.2365	23.0118	22.9341	23.4438	23.2537	23.4006
35.0167	15.8327	15.5649	16.1783	20.1177	20.3337	20.3337	23.392	23.0378	22.9168	23.4438	23.2797	23.392
35.2	15.8068	15.5476	16.1696	20.1091	20.3596	20.2473	23.2624	22.9773	22.9514	23.3488	23.2192	23.271
35.3833	15.8759	15.4785	16.2128	20.0659	20.3683	20.2559	23.2624	22.96	22.9341	23.3747	23.2969	23.3401
35.5667	15.8154	15.539	16.3079	20.1436	20.3855	20.3164	23.2969	23.0378	22.9341	23.3229	23.3142	23.3401
35.75	15.945	15.6081	16.2819	20.1264	20.4115	20.3337	23.3229	23.0291	23.0032	23.392	23.2883	23.2883
35.9333	16.0314	15.6081	16.2647	20.135	20.4978	20.3942	23.366	23.0637	23.081	23.3574	23.3229	23.3229
36.1167	16.066	15.6254	16.2992	20.0832	20.4892	20.3683	23.2883	23.0032	22.9082	23.4179	23.2883	23.366
36.3	16.161	15.6426	16.3338	20.1868	20.4978	20.351	23.2537	22.9427	22.9427	23.4265	23.2365	23.366
36.4833	16.2301	15.634	16.3856	20.1955	20.446	20.3683	23.2969	23.055	23.0032	23.366	23.2365	23.3229
36.6667	16.3683	15.6772	16.4547	20.1523	20.5065	20.4374	23.3401	23.0464	23.0032	23.4265	23.2797	23.4352
36.85	16.377	15.7031	16.3683	20.0486	20.3769	20.4374	23.2278	22.9946	22.96	23.3833	23.2451	23.3574
37.0333	16.3683	15.6945	16.4634	20.2041	20.4374	20.3855	23.2883	23.0205	22.96	23.3142	23.2624	23.4092
37.2167	16.2906	15.8586	16.4634	20.1523	20.4892	20.3683	23.2969	23.0032	22.9773	23.3488	23.2192	23.3142
37.4	16.4374	15.85	16.5066	20.2473	20.4806	20.3855	23.2797	22.9859	23.0291	23.4092	23.2365	23.4092
37.5833	16.4806	15.8154	16.4547	20.2905	20.541	20.4978	23.3142	23.1069	23.0378	23.3401	23.2019	23.4006
37.7667	16.5411	15.8241	16.5325	20.2473	20.5151	20.4892	23.3315	23.0032	23.0378	23.4265	23.271	23.3574
37.95	16.4374	15.7118	16.4547	20.1696	20.4806	20.4287	23.2797	22.9859	22.9427	23.3229	23.176	23.2797
38.1333	16.4029	15.9018	16.6016	20.2473	20.567	20.4633	23.2624	22.9514	22.9168	23.2537	23.2451	23.3315
38.3167	16.4115	15.7809	16.5411	20.23	20.4547	20.3855	23.271	23.0205	22.9082	23.271	23.2019	23.3488
38.5	16.3683	15.9018	16.6275	20.2128	20.5238	20.4892	23.271	22.9946	23.0032	23.3488	23.2537	23.3401
38.6833	16.2992	15.8932	16.5929	20.2559	20.567	20.3423	23.2537	22.9082	22.9254	23.3142	23.2192	23.2365
38.8667	16.3683	15.9796	16.6707	20.2473	20.4978	20.4719	23.2451	23.0118	22.9686	23.3574	23.2192	23.3574
39.05	16.3424	15.9364	16.6448	20.2214	20.541	20.4806	23.2969	22.9859	22.9427	23.3401	23.2278	23.2797
39.2333	16.3338	15.945	16.6534	20.2473	20.5238	20.4287	23.3488	22.9514	22.9341	23.366	23.1933	23.3488
39.4167	16.2906	15.945	16.6707	20.2732	20.5324	20.4633	23.2537	22.9427	22.9082	23.2451	23.1155	23.2365
39.6	16.256	15.9796	16.7312	20.2732	20.567	20.5065	23.2451	22.9514	22.9168	23.2969	23.1846	23.2019
39.7833	16.3683	16.0573	16.783	20.3251	20.6361	20.5324	23.2969	23.0378	22.9686	23.4179	23.2451	23.3315
39.9667	16.377	16.0746	16.8867	20.3251	20.6102	20.5151	23.3229	23.0291	22.9427	23.2883	23.2451	23.3315
40.15	16.3165	16.066	16.7657	20.2473	20.5842	20.567	23.3488	23.0378	22.8995	23.2624	23.1673	23.3229
40.3333	16.4115	16.04	16.7225	20.2819	20.6879	20.4978	23.2624	23.0291	22.9341	23.3142	23.3056	23.2883
40.5167	16.377	16.0832	16.7225	20.2991	20.5238	20.4633	23.2624	22.9168	22.8823	23.2365	23.1155	23.2624
40.7	16.3683	16.0746	16.7398	20.2905	20.5929	20.5324	23.1933	22.9686	22.9082	23.2624	23.176	23.2278
40.8833	16.4547	16.1696	16.8608	20.3683	20.6188	20.5238	23.2969	23.0118	22.9427	23.3229	23.1933	23.3056
41.0667	16.4288	16.1264	16.8608	20.2646	20.5842	20.4806	23.2192	22.9859	22.96	23.2969	23.1414	23.3142
41.25	16.4115	16.161	16.7312	20.2387	20.5238	20.3942	23.3747	22.9168	22.8218	23.176	23.055	23.1933
41.4333	16.4547	16.1437	16.7744	20.3596	20.6102	20.5065	23.2797	23.0205	22.9254	23.2365	23.1933	23.3142
41.6167	16.4806	16.2215	16.8176	20.3423	20.6793	20.4892	23.2451	22.9686	22.8736	23.2278	23.1933	23.2105
41.8	16.5152	16.1523	16.8953	20.3078	20.6447	20.5929	23.2451	22.9514	22.96	23.2969	23.2019	23.3229
41.9833	16.5152	16.2647	16.9731	20.3251	20.6015	20.5583	23.2451	22.9341	22.8736	23.2451	23.1673	23.2537
42.1667	16.4547	16.1696	16.8262	20.3855	20.6793	20.5065	23.2019	23.0378	22.8995	23.2019	23.0896	23.2365
42.35	16.3856	16.04	16.7398	20.2819	20.5497	20.446	23.081	22.8045	22.865	23.176	23.0464	23.1328
42.5333	16.5152	16.2042	16.8435	20.351	20.7052	20.5065	23.2451	22.9341	22.8391	23.2105	23.1846	23.2019
42.7167	16.567	16.1783	16.9299	20.2732	20.6015	20.5065	23.2019	22.9254	22.9082	23.2451	23.1501	23.2797
42.9	16.5929	16.256	16.9731	20.4115	20.6534	20.6188	23.2365	22.9514	22.8823	23.2537	23.1242	23.2365
43.0833	16.5584	16.3597	17.0076	20.3337	20.6274	20.5842	23.2105	22.8909	23.2451	23.2451	23.0982	23.1846
43.2667	16.6621	16.3683	17.0163	20.3855	20.6793	20.6015	23.271	22.9686	22.8909	23.2797	23.1501	23.3229
43.45	16.5757	16.2992	17.0076	20.3683	20.7052	20.5842	23.2365	22.8995	22.7959	23.2192	23.0896	23.2105
43.6333	16.7053	16.3856	16.9903	20.4287	20.6965	20.662	23.2365	22.96	22.9341	23.2969	23.1155	23.2278
43.8167	16.6361	16.351	16.9817	20.3423	20.6706	20.6274	23.1933	22.96	22.865	23.1846	23.1328	23.1155
44	16.7053	16.3942	17.0854	20.4287	20.7916	20.6274	23.2365	22.9773	22.8909	23.2105	23.1155	23.2969
44.1833	16.7571	16.4547	17.2236	20.4806	20.7657	20.6361	23.2883	22.9773	22.9254	23.2624	23.1328	23.2537
44.3667	16.688	16.4979	17.0595	20.3337	20.7052	20.7225	23.2105	22.9168	22.9341	23.2019	23.1587	23.1933
44.55	16.7571	16.4806	17.1113	20.4287	20.7311	20.6361	23.2192	22.9514	22.8823	23.1933	23.0982	23.2365
44.7333	16.7571	16.4374	17.1631	20.4201	20.8866	20.6188	23.2192	22.9341	22.9254	23.2192	23.1242	23.2365
44.9167	16.8694	16.5584	17.1545	20.4028	20.7052	20.5929	23.2365	22.9082	22.7786	23.1933	23.0637	23.2019
45.1	16.8262	16.4893	17.2236	20.4547	20.7138	20.6102	23.0896	22.8909	22.744	23.1673	23.366	23.3574
45.2833	16.8694	16.5757	17.2495	20.4719	20.7225	20.5842	23.2105	22.9168	22.8477	23.1933	23.0205	23.0896
45.4667	16.8089	16.4288	17.0854	20.2819	20.662	20.5842	23.1242	22.8736	22.7613	23.1587	22.9946	23.1328
45.65	16.8176	16.5411	17.1545	20.4374	20.7225	20.6274	23.1414	22.9427	22.7959	23.1328	23.0464	23.1414
45.8333	16.8262	16.567	17.2063	20.3942	20.7397	20.6361	23.1587	22.8909	22.8131	23.1501	23.0896	23.1328
46.0167	16.8608	16.5757	17.1804	20.4374	20.8002	20.6447	23.2537	22.9427	23.0205	23.1587	23.081	23.2019
46.2	16.904	16.5929	17.3446	20.4892	20.7743	20.6793	23.2278	22.9427	22.8823	23.1414	23.0378	23.1933
46.3833	16.9299	16.6275	17.3446	20.541	20.8866	20.7484	23.3142	22.9859	22.8823	23.1501	23.1069	23.2105
46.5667	16.9299	16.5584	17.3186	20.4978	20.7311	20.662	23.2019	22.865	22.7527	23.0982	22.96	23.055
46.75	16.904	16.7053	17.4137	20.4719	20.8089	20.7484	23.1933	22.9514	22.8218	23.1414	23.0464	23.176
46.9333	16.8694	16.6189	17.3532	20.4633	20.6879	20.6879	23.1501	22.8736	22.8045	23.1673	22.9946	23.0982
47.1167	16.9558	16.6534	17.2495	20.5065	20.878	20.662	23.1846	22.9082	22.865	23.271	23.1501	23.1328
47.3	16.8608	16.6534	17.2668	20.4287	20.7397	20.6534	23.1242	22.96	22.8218	23.0637	22.9427	23.0896
47.4833	16.9558	16.6534	17.3964	20.446	20.7397	20.6361	23.1069	22.9686	22.7959	23.2105	23.0896	23.2537
47.6667	17.0163	16.6534	17.3964	20.5151	20.8175	20.7743	23.2365	22.9341	22.8304	23.2019	23.0291	23.1673
47.85	16.9644	16.7485	17.405	20.4978	20.8261	20.6793	23.1673	22.8909	22.8736	23.1673	23.055	23.0723
48.0333	16.9817	16.7571	17.4569	20.5238	20.7484	20.6706	23.1501	22.9168	22.8909	23.1414	23.0378	23.1328
48.2167	17.0595	16.7744	17.3964	20.5065	20.8089	20.6879	23.2105	22.9514	22.9168	23.1933	23.055	23.1501
48.4	17.0595	16.8262	17.4655	20.5324	20.8693	20.7052	23.2365	22.9427	22.8823	23.2019	23.055	23.2192
48.5833	17.1545	16.8176	17.4396	20.4633	20.878	20.8089	23.2192	22.8909	22.8391	23.1587	23.081	23.176
48.7667	17.0854	16.7485	17.4741	20.567	20.7829	20.7225	23.1673	22.9341	23.0032	23.2105	23.1414	23.1587
48.95	17.1199	16.8262	17.5346	20.5151	20.8002	20.6447	23.1328	22.8909	22.744	23.1155	22.9946	23.0464
49.1333	17.0163	16.7398	17.4655	20.5238	20.757	20.6706	23.1673	22.7872	22.7786	23.1328	23.0032	23.1069
49.3167	17.0595	16.7657	17.4396	20.5151	20.7397	20.7743	23.1933	22.8823	22.8045	23.5561	22.9859	23.1069
49.5	17.0854	16.8521	17.5692	20.5238	20.8434	20.757	23.1069	22.9082	22.8563	23.1069	22.9686	23.055
49.6833	17.2668	16.9299	17.6296	20.6015	21.0162	20.8089	23.2624	22.8823	22.9341	23.2278	23.1069	23.2192
49.8667	17.1027	16.8089	17.5173	20.4547	20.8261	20.6447	23.0378	22.7699	22.6922	23.0464	22.9427	22.9859
50.05	17.2322	16.9817	17.6124	20.5929	20.9471	20.8002	23.1846	22.8823	22.8131	23.1846	23.0464	23.3401
50.2333	17.2063	16.878	17.5778	20.5497	20.8607	20.7916	23.1587	22.8823	22.7786	23.0464	23.0118	23.0982
50.4167	17.189	16.9299	17.5778	20.5151	21.1285	20.7484	23.1933	22.8823	22.7959	23.1155	23.0378	23.1587
50.6	17.2495	16.9126	17.5864	20.4719	20.8434	20.757	23.2105	22.9168	22.865	23.1328	23.0032	23.0723
50.7833	17.2495	16.8953	17.6469	20.5929	20.8348	20.7657	23.1933	22.9168	22.8218	23.0637	22.9946	23.0896
50.9667	17.2236	16.999	17.716	20.6102	20.9384	20.8607	23.487	22.9514	22.8563	23.2192	23.1069	23.1587
51.15	17.3186	16.9903	17.6556	20.567	20.8952	20.7916	23.3142	22.8995	22.8736	23.055	23.0032	23.1414
51.3333	17.2495	17.0335	17.716	20.6102	20.8952	20.7743	23.0637	22.8477	22.7872	23.3229	22.9773	23.0637
51.5167	17.2841	16.9817	17.6815	20.5324	20.9384	20.7657	23.1933	22.8995	22.8391	23.1501	23.0378	23.2192
51.7	17.2322	16.9558	17.621	20.5238	20.8348	20.7829	23.1501	22.8736	22.7786	23.0464	22.9946	23.0723
51.8833	17.2668	17.0163	17.6383	20.5238	20.8952	20.7916	23.1673	22.8909	22.8218	23.0637	22.8995	23.0205
52.0667	17.3446	17.0249	17.6469	20.6015	20.9125	20.8175	23.1328	22.8563	22.8736	23.055	22.9773	23.0896
52.25	17.3273	17.0595	17.7679	20.5756	20.9212	20.8175	23.2019	22.8736	22.8391	23.0982	22.9859	23.2019
52.4333	17.3532	17.0508	17.6383	20.5929	20.9212	20.757	23.1501	22.8131	22.7267	23.1242	22.9427	23.1328
52.6167	17.3705	17.0767	17.6901	20.541	20.8866	20.8175	23.0637	22.8218	22.865	23.0291	23.0291	23.0637
52.8	17.4396	17.1545	17.8629	20.6534	20.9039	20.8089	23.2192	22.8909	22.8391	23.1587	23.0464	23.0982
52.9833	17.3705	17.1113	17.9147	20.6706	20.9989	20.8521	23.1069	22.8131	22.7267	23.0205	22.9946	23.055
53.1667	17.3014	17.1199	17.7938	20.6447	20.9125	20.9212	23.1155	22.8477	22.7786	23.0118	22.9427	23.0637
53.35	17.3532	17.1286	17.7765	20.5583	20.878	20.7916	23.1069	22.7872	22.7872	22.9341	22.8823	23.0378
53.5333	17.4309	17.1545	17.8283	20.5583	20.9212	20.8521	23.1501	22.8045	22.8218	23.055	22.96	23.0378
53.7167	17.4655	17.1027	17.8111	20.6361	20.9471	20.8002	23.1501	22.8391	22.7527	23.0896	22.9946	23.0982
53.9	17.4741	17.189	17.8629	20.6188	20.9039	20.8175	23.1587	22.8391	22.7613	22.9859	22.9341	23.0723
54.0833	17.4137	17.1804	17.8543	20.6534	20.9384	20.8521	23.2019	22.8218	22.744	22.9427	22.8304	22.96
54.2667	17.5001	17.2063	17.9061	20.6274	20.9384	20.8693	23.1328	22.8045	22.7527	23.0723	22.9254	23.0378
54.45	17.4223	17.2236	17.8629	20.6706	20.9989	20.8521	23.0982	22.8304	22.7095	23.1414	22.9514	23.0464
54.6333	17.5087	17.1459	17.9147	20.6361	20.9816	20.8434	23.1501	22.8218	22.7959	23.0637	22.9168	23.0464
54.8167	17.4655	17.2236	17.8802	20.6879	21.0335	20.9471	23.1846	22.8477	22.8218	23.055	23.0032	23.0723

## Sheet: 5D
time, min	tempol-20mM		tempol-20mM_GSH-20mM		tempol-20mM_GSH-20mM_CSSSC-20uM		tempol-20mM_GSH-20mM_CSSSC-50uM		tempol-20mM_GSH-20mM_CSSSC-75uM		tempol-20mM_GSH-20mM_CSSSC-100uM
0	20	17.5796	16.051	17.4522	16.5605	16.3057	16.9427	15.6688	16.4331	15.7962	15.414	15.1592
0.25	19.7452	17.3248	16.051	17.1974	16.3057	16.3057	16.6879	15.5414	16.1783	15.6688	15.414	15.0319
0.5	19.3631	17.1974	16.1783	17.0701	16.4331	16.1783	16.6879	15.5414	16.051	15.5414	15.414	14.9045
1.15	19.1083	17.0701	16.3057	16.8153	17.4522	14.1401	15.6688	15.414	14.7771	15.1592	15.6688	14.3949
1.41667	18.8535	17.0701	16.1783	16.8153	17.3248	14.3949	15.5414	15.414	14.6497	15.2866	15.414	14.3949
1.68333	18.8535	17.0701	16.051	16.6879	16.8153	14.3949	15.2866	15.414	14.3949	15.1592	15.414	14.5223
1.95	18.8535	17.0701	16.1783	16.6879	16.9427	14.3949	15.0319	15.414	14.1401	15.0319	15.414	14.5223
2.21667	18.8535	17.1974	16.1783	16.6879	16.8153	14.3949	14.9045	15.414	13.3758	14.9045	15.5414	14.3949
2.48333	18.8535	17.0701	16.1783	16.5605	16.5605	14.2675	14.7771	15.2866	11.5924	14.5223	15.1592	13.758
2.75	18.8535	17.1974	16.1783	16.5605	16.5605	14.2675	14.6497	15.1592	10.0637	14.1401	14.1401	12.3567
3.01667	18.8535	17.1974	16.1783	16.4331	16.4331	14.1401	14.6497	15.0319	9.17197	13.3758	11.3376	9.68153
3.28333	18.7261	16.9427	16.051	16.3057	16.1783	14.1401	14.1401	14.6497	8.15287	11.8471	7.7707	7.64331
3.55	18.8535	17.0701	16.051	16.1783	16.051	14.1401	13.5032	14.2675	7.38854	9.68153	7.13376	6.6242
3.81667	18.7261	17.0701	15.9236	16.051	15.7962	13.8854	12.6115	13.6306	6.6242	8.15287	6.75159	5.85987
4.08333	18.7261	17.0701	15.7962	15.9236	15.6688	13.758	11.465	12.8662	6.11465	7.38854	6.49681	5.6051
4.35	18.7261	17.0701	15.6688	15.6688	15.2866	13.3758	9.93631	11.7197	5.98726	6.87898	6.11465	5.47771
4.61667	18.7261	17.0701	15.414	15.414	14.9045	12.9936	8.66242	10.3185	5.85987	6.49681	5.85987	5.35032
4.88333	18.7261	17.0701	15.1592	15.1592	14.3949	12.6115	8.28026	8.9172	5.73248	6.36943	5.6051	5.09554
5.15	18.7261	16.9427	14.7771	14.9045	13.758	11.9745	7.7707	7.51592	5.47771	5.98726	5.35032	4.84076
5.41667	18.5987	17.0701	14.3949	14.5223	13.121	11.3376	7.51592	6.6242	5.47771	5.85987	5.22293	4.71338
5.66667	18.7261	17.0701	14.1401	14.1401	12.3567	10.7006	7.26115	5.98726	5.35032	5.6051	4.96815	4.58599
5.93333	18.7261	17.0701	13.758	13.6306	11.5924	9.93631	7.13376	5.6051	5.22293	5.35032	4.71338	4.20382
6.2	18.7261	17.1974	13.2484	13.121	10.9554	9.17197	6.87898	5.22293	4.96815	5.35032	4.58599	4.20382
6.46667	18.7261	17.0701	12.6115	12.4841	10.5732	8.15287	6.75159	4.84076	4.84076	5.09554	4.33121	3.94904
6.73333	18.5987	17.0701	11.9745	11.8471	10.0637	7.7707	6.49681	4.4586	4.84076	4.84076	4.07643	3.69427
7	18.7261	16.9427	11.465	11.3376	9.80892	7.38854	6.24204	4.20382	4.4586	4.71338	3.82166	3.43949
7.26667	18.7261	17.0701	11.2102	11.0828	9.55414	7.13376	6.24204	4.07643	4.58599	4.58599	3.82166	3.3121
7.53333	18.5987	17.0701	10.828	10.7006	9.42675	6.87898	5.85987	3.69427	4.4586	4.33121	3.69427	3.18471
7.8	18.7261	17.0701	10.5732	10.4459	9.17197	6.6242	5.85987	3.43949	4.20382	4.20382	3.43949	3.05733
8.06667	18.5987	16.9427	10.3185	10.0637	8.9172	6.36943	5.47771	3.18471	4.07643	3.94904	3.3121	2.80255
8.33333	18.5987	17.0701	10.0637	9.80892	8.78981	6.24204	5.22293	2.92994	3.94904	3.94904	3.18471	2.67516
8.6	18.5987	16.9427	9.80892	9.55414	8.53503	5.98726	5.09554	2.67516	3.69427	3.69427	2.92994	2.54777
8.86667	18.5987	16.9427	9.68153	9.29936	8.40764	5.85987	4.96815	2.54777	3.56688	3.69427	2.80255	2.42038
9.13333	18.5987	16.9427	9.55414	9.29936	8.15287	5.73248	4.84076	2.42038	3.56688	3.56688	2.80255	2.42038
9.4	18.7261	16.9427	9.29936	9.04459	8.02548	5.47771	4.58599	2.1656	3.43949	3.43949	2.54777	2.29299
9.66667	18.7261	16.9427	9.17197	8.9172	7.89809	5.35032	4.4586	2.03822	3.18471	3.3121	2.42038	2.1656
9.91667	18.5987	16.9427	8.9172	8.78981	7.64331	5.22293	4.33121	1.91083	3.18471	3.18471	2.42038	2.03822
10.1833	18.7261	16.8153	8.9172	8.53503	7.51592	4.96815	4.07643	1.78344	3.05733	3.05733	2.29299	1.91083
10.45	18.7261	16.9427	8.78981	8.40764	7.38854	4.84076	4.07643	1.52866	2.92994	2.92994	2.1656	1.78344
10.7167	18.5987	16.8153	8.66242	8.28026	7.26115	4.71338	3.82166	1.52866	2.92994	2.92994	2.03822	1.65605
10.9833	18.7261	16.9427	8.53503	8.15287	7.13376	4.71338	3.69427	1.40127	2.80255	2.92994	2.03822	1.65605
11.25	18.7261	16.9427	8.40764	8.02548	7.00637	4.4586	3.69427	1.27388	2.67516	2.80255	1.91083	1.52866
11.5167	18.5987	16.8153	8.28026	7.89809	6.75159	4.33121	3.56688	1.1465	2.54777	2.67516	1.78344	1.40127
11.7833	18.5987	16.9427	8.15287	7.7707	6.6242	4.20382	3.56688	1.1465	2.54777	2.67516	1.78344	1.40127
12.05	18.5987	16.8153	8.02548	7.7707	6.49681	4.07643	3.3121	1.01911	2.54777	2.67516	1.65605	1.40127
12.3167	18.7261	16.9427	8.02548	7.64331	6.49681	4.07643	3.3121	1.01911	2.42038	2.54777	1.65605	1.27388
12.5833	18.5987	16.9427	7.89809	7.51592	6.24204	3.82166	3.18471	0.89172	2.29299	2.54777	1.52866	1.1465
12.85	18.7261	16.8153	7.89809	7.38854	6.24204	3.82166	3.05733	0.89172	2.29299	2.42038	1.52866	1.1465
13.1167	18.7261	16.8153	7.7707	7.38854	6.11465	3.69427	3.05733	0.764331	2.1656	2.29299	1.40127	1.01911
13.3833	18.5987	16.6879	7.64331	7.26115	5.98726	3.56688	2.92994	0.636943	2.03822	2.03822	1.40127	0.89172
13.65	18.7261	16.6879	7.64331	7.26115	5.85987	3.56688	2.92994	0.636943	2.1656	2.29299	1.40127	1.01911
13.9167	18.5987	16.8153	7.51592	7.13376	5.85987	3.3121	2.80255	0.636943	2.03822	2.1656	1.27388	1.01911
14.1833	18.5987	16.8153	7.38854	7.00637	5.73248	3.3121	2.67516	0.636943	1.91083	2.03822	1.1465	0.89172
14.4333	18.5987	16.8153	7.26115	6.87898	5.6051	3.18471	2.67516	0.382166	1.91083	2.03822	1.1465	0.764331
14.7	18.5987	16.8153	7.26115	6.87898	5.6051	3.18471	2.67516	0.509554	1.91083	1.91083	1.1465	0.764331
14.9667	18.5987	16.8153	7.13376	6.75159	5.35032	3.05733	2.54777	0.382166	1.91083	1.78344	1.01911	0.764331
15.2333	18.5987	16.6879	7.13376	6.75159	5.35032	3.05733	2.42038	0.254777	1.78344	1.78344	0.89172	0.509554
15.5	18.5987	16.6879	7.00637	6.6242	5.22293	2.92994	2.29299	0.254777	1.65605	1.78344	0.764331	0.509554
15.7667	18.5987	16.5605	7.00637	6.6242	5.22293	2.92994	2.29299	0.254777	1.52866	1.65605	0.764331	0.509554
16.0333	18.5987	16.8153	6.87898	6.49681	5.09554	2.80255	2.1656	0.254777	1.52866	1.65605	0.764331	0.382166
16.3	18.5987	16.6879	6.75159	6.49681	4.96815	2.80255	2.29299	0.254777	1.52866	1.52866	0.636943	0.382166
16.5667	18.5987	16.6879	6.75159	6.36943	4.96815	2.67516	2.1656	0.127389	1.52866	1.52866	0.636943	0.254777
16.8333	18.4713	16.6879	6.75159	6.36943	4.96815	2.67516	2.1656	0.127389	1.52866	1.52866	0.636943	0.254777
17.1	18.4713	16.6879	6.6242	6.11465	4.84076	2.54777	2.03822	0	1.27388	1.27388	0.509554	0.254777
17.3667	18.4713	16.6879	6.49681	6.24204	4.71338	2.54777	2.03822	0.127389	1.27388	1.40127	0.509554	0.127389
17.6333	18.4713	16.5605	6.49681	6.11465	4.84076	2.54777	1.91083	0	1.1465	1.27388	0.382166	0.127389
17.9	18.4713	16.6879	6.49681	6.24204	4.71338	2.54777	1.91083	0.127389	1.40127	1.40127	0.509554	0.127389
18.1667	18.5987	16.6879	6.49681	5.98726	4.71338	2.42038	1.91083	0.127389	1.27388	1.27388	0.509554	0.127389
18.4333	18.5987	16.6879	6.49681	6.11465	4.71338	2.42038	2.03822	0.127389	1.27388	1.27388	0.509554	0.127389
18.6833	18.4713	16.5605	6.24204	5.85987	4.4586	2.29299	1.78344	0	1.01911	1.1465	0.382166	0
18.95	18.4713	16.5605	6.24204	5.85987	4.4586	2.29299	1.78344	0.127389	1.01911	1.1465	0.254777	0
19.2167	18.4713	16.5605	6.24204	5.85987	4.4586	2.29299	1.78344	0.127389	1.01911	1.1465	0.382166	0
19.4833	18.5987	16.5605	6.11465	5.85987	4.4586	2.29299	1.78344	0.127389	1.01911	1.1465	0.254777	0
19.75	18.4713	16.5605	6.11465	5.85987	4.4586	2.29299	1.78344	0.127389	1.01911	1.1465	0.127389	0
20.0167	18.4713	16.5605	6.11465	5.73248	4.4586	2.1656	1.65605	0.127389	1.01911	1.01911	0.254777	0
20.2833	18.4713	16.5605	5.98726	5.73248	4.33121	2.1656	1.65605	0.127389	0.89172	1.01911	0.127389	0
20.55	18.3439	16.4331	5.98726	5.73248	4.20382	2.03822	1.65605	0.127389	0.89172	1.01911	0.127389	0
20.8167	18.3439	16.3057	5.73248	5.47771	4.07643	1.91083	1.40127	0	0.764331	0.89172	0	0
21.0833	18.4713	16.5605	5.85987	5.6051	4.20382	2.03822	1.52866	0	0.89172	0.89172	0.127389	0
21.35	18.3439	16.5605	5.73248	5.47771	4.20382	1.91083	1.40127	0.127389	0.764331	0.89172	0.127389	0
21.6167	18.2166	16.4331	5.73248	5.47771	4.07643	1.91083	1.40127	0	0.636943	0.764331	0.127389	0
21.8833	18.3439	16.3057	5.6051	5.35032	3.94904	1.91083	1.40127	0	0.636943	0.764331	0	0
22.15	18.3439	16.4331	5.6051	5.35032	3.94904	1.91083	1.40127	0.127389	0.636943	0.89172	0.127389	0
22.4167	18.3439	16.4331	5.6051	5.35032	3.94904	1.91083	1.27388	0.127389	0.636943	0.764331	0.127389	0
22.6833	18.3439	16.4331	5.6051	5.35032	4.07643	1.91083	1.27388	0.127389	0.636943	0.764331	0.127389	0
22.95	18.3439	16.4331	5.47771	5.22293	3.94904	1.78344	1.27388	0.127389	0.636943	0.764331	0.127389	0
23.2	18.3439	16.4331	5.47771	5.22293	3.94904	1.78344	1.27388	0.127389	0.636943	0.764331	0.127389	0
23.4667	18.3439	16.3057	5.47771	5.22293	3.94904	1.78344	1.27388	0.127389	0.636943	0.636943	0.127389	0
23.7333	18.3439	16.3057	5.35032	5.09554	3.82166	1.65605	1.1465	0	0.382166	0.509554	0.127389	-0.12739
24	18.3439	16.3057	5.35032	5.22293	3.82166	1.65605	1.27388	0.127389	0.509554	0.636943	0.127389	0
24.2667	18.3439	16.3057	5.35032	5.09554	3.82166	1.65605	1.1465	0.127389	0.509554	0.509554	0.127389	0
24.5333	18.2166	16.1783	5.35032	4.96815	3.82166	1.65605	1.1465	0.127389	0.382166	0.636943	0.127389	0
24.8	18.2166	16.1783	5.35032	5.09554	3.69427	1.65605	1.01911	0.127389	0.382166	0.636943	0.127389	0
25.0667	18.2166	16.1783	5.22293	5.09554	3.82166	1.65605	1.1465	0.127389	0.509554	0.509554	0.127389	0
25.3333	18.3439	16.1783	5.22293	4.96815	3.69427	1.65605	1.1465	0.127389	0.509554	0.509554	0.254777	0
25.6	18.2166	16.1783	5.09554	4.96815	3.69427	1.52866	1.01911	0.127389	0.382166	0.509554	0.127389	0
25.8667	18.2166	16.051	5.09554	4.84076	3.56688	1.40127	0.89172	0.127389	0.254777	0.382166	0.127389	0
26.1333	18.2166	16.051	5.09554	4.96815	3.56688	1.52866	1.01911	0.127389	0.254777	0.509554	0.127389	0.127389
26.4	18.2166	16.1783	5.09554	4.84076	3.56688	1.40127	0.89172	0.127389	0.382166	0.509554	0.127389	0
26.6667	18.2166	16.051	5.09554	4.84076	3.56688	1.40127	0.89172	0.127389	0.254777	0.382166	0.127389	0
26.9333	18.0892	16.051	4.96815	4.71338	3.43949	1.40127	0.89172	0.127389	0.254777	0.382166	0.127389	0
27.2	18.0892	16.051	5.09554	4.84076	3.56688	1.40127	0.89172	0.127389	0.254777	0.509554	0.127389	0
27.45	17.9618	15.9236	4.96815	4.71338	3.43949	1.40127	0.89172	0.127389	0.254777	0.382166	0.127389	0
27.7167	18.0892	15.9236	4.96815	4.71338	3.43949	1.27388	0.89172	0.127389	0.254777	0.254777	0.127389	0
27.9833	18.0892	15.7962	4.84076	4.71338	3.3121	1.27388	0.764331	0.127389	0.127389	0.254777	0.127389	0
28.25	18.0892	15.7962	4.84076	4.58599	3.43949	1.27388	0.764331	0.127389	0.127389	0.254777	0.127389	0
28.5167	18.0892	15.7962	4.84076	4.71338	3.3121	1.27388	0.764331	0.127389	0.254777	0.254777	0.127389	0.127389
28.7833	17.9618	15.6688	4.84076	4.58599	3.3121	1.27388	0.764331	0.127389	0.127389	0.254777	0.127389	0
29.05	17.9618	15.6688	4.84076	4.71338	3.3121	1.27388	0.764331	0.127389	0.254777	0.382166	0.254777	0.127389
29.3167	17.9618	15.5414	4.84076	4.58599	3.18471	1.27388	0.764331	0.127389	0.127389	0.254777	0.127389	0.127389
29.5833	17.9618	15.5414	4.71338	4.58599	3.18471	1.1465	0.636943	0.127389	0.127389	0.254777	0.127389	0.127389
29.85	17.8344	15.414	4.58599	4.4586	3.18471	1.1465	0.636943	0	0.127389	0.254777	0.127389	0
30.1167	17.9618	15.414	4.71338	4.58599	3.18471	1.1465	0.636943	0.127389	0.127389	0.382166	0.254777	0.127389
30.3833	17.9618	15.414	4.58599	4.58599	3.18471	1.27388	0.636943	0.127389	0.127389	0.254777	0.127389	0.127389
30.65	17.8344	15.414	4.58599	4.4586	3.05733	1.1465	0.636943	0.127389	0.127389	0.382166	0.254777	0
30.9167	17.8344	15.2866	4.58599	4.4586	3.05733	1.1465	0.509554	0.127389	0.127389	0.254777	0.127389	0
31.1833	17.707	15.2866	4.58599	4.4586	2.92994	1.01911	0.509554	0.127389	0.127389	0.254777	0.127389	0
31.45	17.707	15.2866	4.4586	4.33121	2.92994	1.01911	0.509554	0.127389	0.127389	0.254777	0.127389	0
31.7167	17.5796	15.2866	4.4586	4.33121	2.92994	1.01911	0.382166	0.127389	0	0.254777	0.127389	0
31.9667	17.5796	15.2866	4.4586	4.33121	2.92994	1.01911	0.509554	0.127389	0.127389	0.254777	0.127389	0
32.2333	17.5796	15.2866	4.4586	4.33121	2.92994	1.01911	0.509554	0.127389	0.127389	0.382166	0.127389	0.127389
32.5	17.4522	15.2866	4.4586	4.33121	2.92994	1.01911	0.509554	0.127389	0.127389	0.382166	0.127389	0
32.7667	17.4522	15.2866	4.33121	4.33121	2.92994	0.89172	0.382166	0.127389	0	0.382166	0.254777	0.127389
33.0333	17.3248	15.2866	4.4586	4.20382	2.92994	1.01911	0.382166	0.127389	0.127389	0.382166	0.382166	0.127389
33.3	17.1974	15.2866	4.33121	4.07643	2.80255	0.89172	0.254777	0	0.127389	0.254777	0.127389	0
33.5667	17.1974	15.414	4.33121	4.20382	2.80255	0.89172	0.382166	0.127389	0.127389	0.254777	0.254777	0.127389
33.8333	17.1974	15.2866	4.20382	4.07643	2.92994	0.89172	0.254777	0.127389	0.127389	0.254777	0.127389	0
34.1	17.0701	15.414	4.20382	4.07643	2.80255	0.89172	0.382166	0.127389	0.127389	0.254777	0.127389	0
34.3667	17.0701	15.414	4.20382	4.07643	2.80255	0.89172	0.382166	0.127389	0.127389	0.382166	0.127389	0.127389
34.6333	16.9427	15.414	4.07643	4.07643	2.67516	0.89172	0.254777	0.127389	0.127389	0.254777	0.127389	0
34.9	16.9427	15.414	4.07643	3.94904	2.67516	0.764331	0.254777	0	0.127389	0.254777	0.127389	0
35.1667	16.9427	15.414	4.07643	3.94904	2.67516	0.764331	0.254777	0.127389	0	0.254777	0.127389	0
35.4333	16.9427	15.5414	4.20382	3.94904	2.80255	0.89172	0.382166	0.127389	0.127389	0.382166	0.127389	0.127389
35.7	16.9427	15.5414	4.07643	3.94904	2.67516	0.89172	0.254777	0.127389	0.127389	0.254777	0.254777	0.127389
35.9667	16.9427	15.5414	4.07643	3.94904	2.67516	0.764331	0.254777	0.254777	0.127389	0.254777	0.127389	0.127389
36.2167	16.9427	15.414	3.94904	3.82166	2.54777	0.636943	0.254777	0.127389	0.127389	0.254777	0.127389	0
36.4833	16.9427	15.5414	3.94904	3.82166	2.67516	0.764331	0.254777	0.127389	0.127389	0.254777	0.127389	0.127389
36.75	16.9427	15.5414	3.94904	3.82166	2.54777	0.636943	0.127389	0.127389	0.127389	0.254777	0.127389	0.127389
37.0167	16.9427	15.5414	3.94904	3.82166	2.54777	0.636943	0.127389	0.127389	0.127389	0.254777	0.254777	0
37.2833	17.0701	15.5414	3.94904	3.82166	2.54777	0.764331	0.254777	0.127389	0.127389	0.382166	0.254777	0
37.55	17.0701	15.5414	3.82166	3.82166	2.54777	0.636943	0.127389	0.127389	0.127389	0.254777	0.127389	0
37.8167	17.0701	15.6688	3.94904	3.82166	2.67516	0.636943	0.127389	0.127389	0.127389	0.382166	0.254777	0.127389
38.0833	17.0701	15.7962	3.82166	3.69427	2.54777	0.636943	0.127389	0.254777	0.127389	0.254777	0.254777	0.127389
38.35	17.0701	15.6688	3.69427	3.69427	2.42038	0.509554	0.127389	0.127389	0.127389	0.254777	0.127389	0
38.6167	17.0701	15.6688	3.69427	3.56688	2.42038	0.509554	0.127389	0.127389	0.127389	0.254777	0.127389	0
38.8833	17.0701	15.7962	3.82166	3.69427	2.42038	0.509554	0.127389	0.127389	0.127389	0.254777	0.254777	0.127389
39.15	17.1974	15.6688	3.69427	3.56688	2.42038	0.509554	0.127389	0.127389	0.127389	0.254777	0.127389	0
39.4167	17.1974	15.6688	3.69427	3.56688	2.42038	0.509554	0.127389	0.127389	0.127389	0.254777	0.254777	0.127389
39.6833	17.1974	15.7962	3.69427	3.56688	2.42038	0.382166	0.127389	0.127389	0.127389	0.254777	0.254777	0.127389
39.95	17.0701	15.7962	3.69427	3.56688	2.29299	0.509554	0.127389	0.127389	0.127389	0.254777	0.127389	0.127389
40.2167	17.1974	15.7962	3.69427	3.56688	2.29299	0.509554	0.127389	0.127389	0.127389	0.382166	0.254777	0.127389
40.4833	17.3248	15.7962	3.56688	3.56688	2.29299	0.509554	0.127389	0.254777	0.127389	0.382166	0.254777	0.127389
40.7333	17.3248	15.7962	3.56688	3.56688	2.29299	0.509554	0.127389	0.127389	0.127389	0.382166	0.254777	0.127389
41	17.3248	15.7962	3.56688	3.43949	2.29299	0.509554	0.127389	0.127389	0.127389	0.382166	0.254777	0.127389
41.2667	17.4522	15.7962	3.56688	3.56688	2.42038	0.509554	0.254777	0.127389	0.127389	0.382166	0.254777	0.127389
41.5333	17.1974	15.7962	3.43949	3.43949	2.03822	0.254777	0	0.127389	0.127389	0.254777	0.127389	0
41.8	17.4522	15.7962	3.56688	3.43949	2.29299	0.382166	0.127389	0.127389	0.127389	0.254777	0.254777	0.127389
42.0667	17.3248	15.7962	3.43949	3.3121	2.1656	0.382166	0.127389	0.127389	0.127389	0.254777	0.254777	0.127389
42.3333	17.4522	15.9236	3.43949	3.3121	2.1656	0.382166	0.127389	0.127389	0.127389	0.254777	0.254777	0.127389
42.6	17.4522	15.7962	3.43949	3.3121	2.1656	0.382166	0.127389	0.127389	0.127389	0.254777	0.254777	0.127389
42.8667	17.4522	15.7962	3.3121	3.3121	2.1656	0.254777	0.127389	0.127389	0.127389	0.254777	0.127389	0.127389
43.1333	17.4522	15.9236	3.3121	3.3121	2.1656	0.382166	0.254777	0.127389	0.127389	0.382166	0.254777	0.127389
43.4	17.4522	15.9236	3.43949	3.3121	2.1656	0.382166	0.254777	0.254777	0.127389	0.382166	0.254777	0.127389
43.6667	17.5796	15.9236	3.18471	3.3121	2.03822	0.382166	0.127389	0.254777	0.127389	0.382166	0.254777	0.127389
43.9333	17.4522	15.7962	3.3121	3.18471	2.03822	0.254777	0.127389	0.127389	0.127389	0.254777	0.127389	0.127389
44.2	17.4522	15.9236	3.18471	3.18471	2.1656	0.254777	0.127389	0.127389	0.127389	0.382166	0.254777	0
44.4667	17.4522	15.7962	3.3121	3.18471	2.03822	0.254777	0.127389	0.127389	0.127389	0.382166	0.127389	0.127389
44.7333	17.4522	15.9236	3.3121	3.18471	2.1656	0.254777	0.127389	0.127389	0.127389	0.382166	0.127389	0.127389
44.9833	17.4522	15.9236	3.18471	3.18471	2.03822	0.254777	0.127389	0.254777	0.127389	0.254777	0.254777	0.127389
45.25	17.5796	15.9236	3.18471	3.05733	2.03822	0.254777	0.254777	0.254777	0.127389	0.382166	0.254777	0.127389
45.5167	17.5796	15.9236	3.05733	3.18471	2.03822	0.254777	0.127389	0.254777	0.127389	0.382166	0.254777	0.127389
45.7833	17.5796	15.9236	3.18471	3.05733	2.03822	0.254777	0.254777	0.254777	0.127389	0.254777	0.254777	0.127389
46.05	17.5796	15.9236	3.05733	3.05733	2.03822	0.127389	0.127389	0.254777	0.127389	0.254777	0.254777	0.127389
46.3167	17.5796	15.9236	3.05733	3.05733	1.91083	0.254777	0.254777	0.254777	0.127389	0.382166	0.254777	0.127389
46.5833	17.707	15.9236	3.05733	3.05733	2.03822	0.127389	0.254777	0.254777	0.127389	0.254777	0.254777	0.127389
46.85	17.5796	15.9236	3.05733	3.05733	1.91083	0.127389	0.127389	0.127389	0.127389	0.254777	0.127389	0.127389
47.1167	17.4522	15.9236	3.05733	2.92994	1.91083	0.127389	0.127389	0.127389	0.127389	0.254777	0.127389	0.127389
47.3833	17.5796	15.9236	3.05733	2.92994	1.91083	0.127389	0.127389	0.254777	0.127389	0.254777	0.254777	0.127389
47.65	17.707	15.9236	2.92994	2.92994	1.91083	0.127389	0.127389	0.254777	0.127389	0.254777	0.254777	0.127389
47.9167	17.707	15.9236	2.92994	2.92994	1.91083	0.127389	0.127389	0.254777	0.127389	0.254777	0.254777	0.127389
48.1833	17.707	15.9236	2.92994	2.92994	1.91083	0.127389	0.127389	0.254777	0.127389	0.254777	0.254777	0.127389
48.45	17.5796	15.9236	2.92994	2.92994	1.78344	0.127389	0.127389	0.254777	0.127389	0.254777	0.127389	0.127389
48.7167	17.707	16.051	2.92994	2.92994	1.91083	0.127389	0.127389	0.127389	0.127389	0.382166	0.254777	0.127389
48.9833	17.707	15.9236	2.92994	2.92994	1.78344	0	0.127389	0.127389	0.127389	0.254777	0.254777	0.127389
49.2333	17.707	15.9236	2.92994	2.92994	1.78344	0.127389	0.127389	0.127389	0.127389	0.382166	0.254777	0.127389
49.5	17.707	16.051	2.92994	2.80255	1.78344	0.127389	0.127389	0.127389	0.254777	0.382166	0.254777	0.127389
49.7667	17.8344	16.051	2.92994	2.80255	1.78344	0.127389	0.127389	0.254777	0.127389	0.382166	0.254777	0.127389
50.0333	17.707	15.9236	2.92994	2.80255	1.78344	0.127389	0.127389	0.254777	0.254777	0.382166	0.254777	0.127389
50.3	17.707	15.9236	2.92994	2.80255	1.78344	0.127389	0.127389	0.254777	0.127389	0.382166	0.254777	0.127389
50.5667	17.707	16.051	2.80255	2.80255	1.78344	0	0.127389	0.254777	0.127389	0.382166	0.254777	0.127389
50.8333	17.707	16.051	2.80255	2.80255	1.78344	0.127389	0.254777	0.254777	0.254777	0.382166	0.254777	0.127389
51.1	17.8344	15.9236	2.80255	2.80255	1.78344	0.127389	0.127389	0.254777	0.127389	0.382166	0.254777	0.127389
51.3667	17.8344	15.9236	2.80255	2.80255	1.65605	0.127389	0.127389	0.254777	0.127389	0.382166	0.254777	0.127389
51.6333	17.8344	16.051	2.80255	2.67516	1.78344	0.127389	0.127389	0.254777	0.254777	0.382166	0.254777	0.127389
51.9	17.8344	16.051	2.80255	2.67516	1.78344	0.127389	0.254777	0.254777	0.254777	0.382166	0.254777	0.127389
52.1667	17.8344	16.051	2.67516	2.67516	1.65605	0.127389	0.127389	0.127389	0.127389	0.382166	0.254777	0.127389
52.4333	17.8344	16.051	2.80255	2.80255	1.78344	0.127389	0.254777	0.254777	0.254777	0.382166	0.382166	0.254777
52.7	17.8344	16.051	2.67516	2.67516	1.65605	0.127389	0.127389	0.254777	0.254777	0.382166	0.254777	0.127389
52.9667	17.8344	16.051	2.80255	2.80255	1.78344	0.127389	0.254777	0.254777	0.382166	0.382166	0.382166	0.254777
53.2333	17.9618	16.051	2.80255	2.67516	1.78344	0.127389	0.254777	0.254777	0.254777	0.382166	0.254777	0.254777
53.5	17.707	15.9236	2.54777	2.54777	1.52866	0.127389	0.127389	0.127389	0.127389	0.382166	0.254777	0.127389
53.75	17.707	15.9236	2.54777	2.54777	1.65605	0	0.127389	0.127389	0.127389	0.254777	0.254777	0.127389
54.0167	17.8344	16.051	2.67516	2.54777	1.65605	0.127389	0.127389	0.254777	0.127389	0.382166	0.254777	0.127389
54.2833	17.8344	16.051	2.54777	2.67516	1.65605	0.127389	0.127389	0.254777	0.127389	0.254777	0.254777	0.127389
54.55	17.8344	16.051	2.67516	2.54777	1.52866	0.127389	0.254777	0.254777	0.254777	0.382166	0.382166	0.254777
54.8167	17.8344	16.051	2.54777	2.54777	1.65605	0.127389	0.127389	0.254777	0.127389	0.382166	0.254777	0.127389
55.0833	17.8344	15.9236	2.54777	2.54777	1.52866	0.127389	0.127389	0.254777	0.127389	0.254777	0.254777	0.127389
55.35	17.707	15.9236	2.42038	2.42038	1.52866	0	0.127389	0.127389	0.127389	0.254777	0.254777	0.127389
55.6167	17.8344	16.051	2.42038	2.54777	1.52866	0.127389	0.127389	0.127389	0.127389	0.382166	0.254777	0.127389
55.8833	17.8344	16.051	2.54777	2.42038	1.65605	0.127389	0.127389	0.254777	0.254777	0.382166	0.254777	0.254777
56.15	17.8344	16.051	2.54777	2.42038	1.52866	0.127389	0.127389	0.254777	0.127389	0.382166	0.254777	0.127389
56.4167	17.9618	16.1783	2.54777	2.54777	1.52866	0.127389	0.254777	0.254777	0.254777	0.382166	0.254777	0.254777
56.6833	17.8344	16.051	2.42038	2.42038	1.40127	0.127389	0.127389	0.254777	0.254777	0.382166	0.254777	0.254777
56.95	17.8344	16.051	2.42038	2.42038	1.52866	0.127389	0.254777	0.254777	0.254777	0.382166	0.382166	0.254777
57.2167	17.8344	16.051	2.42038	2.42038	1.52866	0.127389	0.254777	0.254777	0.127389	0.254777	0.254777	0.254777
57.4833	17.8344	16.051	2.42038	2.42038	1.52866	0.127389	0.254777	0.127389	0.127389	0.382166	0.254777	0.127389
57.75	17.9618	16.1783	2.42038	2.42038	1.65605	0.127389	0.254777	0.382166	0.254777	0.509554	0.382166	0.254777
58.0167	17.8344	16.051	2.29299	2.29299	1.52866	0.127389	0.254777	0.254777	0.127389	0.382166	0.254777	0.127389
58.2667	17.8344	16.051	2.42038	2.29299	1.40127	0.127389	0.127389	0.254777	0.254777	0.382166	0.382166	0.127389
58.5333	17.8344	16.051	2.29299	2.29299	1.40127	0.127389	0.127389	0.254777	0.127389	0.382166	0.254777	0.127389
58.8	17.8344	16.051	2.29299	2.29299	1.40127	0.127389	0.127389	0.254777	0.127389	0.382166	0.254777	0.127389
59.0667	17.8344	15.9236	2.29299	2.29299	1.40127	0.127389	0.127389	0.127389	0.254777	0.254777	0.254777	0.127389
59.3333	17.8344	16.051	2.29299	2.29299	1.40127	0	0.127389	0.127389	0.127389	0.382166	0.254777	0.127389
59.6	17.8344	16.051	2.29299	2.1656	1.40127	0.127389	0.127389	0.254777	0.127389	0.382166	0.254777	0.127389
59.8667	17.8344	16.051	2.29299	2.1656	1.40127	0.127389	0.127389	0.127389	0.127389	0.382166	0.254777	0.127389
60.1333	17.9618	16.051	2.29299	2.1656	1.40127	0.127389	0.254777	0.254777	0.254777	0.382166	0.382166	0.254777
60.4	17.9618	16.051	2.1656	2.1656	1.40127	0.127389	0.254777	0.254777	0.254777	0.382166	0.382166	0.254777
60.6667	17.8344	16.051	2.29299	2.1656	1.40127	0.254777	0.254777	0.254777	0.254777	0.382166	0.382166	0.254777
60.9333	17.8344	16.051	2.29299	2.1656	1.40127	0.127389	0.254777	0.254777	0.254777	0.382166	0.382166	0.127389
61.2	17.8344	16.051	2.1656	2.1656	1.40127	0.127389	0.127389	0.254777	0.127389	0.382166	0.254777	0.127389
61.4667	17.8344	16.051	2.29299	2.1656	1.40127	0.127389	0.254777	0.254777	0.254777	0.382166	0.254777	0.254777
61.7333	17.8344	16.051	2.1656	2.03822	1.27388	0.127389	0.127389	0.254777	0.254777	0.382166	0.254777	0.127389
62	17.9618	16.051	2.1656	2.1656	1.40127	0.127389	0.254777	0.254777	0.254777	0.509554	0.382166	0.254777
62.2667	17.8344	16.051	2.1656	2.1656	1.40127	0.127389	0.254777	0.254777	0.254777	0.509554	0.382166	0.254777
62.5167	17.8344	16.051	2.1656	2.1656	1.40127	0.127389	0.254777	0.254777	0.254777	0.382166	0.382166	0.254777
62.7833	17.8344	16.051	2.1656	2.03822	1.40127	0.127389	0.127389	0.254777	0.127389	0.382166	0.382166	0.127389
63.05	17.8344	16.051	2.03822	2.03822	1.40127	0.127389	0.254777	0.254777	0.254777	0.382166	0.382166	0.254777
63.3167	17.9618	16.051	2.1656	2.1656	1.40127	0.127389	0.127389	0.254777	0.254777	0.382166	0.382166	0.254777
63.5833	17.8344	16.051	2.03822	2.03822	1.40127	0.127389	0.127389	0.254777	0.254777	0.254777	0.254777	0.127389
63.85	17.8344	16.051	2.1656	2.03822	1.52866	0.127389	0.254777	0.254777	0.254777	0.509554	0.382166	0.254777
64.1167	17.707	16.051	2.03822	2.03822	1.27388	0	0.127389	0.254777	0.254777	0.509554	0.254777	0.127389
64.3833	17.8344	16.051	2.1656	2.03822	1.40127	0.127389	0.254777	0.254777	0.254777	0.382166	0.382166	0.254777
64.65	17.8344	16.051	2.03822	1.91083	1.27388	0.127389	0.254777	0.254777	0.127389	0.382166	0.382166	0.127389
64.9167	17.8344	16.051	2.03822	2.03822	1.40127	0.127389	0.254777	0.382166	0.254777	0.382166	0.382166	0.254777
65.1833	17.707	16.051	2.03822	1.91083	1.27388	0.127389	0.127389	0.254777	0.127389	0.382166	0.254777	0.127389
65.45	17.8344	16.051	2.03822	1.91083	1.40127	0.127389	0.254777	0.382166	0.254777	0.382166	0.254777	0.254777
65.7167	17.8344	16.051	1.91083	1.91083	1.40127	0.127389	0.382166	0.382166	0.382166	0.509554	0.382166	0.254777
65.9833	17.8344	16.051	2.03822	1.91083	1.40127	0.127389	0.254777	0.382166	0.254777	0.382166	0.254777	0.127389
66.25	17.9618	16.1783	2.03822	1.91083	1.40127	0.127389	0.254777	0.254777	0.254777	0.509554	0.382166	0.254777
66.5167	17.8344	15.9236	1.91083	1.91083	1.40127	0.127389	0.254777	0.254777	0.127389	0.382166	0.254777	0.127389
66.7833	17.9618	16.051	2.03822	1.91083	1.27388	0.127389	0.254777	0.254777	0.254777	0.509554	0.382166	0.127389
67.0333	17.8344	16.051	1.91083	1.78344	1.27388	0.127389	0.127389	0.254777	0.127389	0.382166	0.254777	0.254777
67.3	17.8344	16.051	1.91083	1.91083	1.40127	0.127389	0.254777	0.254777	0.254777	0.382166	0.254777	0.254777
67.5667	17.8344	16.051	1.91083	1.91083	1.27388	0.127389	0.254777	0.382166	0.254777	0.382166	0.382166	0.254777
67.8333	17.9618	16.051	1.91083	1.78344	1.52866	0.127389	0.254777	0.382166	0.254777	0.509554	0.382166	0.254777
68.1	17.8344	16.051	1.91083	1.78344	1.40127	0.127389	0.254777	0.254777	0.254777	0.382166	0.382166	0.254777
68.3667	17.8344	16.051	1.91083	1.78344	1.40127	0	0.127389	0.254777	0.254777	0.382166	0.254777	0.254777
68.6333	17.8344	16.051	1.91083	1.78344	1.40127	0.127389	0.254777	0.254777	0.254777	0.382166	0.254777	0.254777
68.9	17.8344	16.1783	1.91083	1.78344	1.40127	0.127389	0.254777	0.254777	0.254777	0.382166	0.382166	0.254777
69.1667	17.8344	16.051	1.78344	1.78344	1.27388	0.127389	0.254777	0.254777	0.127389	0.382166	0.254777	0.127389
69.4333	17.707	15.9236	1.78344	1.65605	1.27388	0.127389	0.254777	0.254777	0.254777	0.382166	0.254777	0.127389
69.7	17.8344	16.051	1.91083	1.65605	1.40127	0.127389	0.254777	0.254777	0.254777	0.509554	0.382166	0.254777
69.9667	17.8344	16.051	1.91083	1.65605	1.40127	0.127389	0.254777	0.254777	0.254777	0.509554	0.382166	0.254777
70.2333	17.8344	16.051	1.78344	1.65605	1.40127	0.127389	0.254777	0.382166	0.254777	0.509554	0.382166	0.254777
70.5	17.8344	16.051	1.78344	1.78344	1.52866	0.127389	0.254777	0.254777	0.254777	0.382166	0.382166	0.127389
70.7667	17.8344	16.051	1.78344	1.65605	1.27388	0.127389	0.127389	0.254777	0.254777	0.382166	0.382166	0.127389
71.0333	17.8344	16.051	1.91083	1.65605	1.40127	0.127389	0.254777	0.254777	0.254777	0.382166	0.382166	0.254777
71.2833	17.8344	16.051	1.78344	1.65605	1.40127	0.127389	0.254777	0.254777	0.254777	0.382166	0.382166	0.254777
71.55	17.8344	16.051	1.78344	1.65605	1.40127	0.127389	0.254777	0.382166	0.382166	0.382166	0.382166	0.254777
71.8167	17.8344	16.051	1.78344	1.65605	1.40127	0.127389	0.254777	0.254777	0.254777	0.509554	0.382166	0.254777
72.0833	17.8344	16.1783	1.78344	1.65605	1.52866	0.127389	0.254777	0.382166	0.254777	0.382166	0.382166	0.254777
72.35	17.8344	16.051	1.65605	1.52866	1.40127	0.127389	0.254777	0.254777	0.254777	0.382166	0.382166	0.127389
72.6167	17.8344	16.051	1.65605	1.52866	1.40127	0.127389	0.254777	0.382166	0.254777	0.382166	0.382166	0.254777
72.8833	17.8344	16.051	1.65605	1.52866	1.40127	0.127389	0.254777	0.254777	0.254777	0.382166	0.254777	0.254777
73.15	17.8344	16.051	1.65605	1.52866	1.40127	0.127389	0.127389	0.382166	0.254777	0.382166	0.382166	0.254777
73.4167	17.9618	16.051	1.65605	1.52866	1.52866	0.127389	0.254777	0.382166	0.254777	0.509554	0.382166	0.254777
73.6833	17.8344	16.1783	1.78344	1.65605	1.40127	0.254777	0.382166	0.382166	0.382166	0.509554	0.382166	0.254777
73.95	17.8344	16.051	1.65605	1.52866	1.40127	0.127389	0.254777	0.254777	0.254777	0.382166	0.382166	0.127389
74.2167	17.8344	16.051	1.65605	1.52866	1.40127	0.127389	0.254777	0.382166	0.509554	0.382166	0.382166	0.254777
74.4833	17.8344	16.051	1.65605	1.52866	1.40127	0.127389	0.127389	0.254777	0.254777	0.382166	0.382166	0.254777
74.75	17.8344	16.051	1.65605	1.52866	1.40127	0.127389	0.254777	0.382166	0.254777	0.382166	0.382166	0.254777
75.0167	17.8344	16.1783	1.52866	1.65605	1.40127	0.254777	0.382166	0.382166	0.254777	0.509554	0.382166	0.254777
75.2833	17.707	16.051	1.65605	1.52866	1.40127	0.254777	0.254777	0.382166	0.254777	0.509554	0.382166	0.254777
75.55	17.8344	16.051	1.65605	1.40127	1.40127	0.127389	0.254777	0.254777	0.254777	0.382166	0.254777	0.127389
75.8	17.8344	16.051	1.52866	1.65605	1.40127	0.254777	0.254777	0.254777	0.382166	0.509554	0.382166	0.254777
76.0667	17.8344	16.051	1.52866	1.52866	1.40127	0.127389	0.254777	0.382166	0.382166	0.509554	0.382166	0.127389
76.3333	17.8344	16.051	1.52866	1.52866	1.40127	0.254777	0.254777	0.382166	0.254777	0.509554	0.382166	0.254777
76.6	17.8344	16.051	1.65605	1.52866	1.40127	0.127389	0.254777	0.382166	0.254777	0.509554	0.382166	0.254777
76.8667	17.8344	16.051	1.52866	1.40127	1.52866	0.127389	0.254777	0.382166	0.382166	0.382166	0.382166	0.254777
77.1333	17.8344	16.051	1.52866	1.27388	1.40127	0.127389	0.254777	0.254777	0.254777	0.509554	0.382166	0.254777
77.4	17.8344	16.051	1.52866	1.40127	1.40127	0.127389	0.254777	0.382166	0.382166	0.382166	0.382166	0.254777
77.6667	17.8344	16.051	1.52866	1.27388	1.40127	0.127389	0.254777	0.382166	0.254777	0.382166	0.382166	0.254777
77.9333	17.8344	16.051	1.52866	1.40127	1.52866	0.254777	0.382166	0.382166	0.254777	0.509554	0.382166	0.254777
78.2	17.8344	16.051	1.52866	1.27388	1.52866	0.127389	0.254777	0.254777	0.254777	0.509554	0.382166	0.254777
78.4667	17.8344	16.051	1.52866	1.40127	1.40127	0.127389	0.254777	0.382166	0.254777	0.509554	0.382166	0.254777
78.7333	17.9618	16.051	1.52866	1.40127	1.40127	0.254777	0.254777	0.382166	0.254777	0.509554	0.382166	0.254777
79	17.8344	16.051	1.40127	1.27388	1.40127	0.127389	0.254777	0.382166	0.509554	0.382166	0.382166	0.254777
79.2667	17.8344	16.051	1.40127	1.40127	1.52866	0.127389	0.254777	0.254777	0.254777	0.509554	0.382166	0.254777
79.5333	17.8344	16.051	1.40127	1.27388	1.40127	0.127389	0.254777	0.382166	0.254777	0.382166	0.382166	0.254777
79.8	17.8344	16.051	1.40127	1.27388	1.40127	0.127389	0.254777	0.382166	0.382166	0.382166	0.382166	0.254777
80.05	17.8344	16.051	1.40127	1.27388	1.40127	0.127389	0.382166	0.254777	0.254777	0.382166	0.382166	0.254777
80.3167	17.8344	16.051	1.40127	1.27388	1.40127	0.127389	0.254777	0.254777	0.509554	0.509554	0.382166	0.254777
80.5833	17.8344	16.051	1.40127	1.27388	1.40127	0.127389	0.254777	0.254777	0.254777	0.382166	0.382166	0.254777
80.85	17.8344	16.051	1.40127	1.27388	1.40127	0.127389	0.254777	0.382166	0.254777	0.382166	0.382166	0.254777
81.1167	17.8344	16.051	1.40127	1.27388	1.40127	0.127389	0.254777	0.254777	0.382166	0.509554	0.382166	0.382166
81.3833	17.8344	15.9236	1.27388	1.1465	1.40127	0.127389	0.254777	0.254777	0.254777	0.382166	0.382166	0.254777
81.65	17.8344	16.051	1.40127	1.27388	1.40127	0.127389	0.254777	0.254777	0.254777	0.509554	0.382166	0.254777
81.9167	17.8344	16.051	1.40127	1.27388	1.40127	0.127389	0.254777	0.254777	0.254777	0.382166	0.382166	0.254777
82.1833	17.8344	16.051	1.40127	1.27388	1.40127	0.127389	0.254777	0.382166	0.382166	0.509554	0.382166	0.254777
82.45	17.8344	16.1783	1.40127	1.27388	1.40127	0.127389	0.382166	0.382166	0.254777	0.509554	0.382166	0.254777
82.7167	17.9618	16.051	1.40127	1.1465	1.52866	0.127389	0.382166	0.382166	0.254777	0.509554	0.509554	0.254777
82.9833	17.8344	16.051	1.27388	1.1465	1.40127	0.127389	0.254777	0.254777	0.254777	0.509554	0.382166	0.127389
83.25	17.8344	16.051	1.40127	1.27388	1.52866	0.127389	0.382166	0.382166	0.254777	0.509554	0.382166	0.254777
83.5167	17.8344	15.9236	1.27388	1.1465	1.40127	0.127389	0.254777	0.254777	0.254777	0.382166	0.382166	0.254777
83.7833	17.8344	16.051	1.27388	1.1465	1.40127	0.127389	0.254777	0.382166	0.254777	0.509554	0.382166	0.254777
84.05	17.9618	16.051	1.27388	1.1465	1.40127	0.127389	0.254777	0.254777	0.254777	0.509554	0.382166	0.254777
84.3167	17.8344	16.051	1.27388	1.1465	1.52866	0.127389	0.254777	0.382166	0.382166	0.509554	0.509554	0.254777
84.5667	17.8344	16.051	1.27388	1.1465	1.40127	0.127389	0.254777	0.382166	0.254777	0.509554	0.382166	0.254777
84.8333	17.8344	15.9236	1.27388	1.1465	1.40127	0.254777	0.254777	0.382166	0.382166	0.382166	0.509554	0.254777
85.1	17.707	15.9236	1.1465	1.01911	1.40127	0.127389	0.127389	0.254777	0.254777	0.382166	0.254777	0.127389
85.3667	17.8344	16.051	1.27388	1.01911	1.40127	0.127389	0.254777	0.382166	0.254777	0.509554	0.382166	0.254777
85.6333	17.8344	16.051	1.27388	1.1465	1.40127	0.127389	0.254777	0.254777	0.254777	0.509554	0.382166	0.254777
85.9	17.8344	16.051	1.27388	1.1465	1.40127	0.127389	0.382166	0.382166	0.254777	0.382166	0.382166	0.254777
86.1667	17.9618	16.051	1.1465	1.1465	1.52866	0.254777	0.382166	0.382166	0.382166	0.509554	0.382166	0.254777
86.4333	17.8344	16.051	1.27388	1.01911	1.40127	0.127389	0.254777	0.382166	0.254777	0.382166	0.382166	0.254777
86.7	17.8344	16.051	1.1465	1.01911	1.40127	0.127389	0.254777	0.382166	0.382166	0.509554	0.382166	0.254777
86.9667	17.8344	16.051	1.1465	1.1465	1.40127	0.127389	0.254777	0.254777	0.254777	0.509554	0.382166	0.254777
87.2333	17.8344	16.051	1.27388	1.01911	1.52866	0.254777	0.382166	0.254777	0.254777	0.509554	0.382166	0.254777
87.5	17.8344	16.051	1.1465	1.01911	1.40127	0.127389	0.382166	0.382166	0.254777	0.509554	0.382166	0.254777
87.7667	17.8344	16.051	1.1465	1.01911	1.40127	0.254777	0.254777	0.382166	0.254777	0.509554	0.382166	0.254777
88.0333	17.8344	16.051	1.1465	1.01911	1.40127	0.127389	0.382166	0.382166	0.382166	0.509554	0.382166	0.254777
88.3	17.8344	16.051	1.27388	1.01911	1.40127	0.254777	0.254777	0.382166	0.382166	0.509554	0.382166	0.382166
88.5667	17.8344	16.051	1.1465	1.01911	1.52866	0.254777	0.254777	0.382166	0.382166	0.509554	0.382166	0.382166
88.8167	17.8344	16.051	1.1465	1.01911	1.52866	0.254777	0.382166	0.382166	0.382166	0.509554	0.382166	0.254777
89.0833	17.8344	16.051	1.1465	1.01911	1.40127	0.254777	0.382166	0.382166	0.382166	0.509554	0.509554	0.382166
89.35	17.8344	16.051	1.1465	1.01911	1.52866	0.127389	0.254777	0.382166	0.382166	0.509554	0.509554	0.254777
89.6167	17.8344	15.9236	1.1465	1.01911	1.52866	0.127389	0.254777	0.382166	0.254777	0.382166	0.382166	0.254777
89.8833	17.8344	15.9236	1.01911	0.89172	1.27388	0.127389	0.254777	0.254777	0.254777	0.509554	0.382166	0.127389
90.15	17.8344	16.1783	1.1465	1.01911	1.52866	0.254777	0.382166	0.382166	0.382166	0.509554	0.509554	0.382166
90.4167	17.8344	16.051	1.01911	0.89172	1.52866	0.254777	0.254777	0.382166	0.382166	0.382166	0.509554	0.254777
90.6833	17.9618	16.051	1.1465	1.01911	1.52866	0.254777	0.382166	0.382166	0.382166	0.509554	0.509554	0.254777
90.95	17.8344	16.051	1.1465	1.01911	1.52866	0.254777	0.254777	0.382166	0.382166	0.509554	0.509554	0.382166
91.2167	17.9618	16.1783	1.1465	1.01911	1.52866	0.254777	0.382166	0.509554	0.382166	0.636943	0.509554	0.382166
91.4833	17.8344	16.051	1.01911	1.01911	1.40127	0.254777	0.254777	0.382166	0.254777	0.509554	0.382166	0.254777
91.75	17.8344	16.051	1.1465	1.01911	1.52866	0.254777	0.382166	0.382166	0.382166	0.509554	0.509554	0.254777
92.0167	17.9618	16.051	1.1465	0.89172	1.52866	0.254777	0.382166	0.382166	0.382166	0.509554	0.509554	0.254777
92.2833	17.8344	16.051	1.1465	0.89172	1.52866	0.254777	0.382166	0.382166	0.382166	0.509554	0.509554	0.382166
92.55	17.8344	16.051	1.01911	0.89172	1.40127	0.127389	0.254777	0.382166	0.382166	0.509554	0.382166	0.254777
92.8167	17.8344	16.051	1.01911	0.89172	1.52866	0.127389	0.254777	0.382166	0.254777	0.382166	0.382166	0.254777
93.0833	17.8344	16.051	1.01911	0.89172	1.40127	0.254777	0.254777	0.382166	0.254777	0.509554	0.382166	0.254777
93.3333	17.8344	16.051	1.01911	0.89172	1.40127	0.127389	0.382166	0.382166	0.254777	0.509554	0.382166	0.254777
93.6	17.8344	16.051	1.01911	0.89172	1.40127	0.127389	0.254777	0.254777	0.254777	0.382166	0.382166	0.254777
93.8667	17.8344	16.051	0.89172	0.89172	1.40127	0.254777	0.254777	0.382166	0.382166	0.382166	0.382166	0.254777
94.1333	17.9618	16.1783	1.1465	0.89172	1.52866	0.254777	0.382166	0.509554	0.382166	0.636943	0.509554	0.382166
94.4	17.8344	16.051	0.89172	0.764331	1.40127	0.127389	0.382166	0.382166	0.254777	0.382166	0.382166	0.254777
94.6667	17.9618	16.051	1.01911	0.89172	1.52866	0.254777	0.254777	0.382166	0.382166	0.509554	0.509554	0.254777
94.9333	17.8344	16.051	0.89172	0.89172	1.52866	0.127389	0.382166	0.382166	0.382166	0.509554	0.382166	0.254777
95.2	17.8344	16.051	0.89172	0.764331	1.40127	0.254777	0.382166	0.382166	0.254777	0.509554	0.382166	0.254777
95.4667	17.8344	16.051	1.01911	0.764331	1.40127	0.254777	0.254777	0.382166	0.254777	0.509554	0.382166	0.254777
95.7333	17.8344	16.051	0.89172	0.764331	1.40127	0.127389	0.254777	0.382166	0.254777	0.509554	0.382166	0.254777
96	17.8344	16.051	1.01911	0.764331	1.52866	0.254777	0.382166	0.509554	0.382166	0.636943	0.509554	0.254777
96.2667	17.8344	16.051	1.01911	0.89172	1.52866	0.254777	0.382166	0.509554	0.382166	0.509554	0.382166	0.254777
96.5333	17.8344	15.9236	0.89172	0.764331	1.40127	0.254777	0.254777	0.382166	0.382166	0.509554	0.382166	0.254777
96.8	17.8344	16.051	0.89172	0.764331	1.52866	0.254777	0.382166	0.382166	0.254777	0.509554	0.509554	0.382166
97.0667	17.8344	15.9236	0.89172	0.764331	1.40127	0.127389	0.254777	0.382166	0.382166	0.509554	0.509554	0.254777
97.3333	17.8344	15.9236	0.89172	0.764331	1.40127	0.127389	0.254777	0.382166	0.254777	0.509554	0.382166	0.254777
97.5833	17.8344	16.051	0.89172	0.764331	1.52866	0.254777	0.254777	0.382166	0.254777	0.509554	0.382166	0.254777
97.85	17.8344	16.051	0.89172	0.764331	1.52866	0.254777	0.254777	0.382166	0.254777	0.509554	0.382166	0.254777
98.1167	17.8344	16.051	0.89172	0.764331	1.40127	0.254777	0.382166	0.509554	0.254777	0.509554	0.509554	0.382166
98.3833	17.8344	16.051	0.89172	0.764331	1.52866	0.254777	0.254777	0.382166	0.382166	0.509554	0.509554	0.382166
98.65	17.8344	15.9236	0.89172	0.636943	1.52866	0.127389	0.254777	0.382166	0.382166	0.509554	0.509554	0.254777
98.9167	17.8344	16.051	0.89172	0.764331	1.52866	0.254777	0.382166	0.382166	0.382166	0.509554	0.382166	0.254777
99.1833	17.8344	16.051	0.764331	0.636943	1.52866	0.127389	0.382166	0.254777	0.382166	0.509554	0.382166	0.254777
99.45	17.8344	15.9236	0.764331	0.636943	1.52866	0.127389	0.382166	0.254777	0.254777	0.382166	0.382166	0.254777
99.7167	17.9618	16.051	0.89172	0.764331	1.52866	0.254777	0.382166	0.382166	0.382166	0.509554	0.509554	0.254777
99.9833	17.8344	16.051	0.764331	0.636943	1.52866	0.254777	0.254777	0.382166	0.382166	0.509554	0.382166	0.127389
100.25	17.8344	16.051	0.764331	0.764331	1.52866	0.254777	0.382166	0.382166	0.254777	0.509554	0.509554	0.254777
100.517	17.8344	16.051	0.764331	0.636943	1.52866	0.254777	0.382166	0.382166	0.382166	0.382166	0.509554	0.382166
100.783	17.8344	15.9236	0.89172	0.636943	1.40127	0.127389	0.254777	0.254777	0.254777	0.509554	0.382166	0.254777
101.05	17.9618	16.051	0.89172	0.636943	1.52866	0.254777	0.382166	0.382166	0.382166	0.509554	0.509554	0.382166
101.317	17.8344	15.9236	0.764331	0.636943	1.40127	0.127389	0.382166	0.382166	0.254777	0.509554	0.382166	0.254777
101.583	17.8344	16.051	0.764331	0.636943	1.40127	0.254777	0.382166	0.382166	0.382166	0.509554	0.509554	0.254777
101.85	17.8344	16.051	0.764331	0.509554	1.52866	0.254777	0.382166	0.382166	0.382166	0.509554	0.509554	0.254777
102.1	17.8344	16.051	0.764331	0.636943	1.52866	0.254777	0.254777	0.382166	0.254777	0.509554	0.509554	0.254777
102.367	17.8344	16.051	0.89172	0.636943	1.52866	0.254777	0.382166	0.382166	0.382166	0.509554	0.509554	0.254777
102.633	17.8344	15.9236	0.764331	0.636943	1.40127	0.254777	0.254777	0.382166	0.382166	0.509554	0.382166	0.254777
102.9	17.8344	15.9236	0.764331	0.636943	1.40127	0.254777	0.254777	0.382166	0.382166	0.509554	0.509554	0.254777
103.167	17.9618	16.051	0.764331	0.636943	1.52866	0.127389	0.382166	0.382166	0.382166	0.509554	0.509554	0.382166
103.433	17.8344	16.051	0.764331	0.636943	1.40127	0.127389	0.254777	0.382166	0.382166	0.509554	0.382166	0.254777
103.7	17.8344	16.051	0.89172	0.509554	1.40127	0.127389	0.382166	0.382166	0.382166	0.509554	0.509554	0.382166
103.967	17.9618	16.051	0.89172	0.636943	1.40127	0.254777	0.382166	0.382166	0.509554	0.509554	0.509554	0.382166
104.233	17.8344	15.9236	0.636943	0.509554	1.40127	0.127389	0.254777	0.254777	0.254777	0.382166	0.382166	0.254777
104.5	17.9618	16.051	0.764331	0.636943	1.52866	0.254777	0.382166	0.382166	0.382166	0.509554	0.509554	0.254777
104.767	17.8344	16.051	0.764331	0.636943	1.52866	0.254777	0.382166	0.509554	0.382166	0.509554	0.509554	0.382166
105.033	17.8344	16.051	0.764331	0.636943	1.52866	0.127389	0.254777	0.382166	0.382166	0.509554	0.509554	0.382166
105.3	17.8344	16.051	0.764331	0.509554	1.52866	0.127389	0.254777	0.382166	0.254777	0.382166	0.382166	0.254777
105.567	17.8344	16.051	0.764331	0.636943	1.52866	0.254777	0.382166	0.382166	0.382166	0.509554	0.509554	0.382166
105.833	17.9618	16.051	0.636943	0.636943	1.40127	0.254777	0.382166	0.382166	0.636943	0.509554	0.509554	0.254777
106.1	17.8344	16.051	0.636943	0.509554	1.52866	0.254777	0.382166	0.382166	0.382166	0.509554	0.509554	0.254777
106.35	17.8344	16.051	0.636943	0.509554	1.40127	0.254777	0.254777	0.382166	0.382166	0.509554	0.509554	0.382166
106.617	17.8344	16.051	0.636943	0.509554	1.52866	0.254777	0.254777	0.382166	0.254777	0.509554	0.509554	0.254777
106.883	17.9618	15.9236	0.636943	0.509554	1.52866	0.254777	0.382166	0.382166	0.382166	0.509554	0.509554	0.382166
107.15	17.8344	16.051	0.636943	0.509554	1.78344	0.254777	0.382166	0.382166	0.382166	0.509554	0.509554	0.254777
107.417	17.9618	16.051	0.764331	0.509554	1.52866	0.254777	0.382166	0.382166	0.382166	0.636943	0.509554	0.382166
107.683	17.8344	16.051	0.509554	0.509554	1.40127	0.254777	0.382166	0.382166	0.254777	0.509554	0.509554	0.254777
107.95	17.8344	16.051	0.636943	0.509554	1.52866	0.254777	0.254777	0.382166	0.382166	0.636943	0.509554	0.382166
108.217	17.8344	16.051	0.764331	0.636943	1.52866	0.254777	0.382166	0.509554	0.382166	0.636943	0.509554	0.382166
108.483	17.8344	16.051	0.636943	0.509554	1.40127	0.254777	0.382166	0.382166	0.254777	0.509554	0.509554	0.254777
108.75	17.9618	16.051	0.764331	0.636943	1.52866	0.254777	0.382166	0.509554	0.382166	0.636943	0.509554	0.509554
109.017	17.8344	15.9236	0.636943	0.382166	1.65605	0.127389	0.254777	0.382166	0.382166	0.509554	0.509554	0.254777
109.283	17.8344	16.051	0.764331	0.509554	1.52866	0.254777	0.382166	0.382166	0.382166	0.636943	0.509554	0.382166
109.55	17.8344	16.051	0.764331	0.509554	1.52866	0.254777	0.382166	0.509554	0.382166	0.509554	0.509554	0.382166
109.817	17.8344	15.9236	0.636943	0.509554	1.52866	0.254777	0.254777	0.382166	0.382166	0.509554	0.509554	0.382166
110.083	17.9618	16.051	0.764331	0.509554	1.52866	0.254777	0.382166	0.509554	0.382166	0.636943	0.509554	0.382166
110.35	17.9618	16.051	0.636943	0.382166	1.91083	0.254777	0.254777	0.382166	0.382166	0.509554	0.382166	0.254777
110.6	17.8344	16.051	0.636943	0.509554	1.52866	0.254777	0.382166	0.382166	0.382166	0.509554	0.509554	0.254777
110.867	17.8344	16.051	0.636943	0.509554	1.52866	0.254777	0.382166	0.509554	0.382166	0.509554	0.509554	0.382166
111.133	17.8344	16.051	0.636943	0.509554	1.40127	0.254777	0.254777	0.382166	0.382166	0.509554	0.509554	0.382166
111.4	17.8344	16.051	0.636943	0.382166	1.40127	0.254777	0.254777	0.382166	0.382166	0.509554	0.509554	0.254777
111.667	17.9618	16.051	0.636943	0.382166	1.52866	0.127389	0.382166	0.509554	0.382166	0.636943	0.509554	0.382166
111.933	17.8344	15.9236	0.636943	0.509554	1.52866	0.254777	0.382166	0.382166	0.382166	0.509554	0.509554	0.382166
112.2	18.0892	16.051	0.764331	0.509554	1.65605	0.382166	0.509554	0.636943	0.509554	0.636943	0.509554	0.382166
112.467	17.9618	16.051	0.636943	0.509554	1.52866	0.254777	0.382166	0.509554	0.382166	0.509554	0.509554	0.382166
112.733	17.8344	16.051	0.764331	0.509554	1.52866	0.254777	0.382166	0.382166	0.382166	0.509554	0.509554	0.382166
113	17.9618	16.051	0.764331	0.509554	1.52866	0.254777	0.382166	0.509554	0.382166	0.509554	0.509554	0.382166
113.267	17.9618	16.051	0.764331	0.509554	1.52866	0.254777	0.382166	0.509554	0.509554	0.636943	0.509554	0.509554
113.533	17.8344	15.9236	0.636943	0.509554	1.52866	0.254777	0.382166	0.382166	0.382166	0.509554	0.509554	0.382166
113.8	17.8344	16.051	0.636943	0.382166	1.52866	0.254777	0.382166	0.382166	0.382166	0.509554	0.509554	0.254777
114.067	17.9618	16.051	0.764331	0.509554	1.52866	0.254777	0.382166	0.509554	0.382166	0.636943	0.636943	0.382166
114.333	17.9618	16.051	0.636943	0.509554	1.52866	0.254777	0.382166	0.509554	0.382166	0.509554	0.509554	0.382166
114.6	17.8344	16.051	0.636943	0.509554	1.52866	0.254777	0.382166	0.509554	0.509554	0.636943	0.509554	0.382166
114.867	17.707	15.9236	0.636943	0.254777	1.40127	0.127389	0.254777	0.254777	0.254777	0.382166	0.382166	0.254777
115.117	17.8344	16.051	0.764331	0.509554	1.52866	0.254777	0.382166	0.509554	0.509554	0.636943	0.509554	0.382166
115.383	17.8344	15.9236	0.636943	0.382166	1.52866	0.254777	0.254777	0.382166	0.382166	0.509554	0.509554	0.382166
115.65	17.8344	16.051	0.636943	0.509554	1.52866	0.254777	0.254777	0.382166	0.382166	0.636943	0.382166	0.254777
115.917	17.8344	16.051	0.764331	0.509554	1.52866	0.382166	0.509554	0.509554	0.509554	0.636943	0.636943	0.382166
116.183	17.8344	16.051	0.636943	0.509554	1.52866	0.254777	0.382166	0.382166	0.382166	0.636943	0.509554	0.382166
116.45	17.8344	16.051	0.636943	0.382166	1.40127	0.254777	0.254777	0.509554	0.382166	0.509554	0.509554	0.382166
116.717	17.8344	15.9236	0.636943	0.382166	1.52866	0.127389	0.254777	0.382166	0.382166	0.509554	0.509554	0.382166
116.983	17.8344	16.051	0.764331	0.509554	1.52866	0.254777	0.382166	0.509554	0.382166	0.509554	0.509554	0.382166
117.25	17.8344	15.9236	0.636943	0.382166	1.40127	0.127389	0.382166	0.382166	0.254777	0.509554	0.509554	0.382166
117.517	17.8344	15.9236	0.636943	0.382166	1.52866	0.254777	0.254777	0.509554	0.382166	0.636943	0.509554	0.382166
117.783	17.8344	15.9236	0.636943	0.382166	1.52866	0.254777	0.382166	0.509554	0.382166	0.509554	0.509554	0.382166
118.05	17.8344	16.051	0.764331	0.509554	1.52866	0.254777	0.382166	0.382166	0.382166	0.509554	0.509554	0.382166
118.317	17.8344	16.051	0.636943	0.382166	1.52866	0.254777	0.382166	0.382166	0.382166	0.509554	0.509554	0.382166
118.583	17.8344	15.9236	0.636943	0.509554	1.52866	0.254777	0.382166	0.509554	0.382166	0.509554	0.509554	0.382166
118.85	17.8344	15.9236	0.636943	0.509554	1.52866	0.254777	0.254777	0.382166	0.382166	0.636943	0.509554	0.254777
119.117	17.8344	16.051	0.636943	0.509554	1.52866	0.254777	0.382166	0.509554	0.382166	0.636943	0.509554	0.382166
119.367	17.8344	16.051	0.636943	0.509554	1.52866	0.127389	0.382166	0.382166	0.382166	0.509554	0.509554	0.254777
119.633	17.8344	15.9236	0.764331	0.509554	1.52866	0.254777	0.382166	0.509554	0.382166	0.636943	0.509554	0.382166
119.9	17.8344	15.9236	0.636943	0.382166	1.52866	0.254777	0.382166	0.382166	0.254777	0.509554	0.509554	0.254777
120.167	17.707	15.9236	0.636943	0.382166	1.40127	0.254777	0.382166	0.382166	0.382166	0.509554	0.509554	0.254777
120.433	17.9618	16.1783	0.636943	0.509554	1.65605	0.382166	0.382166	0.509554	0.509554	0.636943	0.509554	0.382166
120.7	17.8344	16.051	0.764331	0.509554	1.52866	0.382166	0.509554	0.509554	0.382166	0.509554	0.509554	0.382166
120.967	17.8344	16.051	0.764331	0.509554	1.52866	0.382166	0.382166	0.382166	0.509554	0.636943	0.509554	0.382166
121.233	17.9618	15.9236	0.636943	0.509554	1.40127	0.254777	0.382166	0.509554	0.382166	0.509554	0.509554	0.382166
121.5	17.8344	16.051	0.636943	0.382166	1.40127	0.254777	0.382166	0.382166	0.382166	0.509554	0.509554	0.382166
121.767	17.8344	15.9236	0.636943	0.509554	1.52866	0.127389	0.382166	0.382166	0.382166	0.509554	0.509554	0.254777
122.033	17.8344	15.9236	0.636943	0.382166	1.52866	0.254777	0.382166	0.509554	0.382166	0.636943	0.509554	0.382166
122.3	17.8344	16.051	0.636943	0.509554	1.52866	0.254777	0.382166	0.509554	0.509554	0.509554	0.509554	0.382166
122.567	17.8344	15.9236	0.764331	0.509554	1.52866	0.254777	0.382166	0.382166	0.382166	0.636943	0.509554	0.382166
122.833	17.8344	16.051	0.636943	0.509554	1.52866	0.254777	0.382166	0.382166	0.382166	0.509554	0.509554	0.382166
123.1	17.8344	16.051	0.764331	0.509554	1.52866	0.254777	0.382166	0.509554	0.509554	0.636943	0.509554	0.382166
123.367	17.707	15.9236	0.636943	0.509554	1.52866	0.254777	0.382166	0.382166	0.509554	0.509554	0.509554	0.382166
123.633	17.8344	15.9236	0.636943	0.509554	1.52866	0.254777	0.382166	0.509554	0.382166	0.509554	0.509554	0.382166
123.883	17.8344	16.051	0.764331	0.509554	1.65605	0.254777	0.509554	0.509554	0.382166	0.636943	0.509554	0.509554
124.15	17.8344	16.051	0.636943	0.509554	1.52866	0.254777	0.382166	0.382166	0.382166	0.509554	0.509554	0.382166
124.417	17.8344	15.9236	0.764331	0.509554	1.52866	0.254777	0.509554	0.382166	0.382166	0.509554	0.509554	0.382166
124.683	17.8344	16.051	0.764331	0.509554	1.52866	0.254777	0.382166	0.509554	0.382166	0.509554	0.509554	0.382166
124.95	17.8344	15.9236	0.636943	0.382166	1.52866	0.254777	0.382166	0.382166	0.382166	0.636943	0.509554	0.382166
125.217	17.8344	16.051	0.764331	0.509554	1.65605	0.254777	0.382166	0.509554	0.636943	0.509554	0.509554	0.382166
125.483	17.8344	16.051	0.636943	0.509554	1.52866	0.254777	0.382166	0.509554	0.382166	0.636943	0.509554	0.382166
125.75	17.8344	15.9236	0.764331	0.382166	1.52866	0.254777	0.382166	0.509554	0.382166	0.509554	0.509554	0.382166
126.017	17.8344	16.051	0.764331	0.382166	1.40127	0.254777	0.382166	0.509554	0.382166	0.509554	0.509554	0.382166
126.283	17.707	16.051	0.636943	0.382166	1.52866	0.254777	0.382166	0.382166	0.382166	0.509554	0.509554	0.254777
126.55	17.9618	16.051	0.764331	0.509554	1.52866	0.382166	0.509554	0.509554	0.764331	0.636943	0.636943	0.382166
