# Supplementary material for: Hydropersulfides inhibit lipid peroxidation and ferroptosis by scavenging radicals
Source: Nat Chem Biol. 2022 Sep 15;19(1):28–37. doi: 10.1038/s41589-022-01145-w (PMC7613997; doi:10.1038/s41589-022-01145-w)
Supplement: Fig. 6 — Source data [file 41589_2022_1145_MOESM8_ESM.xlsx]

## Sheet: 6B
	GSH	GSH+GSSSG
,
0.599976	4.57764e-07	2.00562e-07
0.598908	4.48303e-07	1.96258e-07
0.597839	4.40369e-07	1.93207e-07
0.596771	4.34876e-07	1.90064e-07
0.595703	4.28467e-07	1.87012e-07
0.594635	4.22974e-07	1.84967e-07
0.593567	4.17786e-07	1.82709e-07
0.592499	4.12598e-07	1.80542e-07
0.591431	4.0863e-07	1.78436e-07
0.590363	4.04053e-07	1.76422e-07
0.589294	3.99475e-07	1.74927e-07
0.588226	3.95813e-07	1.73706e-07
0.587158	3.92151e-07	1.71845e-07
0.58609	3.88184e-07	1.70044e-07
0.585022	3.83911e-07	1.68945e-07
0.583954	3.8147e-07	1.67053e-07
0.582886	3.77808e-07	1.66199e-07
0.581818	3.74756e-07	1.64551e-07
0.58075	3.72314e-07	1.63117e-07
0.579681	3.6908e-07	1.6217e-07
0.578613	3.65906e-07	1.6095e-07
0.577545	3.62854e-07	1.5979e-07
0.576477	3.60596e-07	1.5802e-07
0.575409	3.57971e-07	1.58051e-07
0.574341	3.5553e-07	1.56616e-07
0.573273	3.51868e-07	1.55975e-07
0.572205	3.50342e-07	1.54449e-07
0.571137	3.479e-07	1.53442e-07
0.570068	3.44543e-07	1.52802e-07
0.569	3.43536e-07	1.52222e-07
0.567932	3.40698e-07	1.51123e-07
0.566864	3.38287e-07	1.50299e-07
0.565796	3.36304e-07	1.49323e-07
0.564728	3.34137e-07	1.48773e-07
0.56366	3.32092e-07	1.48102e-07
0.562592	3.30475e-07	1.47339e-07
0.561523	3.28552e-07	1.46362e-07
0.560455	3.25653e-07	1.46149e-07
0.559387	3.24036e-07	1.45325e-07
0.558319	3.21808e-07	1.44623e-07
0.557251	3.19672e-07	1.4389e-07
0.556183	3.1842e-07	1.42914e-07
0.555115	3.16711e-07	1.42303e-07
0.554047	3.14301e-07	1.41846e-07
0.552979	3.13141e-07	1.40655e-07
0.55191	3.11005e-07	1.3971e-07
0.550842	3.09143e-07	1.40045e-07
0.549774	3.08014e-07	1.39404e-07
0.548706	3.05847e-07	1.38946e-07
0.547638	3.04627e-07	1.38306e-07
0.54657	3.02978e-07	1.37756e-07
0.545502	3.01086e-07	1.37207e-07
0.544434	2.99774e-07	1.37024e-07
0.543365	2.98035e-07	1.35986e-07
0.542297	2.966e-07	1.35864e-07
0.541229	2.94586e-07	1.35284e-07
0.540161	2.93793e-07	1.34552e-07
0.539093	2.91534e-07	1.3443e-07
0.538025	2.89978e-07	1.33911e-07
0.536957	2.89337e-07	1.33637e-07
0.535889	2.87689e-07	1.33209e-07
0.534821	2.86713e-07	1.32629e-07
0.533752	2.85583e-07	1.31805e-07
0.532684	2.83508e-07	1.31928e-07
0.531616	2.82135e-07	1.31683e-07
0.530548	2.80975e-07	1.30615e-07
0.52948	2.79816e-07	1.3092e-07
0.528412	2.78534e-07	1.3028e-07
0.527344	2.77039e-07	1.29578e-07
0.526276	2.75696e-07	1.29394e-07
0.525208	2.74384e-07	1.28937e-07
0.524139	2.73163e-07	1.28418e-07
0.523071	2.71973e-07	1.28479e-07
0.522003	2.7124e-07	1.2793e-07
0.520935	2.69806e-07	1.27502e-07
0.519867	2.68463e-07	1.27197e-07
0.518799	2.67273e-07	1.27014e-07
0.517731	2.66357e-07	1.26434e-07
0.516663	2.65015e-07	1.26739e-07
0.515594	2.64496e-07	1.25885e-07
0.514526	2.63367e-07	1.25946e-07
0.513458	2.61871e-07	1.2558e-07
0.51239	2.60742e-07	1.24969e-07
0.511322	2.59338e-07	1.2503e-07
0.510254	2.58362e-07	1.24695e-07
0.509186	2.5769e-07	1.24207e-07
0.508118	2.56653e-07	1.23901e-07
0.50705	2.54852e-07	1.23688e-07
0.505981	2.54486e-07	1.22986e-07
0.504913	2.53265e-07	1.23169e-07
0.503845	2.52655e-07	1.22925e-07
0.502777	2.518e-07	1.22711e-07
0.501709	2.5003e-07	1.22589e-07
0.500641	2.4942e-07	1.22192e-07
0.499573	2.48291e-07	1.21643e-07
0.498505	2.47314e-07	1.21582e-07
0.497437	2.46796e-07	1.21582e-07
0.496368	2.45911e-07	1.21246e-07
0.4953	2.44873e-07	1.21216e-07
0.494232	2.4408e-07	1.20728e-07
0.493164	2.43042e-07	1.20331e-07
0.492096	2.41943e-07	1.203e-07
0.491028	2.40936e-07	1.19934e-07
0.48996	2.40418e-07	1.19598e-07
0.488892	2.39746e-07	1.19843e-07
0.487824	2.38525e-07	1.19324e-07
0.486755	2.37793e-07	1.1911e-07
0.485687	2.3706e-07	1.1911e-07
0.484619	2.36359e-07	1.18988e-07
0.483551	2.35596e-07	1.18347e-07
0.482483	2.34772e-07	1.18683e-07
0.481415	2.33826e-07	1.18713e-07
0.480347	2.33398e-07	1.17798e-07
0.479279	2.3233e-07	1.17645e-07
0.47821	2.32025e-07	1.17615e-07
0.477142	2.31049e-07	1.17218e-07
0.476074	2.30042e-07	1.1734e-07
0.475006	2.29736e-07	1.17096e-07
0.473938	2.28455e-07	1.16547e-07
0.47287	2.27814e-07	1.16699e-07
0.471802	2.27814e-07	1.16425e-07
0.470734	2.26959e-07	1.1618e-07
0.469666	2.25983e-07	1.16363e-07
0.468597	2.25464e-07	1.15753e-07
0.467529	2.2464e-07	1.15601e-07
0.466461	2.24029e-07	1.15692e-07
0.465393	2.23297e-07	1.15326e-07
0.464325	2.22748e-07	1.15692e-07
0.463257	2.21893e-07	1.15356e-07
0.462189	2.21924e-07	1.14868e-07
0.461121	2.20581e-07	1.1441e-07
0.460052	2.20032e-07	1.14685e-07
0.458984	2.19757e-07	1.14258e-07
0.457916	2.1933e-07	1.14593e-07
0.456848	2.18475e-07	1.14227e-07
0.45578	2.1814e-07	1.1438e-07
0.454712	2.17255e-07	1.14014e-07
0.453644	2.1701e-07	1.13709e-07
0.452576	2.164e-07	1.13403e-07
0.451508	2.15485e-07	1.13312e-07
0.450439	2.15485e-07	1.13342e-07
0.449371	2.14783e-07	1.13373e-07
0.448303	2.13928e-07	1.13129e-07
0.447235	2.13562e-07	1.13159e-07
0.446167	2.13135e-07	1.12854e-07
0.445099	2.12707e-07	1.12457e-07
0.444031	2.12494e-07	1.12396e-07
0.442963	2.11578e-07	1.12457e-07
0.441895	2.11395e-07	1.12427e-07
0.440826	2.10541e-07	1.12091e-07
0.439758	2.10266e-07	1.11938e-07
0.43869	2.09564e-07	1.1203e-07
0.437622	2.0929e-07	1.11908e-07
0.436554	2.09106e-07	1.11847e-07
0.435486	2.08313e-07	1.11633e-07
0.434418	2.07672e-07	1.11359e-07
0.43335	2.07458e-07	1.11237e-07
0.432281	2.06726e-07	1.10901e-07
0.431213	2.06848e-07	1.1084e-07
0.430145	2.06024e-07	1.10657e-07
0.429077	2.05566e-07	1.10931e-07
0.428009	2.0517e-07	1.10718e-07
0.426941	2.04987e-07	1.10321e-07
0.425873	2.0462e-07	1.10535e-07
0.424805	2.04132e-07	1.10535e-07
0.423737	2.03613e-07	1.10168e-07
0.422669	2.03186e-07	1.10168e-07
0.4216	2.02942e-07	1.09741e-07
0.420532	2.02209e-07	1.09741e-07
0.419464	2.01874e-07	1.09833e-07
0.418396	2.01508e-07	1.09772e-07
0.417328	2.01477e-07	1.0968e-07
0.41626	2.01019e-07	1.09406e-07
0.415192	2.00562e-07	1.09192e-07
0.414123	1.99768e-07	1.08978e-07
0.413055	1.99921e-07	1.09253e-07
0.411987	1.99249e-07	1.08673e-07
0.410919	1.99371e-07	1.08917e-07
0.409851	1.98822e-07	1.08795e-07
0.408783	1.98669e-07	1.09161e-07
0.407715	1.98181e-07	1.08032e-07
0.406647	1.9754e-07	1.0846e-07
0.405579	1.9751e-07	1.08154e-07
0.40451	1.96808e-07	1.0849e-07
0.403442	1.96808e-07	1.08551e-07
0.402374	1.96686e-07	1.08032e-07
0.401306	1.96167e-07	1.07544e-07
0.400238	1.96167e-07	1.07849e-07
0.39917	1.95404e-07	1.07391e-07
0.398102	1.95099e-07	1.07941e-07
0.397034	1.95007e-07	1.07483e-07
0.395966	1.94305e-07	1.07147e-07
0.394898	1.94458e-07	1.07361e-07
0.393829	1.93787e-07	1.073e-07
0.392761	1.93664e-07	1.06873e-07
0.391693	1.93298e-07	1.06903e-07
0.390625	1.93115e-07	1.06781e-07
0.389557	1.92474e-07	1.06476e-07
0.388489	1.92078e-07	1.06445e-07
0.387421	1.91986e-07	1.06689e-07
0.386352	1.91437e-07	1.06293e-07
0.385284	1.90979e-07	1.06445e-07
0.384216	1.91223e-07	1.06659e-07
0.383148	1.90796e-07	1.06171e-07
0.38208	1.90247e-07	1.06079e-07
0.381012	1.90521e-07	1.05835e-07
0.379944	1.89697e-07	1.05743e-07
0.378876	1.89209e-07	1.05591e-07
0.377808	1.8927e-07	1.05652e-07
0.37674	1.8866e-07	1.05072e-07
0.375671	1.88507e-07	1.05102e-07
0.374603	1.88324e-07	1.05286e-07
0.373535	1.88019e-07	1.0495e-07
0.372467	1.87744e-07	1.05286e-07
0.371399	1.87286e-07	1.04767e-07
0.370331	1.86829e-07	1.0434e-07
0.369263	1.86401e-07	1.04401e-07
0.368195	1.86462e-07	1.04217e-07
0.367127	1.86249e-07	1.04004e-07
0.366058	1.85425e-07	1.04309e-07
0.36499	1.85272e-07	1.04248e-07
0.363922	1.8512e-07	1.03516e-07
0.362854	1.85028e-07	1.0379e-07
0.361786	1.8457e-07	1.02936e-07
0.360718	1.84021e-07	1.0321e-07
0.35965	1.84143e-07	1.03119e-07
0.358581	1.83411e-07	1.03424e-07
0.357513	1.82983e-07	1.03058e-07
0.356445	1.83106e-07	1.03119e-07
0.355377	1.82465e-07	1.02325e-07
0.354309	1.8219e-07	1.02387e-07
0.353241	1.81976e-07	1.02539e-07
0.352173	1.81793e-07	1.01959e-07
0.351105	1.81091e-07	1.01898e-07
0.350037	1.80389e-07	1.01807e-07
0.348969	1.8042e-07	1.01013e-07
0.3479	1.80359e-07	1.01318e-07
0.346832	1.80054e-07	1.01166e-07
0.345764	1.79627e-07	1.00922e-07
0.344696	1.79108e-07	1.00586e-07
0.343628	1.78406e-07	1.00372e-07
0.34256	1.7804e-07	1.00189e-07
0.341492	1.77704e-07	1.00006e-07
0.340424	1.7746e-07	9.9884e-08
0.339355	1.77185e-07	9.95178e-08
0.338287	1.76666e-07	9.93958e-08
0.337219	1.76269e-07	9.89685e-08
0.336151	1.75842e-07	9.85718e-08
0.335083	1.75232e-07	9.8114e-08
0.334015	1.74896e-07	9.83887e-08
0.332947	1.74286e-07	9.78088e-08
0.331879	1.74225e-07	9.78699e-08
0.330811	1.73645e-07	9.71374e-08
0.329742	1.72882e-07	9.65881e-08
0.328674	1.72272e-07	9.61609e-08
0.327606	1.71997e-07	9.63135e-08
0.326538	1.71539e-07	9.60693e-08
0.32547	1.70898e-07	9.54285e-08
0.324402	1.70532e-07	9.51843e-08
0.323334	1.70105e-07	9.47571e-08
0.322266	1.68976e-07	9.43298e-08
0.321198	1.68762e-07	9.41467e-08
0.320129	1.68091e-07	9.33533e-08
0.319061	1.67755e-07	9.32617e-08
0.317993	1.67358e-07	9.25598e-08
0.316925	1.65955e-07	9.2102e-08
0.315857	1.65649e-07	9.16138e-08
0.314789	1.651e-07	9.10645e-08
0.313721	1.64154e-07	9.08203e-08
0.312653	1.63513e-07	9.00879e-08
0.311584	1.62933e-07	8.92334e-08
0.310516	1.61804e-07	8.80737e-08
0.309448	1.61285e-07	8.79822e-08
0.30838	1.60431e-07	8.74023e-08
0.307312	1.59515e-07	8.70972e-08
0.306244	1.586e-07	8.66394e-08
0.305176	1.57837e-07	8.54492e-08
0.304108	1.57135e-07	8.45032e-08
0.30304	1.56158e-07	8.44421e-08
0.301971	1.55365e-07	8.32825e-08
0.300903	1.54175e-07	8.27026e-08
0.299835	1.52985e-07	8.20312e-08
0.298767	1.51947e-07	8.05664e-08
0.297699	1.5094e-07	7.9834e-08
0.296631	1.50268e-07	7.91626e-08
0.295563	1.49017e-07	7.78809e-08
0.294495	1.47553e-07	7.69958e-08
0.293426	1.4624e-07	7.62329e-08
0.292358	1.45172e-07	7.51343e-08
0.29129	1.44165e-07	7.41577e-08
0.290222	1.42822e-07	7.28455e-08
0.289154	1.41571e-07	7.18384e-08
0.288086	1.39618e-07	7.04956e-08
0.287018	1.3858e-07	6.90308e-08
0.28595	1.37207e-07	6.79626e-08
0.284882	1.3562e-07	6.64673e-08
0.283813	1.33759e-07	6.53381e-08
0.282745	1.32507e-07	6.38123e-08
0.281677	1.30981e-07	6.28967e-08
0.280609	1.29425e-07	6.08521e-08
0.279541	1.27716e-07	5.95398e-08
0.278473	1.25488e-07	5.79834e-08
0.277405	1.24023e-07	5.68543e-08
0.276337	1.2207e-07	5.4779e-08
0.275269	1.20026e-07	5.31311e-08
0.2742	1.18103e-07	5.13306e-08
0.273132	1.16455e-07	4.96826e-08
0.272064	1.14471e-07	4.76074e-08
0.270996	1.1203e-07	4.58374e-08
0.269928	1.09985e-07	4.39758e-08
0.26886	1.07971e-07	4.20532e-08
0.267792	1.05804e-07	3.97949e-08
0.266724	1.02997e-07	3.77502e-08
0.265655	1.00891e-07	3.56751e-08
0.264587	9.84497e-08	3.34778e-08
0.263519	9.64661e-08	3.14636e-08
0.262451	9.39636e-08	2.92358e-08
0.261383	9.15833e-08	2.65198e-08
0.260315	8.84094e-08	2.39868e-08
0.259247	8.61206e-08	2.24609e-08
0.258179	8.38623e-08	1.9928e-08
0.257111	8.09326e-08	1.73035e-08
0.256043	7.82471e-08	1.48621e-08
0.254974	7.53784e-08	1.19629e-08
0.253906	7.23572e-08	9.21631e-09
0.252838	7.01294e-08	7.1106e-09
0.25177	6.68335e-08	4.21143e-09
0.250702	6.43005e-08	1.70898e-09
0.249634	6.11572e-08	-9.46045e-10
0.248566	5.83801e-08	-3.54004e-09
0.247498	5.54504e-08	-6.43921e-09
0.246429	5.24902e-08	-8.8501e-09
0.245361	4.91333e-08	-1.23291e-08
0.244293	4.6051e-08	-1.46179e-08
0.243225	4.32129e-08	-1.74866e-08
0.242157	4.09546e-08	-2.04163e-08
0.241089	3.73535e-08	-2.27661e-08
0.240021	3.44543e-08	-2.59705e-08
0.238953	3.15552e-08	-2.90833e-08
0.237884	2.80762e-08	-3.125e-08
0.236816	2.58484e-08	-3.39661e-08
0.235748	2.29492e-08	-3.72009e-08
0.23468	1.94702e-08	-3.92456e-08
0.233612	1.71814e-08	-4.19312e-08
0.232544	1.37329e-08	-4.52576e-08
0.231476	1.11389e-08	-4.79126e-08
0.230408	8.5144e-09	-5.03845e-08
0.22934	5.58472e-09	-5.33753e-08
0.228271	3.08227e-09	-5.51453e-08
0.227203	4.57764e-10	-5.79529e-08
0.226135	-2.38037e-09	-6.03027e-08
0.225067	-4.18091e-09	-6.28967e-08
0.223999	-7.17163e-09	-6.49109e-08
0.222931	-9.88769e-09	-6.6925e-08
0.221863	-1.26343e-08	-6.91528e-08
0.220795	-1.42822e-08	-7.15332e-08
0.219727	-1.651e-08	-7.35779e-08
0.218658	-1.83716e-08	-7.51343e-08
0.21759	-2.05383e-08	-7.76367e-08
0.216522	-2.31018e-08	-7.94373e-08
0.215454	-2.48718e-08	-8.12073e-08
0.214386	-2.65503e-08	-8.27942e-08
0.213318	-2.88391e-08	-8.44116e-08
0.21225	-3.01209e-08	-8.56628e-08
0.211182	-3.19214e-08	-8.73413e-08
0.210114	-3.37524e-08	-8.83789e-08
0.209045	-3.50037e-08	-8.95386e-08
0.207977	-3.64685e-08	-9.14307e-08
0.206909	-3.79333e-08	-9.17358e-08
0.205841	-3.90625e-08	-9.28955e-08
0.204773	-4.05273e-08	-9.35364e-08
0.203705	-4.15955e-08	-9.52148e-08
0.202637	-4.23889e-08	-9.55505e-08
0.201569	-4.34265e-08	-9.68628e-08
0.2005	-4.44641e-08	-9.70154e-08
0.199432	-4.51965e-08	-9.7168e-08
0.198364	-4.55627e-08	-9.82056e-08
0.197296	-4.66003e-08	-9.87244e-08
0.196228	-4.72107e-08	-9.85718e-08
0.19516	-4.79736e-08	-9.92432e-08
0.194092	-4.87061e-08	-9.90906e-08
0.193024	-4.91333e-08	-9.93042e-08
0.191956	-4.90723e-08	-1.00098e-07
0.190887	-4.95911e-08	-9.94263e-08
0.189819	-4.97742e-08	-9.90601e-08
0.188751	-5.00794e-08	-9.94263e-08
0.187683	-5.05371e-08	-9.90295e-08
0.186615	-5.03235e-08	-9.92127e-08
0.185547	-5.06592e-08	-9.88464e-08
0.184479	-5.05676e-08	-9.84802e-08
0.183411	-5.0415e-08	-9.82056e-08
0.182342	-5.07202e-08	-9.80225e-08
0.181274	-5.05676e-08	-9.7229e-08
0.180206	-5.04456e-08	-9.70459e-08
0.179138	-5.03845e-08	-9.65271e-08
0.17807	-5.00488e-08	-9.60388e-08
0.177002	-4.98657e-08	-9.45129e-08
0.175934	-4.94385e-08	-9.47266e-08
0.174866	-4.98047e-08	-9.35974e-08
0.173798	-4.91333e-08	-9.32922e-08
0.17273	-4.90112e-08	-9.26514e-08
0.171661	-4.8584e-08	-9.16138e-08
0.170593	-4.82178e-08	-9.06372e-08
0.169525	-4.82483e-08	-9.04541e-08
0.168457	-4.75464e-08	-8.92944e-08
0.167389	-4.69971e-08	-8.8501e-08
0.166321	-4.71191e-08	-8.79822e-08
0.165253	-4.65698e-08	-8.69446e-08
0.164185	-4.62341e-08	-8.63647e-08
0.163116	-4.60205e-08	-8.54797e-08
0.162048	-4.55322e-08	-8.44421e-08
0.16098	-4.50134e-08	-8.37707e-08
0.159912	-4.45557e-08	-8.28552e-08
0.158844	-4.44946e-08	-8.18787e-08
0.157776	-4.38538e-08	-8.12683e-08
0.156708	-4.35181e-08	-8.03833e-08
0.15564	-4.26025e-08	-7.91931e-08
0.154572	-4.25415e-08	-7.82166e-08
0.153503	-4.22363e-08	-7.73315e-08
0.152435	-4.20532e-08	-7.66296e-08
0.151367	-4.13818e-08	-7.57446e-08
0.150299	-4.11377e-08	-7.56836e-08
0.149231	-4.0741e-08	-7.36694e-08
0.148163	-4.04968e-08	-7.31201e-08
0.147095	-3.9917e-08	-7.21436e-08
0.146027	-3.97339e-08	-7.10449e-08
0.144958	-3.91235e-08	-7.05261e-08
0.14389	-3.8971e-08	-6.9519e-08
0.142822	-3.83606e-08	-6.87256e-08
0.141754	-3.83301e-08	-6.7688e-08
0.140686	-3.77808e-08	-6.69556e-08
0.139618	-3.75061e-08	-6.59485e-08
0.13855	-3.70789e-08	-6.56128e-08
0.137482	-3.68958e-08	-6.44836e-08
0.136414	-3.62244e-08	-6.37817e-08
0.135346	-3.62854e-08	-6.29578e-08
0.134277	-3.57361e-08	-6.20727e-08
0.133209	-3.57056e-08	-6.12183e-08
0.132141	-3.5614e-08	-6.03027e-08
0.131073	-3.50647e-08	-5.96619e-08
0.130005	-3.51563e-08	-5.88379e-08
0.128937	-3.44849e-08	-5.84107e-08
0.127869	-3.44238e-08	-5.75256e-08
0.126801	-3.40271e-08	-5.67017e-08
0.125732	-3.38745e-08	-5.59387e-08
0.124664	-3.3905e-08	-5.51453e-08
0.123596	-3.38135e-08	-5.39551e-08
0.122528	-3.34778e-08	-5.39551e-08
0.12146	-3.35388e-08	-5.30701e-08
0.120392	-3.28979e-08	-5.23071e-08
0.119324	-3.26233e-08	-5.18494e-08
0.118256	-3.24707e-08	-5.09644e-08
0.117188	-3.24402e-08	-5.02625e-08
0.116119	-3.23792e-08	-4.98352e-08
0.115051	-3.23181e-08	-4.92248e-08
0.113983	-3.22876e-08	-4.87671e-08
0.112915	-3.18909e-08	-4.78821e-08
0.111847	-3.19214e-08	-4.70886e-08
0.110779	-3.19824e-08	-4.67835e-08
0.109711	-3.18909e-08	-4.62036e-08
0.108643	-3.14941e-08	-4.57459e-08
0.107575	-3.18909e-08	-4.49829e-08
0.106506	-3.13721e-08	-4.46167e-08
0.105438	-3.1311e-08	-4.40064e-08
0.10437	-3.09753e-08	-4.37622e-08
0.103302	-3.11584e-08	-4.29993e-08
0.102234	-3.09143e-08	-4.24194e-08
0.101166	-3.1189e-08	-4.19922e-08
0.100098	-3.12195e-08	-4.12903e-08
0.0990295	-3.07312e-08	-4.0802e-08
0.0979614	-3.10059e-08	-4.01917e-08
0.0968933	-3.08533e-08	-4.07105e-08
0.0958252	-3.10059e-08	-3.94897e-08
0.0947571	-3.15552e-08	-3.92151e-08
0.093689	-3.08838e-08	-3.86963e-08
0.0926209	-3.10059e-08	-3.80249e-08
0.0915527	-3.12195e-08	-3.79028e-08
0.0904846	-3.08838e-08	-3.74451e-08
0.0894165	-3.07617e-08	-3.66211e-08
0.0883484	-3.11584e-08	-3.6438e-08
0.0872803	-3.09143e-08	-3.61633e-08
0.0862122	-3.11279e-08	-3.58887e-08
0.085144	-3.125e-08	-3.51868e-08
0.0840759	-3.08838e-08	-3.48206e-08
0.0830078	-3.125e-08	-3.46069e-08
0.0819397	-3.10364e-08	-3.43018e-08
0.0808716	-3.09448e-08	-3.38135e-08
0.0798035	-3.1311e-08	-3.37219e-08
0.0787353	-3.10669e-08	-3.32336e-08
0.0776672	-3.09448e-08	-3.28369e-08
0.0765991	-3.11279e-08	-3.23486e-08
0.075531	-3.12805e-08	-3.23792e-08
0.0744629	-3.15247e-08	-3.18604e-08
0.0733948	-3.14331e-08	-3.18604e-08
0.0723267	-3.16467e-08	-3.10059e-08
0.0712585	-3.1189e-08	-3.15552e-08
0.0701904	-3.17688e-08	-3.0365e-08
0.0691223	-3.20129e-08	-3.05786e-08
0.0680542	-3.19519e-08	-2.99683e-08
0.0669861	-3.18604e-08	-3.00598e-08
0.065918	-3.16772e-08	-2.948e-08
0.0648499	-3.15552e-08	-2.92664e-08
0.0637817	-3.2196e-08	-2.87781e-08
0.0627136	-3.21045e-08	-2.8717e-08
0.0616455	-3.2135e-08	-2.89612e-08
0.0605774	-3.21655e-08	-2.8595e-08
0.0595093	-3.23181e-08	-2.79846e-08
0.0584412	-3.25623e-08	-2.79541e-08
0.0573731	-3.22266e-08	-2.78931e-08
0.0563049	-3.2959e-08	-2.73437e-08
0.0552368	-3.28979e-08	-2.71912e-08
0.0541687	-3.28064e-08	-2.74353e-08
0.0531006	-3.30505e-08	-2.6947e-08
0.0520325	-3.32642e-08	-2.65198e-08
0.0509644	-3.3081e-08	-2.69165e-08
0.0498962	-3.32031e-08	-2.61536e-08
0.0488281	-3.34778e-08	-2.59399e-08
0.04776	-3.32336e-08	-2.61536e-08
0.0466919	-3.37219e-08	-2.55432e-08
0.0456238	-3.33557e-08	-2.55432e-08
0.0445557	-3.37219e-08	-2.5177e-08
0.0434875	-3.3844e-08	-2.50855e-08
0.0424194	-3.39661e-08	-2.52686e-08
0.0413513	-3.44543e-08	-2.5238e-08
0.0402832	-3.42712e-08	-2.50855e-08
0.0392151	-3.41492e-08	-2.45972e-08
0.038147	-3.45459e-08	-2.46277e-08
0.0370789	-3.43628e-08	-2.46582e-08
0.0360107	-3.42712e-08	-2.46582e-08
0.0349426	-3.48206e-08	-2.44751e-08
0.0338745	-3.45459e-08	-2.40173e-08
0.0328064	-3.47595e-08	-2.41089e-08
0.0317383	-3.48511e-08	-2.42004e-08
0.0306702	-3.50037e-08	-2.37427e-08
0.0296021	-3.50037e-08	-2.36816e-08
0.0285339	-3.54004e-08	-2.36511e-08
0.0274658	-3.51257e-08	-2.35291e-08
0.0263977	-3.5614e-08	-2.3346e-08
0.0253296	-3.58887e-08	-2.33765e-08
0.0242615	-3.60718e-08	-2.30713e-08
0.0231934	-3.59497e-08	-2.3346e-08
0.0221252	-3.61938e-08	-2.33154e-08
0.0210571	-3.62549e-08	-2.29187e-08
0.019989	-3.60718e-08	-2.31018e-08
0.0189209	-3.68042e-08	-2.32849e-08
0.0178528	-3.66821e-08	-2.30713e-08
0.0167847	-3.68042e-08	-2.31628e-08
0.0157165	-3.68042e-08	-2.31934e-08
0.0146484	-3.66821e-08	-2.25525e-08
0.0135803	-3.70178e-08	-2.2644e-08
0.0125122	-3.73535e-08	-2.28882e-08
0.0114441	-3.7323e-08	-2.2583e-08
0.010376	-3.76282e-08	-2.2583e-08
0.00930786	-3.76892e-08	-2.27661e-08
0.00823975	-3.76282e-08	-2.26135e-08
0.00717163	-3.80249e-08	-2.27356e-08
0.00610352	-3.78113e-08	-2.27051e-08
0.0050354	-3.83911e-08	-2.2583e-08
0.00396729	-3.81164e-08	-2.2583e-08
0.00289917	-3.86047e-08	-2.2522e-08
0.00183106	-3.85742e-08	-2.23999e-08
0.000762939	-3.86963e-08	-2.26135e-08
-0.000305176	-3.9093e-08	-2.24609e-08
-0.00137329	-3.9093e-08	-2.25525e-08
-0.00244141	-3.89404e-08	-2.28882e-08
-0.00350952	-3.94897e-08	-2.27356e-08
-0.00457764	-3.95508e-08	-2.24304e-08
-0.00564575	-3.94897e-08	-2.22473e-08
-0.00671387	-3.93982e-08	-2.2644e-08
-0.00778198	-3.95508e-08	-2.26135e-08
-0.0088501	-4.00391e-08	-2.29492e-08
-0.00991821	-4.00696e-08	-2.2583e-08
-0.0109863	-4.01611e-08	-2.24304e-08
-0.0120544	-4.02832e-08	-2.24609e-08
-0.0131226	-4.06799e-08	-2.27356e-08
-0.0141907	-4.05884e-08	-2.27356e-08
-0.0152588	-4.08325e-08	-2.28882e-08
-0.0163269	-4.06494e-08	-2.29187e-08
-0.017395	-4.0802e-08	-2.29492e-08
-0.0184631	-4.11987e-08	-2.32544e-08
-0.0195312	-4.08935e-08	-2.27356e-08
-0.0205994	-4.13818e-08	-2.28882e-08
-0.0216675	-4.20532e-08	-2.31323e-08
-0.0227356	-4.21753e-08	-2.28272e-08
-0.0238037	-4.19922e-08	-2.29797e-08
-0.0248718	-4.18091e-08	-2.3407e-08
-0.0259399	-4.20227e-08	-2.29492e-08
-0.0270081	-4.18091e-08	-2.31934e-08
-0.0280762	-4.30298e-08	-2.32849e-08
-0.0291443	-4.23584e-08	-2.35901e-08
-0.0302124	-4.23889e-08	-2.24304e-08
-0.0312805	-4.27856e-08	-2.37732e-08
-0.0323486	-4.31824e-08	-2.35291e-08
-0.0334168	-4.28467e-08	-2.33765e-08
-0.0344849	-4.33044e-08	-2.39258e-08
-0.035553	-4.31519e-08	-2.34375e-08
-0.0366211	-4.35181e-08	-2.33154e-08
-0.0376892	-4.36401e-08	-2.38953e-08
-0.0387573	-4.37012e-08	-2.40784e-08
-0.0398254	-4.36401e-08	-2.40784e-08
-0.0408936	-4.40979e-08	-2.40173e-08
-0.0419617	-4.40064e-08	-2.40478e-08
-0.0430298	-4.44946e-08	-2.43225e-08
-0.0440979	-4.47693e-08	-2.4292e-08
-0.045166	-4.46167e-08	-2.4353e-08
-0.0462341	-4.44946e-08	-2.47803e-08
-0.0473022	-4.48303e-08	-2.44751e-08
-0.0483704	-4.49829e-08	-2.44751e-08
-0.0494385	-4.50439e-08	-2.5116e-08
-0.0505066	-4.51355e-08	-2.48718e-08
-0.0515747	-4.57459e-08	-2.48413e-08
-0.0526428	-4.50439e-08	-2.50244e-08
-0.0537109	-4.58984e-08	-2.48108e-08
-0.0547791	-4.60205e-08	-2.49939e-08
-0.0558472	-4.63257e-08	-2.47498e-08
-0.0569153	-4.61731e-08	-2.52075e-08
-0.0579834	-4.63257e-08	-2.5177e-08
-0.0590515	-4.61121e-08	-2.56958e-08
-0.0601196	-4.6814e-08	-2.55432e-08
-0.0611877	-4.67224e-08	-2.53601e-08
-0.0622559	-4.69971e-08	-2.57263e-08
-0.063324	-4.73633e-08	-2.59705e-08
-0.0643921	-4.69666e-08	-2.57874e-08
-0.0654602	-4.74548e-08	-2.6062e-08
-0.0665283	-4.77295e-08	-2.59705e-08
-0.0675964	-4.75769e-08	-2.61536e-08
-0.0686646	-4.7821e-08	-2.65808e-08
-0.0697327	-4.79126e-08	-2.64893e-08
-0.0708008	-4.82788e-08	-2.65503e-08
-0.0718689	-4.80957e-08	-2.66724e-08
-0.072937	-4.83704e-08	-2.6886e-08
-0.0740051	-4.84619e-08	-2.66724e-08
-0.0750732	-4.91943e-08	-2.70081e-08
-0.0761414	-4.88892e-08	-2.6947e-08
-0.0772095	-4.88892e-08	-2.67944e-08
-0.0782776	-4.88586e-08	-2.72217e-08
-0.0793457	-4.97436e-08	-2.67639e-08
-0.0804138	-4.94995e-08	-2.69165e-08
-0.0814819	-4.953e-08	-2.78015e-08
-0.08255	-4.97131e-08	-2.78015e-08
-0.0836182	-4.99878e-08	-2.75574e-08
-0.0846863	-5.00488e-08	-2.81067e-08
-0.0857544	-5.02625e-08	-2.74963e-08
-0.0868225	-5.02625e-08	-2.82288e-08
-0.0878906	-5.06592e-08	-2.83814e-08
-0.0889587	-5.07202e-08	-2.77405e-08
-0.0900269	-5.12695e-08	-2.82898e-08
-0.091095	-5.1178e-08	-2.8656e-08
-0.0921631	-5.15442e-08	-2.87476e-08
-0.0932312	-5.14832e-08	-2.88086e-08
-0.0942993	-5.16357e-08	-2.85645e-08
-0.0953674	-5.13916e-08	-2.87476e-08
-0.0964355	-5.2063e-08	-2.88696e-08
-0.0975037	-5.22156e-08	-2.89917e-08
-0.0985718	-5.20935e-08	-2.91748e-08
-0.0996399	-5.23682e-08	-2.9602e-08
-0.100708	-5.24597e-08	-2.98462e-08
-0.0996399	-4.78516e-08	-2.49939e-08
-0.0985718	-4.53186e-08	-2.28882e-08
-0.0975037	-4.33044e-08	-2.0874e-08
-0.0964355	-4.18091e-08	-1.94092e-08
-0.0953674	-3.95508e-08	-1.8158e-08
-0.0942993	-3.86963e-08	-1.77918e-08
-0.0932312	-3.70483e-08	-1.59912e-08
-0.0921631	-3.57361e-08	-1.53198e-08
-0.091095	-3.52173e-08	-1.41602e-08
-0.0900269	-3.44543e-08	-1.35498e-08
-0.0889587	-3.25623e-08	-1.28784e-08
-0.0878906	-3.22876e-08	-1.25122e-08
-0.0868225	-3.1189e-08	-1.13831e-08
-0.0857544	-3.12805e-08	-1.12915e-08
-0.0846863	-2.98157e-08	-1.02234e-08
-0.0836182	-2.92969e-08	-9.85718e-09
-0.08255	-2.83814e-08	-9.552e-09
-0.0814819	-2.7832e-08	-8.69751e-09
-0.0804138	-2.71912e-08	-8.27026e-09
-0.0793457	-2.70081e-08	-8.11767e-09
-0.0782776	-2.56348e-08	-7.2937e-09
-0.0772095	-2.55127e-08	-7.26318e-09
-0.0761414	-2.47192e-08	-6.89697e-09
-0.0750732	-2.43835e-08	-5.95093e-09
-0.0740051	-2.36206e-08	-6.04248e-09
-0.072937	-2.38037e-08	-5.76782e-09
-0.0718689	-2.31934e-08	-4.91333e-09
-0.0708008	-2.24609e-08	-4.97437e-09
-0.0697327	-2.19421e-08	-5.0354e-09
-0.0686646	-2.14539e-08	-4.88281e-09
-0.0675964	-2.10266e-08	-3.63159e-09
-0.0665283	-2.07825e-08	-3.87573e-09
-0.0654602	-2.04163e-08	-3.14331e-09
-0.0643921	-1.97449e-08	-2.80762e-09
-0.063324	-1.94397e-08	-3.11279e-09
-0.0622559	-1.9104e-08	-2.53296e-09
-0.0611877	-1.83716e-08	-2.04468e-09
-0.0601196	-1.86768e-08	-2.47192e-09
-0.0590515	-1.75476e-08	-1.83105e-09
-0.0579834	-1.73645e-08	-1.80054e-09
-0.0569153	-1.71204e-08	-1.61743e-09
-0.0558472	-1.69373e-08	-9.76562e-10
-0.0547791	-1.66931e-08	-9.46045e-10
-0.0537109	-1.67542e-08	-9.15527e-10
-0.0526428	-1.59302e-08	-5.79834e-10
-0.0515747	-1.53809e-08	-5.79834e-10
-0.0505066	-1.5564e-08	-6.10352e-11
-0.0494385	-1.51062e-08	1.52588e-10
-0.0483704	-1.51062e-08	0
-0.0473022	-1.46484e-08	3.96729e-10
-0.0462341	-1.40991e-08	6.40869e-10
-0.045166	-1.37329e-08	6.10352e-11
-0.0440979	-1.37329e-08	6.71387e-10
-0.0430298	-1.32446e-08	1.7395e-09
-0.0419617	-1.26648e-08	8.8501e-10
-0.0408936	-1.29089e-08	1.67847e-09
-0.0398254	-1.24512e-08	1.80054e-09
-0.0387573	-1.19934e-08	1.46484e-09
-0.0376892	-1.18103e-08	1.58691e-09
-0.0366211	-1.15356e-08	2.2583e-09
-0.035553	-1.14136e-08	2.31934e-09
-0.0344849	-1.12915e-08	2.41089e-09
-0.0334168	-1.05591e-08	2.71606e-09
-0.0323486	-1.05896e-08	2.47192e-09
-0.0312805	-1.06811e-08	3.02124e-09
-0.0302124	-9.82666e-09	3.08227e-09
-0.0291443	-1.02234e-08	2.92969e-09
-0.0280762	-9.552e-09	3.41797e-09
-0.0270081	-9.18579e-09	3.32642e-09
-0.0259399	-9.552e-09	3.66211e-09
-0.0248718	-8.8501e-09	4.39453e-09
-0.0238037	-8.66699e-09	4.02832e-09
-0.0227356	-8.3313e-09	4.30298e-09
-0.0216675	-8.78906e-09	4.94385e-09
-0.0205994	-7.78198e-09	4.05884e-09
-0.0195312	-8.11767e-09	4.63867e-09
-0.0184631	-7.32422e-09	4.54712e-09
-0.017395	-7.20215e-09	5.09644e-09
-0.0163269	-7.14111e-09	4.85229e-09
-0.0152588	-7.35474e-09	5.37109e-09
-0.0141907	-6.95801e-09	5.64575e-09
-0.0131226	-7.26318e-09	5.34058e-09
-0.0120544	-5.85938e-09	6.13403e-09
-0.0109863	-6.16455e-09	5.88989e-09
-0.00991821	-6.34766e-09	6.13403e-09
-0.0088501	-5.34058e-09	6.68335e-09
-0.00778198	-5.88989e-09	6.34766e-09
-0.00671387	-5.5542e-09	6.89697e-09
-0.00564575	-5.24902e-09	7.35474e-09
-0.00457764	-4.94385e-09	7.23267e-09
-0.00350952	-4.91333e-09	6.95801e-09
-0.00244141	-4.27246e-09	7.99561e-09
-0.00137329	-4.60815e-09	7.87354e-09
-0.000305176	-4.30298e-09	7.87354e-09
0.000762939	-3.66211e-09	8.45337e-09
0.00183106	-3.44849e-09	8.45337e-09
0.00289917	-4.05884e-09	8.48389e-09
0.00396729	-3.20435e-09	9.24683e-09
0.0050354	-3.20435e-09	9.79614e-09
0.00610352	-3.2959e-09	9.15527e-09
0.00717163	-2.56348e-09	1.01318e-08
0.00823975	-2.62451e-09	1.02234e-08
0.00930786	-2.74658e-09	1.04675e-08
0.010376	-2.41089e-09	1.10474e-08
0.0114441	-2.16675e-09	1.11084e-08
0.0125122	-2.2583e-09	1.11084e-08
0.0135803	-1.43433e-09	1.18103e-08
0.0146484	-1.89209e-09	1.19019e-08
0.0157165	-1.25122e-09	1.21765e-08
0.0167847	-1.19019e-09	1.26648e-08
0.0178528	-1.43433e-09	1.27869e-08
0.0189209	-8.54492e-10	1.31226e-08
0.019989	-7.93457e-10	1.37939e-08
0.0210571	-7.93457e-10	1.37634e-08
0.0221252	-1.83105e-10	1.43433e-08
0.0231934	6.10352e-11	1.46179e-08
0.0242615	-2.13623e-10	1.48926e-08
0.0253296	7.01904e-10	1.58386e-08
0.0263977	8.54492e-10	1.58691e-08
0.0274658	1.2207e-09	1.63574e-08
0.0285339	8.23975e-10	1.67236e-08
0.0296021	1.06812e-09	1.7395e-08
0.0306702	8.54492e-10	1.74561e-08
0.0317383	1.40381e-09	1.76392e-08
0.0328064	1.46484e-09	1.84021e-08
0.0338745	1.58691e-09	1.86157e-08
0.0349426	1.61743e-09	1.93787e-08
0.0360107	1.86157e-09	1.97143e-08
0.0370789	2.10571e-09	1.96838e-08
0.038147	2.53296e-09	2.02332e-08
0.0392151	2.13623e-09	2.05994e-08
0.0402832	2.41089e-09	2.10571e-08
0.0413513	3.08227e-09	2.1637e-08
0.0424194	2.99072e-09	2.17896e-08
0.0434875	3.57056e-09	2.24915e-08
0.0445557	3.50952e-09	2.35901e-08
0.0456238	3.57056e-09	2.33154e-08
0.0466919	3.84521e-09	2.36816e-08
0.04776	4.3335e-09	2.43225e-08
0.0488281	3.87573e-09	2.43835e-08
0.0498962	4.21143e-09	2.49939e-08
0.0509644	4.36401e-09	2.55127e-08
0.0520325	5.31006e-09	2.56042e-08
0.0531006	4.82178e-09	2.59705e-08
0.0541687	5.06592e-09	2.67029e-08
0.0552368	5.27954e-09	2.74963e-08
0.0563049	5.37109e-09	2.68555e-08
0.0573731	5.88989e-09	2.78626e-08
0.0584412	6.19507e-09	2.78015e-08
0.0595093	5.85938e-09	2.85339e-08
0.0605774	6.5918e-09	2.86255e-08
0.0616455	6.43921e-09	2.92969e-08
0.0627136	6.71387e-09	2.91138e-08
0.0637817	7.04956e-09	2.97852e-08
0.0648499	7.20215e-09	3.0365e-08
0.065918	7.6294e-09	3.06397e-08
0.0669861	7.72095e-09	3.08227e-08
0.0680542	7.93457e-09	3.11584e-08
0.0691223	8.05664e-09	3.14941e-08
0.0701904	8.78906e-09	3.18604e-08
0.0712585	8.36182e-09	3.23486e-08
0.0723267	8.78906e-09	3.29895e-08
0.0733948	9.15527e-09	3.32642e-08
0.0744629	9.15527e-09	3.35693e-08
0.075531	9.70459e-09	3.39661e-08
0.0765991	9.79614e-09	3.40576e-08
0.0776672	9.97925e-09	3.4668e-08
0.0787353	1.01013e-08	3.51868e-08
0.0798035	1.03455e-08	3.52783e-08
0.0808716	1.04065e-08	3.54309e-08
0.0819397	1.10169e-08	3.54614e-08
0.0830078	1.11694e-08	3.63769e-08
0.0840759	1.1322e-08	3.66211e-08
0.085144	1.19019e-08	3.71399e-08
0.0862122	1.19324e-08	3.76282e-08
0.0872803	1.2146e-08	3.79333e-08
0.0883484	1.29395e-08	3.82996e-08
0.0894165	1.26648e-08	3.9154e-08
0.0904846	1.33057e-08	3.91235e-08
0.0915527	1.34583e-08	3.93982e-08
0.0926209	1.34888e-08	3.9978e-08
0.093689	1.40381e-08	4.03442e-08
0.0947571	1.45874e-08	4.0863e-08
0.0958252	1.42822e-08	4.13208e-08
0.0968933	1.52283e-08	4.20227e-08
0.0979614	1.55029e-08	4.23889e-08
0.0990295	1.52588e-08	4.29382e-08
0.100098	1.58691e-08	4.33044e-08
0.101166	1.61133e-08	4.39453e-08
0.102234	1.70898e-08	4.422e-08
0.103302	1.67847e-08	4.46167e-08
0.10437	1.7395e-08	4.53796e-08
0.105438	1.76392e-08	4.56543e-08
0.106506	1.81885e-08	4.66919e-08
0.107575	1.86157e-08	4.70581e-08
0.108643	1.93176e-08	4.73938e-08
0.109711	1.94397e-08	4.80652e-08
0.110779	1.96838e-08	4.88892e-08
0.111847	2.00806e-08	4.88281e-08
0.112915	2.07825e-08	4.99268e-08
0.113983	2.15454e-08	5.05676e-08
0.115051	2.15759e-08	5.13611e-08
0.116119	2.23694e-08	5.14526e-08
0.117188	2.24609e-08	5.23987e-08
0.118256	2.31628e-08	5.3009e-08
0.119324	2.36511e-08	5.37109e-08
0.120392	2.38953e-08	5.43823e-08
0.12146	2.45972e-08	5.48096e-08
0.122528	2.55432e-08	5.55115e-08
0.123596	2.6001e-08	5.64575e-08
0.124664	2.66418e-08	5.73731e-08
0.125732	2.73132e-08	5.78918e-08
0.126801	2.76489e-08	5.84107e-08
0.127869	2.85645e-08	5.9082e-08
0.128937	2.91443e-08	5.9967e-08
0.130005	2.96631e-08	6.0791e-08
0.131073	3.03345e-08	6.14319e-08
0.132141	3.14026e-08	6.21948e-08
0.133209	3.2074e-08	6.28662e-08
0.134277	3.2959e-08	6.37207e-08
0.135346	3.31116e-08	6.42395e-08
0.136414	3.45459e-08	6.58875e-08
0.137482	3.51868e-08	6.63757e-08
0.13855	3.62244e-08	6.73828e-08
0.139618	3.71399e-08	6.80237e-08
0.140686	3.79028e-08	6.8634e-08
0.141754	3.87268e-08	7.00073e-08
0.142822	4.00391e-08	7.05566e-08
0.14389	4.12598e-08	7.13501e-08
0.144958	4.21143e-08	7.22962e-08
0.146027	4.35181e-08	7.32422e-08
0.147095	4.4281e-08	7.42798e-08
0.148163	4.56848e-08	7.53174e-08
0.149231	4.6814e-08	7.58972e-08
0.150299	4.81567e-08	7.70264e-08
0.151367	4.9408e-08	7.83081e-08
0.152435	5.04456e-08	7.91321e-08
0.153503	5.20325e-08	8.00781e-08
0.154572	5.32227e-08	8.13293e-08
0.15564	5.53284e-08	8.20312e-08
0.156708	5.66406e-08	8.36792e-08
0.157776	5.86853e-08	8.47168e-08
0.158844	5.96924e-08	8.54797e-08
0.159912	6.15234e-08	8.67004e-08
0.16098	6.36902e-08	8.82568e-08
0.162048	6.56433e-08	8.9386e-08
0.163116	6.72302e-08	9.07898e-08
0.164185	6.89087e-08	9.21936e-08
0.165253	7.10144e-08	9.35669e-08
0.166321	7.2937e-08	9.45435e-08
0.167389	7.547e-08	9.61609e-08
0.168457	7.75147e-08	9.71985e-08
0.169525	7.94678e-08	9.91516e-08
0.170593	8.23059e-08	1.00708e-07
0.171661	8.44727e-08	1.0202e-07
0.17273	8.6792e-08	1.03119e-07
0.173798	8.97827e-08	1.05438e-07
0.174866	9.198e-08	1.06873e-07
0.175934	9.48792e-08	1.08398e-07
0.177002	9.75952e-08	1.10413e-07
0.17807	1.00342e-07	1.11725e-07
0.179138	1.03455e-07	1.13892e-07
0.180206	1.06384e-07	1.16028e-07
0.181274	1.09131e-07	1.17584e-07
0.182342	1.11572e-07	1.19629e-07
0.183411	1.15478e-07	1.21918e-07
0.184479	1.18744e-07	1.23657e-07
0.185547	1.22528e-07	1.25641e-07
0.186615	1.25702e-07	1.28021e-07
0.187683	1.2912e-07	1.30218e-07
0.188751	1.32752e-07	1.32538e-07
0.189819	1.36566e-07	1.35254e-07
0.190887	1.40595e-07	1.36902e-07
0.191956	1.44379e-07	1.40228e-07
0.193024	1.48285e-07	1.4212e-07
0.194092	1.521e-07	1.44501e-07
0.19516	1.5625e-07	1.46881e-07
0.196228	1.60248e-07	1.49536e-07
0.197296	1.64398e-07	1.52252e-07
0.198364	1.6861e-07	1.55334e-07
0.199432	1.72974e-07	1.5744e-07
0.2005	1.77185e-07	1.60431e-07
0.201569	1.81946e-07	1.6333e-07
0.202637	1.85883e-07	1.66534e-07
0.203705	1.90765e-07	1.68426e-07
0.204773	1.9574e-07	1.71814e-07
0.205841	1.99951e-07	1.74469e-07
0.206909	2.04559e-07	1.76941e-07
0.207977	2.09747e-07	1.80725e-07
0.209045	2.14294e-07	1.83136e-07
0.210114	2.18353e-07	1.85669e-07
0.211182	2.23084e-07	1.88965e-07
0.21225	2.2818e-07	1.91498e-07
0.213318	2.33032e-07	1.94672e-07
0.214386	2.37885e-07	1.97479e-07
0.215454	2.42554e-07	2.00104e-07
0.216522	2.46826e-07	2.03003e-07
0.21759	2.51923e-07	2.06207e-07
0.218658	2.5647e-07	2.08313e-07
0.219727	2.61292e-07	2.11517e-07
0.220795	2.66296e-07	2.14264e-07
0.221863	2.70569e-07	2.16736e-07
0.222931	2.7536e-07	2.18292e-07
0.223999	2.79846e-07	2.21802e-07
0.225067	2.83905e-07	2.24029e-07
0.226135	2.8833e-07	2.26837e-07
0.227203	2.92816e-07	2.29431e-07
0.228271	2.96692e-07	2.31201e-07
0.22934	3.00995e-07	2.33459e-07
0.230408	3.04871e-07	2.36023e-07
0.231476	3.09113e-07	2.38281e-07
0.232544	3.12653e-07	2.39655e-07
0.233612	3.172e-07	2.42004e-07
0.23468	3.20282e-07	2.44019e-07
0.235748	3.23486e-07	2.46216e-07
0.236816	3.27911e-07	2.47681e-07
0.237884	3.31177e-07	2.49115e-07
0.238953	3.34381e-07	2.50916e-07
0.240021	3.37891e-07	2.52502e-07
0.241089	3.40576e-07	2.53754e-07
0.242157	3.43659e-07	2.55432e-07
0.243225	3.46558e-07	2.56348e-07
0.244293	3.49121e-07	2.57111e-07
0.245361	3.50647e-07	2.58423e-07
0.246429	3.54492e-07	2.5943e-07
0.247498	3.56049e-07	2.6004e-07
0.248566	3.58429e-07	2.61688e-07
0.249634	3.60565e-07	2.61688e-07
0.250702	3.61328e-07	2.6239e-07
0.25177	3.64349e-07	2.62787e-07
0.252838	3.65295e-07	2.63489e-07
0.253906	3.67432e-07	2.63702e-07
0.254974	3.68652e-07	2.64679e-07
0.256043	3.70178e-07	2.64374e-07
0.257111	3.71094e-07	2.64526e-07
0.258179	3.72925e-07	2.64862e-07
0.259247	3.73535e-07	2.65198e-07
0.260315	3.75061e-07	2.64954e-07
0.261383	3.75671e-07	2.65045e-07
0.262451	3.76587e-07	2.64893e-07
0.263519	3.76587e-07	2.64771e-07
0.264587	3.77502e-07	2.64679e-07
0.265655	3.78113e-07	2.63885e-07
0.266724	3.77808e-07	2.63336e-07
0.267792	3.79028e-07	2.63123e-07
0.26886	3.78723e-07	2.62482e-07
0.269928	3.79028e-07	2.62054e-07
0.270996	3.79333e-07	2.62054e-07
0.272064	3.79028e-07	2.60467e-07
0.273132	3.79333e-07	2.60681e-07
0.2742	3.79333e-07	2.6004e-07
0.275269	3.79333e-07	2.59033e-07
0.276337	3.78418e-07	2.58209e-07
0.277405	3.78723e-07	2.57721e-07
0.278473	3.78418e-07	2.56287e-07
0.279541	3.77808e-07	2.55096e-07
0.280609	3.77808e-07	2.55554e-07
0.281677	3.76587e-07	2.54578e-07
0.282745	3.76587e-07	2.53937e-07
0.283813	3.75977e-07	2.53235e-07
0.284882	3.75366e-07	2.51709e-07
0.28595	3.7561e-07	2.51343e-07
0.287018	3.74451e-07	2.50824e-07
0.288086	3.7384e-07	2.49115e-07
0.289154	3.73108e-07	2.48077e-07
0.290222	3.72009e-07	2.47498e-07
0.29129	3.71704e-07	2.46368e-07
0.292358	3.70789e-07	2.4585e-07
0.293426	3.70178e-07	2.4469e-07
0.294495	3.69537e-07	2.43561e-07
0.295563	3.68042e-07	2.42615e-07
0.296631	3.68622e-07	2.4176e-07
0.297699	3.67126e-07	2.4057e-07
0.298767	3.66211e-07	2.40021e-07
0.299835	3.66028e-07	2.38678e-07
0.300903	3.64075e-07	2.38007e-07
0.301971	3.63464e-07	2.3703e-07
0.30304	3.62549e-07	2.3584e-07
0.304108	3.61938e-07	2.34985e-07
0.305176	3.61328e-07	2.34192e-07
0.306244	3.60504e-07	2.33673e-07
0.307312	3.59192e-07	2.32178e-07
0.30838	3.58978e-07	2.31934e-07
0.309448	3.57941e-07	2.31354e-07
0.310516	3.57239e-07	2.29584e-07
0.311584	3.56201e-07	2.28607e-07
0.312653	3.55438e-07	2.27997e-07
0.313721	3.5434e-07	2.26929e-07
0.314789	3.52783e-07	2.26349e-07
0.315857	3.52936e-07	2.25006e-07
0.316925	3.51959e-07	2.24274e-07
0.317993	3.50647e-07	2.23419e-07
0.319061	3.49976e-07	2.22992e-07
0.320129	3.48816e-07	2.21954e-07
0.321198	3.48816e-07	2.21069e-07
0.322266	3.48114e-07	2.1991e-07
0.323334	3.46741e-07	2.19421e-07
0.324402	3.4613e-07	2.18994e-07
0.32547	3.45184e-07	2.17773e-07
0.326538	3.44238e-07	2.16888e-07
0.327606	3.43964e-07	2.16522e-07
0.328674	3.42865e-07	2.15729e-07
0.329742	3.41858e-07	2.14935e-07
0.330811	3.41431e-07	2.14233e-07
0.331879	3.40332e-07	2.1344e-07
0.332947	3.39966e-07	2.12677e-07
0.334015	3.39203e-07	2.12463e-07
0.335083	3.38043e-07	2.11395e-07
0.336151	3.36914e-07	2.1051e-07
0.337219	3.36822e-07	2.10266e-07
0.338287	3.36517e-07	2.09442e-07
0.339355	3.35083e-07	2.08832e-07
0.340424	3.34991e-07	2.07947e-07
0.341492	3.34839e-07	2.07398e-07
0.34256	3.33038e-07	2.05933e-07
0.343628	3.32855e-07	2.06177e-07
0.344696	3.32123e-07	2.05688e-07
0.345764	3.31757e-07	2.05078e-07
0.346832	3.3136e-07	2.04529e-07
0.3479	3.30444e-07	2.03491e-07
0.348969	3.2898e-07	2.03644e-07
0.350037	3.29163e-07	2.03156e-07
0.351105	3.284e-07	2.02271e-07
0.352173	3.28155e-07	2.01416e-07
0.353241	3.27728e-07	2.01263e-07
0.354309	3.27057e-07	2.00653e-07
0.355377	3.26263e-07	2.005e-07
0.356445	3.25958e-07	1.9986e-07
0.357513	3.25714e-07	1.99097e-07
0.358581	3.25165e-07	1.987e-07
0.35965	3.24188e-07	1.98303e-07
0.360718	3.23975e-07	1.97327e-07
0.361786	3.23639e-07	1.97205e-07
0.362854	3.22998e-07	1.96808e-07
0.363922	3.22571e-07	1.95984e-07
0.36499	3.22174e-07	1.95618e-07
0.366058	3.21716e-07	1.95313e-07
0.367127	3.21228e-07	1.94702e-07
0.368195	3.2074e-07	1.94855e-07
0.369263	3.20709e-07	1.9397e-07
0.370331	3.20252e-07	1.93634e-07
0.371399	3.20068e-07	1.9339e-07
0.372467	3.19305e-07	1.92993e-07
0.373535	3.19092e-07	1.92627e-07
0.374603	3.18695e-07	1.92108e-07
0.375671	3.18695e-07	1.91223e-07
0.37674	3.17902e-07	1.91193e-07
0.377808	3.17871e-07	1.90918e-07
0.378876	3.17505e-07	1.91132e-07
0.379944	3.172e-07	1.90185e-07
0.381012	3.17139e-07	1.90094e-07
0.38208	3.16834e-07	1.89453e-07
0.383148	3.16284e-07	1.8924e-07
0.384216	3.16193e-07	1.89178e-07
0.385284	3.15704e-07	1.88507e-07
0.386352	3.15613e-07	1.87958e-07
0.387421	3.15765e-07	1.87897e-07
0.388489	3.15155e-07	1.88202e-07
0.389557	3.14819e-07	1.87225e-07
0.390625	3.15155e-07	1.86981e-07
0.391693	3.14575e-07	1.87012e-07
0.392761	3.14697e-07	1.86401e-07
0.393829	3.14392e-07	1.86493e-07
0.394898	3.14514e-07	1.8573e-07
0.395966	3.13965e-07	1.8573e-07
0.397034	3.14148e-07	1.85608e-07
0.398102	3.13568e-07	1.85303e-07
0.39917	3.13873e-07	1.84662e-07
0.400238	3.13873e-07	1.85028e-07
0.401306	3.13507e-07	1.8457e-07
0.402374	3.12958e-07	1.8457e-07
0.403442	3.1311e-07	1.83899e-07
0.40451	3.12836e-07	1.83502e-07
0.405579	3.1311e-07	1.83533e-07
0.406647	3.13202e-07	1.83319e-07
0.407715	3.12775e-07	1.82983e-07
0.408783	3.1308e-07	1.82648e-07
0.409851	3.12958e-07	1.82526e-07
0.410919	3.13202e-07	1.82159e-07
0.411987	3.13171e-07	1.8219e-07
0.413055	3.13019e-07	1.81854e-07
0.414123	3.12622e-07	1.81457e-07
0.415192	3.13232e-07	1.80542e-07
0.41626	3.13141e-07	1.81457e-07
0.417328	3.1311e-07	1.81274e-07
0.418396	3.13355e-07	1.81061e-07
0.419464	3.13294e-07	1.80786e-07
0.420532	3.13141e-07	1.80237e-07
0.4216	3.13355e-07	1.80572e-07
0.422669	3.13507e-07	1.80512e-07
0.423737	3.13385e-07	1.80023e-07
0.424805	3.13812e-07	1.7923e-07
0.425873	3.14056e-07	1.79962e-07
0.426941	3.13751e-07	1.79504e-07
0.428009	3.13904e-07	1.79199e-07
0.429077	3.14362e-07	1.79352e-07
0.430145	3.14423e-07	1.78803e-07
0.431213	3.1485e-07	1.78803e-07
0.432281	3.14362e-07	1.7868e-07
0.43335	3.1488e-07	1.78436e-07
0.434418	3.15521e-07	1.78375e-07
0.435486	3.15796e-07	1.78101e-07
0.436554	3.15918e-07	1.77948e-07
0.437622	3.15765e-07	1.7807e-07
0.43869	3.16101e-07	1.77673e-07
0.439758	3.16315e-07	1.77612e-07
0.440826	3.16925e-07	1.77521e-07
0.441895	3.16803e-07	1.77338e-07
0.442963	3.17017e-07	1.77002e-07
0.444031	3.17596e-07	1.77368e-07
0.445099	3.17291e-07	1.77002e-07
0.446167	3.17291e-07	1.76788e-07
0.447235	3.18573e-07	1.7688e-07
0.448303	3.18817e-07	1.76727e-07
0.449371	3.19336e-07	1.76361e-07
0.450439	3.1955e-07	1.7691e-07
0.451508	3.19977e-07	1.76331e-07
0.452576	3.20221e-07	1.75903e-07
0.453644	3.20953e-07	1.7569e-07
0.454712	3.21259e-07	1.76025e-07
0.45578	3.21564e-07	1.75995e-07
0.456848	3.22205e-07	1.75842e-07
0.457916	3.22174e-07	1.75598e-07
0.458984	3.22998e-07	1.75263e-07
0.460052	3.23395e-07	1.75476e-07
0.461121	3.23822e-07	1.75354e-07
0.462189	3.24402e-07	1.75324e-07
0.463257	3.24829e-07	1.75201e-07
0.464325	3.2544e-07	1.75568e-07
0.465393	3.26019e-07	1.74927e-07
0.466461	3.26477e-07	1.75415e-07
0.467529	3.26843e-07	1.74591e-07
0.468597	3.27545e-07	1.74957e-07
0.469666	3.27454e-07	1.74957e-07
0.470734	3.28583e-07	1.74866e-07
0.471802	3.29498e-07	1.74805e-07
0.47287	3.30353e-07	1.74744e-07
0.473938	3.30261e-07	1.74774e-07
0.475006	3.30719e-07	1.74805e-07
0.476074	3.31696e-07	1.74713e-07
0.477142	3.31757e-07	1.74439e-07
0.47821	3.32336e-07	1.74835e-07
0.479279	3.33954e-07	1.74439e-07
0.480347	3.34106e-07	1.74408e-07
0.481415	3.35205e-07	1.74255e-07
0.482483	3.35602e-07	1.74561e-07
0.483551	3.35815e-07	1.74286e-07
0.484619	3.37128e-07	1.74774e-07
0.485687	3.37677e-07	1.74347e-07
0.486755	3.38318e-07	1.74835e-07
0.487824	3.39111e-07	1.74011e-07
0.488892	3.39905e-07	1.74286e-07
0.48996	3.40332e-07	1.74255e-07
0.491028	3.40271e-07	1.74591e-07
0.492096	3.41827e-07	1.74377e-07
0.493164	3.4259e-07	1.74377e-07
0.494232	3.43719e-07	1.74499e-07
0.4953	3.44116e-07	1.74591e-07
0.496368	3.44727e-07	1.74713e-07
0.497437	3.45154e-07	1.74439e-07
0.498505	3.46069e-07	1.74652e-07
0.499573	3.47137e-07	1.74439e-07
0.500641	3.46985e-07	1.74866e-07
0.501709	3.48938e-07	1.74957e-07
0.502777	3.49792e-07	1.7453e-07
0.503845	3.50342e-07	1.74622e-07
0.504913	3.50037e-07	1.74835e-07
0.505981	3.51746e-07	1.74927e-07
0.50705	3.53058e-07	1.75293e-07
0.508118	3.53668e-07	1.74835e-07
0.509186	3.54187e-07	1.7453e-07
0.510254	3.55255e-07	1.75384e-07
0.511322	3.55987e-07	1.75446e-07
0.51239	3.57117e-07	1.7514e-07
0.513458	3.57361e-07	1.75232e-07
0.514526	3.57666e-07	1.74896e-07
0.515594	3.58887e-07	1.75079e-07
0.516663	3.6026e-07	1.75201e-07
0.517731	3.61023e-07	1.7572e-07
0.518799	3.61633e-07	1.75934e-07
0.519867	3.62579e-07	1.75964e-07
0.520935	3.63831e-07	1.75964e-07
0.522003	3.64075e-07	1.75903e-07
0.523071	3.65417e-07	1.763e-07
0.524139	3.65295e-07	1.76361e-07
0.525208	3.66821e-07	1.76483e-07
0.526276	3.67706e-07	1.76575e-07
0.527344	3.67737e-07	1.76544e-07
0.528412	3.68957e-07	1.76697e-07
0.52948	3.70789e-07	1.77246e-07
0.530548	3.71094e-07	1.77033e-07
0.531616	3.71704e-07	1.77185e-07
0.532684	3.72314e-07	1.77216e-07
0.533752	3.72925e-07	1.77338e-07
0.534821	3.75214e-07	1.77582e-07
0.535889	3.75366e-07	1.78223e-07
0.536957	3.76892e-07	1.7804e-07
0.538025	3.76892e-07	1.78284e-07
0.539093	3.7854e-07	1.78467e-07
0.540161	3.78418e-07	1.78589e-07
0.541229	3.79944e-07	1.78955e-07
0.542297	3.80554e-07	1.79169e-07
0.543365	3.81165e-07	1.79352e-07
0.544434	3.8269e-07	1.78833e-07
0.545502	3.83301e-07	1.79688e-07
0.54657	3.83911e-07	1.79352e-07
0.547638	3.84521e-07	1.80206e-07
0.548706	3.85742e-07	1.80389e-07
0.549774	3.86658e-07	1.80328e-07
0.550842	3.87878e-07	1.80267e-07
0.55191	3.88184e-07	1.80786e-07
0.552979	3.89099e-07	1.81183e-07
0.554047	3.9032e-07	1.81549e-07
0.555115	3.9032e-07	1.81641e-07
0.556183	3.92151e-07	1.81427e-07
0.557251	3.93066e-07	1.82434e-07
0.558319	3.93677e-07	1.8222e-07
0.559387	3.94898e-07	1.82678e-07
0.560455	3.95813e-07	1.83136e-07
0.561523	3.96423e-07	1.83319e-07
0.562592	3.97644e-07	1.83502e-07
0.56366	3.98865e-07	1.83929e-07
0.564728	3.98865e-07	1.8457e-07
0.565796	4.00085e-07	1.83991e-07
0.566864	4.01306e-07	1.85455e-07
0.567932	4.01001e-07	1.85455e-07
0.569	4.03137e-07	1.8512e-07
0.570068	4.03442e-07	1.8573e-07
0.571137	4.04358e-07	1.85821e-07
0.572205	4.05579e-07	1.86035e-07
0.573273	4.06494e-07	1.87103e-07
0.574341	4.0741e-07	1.87592e-07
0.575409	4.0802e-07	1.87378e-07
0.576477	4.09241e-07	1.87897e-07
0.577545	4.10156e-07	1.88538e-07
0.578613	4.11682e-07	1.88507e-07
0.579681	4.11682e-07	1.89545e-07
0.58075	4.12903e-07	1.89453e-07
0.581818	4.14123e-07	1.89972e-07
0.582886	4.14429e-07	1.90369e-07
0.583954	4.15344e-07	1.90674e-07
0.585022	4.17481e-07	1.91559e-07
0.58609	4.17786e-07	1.92169e-07
0.587158	4.18396e-07	1.92078e-07
0.588226	4.19312e-07	1.92627e-07
0.589294	4.20532e-07	1.93573e-07
0.590363	4.21143e-07	1.93634e-07
0.591431	4.22668e-07	1.94214e-07
0.592499	4.23279e-07	1.94733e-07
0.593567	4.24194e-07	1.95618e-07
0.594635	4.2511e-07	1.95801e-07
0.595703	4.26331e-07	1.9635e-07
0.596771	4.27551e-07	1.96442e-07
0.597839	4.28467e-07	1.97723e-07
0.598908	4.29077e-07	1.98395e-07

## Sheet: 6C
Time, min	GSNO-0		GSNO-1mM		GSNO-0_GSSSG-1uM		GSNO-1mM_GSSSG-1uM
0	0	0.57554	0	0.719424	1.00719	1.00719	0.863309	0.28777
0.166667	0.431655	1.15108	-0.143885	1.15108	1.58273	1.29496	1.15108	0
0.333333	0.28777	0.57554	-0.143885	0.863309	1.8705	1.29496	1.29496	0.28777
0.5	0.719424	1.00719	0.143885	1.00719	2.15827	1.72662	1.43885	0.28777
0.666667	0.431655	1.00719	0.28777	1.15108	2.8777	1.72662	1.00719	0.28777
0.833333	0.431655	0.863309	0	0.863309	2.73381	2.01439	1.15108	0.28777
1	0.431655	0.863309	0	0.863309	3.02158	2.01439	1.58273	0.28777
1.16667	0.719424	1.43885	0.28777	1.00719	3.88489	2.44604	1.72662	0.431655
1.33333	0.57554	1.43885	0.431655	1.00719	4.02878	2.8777	1.58273	0.719424
1.5	0.863309	1.43885	0.28777	1.29496	4.7482	2.8777	1.43885	0.57554
1.66667	1.00719	1.58273	0.431655	1.15108	5.03597	3.59712	1.58273	0.863309
1.83333	1.15108	1.72662	0.431655	1.29496	5.61151	3.59712	1.72662	0.431655
2	1.29496	1.8705	0.28777	1.58273	6.04317	4.02878	2.01439	1.00719
2.16667	1.15108	1.58273	0.143885	1.29496	6.33094	4.46043	1.72662	0.863309
2.33333	1.29496	1.72662	0.57554	1.72662	6.76259	4.7482	1.72662	1.00719
2.5	1.15108	1.8705	0.431655	1.8705	7.33813	4.89209	1.8705	1.15108
2.66667	1.72662	1.8705	0.57554	1.43885	8.05755	5.7554	2.15827	1.15108
2.83333	2.15827	2.15827	0.431655	1.58273	8.48921	6.04317	2.44604	1.15108
3	1.72662	2.01439	0.57554	1.58273	8.92086	6.61871	2.15827	1.00719
3.16667	2.15827	2.30216	1.15108	1.72662	10.0719	7.05036	2.30216	1.29496
3.33333	2.30216	2.58993	0.863309	1.8705	10.5036	7.48201	2.58993	1.15108
3.5	2.01439	2.44604	0.719424	1.8705	11.5108	8.20144	2.30216	1.43885
3.66667	2.15827	2.73381	0.863309	2.30216	12.2302	8.48921	2.58993	1.43885
3.83333	2.44604	2.8777	1.15108	2.30216	12.8058	8.92086	2.58993	2.01439
4	2.58993	2.58993	1.00719	2.30216	13.3813	8.92086	2.58993	1.72662
4.16667	2.15827	2.58993	1.29496	2.15827	13.9568	9.20863	2.58993	1.43885
4.33333	2.58993	2.58993	0.863309	2.15827	14.6763	9.64029	2.73381	1.72662
4.5	2.73381	2.8777	1.00719	2.15827	15.5396	10.5036	2.8777	1.43885
4.66667	2.73381	2.8777	0.863309	2.15827	15.8273	10.3597	2.8777	1.43885
4.83333	2.8777	3.02158	1.29496	2.30216	15.8273	10.5036	2.73381	1.43885
5	2.8777	3.16547	1.15108	2.15827	16.1151	10.6475	2.8777	1.43885
5.16667	3.30935	3.45324	1.58273	2.58993	16.4029	11.223	3.02158	2.01439
5.33333	2.8777	3.30935	1.58273	2.44604	16.8345	11.9424	3.02158	1.8705
5.5	2.8777	3.02158	1.29496	2.15827	17.6978	12.2302	3.16547	1.72662
5.66667	3.16547	3.30935	1.58273	2.73381	17.8417	12.9496	3.02158	1.8705
5.83333	3.30935	3.59712	1.43885	2.73381	18.1295	13.2374	3.16547	2.01439
6	3.59712	3.74101	1.72662	2.44604	18.5612	13.3813	3.45324	2.15827
6.16667	3.02158	3.16547	1.15108	2.58993	18.5612	13.5252	3.02158	1.58273
6.33333	3.74101	4.02878	2.15827	3.16547	19.4245	14.6763	3.88489	2.44604
6.5	4.02878	4.02878	1.72662	3.02158	19.5683	14.6763	3.45324	2.44604
6.66667	3.74101	3.59712	1.29496	2.73381	19.2806	14.8201	3.45324	2.01439
6.83333	4.17266	4.17266	1.58273	3.30935	19.4245	15.2518	3.74101	2.58993
7	3.88489	4.46043	1.8705	3.16547	19.5683	15.5396	4.02878	2.44604
7.16667	3.88489	4.31655	1.58273	3.16547	19.5683	15.8273	3.88489	2.30216
7.33333	4.17266	4.31655	2.01439	3.02158	19.2806	16.259	3.45324	2.44604
7.5	4.46043	4.17266	2.15827	3.30935	19.4245	16.5468	4.02878	2.44604
7.66667	4.60432	4.46043	2.01439	3.30935	20	17.1223	4.31655	3.02158
7.83333	4.46043	4.60432	2.01439	3.16547	19.4245	17.1223	4.17266	2.58993
8	4.89209	4.7482	2.30216	3.16547	19.1367	17.554	4.31655	2.8777
8.16667	4.7482	4.89209	2.30216	3.59712	19.5683	17.9856	4.31655	3.02158
8.33333	4.89209	4.89209	2.58993	3.59712	19.8561	17.8417	4.46043	3.02158
8.5	5.17986	5.03597	2.44604	3.59712	19.4245	18.1295	4.31655	3.02158
8.66667	4.89209	4.89209	2.58993	3.88489	19.5683	18.2734	4.46043	3.16547
8.83333	5.03597	4.89209	2.30216	3.45324	19.7122	18.4173	4.46043	2.8777
9	5.17986	5.03597	2.58993	3.88489	19.8561	18.9928	4.46043	3.02158
9.16667	5.03597	5.03597	2.15827	3.59712	19.4245	18.5612	4.31655	2.8777
9.33333	5.7554	5.61151	2.73381	4.17266	19.4245	18.9928	5.03597	3.45324
9.5	5.46763	5.17986	2.58993	3.88489	19.4245	18.8489	4.89209	3.30935
9.66667	5.32374	5.32374	2.44604	4.02878	19.1367	19.1367	4.7482	3.30935
9.83333	5.61151	5.61151	2.8777	4.31655	19.8561	18.9928	4.7482	3.88489
10	5.89928	5.46763	2.8777	4.31655	19.7122	19.2806	5.17986	3.59712
10.1667	5.7554	5.7554	2.8777	4.17266	19.4245	19.1367	4.7482	3.30935
10.3333	6.04317	5.7554	3.02158	4.31655	20.1439	19.7122	5.32374	4.02878
10.5	6.04317	5.7554	3.02158	3.88489	19.4245	19.4245	4.89209	3.45324
10.6667	6.33094	6.18705	3.16547	4.60432	19.5683	19.7122	5.61151	3.59712
10.8333	6.04317	5.7554	2.8777	4.02878	19.2806	18.9928	5.03597	3.45324
11	6.33094	5.89928	2.8777	4.46043	19.7122	19.4245	5.03597	3.88489
11.1667	6.33094	6.33094	3.16547	4.46043	19.5683	19.2806	5.32374	3.59712
11.3333	6.61871	6.04317	3.16547	4.31655	19.8561	19.4245	5.61151	4.17266
11.5	6.47482	6.18705	3.16547	4.60432	19.8561	19.1367	5.61151	3.88489
11.6667	6.47482	6.33094	3.16547	4.60432	19.8561	19.2806	5.32374	4.02878
11.8333	6.76259	6.47482	3.30935	4.7482	19.7122	19.5683	5.46763	4.02878
12	6.61871	6.61871	3.30935	4.7482	19.7122	18.9928	5.61151	4.17266
12.1667	6.76259	6.61871	3.30935	5.03597	19.7122	19.5683	5.7554	4.46043
12.3333	6.90647	7.19424	3.45324	4.89209	19.8561	19.5683	5.89928	4.46043
12.5	7.05036	6.90647	3.59712	4.89209	19.8561	19.4245	5.89928	4.60432
12.6667	7.19424	7.33813	4.02878	5.46763	20	19.7122	6.33094	4.60432
12.8333	7.33813	7.19424	4.02878	5.46763	20.2878	20.2878	6.04317	4.89209
13	7.19424	7.05036	3.59712	5.17986	20	19.5683	6.04317	4.7482
13.1667	7.48201	7.19424	3.74101	5.32374	20	19.7122	6.18705	4.7482
13.3333	7.6259	7.05036	3.59712	5.03597	19.8561	19.5683	6.04317	4.60432
13.5	7.19424	7.05036	3.74101	5.17986	19.8561	18.9928	6.18705	4.7482
13.6667	7.48201	7.6259	4.02878	5.32374	19.4245	19.4245	6.47482	4.7482
13.8333	7.6259	7.05036	3.45324	5.17986	19.7122	19.5683	6.18705	4.7482
14	7.48201	7.48201	3.74101	5.32374	19.7122	19.4245	6.18705	4.89209
14.1667	7.91367	7.91367	4.17266	5.89928	20.2878	19.8561	6.61871	5.32374
14.3333	7.6259	7.6259	3.74101	5.61151	19.7122	19.5683	6.33094	5.03597
14.5	7.91367	8.05755	4.02878	5.89928	20	19.5683	6.61871	4.7482
14.6667	8.20144	7.91367	3.88489	5.61151	19.8561	19.5683	6.76259	5.17986
14.8333	8.05755	7.76978	4.02878	5.7554	19.5683	19.4245	6.61871	5.03597
15	7.91367	8.05755	4.02878	5.89928	19.8561	19.5683	6.76259	5.46763
15.1667	8.20144	7.76978	4.02878	5.61151	19.7122	19.4245	6.47482	5.46763
15.3333	8.48921	8.05755	4.31655	6.04317	20	19.4245	6.61871	5.17986
15.5	8.34532	8.20144	4.17266	5.7554	19.7122	19.4245	7.05036	5.32374
15.6667	8.48921	8.20144	4.46043	5.7554	19.8561	19.4245	6.61871	5.32374
15.8333	8.77698	8.63309	4.60432	6.33094	20	19.5683	7.19424	5.46763
16	8.92086	8.48921	4.60432	6.33094	19.8561	19.5683	7.19424	5.61151
16.1667	8.63309	8.77698	4.46043	6.47482	19.7122	19.5683	7.19424	5.61151
16.3333	9.06475	8.92086	4.60432	6.04317	19.7122	19.4245	7.19424	5.46763
16.5	9.20863	8.77698	4.60432	6.18705	19.8561	19.7122	7.05036	5.46763
16.6667	9.06475	8.77698	5.03597	6.18705	20.1439	19.8561	7.48201	6.04317
16.8333	8.77698	8.92086	4.60432	6.61871	19.7122	19.2806	7.48201	5.7554
17	9.20863	9.06475	4.60432	6.61871	19.8561	19.5683	7.48201	5.89928
17.1667	9.06475	8.77698	4.60432	6.33094	19.7122	19.5683	7.33813	5.7554
17.3333	9.20863	9.20863	4.7482	6.47482	19.8561	19.5683	7.48201	5.7554
17.5	9.20863	9.06475	4.89209	6.61871	19.7122	19.4245	7.48201	5.7554
17.6667	9.35252	9.06475	4.89209	6.61871	19.8561	19.5683	7.6259	6.18705
17.8333	9.35252	9.20863	5.03597	6.33094	19.7122	19.2806	7.48201	6.04317
18	9.35252	9.4964	5.32374	6.90647	19.8561	19.7122	7.91367	6.33094
18.1667	9.64029	9.35252	5.03597	6.61871	20	19.5683	7.91367	6.18705
18.3333	9.4964	9.64029	5.17986	6.76259	20.1439	19.4245	7.48201	6.18705
18.5	10.0719	9.4964	5.46763	7.19424	19.8561	19.7122	8.05755	6.61871
18.6667	9.64029	9.20863	5.17986	7.05036	19.8561	19.4245	7.76978	6.33094
18.8333	9.78417	9.78417	5.03597	6.90647	19.7122	19.5683	7.91367	6.18705
19	10.0719	9.64029	5.46763	7.05036	20.1439	19.5683	7.91367	6.61871
19.1667	9.92806	9.64029	5.46763	7.05036	20.1439	19.4245	8.20144	6.61871
19.3333	10.2158	9.78417	5.46763	7.05036	19.8561	19.4245	8.34532	6.76259
19.5	10.6475	9.92806	5.7554	7.6259	20.4317	19.7122	8.63309	6.76259
19.6667	10.0719	10.0719	5.61151	6.76259	19.8561	19.5683	8.05755	6.61871
19.8333	10.0719	9.78417	5.03597	6.90647	19.2806	19.1367	7.91367	6.61871
20	10.3597	9.78417	5.61151	7.19424	19.5683	19.2806	8.34532	6.47482
20.1667	10.2158	9.92806	5.46763	7.19424	20	19.4245	8.34532	6.76259
20.3333	10.6475	10.3597	5.46763	7.48201	20.2878	19.5683	8.34532	6.90647
20.5	10.2158	10.3597	5.46763	7.33813	19.5683	19.5683	8.63309	6.76259
20.6667	10.5036	10.6475	5.7554	7.76978	20	19.8561	8.77698	6.90647
20.8333	10.6475	10.3597	5.7554	7.6259	20.1439	19.5683	8.48921	6.61871
21	10.6475	10.3597	5.89928	7.19424	19.8561	19.4245	8.48921	6.76259
21.1667	10.6475	10.2158	5.89928	7.48201	19.7122	19.7122	8.34532	6.90647
21.3333	10.5036	10.3597	5.7554	7.33813	19.4245	19.2806	8.20144	6.61871
21.5	10.6475	10.7914	5.89928	7.6259	19.5683	19.8561	8.48921	7.19424
21.6667	10.9353	10.6475	6.18705	8.05755	19.8561	19.7122	8.63309	7.33813
21.8333	10.5036	10.5036	5.7554	7.48201	19.5683	19.1367	8.63309	6.76259
22	10.9353	10.3597	5.89928	7.6259	19.7122	19.4245	8.63309	7.05036
22.1667	10.9353	10.6475	5.89928	7.33813	19.7122	19.7122	8.92086	7.19424
22.3333	10.9353	10.7914	5.89928	7.76978	19.5683	19.2806	8.92086	7.19424
22.5	10.9353	10.6475	5.89928	7.6259	19.5683	19.5683	8.48921	6.90647
22.6667	10.9353	10.7914	5.89928	7.76978	19.7122	19.4245	8.63309	7.05036
22.8333	11.6547	10.7914	6.33094	7.91367	20.2878	19.7122	8.92086	7.48201
23	11.223	11.223	5.89928	8.05755	19.7122	19.5683	9.20863	7.33813
23.1667	11.3669	11.3669	6.47482	8.34532	19.8561	19.7122	9.35252	7.33813
23.3333	11.0791	11.0791	6.18705	8.05755	19.7122	19.4245	8.92086	7.48201
23.5	11.3669	11.223	6.47482	8.34532	19.8561	19.4245	9.20863	7.48201
23.6667	11.3669	11.3669	6.33094	8.20144	19.8561	19.5683	9.20863	7.6259
23.8333	11.6547	11.0791	6.33094	8.34532	19.4245	19.1367	9.20863	7.33813
24	11.6547	11.6547	6.18705	8.05755	19.5683	19.4245	9.20863	7.76978
24.1667	11.6547	11.7986	6.76259	8.34532	20.1439	19.8561	9.4964	7.91367
24.3333	11.6547	11.5108	6.33094	8.34532	19.5683	19.1367	9.35252	7.48201
24.5	11.6547	11.5108	6.33094	8.05755	19.7122	19.5683	9.20863	7.6259
24.6667	11.9424	11.7986	6.61871	8.48921	19.8561	19.8561	9.4964	7.76978
24.8333	11.7986	11.6547	6.90647	8.48921	19.8561	19.4245	9.4964	7.91367
25	11.9424	11.9424	6.90647	8.77698	19.8561	19.4245	9.35252	8.05755
25.1667	11.7986	11.9424	6.61871	8.48921	19.4245	19.5683	9.4964	7.91367
25.3333	12.0863	11.6547	6.61871	8.48921	19.7122	19.2806	9.78417	7.6259
25.5	11.7986	11.5108	6.33094	8.48921	19.8561	19.4245	9.64029	7.76978
25.6667	11.9424	12.0863	6.76259	8.77698	19.5683	19.7122	9.64029	8.05755
25.8333	12.0863	12.0863	6.76259	8.92086	19.4245	19.7122	9.64029	8.05755
26	12.0863	12.0863	6.33094	8.63309	19.5683	19.2806	9.4964	7.76978
26.1667	12.2302	12.0863	6.90647	8.77698	19.5683	19.2806	9.64029	7.91367
26.3333	11.9424	11.9424	6.90647	8.63309	19.7122	19.2806	9.64029	8.05755
26.5	12.6619	12.3741	7.05036	9.20863	19.7122	19.7122	9.92806	8.34532
26.6667	12.3741	11.9424	6.90647	8.63309	19.7122	19.4245	9.78417	7.91367
26.8333	12.3741	12.2302	6.90647	8.92086	19.8561	19.4245	9.78417	8.20144
27	12.0863	12.2302	6.61871	8.48921	19.4245	19.1367	9.64029	8.05755
27.1667	12.2302	12.2302	6.90647	8.92086	19.4245	19.4245	9.78417	7.91367
27.3333	12.3741	12.0863	6.90647	8.48921	19.5683	19.1367	9.78417	8.05755
27.5	13.0935	12.0863	7.05036	9.06475	19.8561	19.5683	10.2158	7.91367
27.6667	12.3741	11.9424	6.90647	8.48921	19.5683	19.1367	9.92806	7.91367
27.8333	12.518	12.6619	6.76259	9.06475	19.7122	19.2806	10.3597	8.05755
28	12.6619	12.2302	6.90647	8.92086	19.5683	19.1367	10.0719	7.91367
28.1667	12.8058	12.2302	7.19424	8.77698	19.8561	19.2806	10.0719	8.63309
28.3333	12.518	12.0863	7.19424	8.92086	19.2806	19.1367	10.0719	8.34532
28.5	12.8058	12.0863	7.19424	8.92086	19.4245	19.2806	10.0719	8.05755
28.6667	12.9496	12.6619	6.90647	8.92086	19.4245	19.4245	10.5036	8.20144
28.8333	12.6619	12.518	7.05036	9.06475	19.4245	19.2806	10.0719	8.34532
29	12.518	12.3741	7.19424	9.06475	19.4245	19.4245	10.3597	8.48921
29.1667	12.6619	12.518	7.48201	8.92086	19.5683	18.9928	10.3597	8.05755
29.3333	12.9496	12.9496	7.33813	9.20863	19.4245	19.4245	10.3597	8.34532
29.5	12.9496	12.8058	6.90647	9.20863	19.2806	19.1367	10.3597	8.48921
29.6667	12.3741	12.8058	7.05036	9.06475	19.4245	19.1367	10.3597	8.05755
29.8333	13.0935	12.8058	7.6259	9.35252	19.8561	19.4245	10.3597	8.48921
30	12.9496	12.8058	7.19424	9.06475	19.5683	19.2806	10.5036	8.48921
30.1667	13.2374	12.6619	7.33813	9.35252	19.4245	18.9928	10.3597	8.48921
30.3333	13.0935	12.8058	7.48201	9.4964	19.2806	19.2806	10.3597	8.48921
30.5	12.9496	12.9496	7.33813	9.20863	19.2806	19.1367	10.5036	8.34532
30.6667	13.5252	12.8058	7.33813	9.35252	19.1367	19.1367	10.5036	8.63309
30.8333	13.2374	12.9496	7.76978	9.4964	19.4245	19.1367	10.5036	8.63309
31	13.3813	13.2374	7.48201	9.4964	19.8561	19.1367	10.6475	8.77698
31.1667	13.5252	13.0935	7.6259	9.4964	19.4245	19.2806	10.7914	8.77698
31.3333	13.2374	13.0935	7.76978	9.35252	19.7122	19.1367	10.7914	8.63309
31.5	13.2374	13.2374	7.6259	9.4964	19.5683	19.2806	10.3597	8.77698
31.6667	13.5252	13.0935	7.91367	9.78417	19.5683	19.5683	10.9353	8.92086
31.8333	13.5252	13.3813	7.48201	9.4964	19.7122	19.2806	10.7914	8.92086
32	13.3813	13.2374	7.91367	9.78417	19.7122	19.4245	11.0791	9.06475
32.1667	13.6691	13.5252	7.76978	9.4964	19.5683	19.1367	10.7914	8.77698
32.3333	13.8129	13.2374	7.6259	9.4964	19.2806	18.9928	11.0791	8.92086
32.5	13.6691	13.6691	8.05755	9.64029	19.7122	19.5683	11.0791	9.06475
32.6667	13.8129	13.6691	7.76978	9.64029	19.5683	19.2806	11.0791	8.77698
32.8333	13.5252	13.3813	7.91367	9.64029	19.2806	18.9928	10.9353	8.63309
33	13.5252	13.6691	7.48201	9.78417	19.5683	19.2806	10.7914	8.77698
33.1667	14.1007	13.3813	7.91367	10.2158	19.7122	19.4245	10.9353	9.06475
33.3333	13.6691	13.6691	8.05755	9.78417	19.5683	19.1367	10.7914	8.92086
33.5	14.1007	13.6691	7.91367	9.78417	19.5683	19.2806	10.7914	9.06475
33.6667	13.8129	13.8129	7.76978	9.92806	19.7122	18.9928	10.9353	8.92086
33.8333	13.8129	13.8129	7.91367	9.92806	19.4245	18.9928	11.0791	9.06475
34	13.9568	14.1007	8.05755	10.3597	19.5683	18.9928	11.223	9.06475
34.1667	14.1007	14.1007	8.34532	10.3597	19.7122	19.4245	11.6547	9.20863
34.3333	13.8129	13.8129	8.20144	10.0719	19.4245	19.4245	11.3669	9.06475
34.5	14.2446	14.2446	7.91367	9.92806	19.7122	19.4245	11.3669	9.35252
34.6667	14.3885	13.9568	8.34532	10.2158	19.7122	19.7122	11.3669	9.35252
34.8333	14.2446	13.9568	8.20144	10.5036	19.2806	18.9928	11.3669	9.20863
35	14.1007	14.1007	8.20144	10.5036	19.5683	19.2806	11.3669	9.4964
35.1667	14.1007	13.9568	8.20144	10.3597	19.8561	19.4245	11.223	9.4964
35.3333	14.1007	14.1007	8.20144	9.92806	19.5683	19.2806	11.7986	9.35252
35.5	14.6763	14.2446	8.63309	10.3597	19.8561	19.4245	11.5108	9.20863
35.6667	13.9568	13.9568	8.48921	10.3597	19.4245	19.4245	11.6547	9.35252
35.8333	14.1007	14.2446	8.05755	10.5036	19.5683	18.9928	11.223	8.92086
36	14.3885	14.2446	8.34532	10.5036	19.5683	19.2806	11.7986	9.35252
36.1667	14.5324	14.5324	8.48921	10.7914	19.7122	19.2806	11.9424	9.64029

## Sheet: 6D.1
	cyt c + NADPH + GR + GSSSG	cyt c + NADPH + GSSSG	NADPH + GR + GSSSG	NADPH + GSSSG	ABTS* + NADPH + GR + GSSSG	ABTS* + NADPH + GSSSG
m/z pos 677 GSSSSG	1065	221	131	97	707	0
	783	318	207	264	744	222
			315	328

## Sheet: 6D.2
	cc + NADPH + GR + GSSSG	cc + NADPH + GSSSG	NADPH + GR + GSSSG	NADPH + GSSSG	ABTS* + NADPH + GR + GSSSG	ABTS* + NADPH + GSSSG
m/z pos 645 GSSSG	2066	11160	1624	10587	2193	11819
	4034	13170	1149	9467	1682	11926
			360	13576

## Sheet: 6E
2x34S, 681	1x34S, 679	0x34S, 677
32551	807	1277
52960	1250	5788

## Sheet: 6F
time, min	GSH-1mM		GS3G-1uM		GS4G-1uM
0	1.44686	0.128041	2.08707	1.31882	2.75288	2.70166
0.1	1.06274	0.896287	1.16517	1.51088	2.68886	2.89373
0.2	0.678617	1.11396	0.99872	1.47247	2.94494	2.85531
0.3	0.614597	1.39565	1.16517	1.65173	3.16261	3.22663
0.4	0.665813	1.44686	1.06274	1.43406	3.21383	2.91933
0.5	0.307298	1.21639	1.30602	1.30602	3.35467	2.8041
0.6	0.704225	1.16517	1.40845	1.5493	3.41869	2.89373
0.7	0.78105	1.33163	1.8822	1.49808	3.77721	3.31626
0.8	0.448143	1.13956	1.44686	1.5621	3.94366	3.20102
0.9	0.729834	1.03713	1.95903	1.69014	4.12292	3.68758
1	0.524968	1.03713	2.12548	1.8694	4.49424	4.0717
1.1	0.768246	0.909091	2.11268	2.09987	4.60948	4.28937
1.2	0.973111	1.21639	2.2023	1.85659	4.94238	4.77593
1.3	0.921895	0.819462	2.2023	2.11268	4.98079	4.83995
1.4	0.99872	0.934699	2.4968	2.45839	5.55698	5.35211
1.5	0.909091	0.934699	2.63764	2.40717	5.95391	5.72343
1.6	0.960307	1.03713	2.67606	2.56082	6.2612	5.85147
1.7	0.947503	0.729834	2.48399	2.66325	6.22279	6.06914
1.8	1.07554	0.934699	2.71447	2.63764	6.46607	5.96671
1.9	1.19078	1.37004	3.16261	3.137	7.00384	6.8886
2	0.691421	0.909091	2.93214	2.75288	6.92702	6.92702
2.1	0.947503	1.03713	3.17542	2.95775	7.60563	6.93982
2.2	0.883483	1.12676	3.137	3.25224	7.63124	7.14469
2.3	1.38284	1.04994	3.32907	3.31626	7.91293	7.69526
2.4	1.31882	1.08835	3.21383	3.32907	8.27145	7.8105
2.5	1.12676	0.883483	3.52113	3.57234	8.38668	7.78489
2.6	0.947503	1.08835	3.41869	3.68758	8.57875	8.23303
2.7	0.973111	0.78105	3.68758	3.50832	8.86044	8.25864
2.8	1.22919	1.26761	3.87964	3.80282	9.03969	8.62996
2.9	1.20359	0.921895	3.64917	3.84123	9.21895	9.0525
3	1.07554	1.01152	3.94366	3.94366	9.23175	9.25736
3.1	1.20359	1.04994	3.64917	4.16133	9.73111	9.47503
3.2	1.12676	0.947503	4.17414	4.0717	9.56466	9.33419
3.3	0.909091	0.832266	4.27657	4.26376	10.0896	9.76953
3.4	1.35723	1.242	4.50704	4.50704	10.4353	10.4097
3.5	1.21639	1.15237	4.44302	4.75032	10.8195	10.6786
3.6	1.34443	0.960307	4.3662	4.53265	10.8707	10.6146
3.7	1.52369	1.06274	4.64789	4.73752	10.8963	10.9091
3.8	1.39565	1.13956	4.90397	4.85275	11.2804	11.0243
3.9	1.03713	1.01152	4.46863	4.60948	11.2292	10.9475
4	1.04994	0.973111	5.05762	4.81434	11.4341	11.3444
4.1	1.13956	0.985915	4.89117	5.28809	11.8566	11.9462
4.2	1.33163	1.40845	5.40333	5.48015	12.0615	11.9334
4.3	1.12676	1.11396	5.21127	4.9936	12.3175	12.1383
4.4	1.5493	1.11396	5.46735	5.6338	12.3688	12.2791
4.5	1.07554	1.28041	5.64661	5.74904	12.5864	12.5224
4.6	1.47247	1.08835	5.621	5.64661	12.7785	12.5352
4.7	1.29321	1.16517	5.83867	5.88988	13.0858	12.9577
4.8	1.37004	1.26761	6.01793	5.95391	13.4315	13.0474
4.9	1.5621	1.29321	5.91549	5.9411	13.0218	13.1754
5	1.53649	1.51088	6.2484	6.00512	13.5083	13.5595
5.1	1.47247	1.34443	6.54289	6.29962	13.8156	13.6748
5.2	1.69014	1.49808	6.45327	6.38924	13.854	13.9821
5.3	1.35723	1.29321	6.19718	6.42766	14.0717	13.5723
5.4	1.242	1.48528	6.32522	6.17157	13.9437	14.0461
5.5	1.45967	1.15237	6.36364	6.35083	14.2638	14.0973
5.6	1.84379	1.61332	7.02945	6.76056	14.4942	14.507
5.7	1.42125	1.49808	6.67093	6.76056	14.3534	14.4558
5.8	1.8694	1.70294	7.06786	7.20871	14.8784	14.6607
5.9	1.65173	1.42125	6.8758	6.92702	14.8399	14.6735
6	1.79257	1.51088	7.23431	7.22151	15.0832	15.096
6.1	1.43406	1.35723	6.82458	6.74776	15.0704	15.2881
6.2	1.11396	1.60051	6.76056	7.04225	14.8912	14.5967
6.3	1.8822	1.69014	7.45198	7.33675	15.8387	15.3393
6.4	1.84379	1.2548	7.33675	7.11908	15.685	15.2241
6.5	1.70294	1.53649	7.61844	7.54161	15.4802	15.6082
6.6	1.93342	1.47247	7.59283	7.74648	15.7875	15.6338
6.7	1.70294	1.35723	7.63124	7.61844	15.5058	15.7362
6.8	1.74136	1.44686	7.96415	8.1178	16.2228	15.9539
6.9	1.63892	1.71575	7.8233	7.95134	16.2612	16.0563
7	1.5621	1.58771	8.09219	8.1306	16.2484	16.0307
7.1	1.66453	1.52369	8.02817	8.20743	16.4405	16.1972
7.2	1.45967	1.30602	8.00256	8.30986	16.0819	16.1844
7.3	1.5749	1.52369	8.14341	8.36108	16.5813	16.3892
7.4	1.44686	1.61332	8.66837	8.50192	16.6965	16.7222
7.5	1.69014	1.52369	8.87324	8.66837	16.8758	16.6325
7.6	1.33163	1.5621	8.51472	8.48912	16.2996	16.2868
7.7	1.51088	1.5493	8.71959	8.79641	16.8374	16.863
7.8	1.49808	1.49808	9.0781	8.93726	16.991	16.8502
7.9	1.69014	1.85659	9.25736	9.14213	16.8374	17.0807
8	1.84379	1.58771	9.32138	9.28297	17.1575	16.9526
8.1	1.5621	1.38284	9.02689	9.39821	17.2471	17.0935
8.2	1.65173	1.65173	9.23175	9.30858	16.9398	17.1447
8.3	1.49808	1.61332	9.48784	9.21895	17.0038	17.4776
8.4	1.8822	1.71575	9.82074	9.42382	17.4392	17.4776
8.5	1.98464	1.90781	9.6799	9.48784	17.3752	17.5416
8.6	1.89501	1.8822	9.70551	9.80794	17.7465	18.0538
8.7	1.95903	2.01024	9.78233	10.2049	17.7465	18.105
8.8	1.74136	1.76697	9.48784	9.52625	17.4392	17.5544
8.9	1.8694	2.1767	9.75672	10.2433	17.8745	18.0794
9	1.8822	1.75416	10.0512	10.0896	17.9513	18.2843
9.1	1.72855	1.76697	10.1152	9.9872	17.8617	18.4507
9.2	1.71575	1.92061	10.128	10.3073	17.8489	18.105
9.3	2.1767	1.84379	10.3329	10.4225	17.8105	18.5403
9.4	2.12548	2.12548	10.3713	10.7298	17.9001	18.3227
9.5	1.89501	1.81818	10.3969	10.525	18.1434	18.1178
9.6	1.97183	2.36876	10.8067	10.8195	18.3995	18.3099
9.7	1.98464	1.79257	10.4738	10.6018	18.0794	18.1818
9.8	1.81818	2.03585	10.5634	10.653	18.3739	18.2586
9.9	1.95903	1.90781	10.7939	10.9347	18.2843	18.5659
10	2.25352	2.11268	10.7298	10.9475	18.2458	18.3611
10.1	2.31754	2.06146	11.2292	11.242	18.3483	18.5147
10.2	2.16389	2.06146	10.8963	11.178	18.1178	18.5147
10.3	2.01024	1.8694	11.1396	10.9859	18.1562	18.4891
10.4	1.94622	2.02305	11.2548	11.306	18.2714	18.5659
10.5	1.98464	1.98464	11.1652	10.9475	18.2074	18.4635
10.6	2.11268	1.79257	11.5109	11.6901	18.3995	18.4251
10.7	1.84379	2.06146	11.5365	11.8438	18.2074	18.5147
10.8	1.99744	1.99744	11.6005	11.5109	18.3227	18.5147
10.9	2.12548	2.03585	11.7157	11.7542	18.2586	18.5531
11	1.97183	1.95903	11.7798	11.7926	18.0282	18.2843
11.1	1.90781	1.90781	11.4469	11.8694	18.2074	18.4251
11.2	2.07426	1.98464	11.4341	12.1383	18.0282	18.3355
11.3	1.90781	2.02305	11.8054	11.6773	18.2714	18.4123
11.4	2.13828	2.11268	12.1383	12.3944	18.7708	18.6428
11.5	2.11268	1.93342	12.1255	12.2407	18.5275	18.63
11.6	2.16389	1.98464	12.3816	12.4712	18.4251	18.5787
11.7	1.84379	1.80538	12.1639	12.3688	18.233	18.2458
11.8	2.2023	2.03585	12.2535	12.484	18.3355	18.7196
11.9	2.27913	2.09987	12.356	12.6248	18.4123	18.5275
12	2.2023	2.35595	12.6889	12.8553	18.5019	18.8348
12.1	1.95903	2.11268	12.3816	12.7785	18.3739	18.3611
12.2	2.04866	1.99744	12.7145	12.6633	18.3099	18.5019
12.3	2.29193	2.47119	12.9321	13.1242	18.5787	18.5147
12.4	2.22791	2.35595	12.5992	12.9449	18.7324	18.8604
12.5	2.34315	2.22791	12.7017	12.9962	18.3483	18.7964
12.6	2.54802	2.39437	13.4315	13.3931	18.7068	18.694
12.7	1.8822	2.04866	12.9065	13.0602	18.5403	18.4251
12.8	2.24072	2.47119	13.0346	13.4571	18.8732	18.758
12.9	2.33035	2.08707	13.2138	13.3291	18.7452	18.6044
13	2.16389	2.34315	13.3547	13.3291	18.8732	18.7836
13.1	2.47119	2.39437	13.5723	13.5211	18.758	18.7708
13.2	2.65045	2.52241	13.726	13.6236	18.6044	18.9757
13.3	2.40717	2.33035	13.7004	13.9949	18.5147	18.7196
13.4	2.52241	2.47119	13.8156	13.7516	18.6044	19.0141
13.5	2.25352	2.47119	13.662	13.8924	18.6428	18.886
13.6	2.39437	2.39437	13.7004	13.8668	18.4507	18.7324
13.7	2.25352	2.07426	13.6748	13.9309	18.4507	18.6812
13.8	2.52241	2.5096	13.79	13.8668	18.7324	18.9245
13.9	2.40717	2.53521	13.9052	13.6492	18.694	18.6428
14	2.39437	2.33035	13.7132	14.1229	18.9117	18.7964
14.1	2.4968	2.22791	14.1357	14.1741	18.7964	18.9117
14.2	2.67606	2.40717	14.4046	14.2254	19.0141	18.9501
14.3	2.02305	1.93342	14.0205	14.1101	18.1178	18.5019
14.4	2.31754	2.67606	13.9565	14.1613	18.2971	18.7452
14.5	2.58643	2.79129	14.251	14.2254	18.7964	18.9373
14.6	2.33035	2.68886	14.2638	14.3406	18.5659	19.0141
14.7	2.33035	2.44558	14.2894	14.1997	18.7836	18.6812
14.8	2.65045	2.33035	14.5583	14.6095	18.6172	18.9885
14.9	2.33035	2.63764	14.0973	14.8271	18.7452	18.63
15	2.68886	2.47119	14.5839	14.8656	18.6684	19.0013
15.1	2.40717	2.35595	14.5583	14.5839	18.4251	18.758
15.2	2.8041	2.48399	14.904	14.9296	18.6428	18.9245
15.3	2.36876	2.65045	14.4686	14.9552	18.5019	18.758
15.4	2.86812	2.75288	15.0576	15.2369	18.4763	18.9117
15.5	2.94494	2.74008	14.968	15.1729	18.2971	18.8988
15.6	2.43278	2.40717	15.0064	14.9808	18.5531	18.7196
15.7	2.61204	2.53521	14.9808	14.8912	18.2971	18.6428
15.8	2.79129	2.61204	15.032	15.1601	18.5531	18.8988
15.9	2.88092	2.74008	15.2753	15.3393	18.8604	19.0269
16	2.44558	2.34315	14.904	15.2625	18.5147	18.6812
16.1	2.53521	2.57362	15.1344	15.1344	18.6044	18.63
16.2	2.61204	2.47119	15.3393	15.5442	18.4635	18.8732
16.3	2.67606	2.67606	15.3521	15.3777	18.4507	19.0269
16.4	2.72727	3.03457	15.493	15.685	18.694	19.0653
16.5	2.61204	2.36876	15.032	15.4161	18.3611	18.5531
16.6	2.86812	2.43278	15.5442	15.1216	18.63	18.8604
16.7	3.16261	2.91933	15.7234	15.9539	19.1421	18.8604
16.8	2.8041	3.07298	15.5698	15.9539	18.6812	18.886
16.9	2.56082	2.62484	15.5058	15.7234	18.4763	18.7068
17	2.65045	2.86812	15.4802	15.9155	18.6044	19.0141
17.1	2.68886	2.63764	15.3521	15.7106	18.5275	18.8092
17.2	2.52241	2.58643	15.7362	15.6466	18.5915	18.5787
17.3	2.72727	2.53521	15.4161	15.621	18.6556	18.6172
17.4	2.70166	2.63764	15.8899	15.9283	18.6812	18.9117
17.5167	2.72727	2.89373	15.8387	16.1204	18.4379	18.8604
17.7167	2.66325	2.77849	15.9283	16.0051	18.694	19.1549
17.9333	2.79129	2.89373	16.1076	15.9923	18.7068	18.8604
18.1333	2.86812	2.84251	16.1716	16.1204	18.694	18.7196
18.35	2.90653	2.65045	16.4277	16.146	18.5403	18.6684
18.55	3.02177	2.74008	16.2612	16.1972	18.4635	18.7836
18.7667	2.67606	2.76569	16.1588	16.4277	18.3227	18.63
18.9833	2.91933	2.76569	16.4661	16.4789	18.63	18.822
19.1833	2.54802	2.56082	16.3636	16.2228	18.4379	18.3099
19.4	3.1242	2.97055	16.6069	16.735	18.5531	18.63
19.6167	3.1114	3.21383	16.991	16.8758	18.6044	18.7452
19.8167	3.00896	2.82971	16.8118	16.7222	18.8092	18.5531
20.0333	3.32907	3.41869	17.1447	17.2087	19.0525	19.0525
20.2333	2.91933	3.09859	17.0038	16.9142	18.7964	18.886
20.45	2.72727	2.70166	16.863	16.7734	18.5147	18.6812
20.6667	3.07298	3.07298	17.1831	17.1575	18.822	18.9373
20.8667	3.25224	3.25224	17.4776	17.6569	18.7196	18.9501
21.0833	3.20102	2.93214	17.0294	17.1959	18.886	18.6812
21.3	2.89373	3.137	17.0679	17.4264	18.3483	18.4507
21.5167	2.79129	3.09859	17.4136	17.5928	18.6684	18.7324
21.7167	3.22663	3.07298	17.0423	17.6697	18.7708	18.6556
21.9333	3.1242	3.137	17.4904	17.452	18.6428	18.7964
22.15	3.31626	3.25224	17.7337	17.6056	18.758	18.6428
22.35	3.67478	3.32907	17.58	17.7209	18.6044	18.886
22.5667	3.22663	3.21383	17.58	17.7977	18.5659	18.7452
22.7833	3.36748	3.4315	17.8489	18.041	18.9117	18.9245
22.9833	3.17542	3.41869	17.6953	17.9385	18.5019	18.694
23.2	3.1242	3.66197	18.0922	17.8105	18.3227	18.886
23.4	3.49552	3.45711	18.0538	18.105	18.63	19.1421
23.6167	3.4443	3.23944	17.7337	18.041	18.4251	18.7836
23.8333	3.32907	3.21383	17.7721	17.9001	18.3099	18.758
24.05	3.31626	3.29065	17.9001	17.9001	18.8092	18.7452
24.25	3.54673	3.35467	18.0538	18.2714	18.7964	18.8348
24.4667	3.45711	3.48271	18.2586	18.0794	18.5531	18.8988
24.6833	3.61076	3.22663	18.1434	17.9257	18.4891	18.8092
24.8833	3.40589	3.41869	18.3483	18.2971	18.4763	18.7708
25.1	3.35467	3.54673	18.3227	18.3995	18.3995	19.0013
25.3	3.63636	3.53393	18.0794	18.233	18.5275	18.4763
25.5167	3.68758	3.49552	18.1178	18.2971	18.8732	18.9373
25.7333	3.79001	4.03329	18.5275	18.6556	18.8092	19.1421
25.9333	3.62356	3.53393	18.5787	18.1434	18.3995	18.8604
26.15	3.49552	3.29065	18.1946	18.1562	18.3867	18.5403
26.3667	3.49552	3.54673	18.4123	18.822	18.5275	18.8732
26.5667	3.7516	3.68758	18.3611	18.5147	18.6812	18.6428
26.7833	3.62356	3.46991	18.3867	18.3739	18.5787	18.7324
27	3.77721	3.53393	18.3355	18.3483	18.6812	18.822
27.2	3.7388	3.59795	18.7836	18.5787	18.5275	18.9629
27.4167	3.84123	3.67478	18.6812	18.5147	18.5403	18.7708
27.6333	3.22663	3.72599	18.3867	18.233	18.4251	18.6172
27.8333	3.68758	3.53393	19.0653	18.4635	18.822	18.7964
28.05	3.7644	3.80282	18.63	18.7452	18.6044	18.9245
28.2667	3.7644	3.41869	18.7452	18.5403	18.4763	18.6556
28.4667	3.7516	3.58515	18.5531	18.3227	18.4507	18.3611
28.6833	3.48271	3.53393	18.886	18.5147	18.5531	18.4891
28.9	4.03329	3.85403	18.822	18.9501	18.7964	18.8092
29.1	3.7388	3.67478	18.5147	18.822	18.4507	18.9373
29.3167	3.63636	3.64917	18.5659	18.7836	18.1306	18.4635
29.5167	3.62356	3.93086	18.63	18.8348	18.3867	18.6172
29.7333	3.64917	3.7388	18.5275	18.694	18.2714	18.5659
29.95	4.00768	3.50832	19.0013	18.9885	18.7324	18.694
30.15	3.71319	3.66197	18.5019	18.3995	18.2586	18.6684
30.3667	4.04609	3.64917	18.8092	18.7708	18.3995	18.6428
30.5833	3.98207	3.80282	18.758	18.6172	18.3739	18.6044
30.7833	3.84123	3.98207	18.7196	18.7964	18.4507	18.7068
31	3.95647	3.82843	18.7836	18.7964	18.2458	18.5531
31.2167	4.13572	4.19974	18.7196	18.8604	18.4251	18.6812
31.4333	4.21255	4.02049	18.7708	18.822	18.4763	18.7196
31.6333	4.08451	4.11012	18.7964	18.8348	18.3995	18.5787
31.85	3.85403	3.84123	18.3483	18.7068	18.5275	18.694
32.0667	4.17414	3.95647	19.1421	18.7324	18.7708	18.6556
32.2667	4.11012	4.13572	18.822	18.9245	18.169	18.7708
32.4833	4.11012	4.13572	19.1805	18.5275	18.5787	19.1165
32.7	4.35339	4.11012	18.8732	19.1165	18.6428	18.6684
32.9	4.04609	3.94366	18.6684	18.6172	18.1434	18.4123
33.1167	4.35339	4.27657	18.9757	18.8988	18.6044	18.8476
33.3333	4.18694	4.25096	18.6556	18.7324	18.2458	18.9373
33.5333	4.46863	4.16133	19.0525	18.8476	18.5403	18.8604
33.75	4.64789	4.0717	18.6684	18.8476	18.1306	18.63
33.9667	4.30218	4.03329	18.7964	18.7708	18.6428	18.6044
34.1667	4.32778	4.12292	18.8092	18.6044	18.169	18.5019
34.3833	4.32778	4.26376	19.0397	18.7452	18.3867	18.7964
34.6	4.39181	4.58387	19.1165	18.8988	18.5147	18.8476
34.8167	4.51985	4.25096	19.1037	18.6684	18.9245	19.0013
35.0167	4.72471	4.379	18.8476	18.8988	18.6172	18.9117
35.2333	4.30218	4.34059	18.5915	18.5659	18.7452	18.7452
35.4333	4.54545	4.23816	19.0525	18.5147	18.4507	18.9885
35.65	4.32778	4.25096	18.8988	18.5659	18.4763	18.5659
35.85	4.44302	4.44302	18.8092	18.8988	18.5659	18.6428
36.0667	4.62228	4.59667	18.7196	18.758	18.8604	18.6556
36.2833	4.54545	4.41741	18.8604	18.7068	18.5275	18.6684

## Sheet: 6G
Time, min	cc	no cc		time, min	gsh-1mM_gsssg-10µM	gsh-1mM_cyt c-50µM_gsssg-10µM
0		1.3948		0.016667	1.65702	1.65695
0.016667		1.39539		0.033333	1.65643	1.65759
0.033333		1.39589		0.05	1.65616	1.65697
0.05		1.39676		0.066667	1.656	1.65762
0.066667		1.39573		0.083333	1.65689	1.65698
0.083333		1.39586		0.1	1.65661	1.65814
0.1		1.39554		0.116667	1.65675	1.65873
0.116667		1.39378		0.133333	1.65665	1.66177
0.133333		1.39474		0.15	1.65653	1.66028
0.15		1.39398		0.166667	1.65688	1.66105
0.166667		1.39526		0.183333	1.6579	1.66117
0.183333		1.39408		0.2	1.65853	1.65942
0.2		1.39391		0.216667	1.65552	1.65602
0.216667		1.3966		0.233333	1.65461	1.65533
0.233333		1.39794		0.25	1.65547	1.65479
0.25		1.39538		0.266667	1.65703	1.64932
0.266667		1.39536		0.283333	1.65745	1.65145
0.283333		1.3956		0.3	1.65842	1.65441
0.3	1.35196	1.39619		0.316667	1.65858	1.65291
0.316667	1.35985	1.39409		0.333333	1.65779	1.65422
0.333333	1.36683	1.39183		0.35	1.65743	1.65531
0.35	1.37474	1.39306		0.366667	1.65712	1.65632
0.366667	1.37996	1.39381		0.383333	1.65735	1.65715
0.383333	1.38508	1.39292		0.4	1.65811	1.65703
0.4	1.3875	1.39254		0.416667	1.65819	1.6563
0.416667	1.38816	1.39455		0.433333	1.65832	1.65987
0.433333	1.38933	1.39189		0.45	1.65913	1.65359
0.45	1.39015	1.3911		0.466667	1.65607	1.65495
0.466667	1.38994	1.3918		0.483333	1.65645	1.65545
0.483333	1.39008	1.39153		0.5	1.65604	1.65605
0.5	1.38997	1.3922		0.516667	1.65797	1.65484
0.516667	1.38884	1.39334		0.533333	1.65553	1.65494
0.533333	1.38828	1.3944		0.55	1.65449	1.65532
0.55	1.38741	1.39414		0.566667	1.6546	1.65478
0.566667	1.38686	1.39527		0.583333	1.6544	1.65592
0.583333	1.38656	1.39461		0.6	1.6572	1.65613
0.6	1.3858	1.39377		0.616667	1.65685	1.6554
0.616667	1.38566	1.39416		0.633333	1.6566	1.65523
0.633333	1.38505	1.39309		0.65	1.65749	1.6551
0.65	1.38453	1.39229		0.666667	1.65999	1.65612
0.666667	1.38384	1.3933		0.683333	1.65757	1.65707
0.683333	1.38323	1.39333		0.7	1.65729	1.65726
0.7	1.38275	1.39282		0.716667	1.65773	1.65632
0.716667	1.38249	1.39372		0.733333	1.65788	1.65652
0.733333	1.38108	1.39391		0.75	1.65914	1.65698
0.75	1.38045	1.39481		0.766667	1.65888	1.65713
0.766667	1.38002	1.39433		0.783333	1.65912	1.6566
0.783333	1.37924	1.39478		0.8	1.65848	1.65706
0.8	1.37845	1.39495		0.816667	1.65866	1.65636
0.816667	1.37821	1.39455		0.833333	1.6591	1.65708
0.833333	1.37739	1.39413		0.85	1.65912	1.65721
0.85	1.37688	1.39366		0.866667	1.65903	1.65888
0.866667	1.37595	1.39365		0.883333	1.65917	1.65947
0.883333	1.37541	1.39423		0.9	1.65952	1.65932
0.9	1.37462	1.39362		0.916667	1.65956	1.66022
0.916667	1.37369	1.3935		0.933333	1.65973	1.65973
0.933333	1.37371	1.39385		0.95	1.65991	1.65993
0.95	1.37344	1.39401		0.966667	1.66028	1.66002
0.966667	1.37308	1.39544		0.983333	1.66034	1.65926
0.983333	1.37223	1.39585		1	1.66036	1.65929
1	1.37133	1.3944		1.01667	1.6627	1.65954
1.01667	1.37118	1.39286		1.03333	1.65937	1.66057
1.03333	1.37247	1.39239		1.05	1.65472	1.66052
1.05	1.37518	1.39305		1.06667	1.65656	1.66003
1.06667	1.36846	1.39244		1.08333	1.6579	1.65969
1.08333	1.37043	1.3928		1.1	1.65872	1.66041
1.1	1.36879	1.39279		1.11667	1.65849	1.66006
1.11667	1.36869	1.39303		1.13333	1.65885	1.65941
1.13333	1.36813	1.39275		1.15	1.65958	1.6592
1.15	1.36847	1.39326		1.16667	1.65975	1.65967
1.16667	1.36895	1.39334		1.18333	1.66032	1.65965
1.18333	1.36641	1.39316		1.2	1.66031	1.65905
1.2	1.36749	1.39284		1.21667	1.66024	1.65836
1.21667	1.36829	1.3927		1.23333	1.6603	1.6581
1.23333	1.36853	1.39257		1.25	1.66107	1.65786
1.25	1.36879	1.39227		1.26667	1.66215	1.65695
1.26667	1.36855	1.39219		1.28333	1.66215	1.65652
1.28333	1.36567	1.39234		1.3	1.66132	1.65604
1.3	1.36666	1.39236		1.31667	1.66111	1.65664
1.31667	1.36746	1.39283		1.33333	1.66198	1.65749
1.33333	1.36672	1.39263		1.35	1.66179	1.65797
1.35	1.36712	1.3924		1.36667	1.66228	1.65894
1.36667	1.36734	1.39273		1.38333	1.66196	1.66021
1.38333	1.36808	1.39258		1.4	1.66191	1.66499
1.4	1.36796	1.39234		1.41667	1.66151	1.66117
1.41667	1.36807	1.39253		1.43333	1.66205	1.65854
1.43333	1.36792	1.39321		1.45	1.66165	1.65931
1.45	1.36836	1.39186		1.46667	1.66222	1.66057
1.46667	1.36802	1.39272		1.48333	1.66227	1.66224
1.48333	1.37036	1.39331		1.5	1.66198	1.66236
1.5	1.37009	1.39401		1.51667	1.66219	1.65611
1.51667	1.36877	1.3944		1.53333	1.66302	1.65997
1.53333	1.36864	1.39417		1.55	1.66359	1.66314
1.55	1.36763	1.3933		1.56667	1.66337	1.6623
1.56667	1.36683	1.39222		1.58333	1.66455	1.66281
1.58333	1.36633	1.39296		1.6	1.66324	1.66045
1.6	1.36604	1.39243		1.61667	1.66686	1.66091
1.61667	1.36756	1.39213		1.63333	1.66202	1.66102
1.63333	1.36717	1.39211		1.65	1.66168	1.66054
1.65	1.36741	1.39203		1.66667	1.66321	1.6607
1.66667	1.36781	1.39211		1.68333	1.66349	1.66116
1.68333	1.36848	1.39312		1.7	1.66414	1.66136
1.7	1.36601	1.39423		1.71667	1.66433	1.66143
1.71667	1.36641	1.3945		1.73333	1.66491	1.66216
1.73333	1.36769	1.39441		1.75	1.66467	1.6625
1.75	1.36486	1.39483		1.76667	1.66427	1.66215
1.76667	1.36252	1.39559		1.78333	1.6643	1.66298
1.78333	1.36568	1.39558		1.8	1.66412	1.66286
1.8	1.35556	1.39607		1.81667	1.66442	1.66378
1.81667	1.35847	1.39559		1.83333	1.66471	1.66411
1.83333	1.36851	1.39517		1.85	1.66437	1.66458
1.85	1.3657	1.39533		1.86667	1.66449	1.66461
1.86667	1.36278	1.39602		1.88333	1.66438	1.66416
1.88333	1.36235	1.39641		1.9	1.66443	1.66563
1.9	1.36275	1.39341		1.91667	1.66417	1.66492
1.91667	1.36397	1.39351		1.93333	1.66487	1.66262
1.93333	1.3642	1.39442		1.95	1.66475	1.6635
1.95	1.36461	1.39595		1.96667	1.66454	1.66713
1.96667	1.36483	1.39637		1.98333	1.66448	1.6663
1.98333	1.36565	1.39565		2	1.66513	1.66001
2	1.36537	1.39276		2.01667	1.66454	1.66174
2.01667	1.36595	1.39412		2.03333	1.6649	1.66269
2.03333	1.36564	1.39596		2.05	1.66481	1.66372
2.05	1.36614	1.39568		2.06667	1.66432	1.66366
2.06667	1.36667	1.39536		2.08333	1.66485	1.66388
2.08333	1.36753	1.39448		2.1	1.66456	1.6644
2.1	1.36757	1.39453		2.11667	1.66485	1.66363
2.11667	1.36652	1.39406		2.13333	1.66475	1.66386
2.13333	1.36645	1.39397		2.15	1.66498	1.66413
2.15	1.3672	1.39361		2.16667	1.66508	1.66367
2.16667	1.36722	1.39301		2.18333	1.66547	1.66347
2.18333	1.36675	1.3931		2.2	1.66496	1.66311
2.2	1.36698	1.39359		2.21667	1.66551	1.66263
2.21667	1.36738	1.39344		2.23333	1.66558	1.6638
2.23333	1.36745	1.39402		2.25	1.66596	1.66425
2.25	1.36786	1.39364		2.26667	1.66585	1.66311
2.26667	1.36891	1.39268		2.28333	1.66562	1.66349
2.28333	1.36971	1.39187		2.3	1.66498	1.6638
2.3	1.37086	1.39137		2.31667	1.66518	1.66413
2.31667	1.36889	1.39224		2.33333	1.66514	1.6642
2.33333	1.36914	1.39285		2.35	1.6653	1.66534
2.35	1.3697	1.39292		2.36667	1.66533	1.66593
2.36667	1.3687	1.3927		2.38333	1.66526	1.66583
2.38333	1.36938	1.39262		2.4	1.6657	1.66652
2.4	1.37238	1.39335		2.41667	1.66507	1.66602
2.41667	1.36901	1.39346		2.43333	1.66443	1.6654
2.43333	1.37458	1.39317		2.45	1.66462	1.66528
2.45	1.36529	1.39376		2.46667	1.66472	1.66599
2.46667	1.3677	1.39499		2.48333	1.66438	1.66636
2.48333	1.36879	1.39468		2.5	1.664	1.66541
2.5	1.36972	1.39218		2.51667	1.66372	1.66574
2.51667	1.36904	1.39235		2.53333	1.66352	1.66659
2.53333	1.36856	1.3932		2.55	1.6637	1.66789
2.55	1.36856	1.39455		2.56667	1.66349	1.66839
2.56667	1.37006	1.39559		2.58333	1.66345	1.66772
2.58333	1.36974	1.39581		2.6	1.66372	1.66723
2.6	1.36935	1.39565		2.61667	1.66362	1.66783
2.61667	1.3708	1.39581		2.63333	1.6637	1.66798
2.63333	1.37155	1.39475		2.65	1.6632	1.6679
2.65	1.37122	1.39375		2.66667	1.66334	1.66748
2.66667	1.3714	1.39384		2.68333	1.66266	1.66623
2.68333	1.37269	1.39374		2.7	1.66193	1.66548
2.7	1.3731	1.39476		2.71667	1.66169	1.66603
2.71667	1.37376	1.39624		2.73333	1.6619	1.66651
2.73333	1.37418	1.39716		2.75	1.66236	1.66651
2.75	1.37382	1.3981		2.76667	1.66196	1.6666
2.76667	1.37349	1.39845		2.78333	1.66222	1.66715
2.78333	1.37377	1.40001		2.8	1.66235	1.66732
2.8	1.37442	1.39539		2.81667	1.66295	1.66805
2.81667	1.37464	1.39591		2.83333	1.66341	1.66814
2.83333	1.37538	1.39666		2.85	1.66301	1.66857
2.85	1.37563	1.39759		2.86667	1.6638	1.66912
2.86667	1.37632	1.39786		2.88333	1.66345	1.66933
2.88333	1.37563	1.39838		2.9	1.66294	1.66897
2.9	1.37609	1.39795		2.91667	1.66254	1.66861
2.91667	1.3767	1.39505		2.93333	1.66336	1.6679
2.93333	1.3772	1.39465		2.95	1.66396	1.66781
2.95	1.37764	1.39553		2.96667	1.66358	1.66776
2.96667	1.37697	1.39528		2.98333	1.66444	1.66756
2.98333	1.37784	1.39502		3	1.6643	1.66721
3	1.37802	1.39531		3.01667	1.66527	1.66768
3.01667	1.378	1.39559		3.03333	1.66635	1.66855
3.03333	1.37784	1.39478		3.05	1.66638	1.66782
3.05	1.37808	1.39454		3.06667	1.66704	1.66726
3.06667	1.37876	1.39499		3.08333	1.66671	1.66691
3.08333	1.37806	1.39515		3.1	1.66623	1.66714
3.1	1.3781	1.39758		3.11667	1.66617	1.66705
3.11667	1.3788	1.39465		3.13333	1.66679	1.66798
3.13333	1.3787	1.3913		3.15	1.66728	1.66865
3.15	1.37919	1.39329		3.16667	1.66727	1.66895
3.16667	1.3786	1.39442		3.18333	1.66767	1.66908
3.18333	1.37938	1.39447		3.2	1.66742	1.66948
3.2	1.37985	1.39426		3.21667	1.66729	1.66927
3.21667	1.37956	1.39451		3.23333	1.66745	1.67164
3.23333	1.38029	1.39455		3.25	1.66821	1.67297
3.25	1.38062	1.39379		3.26667	1.66918	1.66902
3.26667	1.38238	1.39353		3.28333	1.6689	1.66875
3.28333	1.37996	1.39311		3.3	1.66901	1.66861
3.3	1.38029	1.39291		3.31667	1.66942	1.6695
3.31667	1.38025	1.39283		3.33333	1.67006	1.66954
3.33333	1.38049	1.39333		3.35	1.67016	1.67056
3.35	1.38062	1.39332		3.36667	1.67042	1.67124
3.36667	1.38113	1.39272		3.38333	1.67078	1.66981
3.38333	1.38314	1.39253		3.4	1.67107	1.66907
3.4	1.38105	1.39218		3.41667	1.67172	1.66953
3.41667	1.3802	1.39284		3.43333	1.67144	1.66963
3.43333	1.38023	1.3928		3.45	1.6716	1.66965
3.45	1.38076	1.39296		3.46667	1.67193	1.66919
3.46667	1.38152	1.39192		3.48333	1.67167	1.66959
3.48333	1.38245	1.39163		3.5	1.67212	1.66995
3.5	1.3831	1.39203		3.51667	1.67234	1.66977
3.51667	1.38328	1.39246		3.53333	1.67283	1.66961
3.53333	1.38391	1.39242		3.55	1.67037	1.67
3.55	1.38491	1.39226		3.56667	1.67065	1.67034
3.56667	1.38412	1.39201		3.58333	1.67219	1.67073
3.58333	1.38518	1.39232		3.6	1.67254	1.67077
3.6	1.38628	1.39036		3.61667	1.67292	1.67111
3.61667	1.38597	1.38934		3.63333	1.67299	1.6714
3.63333	1.38667	1.38989		3.65	1.67334	1.67198
3.65	1.38615	1.39025		3.66667	1.67353	1.67219
3.66667	1.38689	1.39117		3.68333	1.67459	1.67182
3.68333	1.38709	1.3917		3.7	1.67411	1.67117
3.7	1.38751	1.39229		3.71667	1.67402	1.67106
3.71667	1.38781	1.39142		3.73333	1.67385	1.67128
3.73333	1.38842	1.3916		3.75	1.67445	1.67214
3.75	1.38887	1.39175		3.76667	1.67442	1.67305
3.76667	1.38916	1.39305		3.78333	1.67363	1.6734
3.78333	1.38948	1.39372		3.8	1.67442	1.67272
3.8	1.39003	1.39432		3.81667	1.6745	1.67433
3.81667	1.39023	1.39436		3.83333	1.67438	1.6739
3.83333	1.39064	1.39425		3.85	1.67412	1.67295
3.85	1.39029	1.39362		3.86667	1.67354	1.67296
3.86667	1.39123	1.39393		3.88333	1.67363	1.6732
3.88333	1.39097	1.3948		3.9	1.67382	1.67271
3.9	1.39072	1.3936		3.91667	1.67364	1.67184
3.91667	1.39012	1.39065		3.93333	1.67454	1.67209
3.93333	1.39067	1.39024		3.95	1.67515	1.67222
3.95	1.39149	1.38809		3.96667	1.67534	1.67248
3.96667	1.39158	1.38815		3.98333	1.67568	1.67237
3.98333	1.39187	1.38955		4	1.67515	1.67241
4	1.39111	1.39206		4.01667	1.6751	1.67213
4.01667	1.39212	1.39252		4.03333	1.67531	1.67291
4.03333	1.39264	1.39146		4.05	1.67566	1.67415
4.05	1.39268	1.3916		4.06667	1.67609	1.67633
4.06667	1.39286	1.39197		4.08333	1.67566	1.67096
4.08333	1.39308	1.3928		4.1	1.67656	1.66988
4.1	1.39334	1.39263		4.11667	1.67636	1.67136
4.11667	1.39353	1.39193		4.13333	1.67661	1.67183
4.13333	1.39453	1.39137		4.15	1.67668	1.67253
4.15	1.39446	1.39198		4.16667	1.67686	1.67297
4.16667	1.3953	1.39208		4.18333	1.67746	1.67366
4.18333	1.39549	1.39235		4.2	1.67821	1.67374
4.2	1.39562	1.39249		4.21667	1.6779	1.67305
4.21667	1.39592	1.39236		4.23333	1.67811	1.67283
4.23333	1.39614	1.39179		4.25	1.67812	1.67319
4.25	1.39654	1.39064		4.26667	1.67839	1.67346
4.26667	1.39695	1.39027		4.28333	1.67903	1.67442
4.28333	1.39794	1.39053		4.3	1.67961	1.67505
4.3	1.39842	1.39129		4.31667	1.68	1.67505
4.31667	1.39896	1.39166		4.33333	1.68024	1.67398
4.33333	1.39902	1.39231		4.35	1.68102	1.67364
4.35	1.39844	1.39337		4.36667	1.68058	1.67399
4.36667	1.39834	1.39357		4.38333	1.68111	1.67357
4.38333	1.39877	1.39349		4.4	1.68164	1.67358
4.4	1.3995	1.39112		4.41667	1.68192	1.67379
4.41667	1.39973	1.39094		4.43333	1.68216	1.67342
4.43333	1.39998	1.39147		4.45	1.68273	1.67394
4.45	1.40018	1.39144		4.46667	1.68259	1.67422
4.46667	1.4003	1.39197		4.48333	1.68286	1.67452
4.48333	1.40047	1.39153		4.5	1.68287	1.67468
4.5	1.40113	1.39116		4.51667	1.68281	1.67473
4.51667	1.40068	1.39209		4.53333	1.68325	1.67443
4.53333	1.40105	1.39255		4.55	1.68408	1.67378
4.55	1.40156	1.3908		4.56667	1.6852	1.6744
4.56667	1.40199	1.38848		4.58333	1.68542	1.67765
4.58333	1.40212	1.38871		4.6	1.68621	1.67313
4.6	1.40265	1.38756		4.61667	1.68641	1.67258
4.61667	1.40291	1.39007		4.63333	1.6872	1.6722
4.63333	1.40346	1.392		4.65	1.68717	1.67322
4.65	1.40368	1.39196		4.66667	1.68677	1.67394
4.66667	1.4031	1.39244		4.68333	1.68753	1.67435
4.68333	1.40277	1.39269		4.7	1.68818	1.67514
4.7	1.40282	1.39365		4.71667	1.68934	1.67452
4.71667	1.40334	1.39105		4.73333	1.68964	1.67677
4.73333	1.40332	1.38843		4.75	1.68937	1.67428
4.75	1.40323	1.39017		4.76667	1.68972	1.67458
4.76667	1.40375	1.39185		4.78333	1.68973	1.67562
4.78333	1.40381	1.3929		4.8	1.69005	1.67607
4.8	1.40409	1.39162		4.81667	1.6904	1.67622
4.81667	1.40449	1.39428		4.83333	1.69114	1.67639
4.83333	1.40477	1.3898		4.85	1.6914	1.67668
4.85	1.40376	1.39185		4.86667	1.69163	1.67725
4.86667	1.40332	1.39158		4.88333	1.69193	1.6771
4.88333	1.40283	1.39088		4.9	1.69221	1.67701
4.9	1.40277	1.39161		4.91667	1.69301	1.67665
4.91667	1.40302	1.39297		4.93333	1.69285	1.67636
4.93333	1.40416	1.3934		4.95	1.69308	1.67552
4.95	1.40439	1.39327		4.96667	1.69322	1.67631
4.96667	1.40416	1.39285		4.98333	1.69344	1.67708
4.98333	1.40442	1.39334		5	1.6935	1.67734
5	1.40423	1.39283		5.01667	1.6936	1.67687
5.01667	1.4044	1.39332		5.03333	1.69358	1.6775
5.03333	1.40397	1.39306		5.05	1.69377	1.67607
5.05	1.40473	1.39137		5.06667	1.69349	1.67546
5.06667	1.40514	1.39238		5.08333	1.69392	1.67567
5.08333	1.40416	1.39361		5.1	1.69441	1.67681
5.1	1.40381	1.39405		5.11667	1.69495	1.67744
5.11667	1.40401	1.39432		5.13333	1.6955	1.67765
5.13333	1.40489	1.39336		5.15	1.69556	1.67794
5.15	1.40415	1.39376		5.16667	1.69548	1.67754
5.16667	1.40403	1.39339		5.18333	1.6962	1.67711
5.18333	1.40469	1.39226		5.2	1.6969	1.67718
5.2	1.40533	1.3919		5.21667	1.69733	1.67742
5.21667	1.40586	1.39294		5.23333	1.69746	1.67746
5.23333	1.40658	1.39545		5.25	1.69744	1.6776
5.25	1.4067	1.39405		5.26667	1.69816	1.67822
5.26667	1.40636	1.39392		5.28333	1.69862	1.67732
5.28333	1.40688	1.39308		5.3	1.69928	1.67618
5.3	1.40716	1.39273		5.31667	1.69978	1.67542
5.31667	1.40674	1.39268		5.33333	1.69994	1.67438
5.33333	1.40692	1.39135		5.35	1.70066	1.67425
5.35	1.40723	1.3917		5.36667	1.70106	1.67409
5.36667	1.40729	1.39161		5.38333	1.70163	1.67443
5.38333	1.4071	1.391		5.4	1.70151	1.6747
5.4	1.40686	1.39039		5.41667	1.70209	1.67499
5.41667	1.40667	1.39014		5.43333	1.70213	1.67532
5.43333	1.4075	1.3901		5.45	1.70128	1.67457
5.45	1.40894	1.39033		5.46667	1.70138	1.67491
5.46667	1.40675	1.39035		5.48333	1.70206	1.67491
5.48333	1.40791	1.38994		5.5	1.70287	1.67457
5.5	1.40921	1.38954		5.51667	1.70286	1.67535
5.51667	1.40804	1.38845		5.53333	1.70348	1.6756
5.53333	1.40717	1.39163		5.55	1.7042	1.67544
5.55	1.40638	1.39032		5.56667	1.70518	1.67522
5.56667	1.40686	1.39705		5.58333	1.70469	1.67536
5.58333	1.40815	1.38604		5.6	1.70507	1.67536
5.6	1.40651	1.3893		5.61667	1.70545	1.6754
5.61667	1.40762	1.39007		5.63333	1.70634	1.67645
5.63333	1.40809	1.38933		5.65	1.70685	1.67604
5.65	1.40721	1.38939		5.66667	1.70693	1.67554
5.66667	1.40707	1.38956		5.68333	1.70779	1.67548
5.68333	1.40714	1.38973		5.7	1.70808	1.67489
5.7	1.40753	1.39056		5.71667	1.70845	1.67467
5.71667	1.40807	1.39022		5.73333	1.70883	1.6749
5.73333	1.40916	1.39082		5.75	1.7099	1.67548
5.75	1.4103	1.39065		5.76667	1.71057	1.6745
5.76667	1.41062	1.39046		5.78333	1.71094	1.67459
5.78333	1.41067	1.38984		5.8	1.71116	1.67518
5.8	1.41131	1.38979		5.81667	1.71137	1.67595
5.81667	1.41366	1.39009		5.83333	1.71126	1.67589
5.83333	1.41469	1.38994		5.85	1.71108	1.67476
5.85	1.41534	1.3897		5.86667	1.71133	1.674
5.86667	1.41588	1.3896		5.88333	1.71259	1.67403
5.88333	1.41669	1.38977		5.9	1.7132	1.67441
5.9	1.41403	1.39007		5.91667	1.71368	1.67531
5.91667	1.41507	1.39044		5.93333	1.71468	1.67624
5.93333	1.41465	1.39078		5.95	1.71502	1.67577
5.95	1.41498	1.3904		5.96667	1.71492	1.67578
5.96667	1.41682	1.39049		5.98333	1.7153	1.67594
5.98333	1.41749	1.39038		6	1.7146	1.67609
6	1.41656	1.39086		6.01667	1.71559	1.67668
6.01667	1.41818	1.39033		6.03333	1.71622	1.67751
6.03333	1.41812	1.39034		6.05	1.71677	1.6778
6.05	1.41828	1.38996		6.06667	1.71708	1.67725
6.06667	1.41571	1.38987		6.08333	1.71799	1.67716
6.08333	1.41554	1.38959		6.1	1.7185	1.67792
6.1	1.41552	1.38898		6.11667	1.71909	1.67758
6.11667	1.41331	1.39197		6.13333	1.71921	1.67972
6.13333	1.4162	1.3905		6.15	1.72016	1.68384
6.15	1.41883	1.39025		6.16667	1.7198	1.68005
6.16667	1.41838	1.38986		6.18333	1.72003	1.67619
6.18333	1.41566	1.38919		6.2	1.72047	1.67766
6.2	1.41696	1.38919		6.21667	1.7222	1.67792
6.21667	1.41841	1.38887		6.23333	1.723	1.67795
6.23333	1.41789	1.38903		6.25	1.72369	1.67918
6.25	1.42143	1.38912		6.26667	1.72468	1.67962
6.26667	1.41682	1.38873		6.28333	1.72496	1.68061
6.28333	1.41743	1.38841		6.3	1.72578	1.68097
6.3	1.41736	1.3884		6.31667	1.72602	1.68134
6.31667	1.41719	1.38829		6.33333	1.72591	1.68116
6.33333	1.41801	1.38851		6.35	1.72729	1.68144
6.35	1.41918	1.3889		6.36667	1.7277	1.68163
6.36667	1.42007	1.38855		6.38333	1.72804	1.68132
6.38333	1.41887	1.38886		6.4	1.72751	1.68165
6.4	1.41936	1.38874		6.41667	1.72748	1.68172
6.41667	1.41961	1.38917		6.43333	1.72836	1.68128
6.43333	1.41975	1.38893		6.45	1.72919	1.68098
6.45	1.41989	1.38872		6.46667	1.7298	1.68107
6.46667	1.41981	1.38924		6.48333	1.7312	1.68124
6.48333	1.41877	1.38917		6.5	1.73191	1.68157
6.5	1.41849	1.38925		6.51667	1.73201	1.68222
6.51667	1.41918	1.38929		6.53333	1.73248	1.68234
6.53333	1.41997	1.38925		6.55	1.73274	1.68256
6.55	1.41974	1.38927		6.56667	1.73419	1.68281
6.56667	1.41853	1.38877		6.58333	1.73377	1.68311
6.58333	1.42098	1.3889		6.6	1.73491	1.68286
6.6	1.42045	1.38925		6.61667	1.73544	1.68337
6.61667	1.41853	1.38976		6.63333	1.7356	1.68418
6.63333	1.41864	1.39058		6.65	1.73589	1.68398
6.65	1.41778	1.39128		6.66667	1.73619	1.68426
6.66667	1.41899	1.39113		6.68333	1.73694	1.68481
6.68333	1.4192	1.39159		6.7	1.73705	1.68481
6.7	1.41924	1.39139		6.71667	1.73797	1.68629
6.71667	1.41943	1.39204		6.73333	1.7389	1.68985
6.73333	1.4193	1.39232		6.75	1.73947	1.6817
6.75	1.41841	1.39159		6.76667	1.7411	1.68313
6.76667	1.41968	1.3906		6.78333	1.73952	1.68465
6.78333	1.42046	1.3912		6.8	1.73725	1.68457
6.8	1.42157	1.39212		6.81667	1.73932	1.68445
6.81667	1.42267	1.39211		6.83333	1.74023	1.68488
6.83333	1.42324	1.39231		6.85	1.74127	1.68476
6.85	1.42177	1.39197		6.86667	1.74218	1.68457
6.86667	1.42104	1.3917		6.88333	1.74474	1.68437
6.88333	1.42021	1.39061		6.9	1.74199	1.68451
6.9	1.42098	1.39156		6.91667	1.74149	1.68524
6.91667	1.42136	1.39153		6.93333	1.74274	1.68592
6.93333	1.42181	1.39218		6.95	1.74406	1.68547
6.95	1.42079	1.39233		6.96667	1.74528	1.68521
6.96667	1.42109	1.39233		6.98333	1.74543	1.68478
6.98333	1.42021	1.39206		7	1.74658	1.68441
7	1.42032	1.39194		7.01667	1.74643	1.68402
7.01667	1.4226	1.39194		7.03333	1.74639	1.68443
7.03333	1.42027	1.39116		7.05	1.74705	1.68457
7.05	1.41982	1.39093		7.06667	1.7474	1.68498
7.06667	1.41996	1.39177		7.08333	1.74848	1.68522
7.08333	1.41971	1.39292		7.1	1.74998	1.68467
7.1	1.41978	1.39306		7.11667	1.75015	1.68406
7.11667	1.4205	1.39355		7.13333	1.75071	1.68375
7.13333	1.4211	1.39402		7.15	1.75094	1.68367
7.15	1.42144	1.39349		7.16667	1.75142	1.68394
7.16667	1.42158	1.39359		7.18333	1.75167	1.68339
7.18333	1.42147	1.3975		7.2	1.75306	1.68341
7.2	1.42179	1.39053		7.21667	1.75366	1.68372
7.21667	1.42189	1.39074		7.23333	1.75408	1.68402
7.23333	1.42183	1.39218		7.25	1.75483	1.68448
7.25	1.42202	1.39395		7.26667	1.75509	1.68436
7.26667	1.42253	1.39457		7.28333	1.75535	1.68454
7.28333	1.42238	1.39465		7.3	1.75569	1.68449
7.3	1.42244	1.39572		7.31667	1.75612	1.68418
7.31667	1.42226	1.39662		7.33333	1.7565	1.68409
7.33333	1.42226	1.39631		7.35	1.75772	1.68413
7.35	1.42262	1.39477		7.36667	1.75782	1.68388
7.36667	1.42312	1.397		7.38333	1.75777	1.68344
7.38333	1.42333	1.39543		7.4	1.75838	1.68343
7.4	1.42278	1.39581		7.41667	1.75819	1.68357
7.41667	1.42297	1.39587		7.43333	1.75909	1.68378
7.43333	1.42305	1.39627		7.45	1.75933	1.68349
7.45	1.42365	1.39686		7.46667	1.76019	1.68406
7.46667	1.42468	1.39704		7.48333	1.7605	1.68411
7.48333	1.42451	1.39524		7.5	1.76091	1.68453
7.5	1.42478	1.39405		7.51667	1.76091	1.68439
7.51667	1.42486	1.3963		7.53333	1.76123	1.68447
7.53333	1.42452	1.39774		7.55	1.76211	1.68429
7.55	1.42453	1.39747		7.56667	1.76248	1.68447
7.56667	1.42574	1.39694		7.58333	1.76289	1.6844
7.58333	1.42534	1.3974		7.6	1.76318	1.6846
7.6	1.42515	1.39745		7.61667	1.76387	1.68468
7.61667	1.4257	1.3977		7.63333	1.76445	1.6849
7.63333	1.4254	1.39795		7.65	1.76491	1.68455
7.65	1.42554	1.39794		7.66667	1.76517	1.68432
7.66667	1.42657	1.39801		7.68333	1.76563	1.68489
7.68333	1.42787	1.39728		7.7	1.76653	1.68494
7.7	1.42628	1.39579		7.71667	1.76754	1.68507
7.71667	1.42583	1.39504		7.73333	1.76722	1.68432
7.73333	1.4271	1.39501		7.75	1.76811	1.6835
7.75	1.42686	1.39482		7.76667	1.7683	1.68385
7.76667	1.42719	1.39515		7.78333	1.76938	1.68483
7.78333	1.42701	1.39701		7.8	1.76998	1.68528
7.8	1.42693	1.39722		7.81667	1.77041	1.6847
7.81667	1.42712	1.39749		7.83333	1.77054	1.685
7.83333	1.42744	1.39782		7.85	1.77158	1.68584
7.85	1.42773	1.39684		7.86667	1.77242	1.68564
7.86667	1.42786	1.39817		7.88333	1.77331	1.68505
7.88333	1.42829	1.39823		7.9	1.7737	1.68587
7.9	1.42886	1.39788		7.91667	1.77489	1.68565
7.91667	1.4299	1.39791		7.93333	1.77623	1.68567
7.93333	1.43373	1.3984		7.95	1.77668	1.68535
7.95	1.43266	1.39775		7.96667	1.77733	1.68571
7.96667	1.42639	1.39804		7.98333	1.77739	1.6862
7.98333	1.42846	1.3992		8	1.77819	1.68646
8	1.42971	1.39654		8.01667	1.77919	1.68677
8.01667	1.43054	1.39478		8.03333	1.77965	1.6871
8.03333	1.43034	1.3962		8.05	1.78088	1.68781
8.05	1.43029	1.39698		8.06667	1.78177	1.68799
8.06667	1.43097	1.39695		8.08333	1.78357	1.68809
8.08333	1.43175	1.39643		8.1	1.78483	1.68838
8.1	1.43178	1.39707		8.11667	1.7847	1.68766
8.11667	1.43224	1.39779		8.13333	1.78607	1.68777
8.13333	1.43289	1.39858		8.15	1.78617	1.68847
8.15	1.43329	1.39867		8.16667	1.78678	1.68803
8.16667	1.43275	1.39842		8.18333	1.78736	1.68832
8.18333	1.43248	1.39795		8.2	1.78784	1.68885
8.2	1.43236	1.39813		8.21667	1.78785	1.68858
8.21667	1.43326	1.39857		8.23333	1.78876	1.68922
8.23333	1.43357	1.39835		8.25	1.789	1.6893
8.25	1.43241	1.39858		8.26667	1.78919	1.68963
8.26667	1.43352	1.39885		8.28333	1.78928	1.69018
8.28333	1.43416	1.39894		8.3	1.78972	1.69002
8.3	1.43386	1.39902		8.31667	1.79016	1.69003
8.31667	1.43296	1.39888		8.33333	1.79038	1.68995
8.33333	1.43272	1.39883		8.35	1.79091	1.68986
8.35	1.43285	1.39877		8.36667	1.79152	1.68958
8.36667	1.43288	1.39932		8.38333	1.79197	1.68979
8.38333	1.43252	1.40018		8.4	1.79328	1.69011
8.4	1.43281	1.40157		8.41667	1.79289	1.69025
8.41667	1.43328	1.40168		8.43333	1.79373	1.69167
8.43333	1.43332	1.40038		8.45	1.79434	1.69616
8.45	1.43252	1.40005		8.46667	1.79463	1.70084
8.46667	1.43285	1.39998		8.48333	1.79575	1.68381
8.48333	1.43313	1.401		8.5	1.79698	1.68763
8.5	1.43461	1.40099		8.51667	1.79775	1.68823
8.51667	1.43425	1.40171		8.53333	1.7984	1.68957
8.53333	1.43397	1.40234		8.55	1.7988	1.69403
8.55	1.43277	1.40223		8.56667	1.79932	1.68498
8.56667	1.43332	1.40226		8.58333	1.79955	1.68257
8.58333	1.43383	1.40252		8.6	1.80056	1.68584
8.6	1.43438	1.40374		8.61667	1.80124	1.68902
8.61667	1.43483	1.40334		8.63333	1.80143	1.68976
8.63333	1.43371	1.40272		8.65	1.80161	1.68944
8.65	1.43379	1.40263		8.66667	1.80181	1.69015
8.66667	1.43397	1.40301		8.68333	1.80287	1.69072
8.68333	1.43487	1.40334		8.7	1.80265	1.6904
8.7	1.43449	1.40314		8.71667	1.80307	1.69025
8.71667	1.4346	1.4034		8.73333	1.80337	1.69152
8.73333	1.43511	1.40295		8.75	1.80387	1.69147
8.75	1.43492	1.40381		8.76667	1.8038	1.69177
8.76667	1.43491	1.40383		8.78333	1.8051	1.69173
8.78333	1.4345	1.40379		8.8	1.80581	1.69207
8.8	1.43462	1.40445		8.81667	1.80646	1.69254
8.81667	1.43493	1.40493		8.83333	1.80688	1.69147
8.83333	1.43541	1.40515		8.85	1.80696	1.69119
8.85	1.43494	1.40504		8.86667	1.80744	1.69068
8.86667	1.43595	1.40491		8.88333	1.80712	1.69094
8.88333	1.43452	1.40543		8.9	1.80804	1.69318
8.9	1.43459	1.40596		8.91667	1.80822	1.69309
8.91667	1.43467	1.40564		8.93333	1.80901	1.69252
8.93333	1.43464	1.40579		8.95	1.80956	1.69181
8.95	1.43442	1.40596		8.96667	1.80995	1.69249
8.96667	1.43512	1.40662		8.98333	1.81049	1.6932
8.98333	1.43489	1.40625		9	1.81132	1.69338
9	1.43433	1.40649		9.01667	1.81142	1.69309
9.01667	1.43364	1.40717		9.03333	1.81195	1.69268
9.03333	1.43386	1.40695		9.05	1.81251	1.69342
9.05	1.43453	1.40704		9.06667	1.81339	1.69387
9.06667	1.43445	1.4073		9.08333	1.81404	1.69374
9.08333	1.43331	1.40736		9.1	1.81459	1.69447
9.1	1.43281	1.40766		9.11667	1.81619	1.69432
9.11667	1.4324	1.40819		9.13333	1.81694	1.69453
9.13333	1.43296	1.40823		9.15	1.81749	1.6939
9.15	1.43312	1.40809		9.16667	1.81833	1.69332
9.16667	1.43331	1.40826		9.18333	1.81847	1.69372
9.18333	1.43238	1.40844		9.2	1.81914	1.69353
9.2	1.43199	1.40938		9.21667	1.81988	1.69319
9.21667	1.43214	1.40788		9.23333	1.82029	1.69369
9.23333	1.43266	1.40699		9.25	1.82135	1.69389
9.25	1.43255	1.4082		9.26667	1.82232	1.69375
9.26667	1.43241	1.40959		9.28333	1.82226	1.69433
9.28333	1.43229	1.41055		9.3	1.82225	1.6949
9.3	1.43334	1.4113		9.31667	1.82354	1.69479
9.31667	1.43251	1.41131		9.33333	1.82424	1.69428
9.33333	1.4325	1.41135		9.35	1.82536	1.69435
9.35	1.43194	1.41183		9.36667	1.82594	1.69435
9.36667	1.43224	1.41252		9.38333	1.82621	1.6938
9.38333	1.43273	1.41265		9.4	1.82702	1.69438
9.4	1.43306	1.41296		9.41667	1.82738	1.69451
9.41667	1.43324	1.41382		9.43333	1.82799	1.69454
9.43333	1.43339	1.41454		9.45	1.82807	1.69488
9.45	1.43447	1.4145		9.46667	1.82738	1.69487
9.46667	1.43391	1.41449		9.48333	1.82635	1.69518
9.48333	1.43419	1.41448		9.5	1.82757	1.69577
9.5	1.43502	1.41423		9.51667	1.8288	1.69601
9.51667	1.43564	1.4141		9.53333	1.82916	1.69574
9.53333	1.43617	1.4144		9.55	1.82954	1.69626
9.55	1.43551	1.41458		9.56667	1.82999	1.69634
9.56667	1.43627	1.4147		9.58333	1.83074	1.69665
9.58333	1.43529	1.41481		9.6	1.83075	1.69653
9.6	1.43559	1.41587		9.61667	1.83177	1.69712
9.61667	1.43663	1.41596		9.63333	1.83242	1.69823
9.63333	1.43624	1.41612		9.65	1.83342	1.69805
9.65	1.43644	1.41599		9.66667	1.83409	1.69852
9.66667	1.43622	1.41623		9.68333	1.83369	1.69909
9.68333	1.4366	1.417		9.7	1.83349	1.69889
9.7	1.43637	1.41716		9.71667	1.83423	1.6983
9.71667	1.43578	1.41727		9.73333	1.83575	1.6984
9.73333	1.43501	1.41711		9.75	1.83731	1.69849
9.75	1.43483	1.41758		9.76667	1.83936	1.6985
9.76667	1.43561	1.41804		9.78333	1.83973	1.6989
9.78333	1.43623	1.41824		9.8	1.84031	1.6993
9.8	1.43611	1.41933		9.81667	1.84066	1.69928
9.81667	1.43635	1.42067		9.83333	1.8408	1.6998
9.83333	1.43553	1.42141		9.85	1.84125	1.69986
9.85	1.43497	1.42165		9.86667	1.84176	1.69954
9.86667	1.43436	1.42187		9.88333	1.84257	1.69914
9.88333	1.43419	1.42161		9.9	1.84241	1.69847
9.9	1.43461	1.42136		9.91667	1.84276	1.69873
9.91667	1.43559	1.42173		9.93333	1.84351	1.69867
9.93333	1.43548	1.42095		9.95	1.84445	1.69838
9.95	1.43574	1.42099		9.96667	1.84552	1.6989
9.96667	1.43613	1.42193		9.98333	1.84601	1.6994
9.98333	1.43645	1.42196		10	1.84669	1.70053
10	1.43615	1.42233		10.0167	1.84684	1.70001
10.0167	1.43638	1.42286		10.0333	1.84734	1.70063
10.0333	1.43642	1.42359		10.05	1.84789	1.70178
10.05	1.43663	1.42378		10.0667	1.84747	1.70197
10.0667	1.43677	1.4238		10.0833	1.84818	1.70174
10.0833	1.4362	1.42453		10.1	1.84884	1.70012
10.1	1.43582	1.42466		10.1167	1.8498	1.69943
10.1167	1.43711	1.42561		10.1333	1.85079	1.69951
10.1333	1.43753	1.42545		10.15	1.85151	1.69917
10.15	1.43736	1.42618		10.1667	1.85196	1.69917
10.1667	1.43767	1.42595		10.1833	1.85289	1.69967
10.1833	1.43757	1.42641		10.2	1.85333	1.70049
10.2	1.43803	1.42675		10.2167	1.85398	1.70058
10.2167	1.43863	1.42681		10.2333	1.85464	1.7007
10.2333	1.43918	1.42769		10.25	1.85556	1.7007
10.25	1.43954	1.42855		10.2667	1.85574	1.70167
10.2667	1.43921	1.42943		10.2833	1.85648	1.70183
10.2833	1.43997	1.42986		10.3	1.85682	1.70198
10.3	1.43896	1.42937		10.3167	1.85678	1.70231
10.3167	1.4393	1.42942		10.3333	1.85787	1.70194
10.3333	1.43881	1.42987		10.35	1.85852	1.70196
10.35	1.43877	1.43062		10.3667	1.85909	1.70183
10.3667	1.43976	1.43012		10.3833	1.85926	1.70201
10.3833	1.44024	1.4305		10.4	1.8596	1.70095
10.4	1.44007	1.4308		10.4167	1.85991	1.70031
10.4167	1.43944	1.43177		10.4333	1.86109	1.70093
10.4333	1.43967	1.43194		10.45	1.86129	1.70072
10.45	1.44047	1.43169		10.4667	1.86211	1.70138
10.4667	1.44079	1.43258		10.4833	1.86247	1.70248
10.4833	1.4401	1.43268		10.5	1.86337	1.70174
10.5	1.43943	1.43314		10.5167	1.86336	1.70161
10.5167	1.43893	1.43316		10.5333	1.86394	1.70214
10.5333	1.43886	1.43413		10.55	1.86437	1.70205
10.55	1.43877	1.43432		10.5667	1.86536	1.70371
10.5667	1.43907	1.43527		10.5833	1.86581	1.70417
10.5833	1.43902	1.43563		10.6	1.86583	1.70452
10.6	1.43917	1.43624		10.6167	1.86644	1.70464
10.6167	1.43976	1.43698		10.6333	1.86673	1.70511
10.6333	1.44041	1.43752		10.65	1.86722	1.70538
10.65	1.44132	1.43759		10.6667	1.86638	1.70624
10.6667	1.4416	1.4378		10.6833	1.86747	1.70633
10.6833	1.44186	1.43894		10.7	1.86846	1.70657
10.7	1.44139	1.44003		10.7167	1.86883	1.70739
10.7167	1.44114	1.43955		10.7333	1.86904	1.70767
10.7333	1.44145	1.43985		10.75	1.86999	1.70751
10.75	1.44132	1.44018		10.7667	1.87069	1.70806
10.7667	1.44221	1.44015		10.7833	1.87166	1.70868
10.7833	1.4425	1.44081		10.8	1.87181	1.70901
10.8	1.44307	1.44153		10.8167	1.87271	1.70931
10.8167	1.44317	1.44152		10.8333	1.87338	1.70995
10.8333	1.44358	1.44165		10.85	1.87426	1.71035
10.85	1.44344	1.4419		10.8667	1.87488	1.71088
10.8667	1.44381	1.44273		10.8833	1.87525	1.71004
10.8833	1.4442	1.44327		10.9	1.87643	1.70943
10.9	1.4443	1.44478		10.9167	1.8771	1.70967
10.9167	1.44376	1.44597		10.9333	1.877	1.71013
10.9333	1.4441	1.44743		10.95	1.87728	1.70904
10.95	1.44473	1.44897		10.9667	1.87748	1.7089
10.9667	1.44447	1.44965		10.9833	1.87801	1.70848
10.9833	1.44417	1.45007		11	1.878	1.70812
11	1.44502	1.45091		11.0167	1.87821	1.70841
11.0167	1.44567	1.45103		11.0333	1.87888	1.70906
11.0333	1.44578	1.45198		11.05	1.87978	1.70945
11.05	1.44611	1.45298		11.0667	1.88034	1.70991
11.0667	1.44551	1.45386		11.0833	1.88145	1.71079
11.0833	1.4456	1.45519		11.1	1.88202	1.71117
11.1	1.44567	1.45566		11.1167	1.88142	1.7102
11.1167	1.44591	1.45556		11.1333	1.88159	1.71117
11.1333	1.44632	1.45554		11.15	1.88248	1.71094
11.15	1.44663	1.45582		11.1667	1.8827	1.71193
11.1667	1.44615	1.45616		11.1833	1.88354	1.7125
11.1833	1.4462	1.45703		11.2	1.88434	1.71283
11.2	1.44626	1.45728		11.2167	1.8848	1.71341
11.2167	1.44626	1.4582		11.2333	1.88605	1.7143
11.2333	1.44568	1.45819		11.25	1.8868	1.71474
11.25	1.44567	1.45879		11.2667	1.88756	1.71416
11.2667	1.44543	1.45781		11.2833	1.88735	1.7138
11.2833	1.44534	1.45849		11.3	1.88719	1.71299
11.3	1.44451	1.45939		11.3167	1.88719	1.71322
11.3167	1.44466	1.46005		11.3333	1.88833	1.71381
11.3333	1.44495	1.46095		11.35	1.8892	1.71369
11.35	1.44477	1.46095		11.3667	1.88984	1.71372
11.3667	1.44475	1.46136		11.3833	1.89062	1.71483
11.3833	1.44433	1.46091		11.4	1.89101	1.71503
11.4	1.44471	1.46206		11.4167	1.89201	1.71475
11.4167	1.44493	1.46285		11.4333	1.89235	1.71578
11.4333	1.44449	1.46322		11.45	1.89346	1.71668
11.45	1.44482	1.46346		11.4667	1.89419	1.71712
11.4667	1.4453	1.46405		11.4833	1.89379	1.71739
11.4833	1.44596	1.46483		11.5	1.89439	1.71752
11.5	1.44722	1.46523		11.5167	1.89407	1.71685
11.5167	1.44767	1.46486		11.5333	1.89449	1.71649
11.5333	1.44756	1.46532		11.55	1.89516	1.71638
11.55	1.4482	1.46498		11.5667	1.89591	1.71678
11.5667	1.44839	1.46499		11.5833	1.89599	1.71643
11.5833	1.44834	1.46427		11.6	1.8967	1.71677
11.6	1.44854	1.46661		11.6167	1.8974	1.7182
11.6167	1.44818	1.46874		11.6333	1.89868	1.71864
11.6333	1.44838	1.46806		11.65	1.89894	1.71858
11.65	1.44923	1.46641		11.6667	1.89969	1.71881
11.6667	1.44975	1.46751		11.6833	1.9003	1.71893
11.6833	1.45008	1.46921		11.7	1.90071	1.71899
11.7	1.45054	1.47027		11.7167	1.90158	1.7191
11.7167	1.45083	1.47148		11.7333	1.90156	1.71898
11.7333	1.45096	1.47342		11.75	1.90163	1.7196
11.75	1.45078	1.47517		11.7667	1.9019	1.72002
11.7667	1.45103	1.4743		11.7833	1.90168	1.72002
11.7833	1.45038	1.47375		11.8	1.90242	1.72028
11.8	1.44971	1.47516		11.8167	1.90343	1.72061
11.8167	1.45059	1.47629		11.8333	1.90423	1.72079
11.8333	1.45131	1.47666		11.85	1.90373	1.72096
11.85	1.45144	1.47719		11.8667	1.90437	1.72116
11.8667	1.45146	1.47693		11.8833	1.90435	1.72132
11.8833	1.45134	1.47728		11.9	1.90404	1.72117
11.9	1.45127	1.47713		11.9167	1.90455	1.72085
11.9167	1.45122	1.47726		11.9333	1.90538	1.72124
11.9333	1.4512	1.47754		11.95	1.90572	1.7219
11.95	1.45086	1.47819		11.9667	1.90629	1.72263
11.9667	1.45066	1.47845		11.9833	1.90715	1.72267
11.9833	1.45001	1.4787		12	1.90737	1.72365
12	1.45066	1.47881		12.0167	1.90795	1.72377
12.0167	1.45059	1.47869		12.0333	1.90832	1.72356
12.0333	1.45116	1.48024		12.05	1.90925	1.72343
12.05	1.4505	1.48056		12.0667	1.90974	1.72434
12.0667	1.45096	1.48084		12.0833	1.91024	1.72483
12.0833	1.45162	1.48162		12.1	1.91078	1.7251
12.1	1.45095	1.4825		12.1167	1.91149	1.726
12.1167	1.45054	1.48337		12.1333	1.91211	1.72762
12.1333	1.45008	1.48365		12.15	1.91234	1.72746
12.15	1.45045	1.48433		12.1667	1.91275	1.72763
12.1667	1.4498	1.48468		12.1833	1.91259	1.72763
12.1833	1.4497	1.48451		12.2	1.91377	1.72796
12.2	1.45005	1.48486		12.2167	1.91427	1.72756
12.2167	1.45035	1.48465		12.2333	1.91522	1.72833
12.2333	1.45006	1.48499		12.25	1.91582	1.72938
12.25	1.45031	1.48548		12.2667	1.91654	1.72978
12.2667	1.45028	1.48583		12.2833	1.91715	1.72993
12.2833	1.44991	1.48577		12.3	1.91746	1.72972
12.3	1.45031	1.48631		12.3167	1.9188	1.73001
12.3167	1.45029	1.48707		12.3333	1.91914	1.73027
12.3333	1.45068	1.48731		12.35	1.91988	1.73076
12.35	1.45079	1.48737		12.3667	1.92122	1.7318
12.3667	1.45026	1.48782		12.3833	1.92091	1.73277
12.3833	1.44981	1.48821		12.4	1.92108	1.73303
12.4	1.45041	1.48952		12.4167	1.92162	1.73304
12.4167	1.45031	1.49047		12.4333	1.9221	1.73434
12.4333	1.45027	1.49039		12.45	1.92247	1.73526
12.45	1.44999	1.49093		12.4667	1.92327	1.73502
12.4667	1.44965	1.49145		12.4833	1.92342	1.73558
12.4833	1.44997	1.49263		12.5	1.92393	1.7353
12.5	1.45024	1.49263		12.5167	1.92426	1.73491
12.5167	1.44998	1.49303		12.5333	1.92525	1.73514
12.5333	1.45023	1.49388		12.55	1.92556	1.73475
12.55	1.45098	1.49468		12.5667	1.92535	1.73493
12.5667	1.45078	1.49414		12.5833	1.92631	1.73588
12.5833	1.45028	1.49528		12.6	1.92585	1.73631
12.6	1.45017	1.49576		12.6167	1.92581	1.73648
12.6167	1.45063	1.49726		12.6333	1.92571	1.73599
12.6333	1.45027	1.4973		12.65	1.92538	1.73616
12.65	1.44956	1.4985		12.6667	1.92599	1.73652
12.6667	1.45051	1.49891		12.6833	1.92591	1.73669
12.6833	1.45078	1.49834		12.7	1.92586	1.73763
12.7	1.4507	1.49895		12.7167	1.9262	1.73697
12.7167	1.45155	1.4991		12.7333	1.92654	1.73591
12.7333	1.45168	1.49912		12.75	1.92676	1.7368
12.75	1.45189	1.49964		12.7667	1.92712	1.73702
12.7667	1.45181	1.50012		12.7833	1.92599	1.73757
12.7833	1.45192	1.50038		12.8	1.92631	1.73719
12.8	1.45196	1.50055		12.8167	1.92692	1.73772
12.8167	1.45205	1.50147		12.8333	1.92769	1.73868
12.8333	1.45164	1.50223		12.85	1.92959	1.73883
12.85	1.4518	1.50265		12.8667	1.9298	1.73868
12.8667	1.45182	1.50367		12.8833	1.93056	1.73901
12.8833	1.45159	1.50494		12.9	1.93089	1.73868
12.9	1.45123	1.50561		12.9167	1.93087	1.73909
12.9167	1.45202	1.50637		12.9333	1.93104	1.74023
12.9333	1.45219	1.5074		12.95	1.93208	1.74104
12.95	1.45194	1.50784		12.9667	1.93263	1.74227
12.9667	1.45241	1.50805		12.9833	1.93321	1.74301
12.9833	1.45329	1.50809		13	1.93373	1.74364
13	1.45303	1.50959		13.0167	1.93454	1.7435
13.0167	1.45342	1.5099		13.0333	1.93464	1.74329
13.0333	1.45344	1.5106		13.05	1.93486	1.74279
13.05	1.45334	1.51082		13.0667	1.93553	1.74369
13.0667	1.4529	1.51112		13.0833	1.93654	1.74394
13.0833	1.45304	1.51158		13.1	1.93681	1.74358
13.1	1.45331	1.51165		13.1167	1.93772	1.74371
13.1167	1.45422	1.51239		13.1333	1.93813	1.74434
13.1333	1.4544	1.51308		13.15	1.93869	1.74466
13.15	1.45474	1.5131		13.1667	1.93914	1.74498
13.1667	1.45432	1.51364		13.1833	1.94041	1.74512
13.1833	1.45388	1.51414		13.2	1.9408	1.74547
13.2	1.45412	1.5153		13.2167	1.9411	1.74592
13.2167	1.45449	1.51688		13.2333	1.93904	1.74631
13.2333	1.45398	1.51724		13.25	1.93951	1.7467
13.25	1.45389	1.51866		13.2667	1.93936	1.7473
13.2667	1.45428	1.51966		13.2833	1.94074	1.74775
13.2833	1.45379	1.51969		13.3	1.94104	1.74774
13.3	1.45398	1.52035		13.3167	1.94095	1.74791
13.3167	1.45387	1.5201		13.3333	1.94112	1.74749
13.3333	1.45506	1.52086		13.35	1.94238	1.74794
13.35	1.45532	1.52076		13.3667	1.94298	1.74819
13.3667	1.45561	1.52142		13.3833	1.94359	1.74847
13.3833	1.45519	1.52237		13.4	1.94696	1.74886
13.4	1.45483	1.52359		13.4167	1.94373	1.74919
13.4167	1.45446	1.52467		13.4333	1.94436	1.74987
13.4333	1.45466	1.5259		13.45	1.94594	1.74973
13.45	1.45422	1.52588		13.4667	1.94599	1.74925
13.4667	1.45457	1.52633		13.4833	1.94596	1.74991
13.4833	1.45565	1.52744		13.5	1.9466	1.75059
13.5	1.45541	1.52794		13.5167	1.94702	1.7509
13.5167	1.45597	1.52856		13.5333	1.94781	1.7509
13.5333	1.45588	1.52986		13.55	1.94833	1.75115
13.55	1.45573	1.53061		13.5667	1.9491	1.75253
13.5667	1.45589	1.53162		13.5833	1.94996	1.75342
13.5833	1.45619	1.5319		13.6	1.95058	1.75398
13.6	1.45679	1.53212		13.6167	1.95064	1.7551
13.6167	1.45641	1.53276		13.6333	1.9513	1.75482
13.6333	1.45709	1.53347		13.65	1.95138	1.75558
13.65	1.45652	1.53365		13.6667	1.95144	1.7563
13.6667	1.45685	1.53386		13.6833	1.95194	1.75643
13.6833	1.45619	1.53292		13.7	1.95117	1.75662
13.7	1.45577	1.53316		13.7167	1.95106	1.75672
13.7167	1.45564	1.53325		13.7333	1.95109	1.75758
13.7333	1.45489	1.53341		13.75	1.95074	1.75787
13.75	1.45502	1.53381		13.7667	1.95181	1.75768
13.7667	1.45492	1.53488		13.7833	1.95224	1.75727
13.7833	1.45519	1.53515		13.8	1.95249	1.757
13.8	1.45556	1.536		13.8167	1.95304	1.75738
13.8167	1.45519	1.53635		13.8333	1.95363	1.75782
13.8333	1.45495	1.53628		13.85	1.9542	1.75799
13.85	1.45419	1.53729		13.8667	1.95428	1.75831
13.8667	1.45302	1.53798		13.8833	1.95509	1.7585
13.8833	1.45416	1.53789		13.9	1.95574	1.75907
13.9	1.45409	1.53857		13.9167	1.95613	1.75961
13.9167	1.45373	1.53928		13.9333	1.95629	1.76003
13.9333	1.45382	1.5391		13.95	1.95613	1.76062
13.95	1.45439	1.53982		13.9667	1.95608	1.76046
13.9667	1.45401	1.5407		13.9833	1.95626	1.76124
13.9833	1.45364	1.54067		14	1.95662	1.7615
14	1.45373	1.54103		14.0167	1.95696	1.76226
14.0167	1.45303	1.54162		14.0333	1.95725	1.76309
14.0333	1.45305	1.54242		14.05	1.9577	1.76367
14.05	1.45344	1.54342		14.0667	1.95814	1.76414
14.0667	1.45355	1.54421		14.0833	1.95871	1.76443
14.0833	1.45326	1.54423		14.1	1.95911	1.76504
14.1	1.45319	1.5442		14.1167	1.96017	1.76574
14.1167	1.45323	1.54498		14.1333	1.96109	1.76617
14.1333	1.45377	1.54542		14.15	1.961	1.7662
14.15	1.45409	1.54474		14.1667	1.96174	1.76636
14.1667	1.45377	1.54493		14.1833	1.96158	1.76676
14.1833	1.45352	1.54504		14.2	1.9618	1.76794
14.2	1.45387	1.54579		14.2167	1.96229	1.76904
14.2167	1.45429	1.54573		14.2333	1.96197	1.76925
14.2333	1.45425	1.54575		14.25	1.96256	1.76984
14.25	1.45368	1.54606		14.2667	1.96251	1.76986
14.2667	1.45375	1.5469		14.2833	1.96318	1.7703
14.2833	1.45317	1.54687		14.3	1.96259	1.77002
14.3	1.45243	1.54721		14.3167	1.96265	1.77029
14.3167	1.45165	1.54813		14.3333	1.96404	1.77135
14.3333	1.45156	1.54866		14.35	1.96527	1.77214
14.35	1.45185	1.54816		14.3667	1.96548	1.77277
14.3667	1.45136	1.54873		14.3833	1.96537	1.77308
14.3833	1.4519	1.54951		14.4	1.96613	1.77309
14.4	1.45162	1.5506		14.4167	1.96615	1.77386
14.4167	1.45167	1.55134		14.4333	1.96697	1.77483
14.4333	1.45194	1.55179		14.45	1.96722	1.77469
14.45	1.45286	1.55214		14.4667	1.96639	1.77468
14.4667	1.45249	1.55222		14.4833	1.96645	1.77508
14.4833	1.45227	1.55284		14.5	1.96699	1.77489
14.5	1.45193	1.5536		14.5167	1.96737	1.77479
14.5167	1.4528	1.55422		14.5333	1.96873	1.77553
14.5333	1.45395	1.55433		14.55	1.96956	1.77631
14.55	1.45399	1.55438		14.5667	1.9708	1.7763
14.5667	1.4542	1.55485		14.5833	1.97072	1.77673
14.5833	1.45514	1.55519		14.6	1.97158	1.77668
14.6	1.45507	1.55568		14.6167	1.9716	1.77696
14.6167	1.45566	1.55602		14.6333	1.97275	1.77688
14.6333	1.45612	1.55666		14.65	1.97224	1.77705
14.65	1.45567	1.55785		14.6667	1.97264	1.77687
14.6667	1.45622	1.55945		14.6833	1.9733	1.77699
14.6833	1.45656	1.55869		14.7	1.97403	1.77733
14.7	1.45705	1.55611		14.7167	1.97452	1.7783
14.7167	1.45708	1.55519		14.7333	1.97522	1.77858
14.7333	1.45686	1.55669		14.75	1.97515	1.77841
14.75	1.45638	1.55751		14.7667	1.97488	1.77898
14.7667	1.45689	1.55822		14.7833	1.97504	1.77875
14.7833	1.45695	1.55942		14.8	1.97527	1.77883
14.8	1.45623	1.56049		14.8167	1.97473	1.77943
14.8167	1.45657	1.561		14.8333	1.97526	1.78014
14.8333	1.45701	1.56114		14.85	1.97532	1.77997
14.85	1.45642	1.56245		14.8667	1.97534	1.78034
14.8667	1.45654	1.56326		14.8833	1.97507	1.78092
14.8833	1.45685	1.56401		14.9	1.97488	1.78127
14.9	1.45687	1.56443		14.9167	1.97595	1.78129
14.9167	1.4568	1.5644		14.9333	1.97665	1.78138
14.9333	1.45643	1.56511		14.95	1.97736	1.78182
14.95	1.45781	1.5661		14.9667	1.97806	1.78203
14.9667	1.4581	1.56649		14.9833	1.97834	1.78125
14.9833	1.45782	1.56689		15	1.9788	1.7815
15	1.45717	1.56678		15.0167	1.97957	1.78165
15.0167	1.45694	1.56587		15.0333	1.97975	1.7822
15.0333	1.45758	1.56599		15.05	1.9801	1.78349
15.05	1.45747	1.56782		15.0667	1.9802	1.78331
15.0667	1.45727	1.56755		15.0833	1.98054	1.78306
15.0833	1.45766	1.56855		15.1	1.98095	1.78412
15.1	1.45804	1.56759		15.1167	1.98066	1.78469
15.1167	1.45816	1.56911		15.1333	1.98069	1.78389
15.1333	1.45886	1.57043		15.15	1.98076	1.78436
15.15	1.45919	1.57115		15.1667	1.98072	1.7843
15.1667	1.45915	1.57313		15.1833	1.98157	1.78367
15.1833	1.45868	1.57336		15.2	1.98114	1.78377
15.2	1.45922	1.57289		15.2167	1.98164	1.78421
15.2167	1.46023	1.57344		15.2333	1.9815	1.78437
15.2333	1.46073	1.57404		15.25	1.9815	1.78446
15.25	1.46087	1.57438		15.2667	1.98188	1.78535
15.2667	1.46022	1.57566		15.2833	1.98248	1.78657
15.2833	1.46062	1.57536		15.3	1.98274	1.78707
15.3	1.46073	1.57531		15.3167	1.98318	1.78789
15.3167	1.46023	1.57472		15.3333	1.98055	1.78815
15.3333	1.46081	1.57436		15.35	1.98093	1.78837
15.35	1.46073	1.57472		15.3667	1.98262	1.78827
15.3667	1.46047	1.57519		15.3833	1.98444	1.78815
15.3833	1.46014	1.57542		15.4	1.98568	1.78832
15.4	1.45992	1.57634		15.4167	1.98559	1.78896
15.4167	1.45834	1.57737		15.4333	1.98603	1.78918
15.4333	1.45775	1.57897		15.45	1.98638	1.78956
15.45	1.45793	1.57976		15.4667	1.98607	1.79055
15.4667	1.4574	1.58024		15.4833	1.98679	1.79056
15.4833	1.4582	1.58084		15.5	1.98835	1.79096
15.5	1.45819	1.58134		15.5167	1.98868	1.79058
15.5167	1.45834	1.58176		15.5333	1.98936	1.79085
15.5333	1.45811	1.58207		15.55	1.99018	1.79147
15.55	1.45824	1.58222		15.5667	1.99042	1.79247
15.5667	1.45746	1.58302		15.5833	1.99087	1.79278
15.5833	1.45893	1.5834		15.6	1.99135	1.79273
15.6	1.45824	1.58307		15.6167	1.99198	1.79252
15.6167	1.45797	1.58148		15.6333	1.9928	1.7935
15.6333	1.45884	1.58311		15.65	1.99372	1.79431
15.65	1.45802	1.58148		15.6667	1.99359	1.79513
15.6667	1.45835	1.58319		15.6833	1.99343	1.79532
15.6833	1.45846	1.57925		15.7	1.99495	1.79597
15.7	1.458	1.58013		15.7167	1.99664	1.79659
15.7167	1.45798	1.58212		15.7333	1.99369	1.79675
15.7333	1.45804	1.58512		15.75	1.99415	1.79761
15.75	1.45799	1.58758		15.7667	1.99479	1.79889
15.7667	1.45831	1.588		15.7833	1.99586	1.79803
15.7833	1.45797	1.58973		15.8	1.99613	1.79752
15.8	1.45766	1.59066		15.8167	1.99694	1.79811
15.8167	1.45719	1.59136		15.8333	1.99702	1.79829
15.8333	1.45825	1.59064		15.85	1.99747	1.79869
15.85	1.45939	1.58997		15.8667	1.99739	1.79807
15.8667	1.45908	1.59172		15.8833	1.99777	1.79867
15.8833	1.45952	1.59233		15.9	1.99812	1.79961
15.9	1.45922	1.59315		15.9167	1.9993	1.79957
15.9167	1.45916	1.59352		15.9333	2.00005	1.80025
15.9333	1.45878	1.59376		15.95	2.00029	1.80034
15.95	1.45835	1.59488		15.9667	2.00115	1.80058
15.9667	1.45764	1.59615		15.9833	2.0013	1.80064
15.9833	1.4579	1.59662		16	2.00158	1.80286
16	1.45772	1.59742		16.0167	2.00229	1.80327
16.0167	1.45824	1.59715		16.0333	2.00224	1.80256
16.0333	1.45702	1.59739		16.05	2.00219	1.80193
16.05	1.45685	1.59734		16.0667	2.00302	1.80161
16.0667	1.4579	1.59701		16.0833	2.00331	1.80216
16.0833	1.45908	1.5972		16.1	2.00365	1.80269
16.1	1.45998	1.59879		16.1167	2.00364	1.80299
16.1167	1.45872	1.59923		16.1333	2.00417	1.80363
16.1333	1.45915	1.59965		16.15	2.00475	1.80376
16.15	1.45916	1.60011		16.1667	2.00466	1.8042
16.1667	1.45942	1.60016		16.1833	2.00471	1.80453
16.1833	1.45937	1.60098		16.2	2.00495	1.80493
16.2	1.45943	1.6012		16.2167	2.00458	1.80498
16.2167	1.45942	1.60097		16.2333	2.00474	1.805
16.2333	1.45976	1.60171		16.25	2.00481	1.80536
16.25	1.45987	1.60148		16.2667	2.00499	1.806
16.2667	1.4604	1.60156		16.2833	2.0054	1.80654
16.2833	1.46073	1.6014		16.3	2.00636	1.80652
16.3	1.46113	1.60198		16.3167	2.00652	1.80683
16.3167	1.46154	1.6021		16.3333	2.00711	1.80773
16.3333	1.46181	1.60281		16.35	2.0072	1.80756
16.35	1.46215	1.60293		16.3667	2.00735	1.80754
16.3667	1.46216	1.60306		16.3833	2.00678	1.8075
16.3833	1.4628	1.60403		16.4	2.00691	1.80878
16.4	1.4643	1.6047		16.4167	2.00793	1.80928
16.4167	1.46431	1.6058		16.4333	2.00832	1.80821
16.4333	1.46388	1.60687		16.45	2.0085	1.80865
16.45	1.46466	1.60735		16.4667	2.00878	1.80919
16.4667	1.46537	1.60736		16.4833	2.00879	1.80998
16.4833	1.46583	1.60863		16.5	2.00874	1.81053
16.5	1.46604	1.6097		16.5167	2.00906	1.81054
16.5167	1.46603	1.61029		16.5333	2.01005	1.81101
16.5333	1.46607	1.61079		16.55	2.01083	1.81133
16.55	1.46715	1.61019		16.5667	2.01158	1.81149
16.5667	1.46725	1.61114		16.5833	2.01207	1.81114
16.5833	1.4677	1.61141		16.6	2.01239	1.81161
16.6	1.46747	1.61208		16.6167	2.01248	1.81219
16.6167	1.46787	1.61261		16.6333	2.01317	1.81366
16.6333	1.46842	1.61311		16.65	2.01339	1.81488
16.65	1.46904	1.61351		16.6667	2.01342	1.8141
16.6667	1.4687	1.61453		16.6833	2.01304	1.81446
16.6833	1.46869	1.61582		16.7	2.0131	1.81412
16.7	1.46891	1.61357		16.7167	2.01358	1.81474
16.7167	1.46891	1.61359		16.7333	2.01394	1.81522
16.7333	1.46946	1.61533		16.75	2.01472	1.81509
16.75	1.46972	1.61567		16.7667	2.01425	1.8147
16.7667	1.47006	1.61716		16.7833	2.01427	1.81475
16.7833	1.47038	1.61696		16.8	2.0151	1.81555
16.8	1.47033	1.61497		16.8167	2.01522	1.81545
16.8167	1.46989	1.61807		16.8333	2.01491	1.81506
16.8333	1.46997	1.61803		16.85	2.01474	1.81473
16.85	1.46987	1.61986		16.8667	2.01507	1.81547
16.8667	1.46974	1.62234		16.8833	2.01447	1.81531
16.8833	1.46996	1.62434		16.9	2.01453	1.81549
16.9	1.46914	1.62539		16.9167	2.01503	1.81577
16.9167	1.46937	1.62643		16.9333	2.01465	1.81616
16.9333	1.46921	1.62644		16.95	2.0146	1.81637
16.95	1.46981	1.62658		16.9667	2.0147	1.81597
16.9667	1.47017	1.62731		16.9833	2.01511	1.81602
16.9833	1.46915	1.62746		17	2.01615	1.81616
17	1.46929	1.62728		17.0167	2.01553	1.81645
17.0167	1.46891	1.62787		17.0333	2.01577	1.81653
17.0333	1.46906	1.62791		17.05	2.01653	1.81698
17.05	1.4694	1.62835		17.0667	2.01751	1.81704
17.0667	1.46932	1.62926		17.0833	2.01883	1.8173
17.0833	1.46843	1.63034		17.1	2.01929	1.81837
17.1	1.46847	1.63037		17.1167	2.01915	1.81858
17.1167	1.46845	1.63024		17.1333	2.01943	1.81795
17.1333	1.46927	1.6306		17.15	2.01933	1.81855
17.15	1.46922	1.63138		17.1667	2.01953	1.81927
17.1667	1.46859	1.63163		17.1833	2.01998	1.8194
17.1833	1.4691	1.63207		17.2	2.02023	1.81986
17.2	1.46784	1.63253		17.2167	2.02059	1.82033
17.2167	1.46759	1.63214		17.2333	2.02083	1.82069
17.2333	1.46715	1.63194		17.25	2.02104	1.82122
17.25	1.46693	1.6323		17.2667	2.02204	1.82251
17.2667	1.46735	1.63279		17.2833	2.02254	1.82349
17.2833	1.46819	1.63293		17.3	2.02275	1.82366
17.3	1.4694	1.63377		17.3167	2.02222	1.82389
17.3167	1.46854	1.63439		17.3333	2.02263	1.82359
17.3333	1.46836	1.6347		17.35	2.02281	1.82345
17.35	1.47192	1.63512		17.3667	2.0227	1.8236
17.3667	1.46696	1.63556		17.3833	2.02348	1.82426
17.3833	1.46912	1.63668		17.4	2.0234	1.82507
17.4	1.46897	1.63655		17.4167	2.02345	1.82535
17.4167	1.47023	1.63626		17.4333	2.02414	1.82614
17.4333	1.47074	1.63722		17.45	2.02397	1.82646
17.45	1.47039	1.6373		17.4667	2.02442	1.82654
17.4667	1.46951	1.6375		17.4833	2.0254	1.82747
17.4833	1.47075	1.63742		17.5	2.02594	1.82832
17.5	1.47018	1.63773		17.5167	2.02608	1.82833
17.5167	1.46995	1.63885		17.5333	2.02539	1.82727
17.5333	1.46996	1.63768		17.55	2.02653	1.82732
17.55	1.46921	1.63813		17.5667	2.02691	1.82726
17.5667	1.46953	1.63838		17.5833	2.02708	1.82771
17.5833	1.46969	1.63898		17.6	2.02722	1.82852
17.6	1.46989	1.63921		17.6167	2.02763	1.82861
17.6167	1.46985	1.63886		17.6333	2.02812	1.82886
17.6333	1.47032	1.63885		17.65	2.02899	1.82913
17.65	1.47054	1.63969		17.6667	2.02991	1.82974
17.6667	1.47025	1.64071		17.6833	2.03064	1.83045
17.6833	1.4705	1.63959		17.7	2.02992	1.83113
17.7	1.47133	1.64053		17.7167	2.02939	1.83165
17.7167	1.47096	1.64162		17.7333	2.03009	1.83226
17.7333	1.47099	1.64099		17.75	2.03041	1.83282
17.75	1.47154	1.64175		17.7667	2.02993	1.83224
17.7667	1.47164	1.64594		17.7833	2.03037	1.83241
17.7833	1.47238	1.6472		17.8	2.03051	1.83229
17.8	1.47292	1.64655		17.8167	2.03117	1.83221
17.8167	1.47256	1.64696		17.8333	2.03207	1.83298
17.8333	1.4718	1.64854		17.85	2.03201	1.83335
17.85	1.47236	1.64924		17.8667	2.0319	1.83383
17.8667	1.47344	1.65076		17.8833	2.03236	1.83442
17.8833	1.47408	1.65131		17.9	2.03264	1.83519
17.9	1.47705	1.6522		17.9167	2.03304	1.83642
17.9167	1.47432	1.65217		17.9333	2.03372	1.83727
17.9333	1.47167	1.65195		17.95	2.03345	1.83787
17.95	1.47307	1.6527		17.9667	2.03349	1.83835
17.9667	1.47309	1.6528		17.9833	2.03411	1.83891
17.9833	1.47345	1.65153		18	2.03395	1.83932
18	1.47385	1.65179		18.0167	2.03431	1.83913
18.0167	1.47373	1.65338		18.0333	2.0343	1.83953
18.0333	1.47407	1.65484		18.05	2.03479	1.83943
18.05	1.47412	1.65574		18.0667	2.03493	1.83992
18.0667	1.47472	1.6556		18.0833	2.03523	1.8401
18.0833	1.4747	1.65546		18.1	2.03589	1.84053
18.1	1.47519	1.6568		18.1167	2.03605	1.8407
18.1167	1.47552	1.65682		18.1333	2.03631	1.84172
18.1333	1.47569	1.65673		18.15	2.03702	1.84203
18.15	1.47581	1.6569		18.1667	2.0371	1.8426
18.1667	1.47661	1.6574		18.1833	2.03743	1.8429
18.1833	1.47746	1.65852		18.2	2.03795	1.84365
18.2	1.47832	1.6592		18.2167	2.03839	1.84392
18.2167	1.47841	1.65938		18.2333	2.03853	1.8436
18.2333	1.4785	1.65929		18.25	2.03844	1.84334
18.25	1.47771	1.6603		18.2667	2.03894	1.84416
18.2667	1.47847	1.66014		18.2833	2.03932	1.84467
18.2833	1.47811	1.65986		18.3	2.03947	1.84484
18.3	1.47822	1.6595		18.3167	2.03985	1.84432
18.3167	1.47845	1.66063		18.3333	2.0403	1.84439
18.3333	1.4788	1.6604		18.35	2.04055	1.84469
18.35	1.47902	1.66028		18.3667	2.04084	1.84455
18.3667	1.47947	1.66095		18.3833	2.04141	1.84469
18.3833	1.47896	1.6616		18.4	2.04192	1.84572
18.4	1.47887	1.66201		18.4167	2.04302	1.84566
18.4167	1.47911	1.66236		18.4333	2.04315	1.84635
18.4333	1.47979	1.66355		18.45	2.04342	1.84714
18.45	1.48118	1.66465		18.4667	2.04381	1.84754
18.4667	1.48179	1.66489		18.4833	2.04378	1.84741
18.4833	1.48165	1.66534		18.5	2.04412	1.84713
18.5	1.48278	1.66576		18.5167	2.04372	1.84793
18.5167	1.48233	1.66591		18.5333	2.04383	1.84785
18.5333	1.48273	1.66547		18.55	2.04423	1.84765
18.55	1.48112	1.66608		18.5667	2.04484	1.84691
18.5667	1.4808	1.66655		18.5833	2.04482	1.84797
18.5833	1.48212	1.66688		18.6	2.04494	1.84894
18.6	1.48331	1.66736		18.6167	2.04403	1.84949
18.6167	1.4821	1.66768		18.6333	2.0435	1.84936
18.6333	1.48478	1.66824		18.65	2.04297	1.84916
18.65	1.48511	1.66904		18.6667	2.04317	1.84932
18.6667	1.48403	1.66947		18.6833	2.04249	1.85001
18.6833	1.48415	1.66946		18.7	2.04312	1.85014
18.7	1.48422	1.66976		18.7167	2.04352	1.85044
18.7167	1.48454	1.67028		18.7333	2.0446	1.85126
18.7333	1.48478	1.67051		18.75	2.04548	1.85174
18.75	1.4848	1.67086		18.7667	2.04653	1.85215
18.7667	1.48581	1.67083		18.7833	2.0473	1.85197
18.7833	1.48584	1.67111		18.8	2.04754	1.85186
18.8	1.48577	1.67175		18.8167	2.04783	1.85238
18.8167	1.48549	1.6723		18.8333	2.04819	1.85213
18.8333	1.48531	1.67264		18.85	2.04852	1.85191
18.85	1.48534	1.67249		18.8667	2.04908	1.85269
18.8667	1.48543	1.67355		18.8833	2.04961	1.8531
18.8833	1.48633	1.67409		18.9	2.04998	1.85238
18.9	1.48658	1.67456		18.9167	2.05006	1.85256
18.9167	1.48714	1.6758		18.9333	2.0509	1.85332
18.9333	1.48743	1.6773		18.95	2.0512	1.85378
18.95	1.48709	1.67738		18.9667	2.05119	1.85368
18.9667	1.48689	1.67808		18.9833	2.05134	1.85273
18.9833	1.48642	1.67868		19	2.05114	1.85287
19	1.48664	1.67894		19.0167	2.05228	1.85449
19.0167	1.48684	1.67836		19.0333	2.05299	1.85444
19.0333	1.4869	1.67916		19.05	2.05321	1.85406
19.05	1.48703	1.67934		19.0667	2.05378	1.85352
19.0667	1.48825	1.68022		19.0833	2.05429	1.85438
19.0833	1.4886	1.68003		19.1	2.05454	1.85472
19.1	1.48885	1.68002		19.1167	2.05385	1.85472
19.1167	1.48874	1.68028		19.1333	2.05378	1.85495
19.1333	1.48884	1.68093		19.15	2.05351	1.85531
19.15	1.48798	1.68196		19.1667	2.05336	1.85518
19.1667	1.48846	1.68274		19.1833	2.054	1.85608
19.1833	1.48849	1.68328		19.2	2.05457	1.85554
19.2	1.48849	1.68343		19.2167	2.05485	1.85584
19.2167	1.48946	1.68376		19.2333	2.05501	1.85648
19.2333	1.48958	1.68448		19.25	2.05546	1.85694
19.25	1.48985	1.68491		19.2667	2.05539	1.85655
19.2667	1.48883	1.68495		19.2833	2.05618	1.85651
19.2833	1.49118	1.6858		19.3	2.05593	1.85678
19.3	1.49291	1.68578		19.3167	2.05649	1.85724
19.3167	1.49065	1.68545		19.3333	2.05601	1.85768
19.3333	1.49107	1.68613		19.35	2.05593	1.85721
19.35	1.49123	1.68616		19.3667	2.05629	1.85728
19.3667	1.49133	1.68602		19.3833	2.05612	1.85796
19.3833	1.49056	1.686		19.4	2.05716	1.85874
19.4	1.4905	1.68623		19.4167	2.05776	1.85962
19.4167	1.49096	1.68752		19.4333	2.05804	1.85974
19.4333	1.49167	1.68827		19.45	2.05793	1.85995
19.45	1.49084	1.68801		19.4667	2.05772	1.85999
19.4667	1.49009	1.6874		19.4833	2.05706	1.86045
19.4833	1.49058	1.68866		19.5	2.05599	1.86067
19.5	1.49163	1.68879		19.5167	2.05621	1.86006
19.5167	1.49115	1.68972		19.5333	2.05606	1.85962
19.5333	1.49055	1.68963		19.55	2.05702	1.85929
19.55	1.49056	1.68956		19.5667	2.05798	1.85963
19.5667	1.49009	1.68989		19.5833	2.05788	1.86032
19.5833	1.49055	1.68995		19.6	2.05803	1.8607
19.6	1.49138	1.68921		19.6167	2.05812	1.86129
19.6167	1.49161	1.69045		19.6333	2.0582	1.86109
19.6333	1.49188	1.69096		19.65	2.0583	1.86116
19.65	1.49247	1.69174		19.6667	2.05823	1.86185
19.6667	1.49251	1.69139		19.6833	2.0584	1.86218
19.6833	1.49214	1.69195		19.7	2.05798	1.86248
19.7	1.49289	1.69254		19.7167	2.05875	1.86195
19.7167	1.49377	1.69349		19.7333	2.05922	1.863
19.7333	1.49388	1.69448		19.75	2.05996	1.86369
19.75	1.49348	1.69568		19.7667	2.06101	1.86352
19.7667	1.49331	1.69603		19.7833	2.06076	1.86387
19.7833	1.49336	1.69634		19.8	2.06067	1.86455
19.8	1.49451	1.69734		19.8167	2.06073	1.86402
19.8167	1.49484	1.69792		19.8333	2.06164	1.8645
19.8333	1.4942	1.69845		19.85	2.06227	1.86506
19.85	1.49352	1.69804		19.8667	2.06192	1.86496
19.8667	1.49351	1.6999		19.8833	2.06295	1.86489
19.8833	1.49301	1.70067		19.9	2.06316	1.86532
19.9	1.49333	1.7007		19.9167	2.06366	1.86581
19.9167	1.49334	1.70127		19.9333	2.06356	1.86659
19.9333	1.49414	1.70208		19.95	2.0641	1.86734
19.95	1.49444	1.70222		19.9667	2.06475	1.86795
19.9667	1.49456	1.70222		19.9833	2.06561	1.86736
19.9833	1.49431	1.70171		20	2.06594	1.867
20	1.49427	1.70171		20.0167	2.06606	1.86688
20.0167	1.49469	1.70276		20.0333	2.06669	1.86785
20.0333	1.49571	1.70247		20.05	2.06642	1.86857
20.05	1.49651	1.70273		20.0667	2.06638	1.86902
20.0667	1.49708	1.70291		20.0833	2.06689	1.87017
20.0833	1.49698	1.70355		20.1	2.06709	1.87066
20.1	1.4973	1.70364		20.1167	2.0675	1.8704
20.1167	1.49714	1.70383		20.1333	2.06718	1.87027
20.1333	1.497	1.70384		20.15	2.06709	1.87023
20.15	1.49626	1.70415		20.1667	2.06704	1.87124
20.1667	1.4975	1.70358		20.1833	2.06737	1.87123
20.1833	1.49754	1.70381		20.2	2.06824	1.87127
20.2	1.49756	1.70385		20.2167	2.06892	1.87132
20.2167	1.49808	1.70424		20.2333	2.06927	1.87108
20.2333	1.49837	1.70391		20.25	2.0698	1.87079
20.25	1.49991	1.70394		20.2667	2.07022	1.87162
20.2667	1.5011	1.70402		20.2833	2.06972	1.87153
20.2833	1.5014	1.70546		20.3	2.07029	1.87197
20.3	1.5016	1.70652		20.3167	2.07045	1.87234
20.3167	1.50202	1.70633		20.3333	2.06983	1.87275
20.3333	1.50241	1.70697		20.35	2.07074	1.87296
20.35	1.50295	1.70657		20.3667	2.0709	1.87318
20.3667	1.50308	1.70626		20.3833	2.07147	1.87301
20.3833	1.50263	1.70867		20.4	2.07165	1.87329
20.4	1.50322	1.70962		20.4167	2.0719	1.87348
20.4167	1.50356	1.70986		20.4333	2.0707	1.87423
20.4333	1.50345	1.70939		20.45	2.07085	1.87428
20.45	1.50336	1.70868		20.4667	2.0709	1.87432
20.4667	1.50418	1.70918		20.4833	2.07093	1.87469
20.4833	1.50459	1.70866		20.5	2.07188	1.87561
20.5	1.50404	1.70853		20.5167	2.07189	1.87632
20.5167	1.50344	1.70828		20.5333	2.0727	1.87668
20.5333	1.50373	1.70942		20.55	2.07286	1.87647
20.55	1.50372	1.70982		20.5667	2.07334	1.87625
20.5667	1.50374	1.7103		20.5833	2.07363	1.87639
20.5833	1.50387	1.71141		20.6	2.07393	1.8767
20.6	1.50442	1.71181		20.6167	2.07402	1.8771
20.6167	1.50453	1.71343		20.6333	2.07476	1.87706
20.6333	1.50541	1.71382		20.65	2.07482	1.87635
20.65	1.50658	1.71339		20.6667	2.07543	1.8772
20.6667	1.5067	1.71463		20.6833	2.07598	1.87775
20.6833	1.50666	1.71419		20.7	2.07609	1.87771
20.7	1.50587	1.7124		20.7167	2.07643	1.87778
20.7167	1.50485	1.71312		20.7333	2.07642	1.87791
20.7333	1.50532	1.71414		20.75	2.07698	1.87781
20.75	1.50697	1.71626		20.7667	2.07697	1.87783
20.7667	1.50701	1.71628		20.7833	2.07695	1.87825
20.7833	1.50423	1.71546		20.8	2.0766	1.87832
20.8	1.50752	1.71532		20.8167	2.07624	1.87791
20.8167	1.50769	1.71685		20.8333	2.07615	1.87753
20.8333	1.5084	1.71705		20.85	2.07575	1.87708
20.85	1.51272	1.71751		20.8667	2.07552	1.87701
20.8667	1.50841	1.71764		20.8833	2.07475	1.87686
20.8833	1.50869	1.71734		20.9	2.07454	1.87631
20.9	1.50762	1.71773		20.9167	2.07479	1.87657
20.9167	1.5065	1.71743		20.9333	2.07483	1.87643
20.9333	1.50616	1.71793		20.95	2.07538	1.87623
20.95	1.50598	1.71779		20.9667	2.07563	1.87652
20.9667	1.50621	1.717		20.9833	2.07607	1.8769
20.9833	1.50679	1.71757		21	2.07676	1.87688
21	1.50737	1.71817		21.0167	2.0764	1.8771
21.0167	1.50743	1.71882		21.0333	2.07694	1.87768
21.0333	1.50822	1.7188		21.05	2.07646	1.87882
21.05	1.50857	1.71858		21.0667	2.07709	1.87998
21.0667	1.50865	1.7178		21.0833	2.07817	1.88108
21.0833	1.50887	1.71772		21.1	2.07845	1.88125
21.1	1.50956	1.71822		21.1167	2.0791	1.88061
21.1167	1.50952	1.71883		21.1333	2.07954	1.88038
21.1333	1.50957	1.71905		21.15	2.07947	1.88079
21.15	1.51019	1.71966		21.1667	2.07896	1.8822
21.1667	1.51015	1.72061		21.1833	2.07965	1.88237
21.1833	1.51042	1.7207		21.2	2.07934	1.88296
21.2	1.51051	1.72141		21.2167	2.07938	1.88249
21.2167	1.51158	1.72259		21.2333	2.07985	1.88286
21.2333	1.51258	1.7229		21.25	2.07971	1.88373
21.25	1.50957	1.72424		21.2667	2.07954	1.88323
21.2667	1.51324	1.72466		21.2833	2.07974	1.88243
21.2833	1.51189	1.72484		21.3	2.08033	1.88233
21.3	1.51067	1.72517		21.3167	2.08048	1.88262
21.3167	1.51159	1.72537		21.3333	2.08067	1.88319
21.3333	1.51111	1.72592		21.35	2.08058	1.88317
21.35	1.51324	1.72542		21.3667	2.08109	1.88286
21.3667	1.51167	1.72548		21.3833	2.08102	1.88352
21.3833	1.51248	1.725		21.4	2.08084	1.88407
21.4	1.51328	1.72494		21.4167	2.08097	1.8837
21.4167	1.5133	1.72504		21.4333	2.08105	1.88349
21.4333	1.51265	1.72576		21.45	2.08169	1.88367
21.45	1.51518	1.72712		21.4667	2.08172	1.88381
21.4667	1.51554	1.72598		21.4833	2.08126	1.88426
21.4833	1.5153	1.7253		21.5	2.08176	1.88467
21.5	1.51525	1.72297		21.5167	2.0821	1.88474
21.5167	1.51516	1.72503		21.5333	2.08246	1.88434
21.5333	1.51498	1.72694		21.55	2.08308	1.88464
21.55	1.51545	1.72657		21.5667	2.08298	1.88446
21.5667	1.51536	1.72735		21.5833	2.08337	1.88481
21.5833	1.51639	1.72841		21.6	2.08372	1.88507
21.6	1.51679	1.72779		21.6167	2.08429	1.88508
21.6167	1.51719	1.72607		21.6333	2.08451	1.88509
21.6333	1.51748	1.72732		21.65	2.08452	1.88507
21.65	1.51857	1.72712		21.6667	2.08474	1.88579
21.6667	1.51803	1.72758		21.6833	2.08517	1.88636
21.6833	1.51857	1.72904		21.7	2.08548	1.88644
21.7	1.51914	1.73155		21.7167	2.0844	1.88614
21.7167	1.51902	1.73222		21.7333	2.08438	1.88683
21.7333	1.51949	1.73251		21.75	2.08417	1.88812
21.75	1.52061	1.73303		21.7667	2.0837	1.88823
21.7667	1.52095	1.73339		21.7833	2.08364	1.88837
21.7833	1.5213	1.73471		21.8	2.08426	1.88904
21.8	1.52005	1.73446		21.8167	2.08436	1.88934
21.8167	1.52352	1.73494		21.8333	2.08561	1.88926
21.8333	1.52228	1.73478		21.85	2.08544	1.88953
21.85	1.52116	1.73454		21.8667	2.08531	1.89054
21.8667	1.52174	1.73424		21.8833	2.08593	1.89003
21.8833	1.52191	1.73475		21.9	2.08586	1.8912
21.9	1.52337	1.73494		21.9167	2.08628	1.89088
21.9167	1.52477	1.73533		21.9333	2.08699	1.89053
21.9333	1.52293	1.73512		21.95	2.08669	1.89051
21.95	1.5231	1.73483		21.9667	2.08668	1.89178
21.9667	1.52323	1.73564		21.9833	2.0856	1.89193
21.9833	1.52326	1.73575		22	2.08507	1.89156
22	1.52265	1.73633		22.0167	2.08541	1.89141
22.0167	1.52256	1.73613		22.0333	2.08527	1.89134
22.0333	1.5236	1.73612		22.05	2.08574	1.89204
22.05	1.52426	1.73634		22.0667	2.08579	1.89183
22.0667	1.52399	1.73775		22.0833	2.08619	1.89112
22.0833	1.52439	1.73798		22.1	2.08529	1.8912
22.1	1.52493	1.73928		22.1167	2.08542	1.89105
22.1167	1.5249	1.73934		22.1333	2.08468	1.89117
22.1333	1.52462	1.73966		22.15	2.08511	1.89191
22.15	1.52485	1.74032		22.1667	2.08568	1.89228
22.1667	1.5251	1.74064		22.1833	2.08514	1.89226
22.1833	1.52492	1.74126		22.2	2.08588	1.89225
22.2	1.52557	1.74153		22.2167	2.08642	1.89279
22.2167	1.52543	1.74108		22.2333	2.0867	1.89304
22.2333	1.52677	1.74144		22.25	2.08598	1.89308
22.25	1.52706	1.74112		22.2667	2.08693	1.89295
22.2667	1.52772	1.74151		22.2833	2.08714	1.89381
22.2833	1.52811	1.7417		22.3	2.08723	1.89418
22.3	1.52848	1.74183		22.3167	2.08691	1.89476
22.3167	1.52906	1.74226		22.3333	2.08675	1.89518
22.3333	1.52876	1.74313		22.35	2.08634	1.89524
22.35	1.52866	1.74369		22.3667	2.08705	1.89528
22.3667	1.52904	1.74392		22.3833	2.08768	1.89578
22.3833	1.5292	1.74414		22.4	2.08744	1.89616
22.4	1.52947	1.74446		22.4167	2.08704	1.89674
22.4167	1.52897	1.74444		22.4333	2.08754	1.89665
22.4333	1.52928	1.74404		22.45	2.08785	1.89715
22.45	1.52918	1.74461		22.4667	2.08742	1.89789
22.4667	1.52923	1.74409		22.4833	2.08746	1.89888
22.4833	1.52897	1.74387		22.5	2.0875	1.8987
22.5	1.52918	1.74446		22.5167	2.08769	1.89876
22.5167	1.52963	1.74509		22.5333	2.08799	1.89918
22.5333	1.52979	1.7457		22.55	2.08821	1.89893
22.55	1.53007	1.74569		22.5667	2.08827	1.89944
22.5667	1.52987	1.7465		22.5833	2.08869	1.89926
22.5833	1.52979	1.747		22.6	2.08943	1.89926
22.6	1.53059	1.74712		22.6167	2.09027	1.8998
22.6167	1.53017	1.74695		22.6333	2.09008	1.89934
22.6333	1.53025	1.74774		22.65	2.08967	1.90017
22.65	1.53016	1.74768		22.6667	2.09036	1.90031
22.6667	1.5305	1.74765		22.6833	2.08983	1.89943
22.6833	1.53038	1.74767		22.7	2.09055	1.89922
22.7	1.53086	1.74844		22.7167	2.09085	1.8992
22.7167	1.53112	1.74877		22.7333	2.09182	1.89918
22.7333	1.53166	1.7495		22.75	2.09215	1.89922
22.75	1.53265	1.74906		22.7667	2.09264	1.89889
22.7667	1.53341	1.74928		22.7833	2.09286	1.89937
22.7833	1.53354	1.74926		22.8	2.09327	1.89961
22.8	1.53394	1.74972		22.8167	2.09407	1.9003
22.8167	1.53363	1.74964		22.8333	2.09393	1.90054
22.8333	1.53392	1.7498		22.85	2.09408	1.90064
22.85	1.53489	1.74961		22.8667	2.09374	1.90051
22.8667	1.53552	1.75004		22.8833	2.09427	1.90155
22.8833	1.53595	1.75249		22.9	2.09416	1.90249
22.9	1.53666	1.74814		22.9167	2.0946	1.90163
22.9167	1.53647	1.74804		22.9333	2.09427	1.90149
22.9333	1.53635	1.7497		22.95	2.09449	1.90194
22.95	1.53711	1.75133		22.9667	2.09524	1.90242
22.9667	1.53734	1.75254		22.9833	2.09496	1.90271
22.9833	1.5374	1.75329		23	2.09564	1.90264
23	1.53727	1.75357		23.0167	2.09483	1.90303
23.0167	1.5377	1.75312		23.0333	2.09496	1.90331
23.0333	1.53827	1.75345		23.05	2.09428	1.90362
23.05	1.53849	1.75407		23.0667	2.09462	1.90339
23.0667	1.53922	1.75563		23.0833	2.095	1.90377
23.0833	1.5391	1.7554		23.1	2.09531	1.90488
23.1	1.53967	1.75618		23.1167	2.09579	1.90565
23.1167	1.53965	1.75645		23.1333	2.09606	1.90537
23.1333	1.53987	1.7563		23.15	2.09648	1.90508
23.15	1.54001	1.75596		23.1667	2.0973	1.90585
23.1667	1.53981	1.75637		23.1833	2.09738	1.90622
23.1833	1.53972	1.75645		23.2	2.09784	1.90637
23.2	1.53971	1.75773		23.2167	2.09781	1.90747
23.2167	1.53974	1.75844		23.2333	2.09756	1.90822
23.2333	1.54018	1.75902		23.25	2.09794	1.90835
23.25	1.54019	1.75978		23.2667	2.0981	1.90888
23.2667	1.54034	1.75992		23.2833	2.09753	1.90952
23.2833	1.54071	1.76229		23.3	2.0984	1.90913
23.3	1.541	1.75696		23.3167	2.09918	1.90927
23.3167	1.54114	1.75446		23.3333	2.09999	1.90896
23.3333	1.54142	1.75435		23.35	2.10049	1.90849
23.35	1.54208	1.75943		23.3667	2.10033	1.90845
23.3667	1.54158	1.76062		23.3833	2.10061	1.90908
23.3833	1.54167	1.75947		23.4	2.10166	1.9095
23.4	1.54149	1.75933		23.4167	2.10139	1.91011
23.4167	1.54254	1.76005		23.4333	2.102	1.9101
23.4333	1.54386	1.75977		23.45	2.1017	1.91075
23.45	1.54486	1.76045		23.4667	2.10245	1.91026
23.4667	1.54471	1.76102		23.4833	2.10192	1.91098
23.4833	1.54457	1.76155		23.5	2.10207	1.91111
23.5	1.54371	1.76038		23.5167	2.10231	1.91119
23.5167	1.54379	1.75977		23.5333	2.10243	1.91165
23.5333	1.54345	1.75997		23.55	2.10276	1.91109
23.55	1.54366	1.76056		23.5667	2.10247	1.91052
23.5667	1.54382	1.75981		23.5833	2.10274	1.90981
23.5833	1.54479	1.75996		23.6	2.10289	1.90967
23.6	1.54556	1.75961		23.6167	2.10262	1.90997
23.6167	1.546	1.76023		23.6333	2.10229	1.91008
23.6333	1.54587	1.76038		23.65	2.10275	1.91048
23.65	1.54606	1.76073		23.6667	2.10271	1.91097
23.6667	1.54652	1.76084		23.6833	2.10259	1.91052
23.6833	1.54687	1.76074		23.7	2.10266	1.9106
23.7	1.54756	1.76111		23.7167	2.1026	1.91036
23.7167	1.54726	1.7606		23.7333	2.10324	1.91022
23.7333	1.5484	1.76106		23.75	2.10325	1.91064
23.75	1.54827	1.76082		23.7667	2.10327	1.91115
23.7667	1.54788	1.76107		23.7833	2.10348	1.91099
23.7833	1.54744	1.76143		23.8	2.10334	1.91084
23.8	1.547	1.76192		23.8167	2.10371	1.911
23.8167	1.54725	1.76269		23.8333	2.10351	1.91068
23.8333	1.54729	1.76273		23.85	2.1035	1.91146
23.85	1.54805	1.76347		23.8667	2.10398	1.91224
23.8667	1.548	1.76341		23.8833	2.10392	1.91257
23.8833	1.54793	1.76294		23.9	2.10434	1.91209
23.9	1.54826	1.76267		23.9167	2.10456	1.91216
23.9167	1.54776	1.76332		23.9333	2.10462	1.91228
23.9333	1.54849	1.7639		23.95	2.10547	1.91264
23.95	1.54781	1.76464		23.9667	2.10554	1.91259
23.9667	1.54913	1.76476		23.9833	2.10558	1.91324
23.9833	1.54966	1.76623		24	2.10603	1.91313
24	1.54959	1.76714		24.0167	2.10628	1.91335
24.0167	1.55044	1.76644		24.0333	2.10603	1.91454
24.0333	1.55043	1.76414		24.05	2.10661	1.9148
24.05	1.55056	1.76632		24.0667	2.10591	1.91489
24.0667	1.5508	1.767		24.0833	2.10499	1.91462
24.0833	1.55082	1.76653		24.1	2.10485	1.91399
24.1	1.55154	1.76688		24.1167	2.10425	1.91368
24.1167	1.55225	1.76808		24.1333	2.10437	1.9138
24.1333	1.55254	1.76974		24.15	2.10425	1.91393
24.15	1.55287	1.77125		24.1667	2.10524	1.9138
24.1667	1.55356	1.77191		24.1833	2.10571	1.9139
24.1833	1.55339	1.77211		24.2	2.10558	1.91382
24.2	1.55435	1.7723		24.2167	2.10499	1.91383
24.2167	1.55532	1.77084		24.2333	2.10538	1.91428
24.2333	1.55519	1.77126		24.25	2.10539	1.91398
24.25	1.55477	1.77073		24.2667	2.1047	1.91424
24.2667	1.55456	1.77139		24.2833	2.10486	1.91543
24.2833	1.55524	1.77226		24.3	2.10479	1.91571
24.3	1.55662	1.77228		24.3167	2.10466	1.91647
24.3167	1.55694	1.77184		24.3333	2.10453	1.91771
24.3333	1.55707	1.77282		24.35	2.10479	1.91842
24.35	1.55728	1.77361		24.3667	2.10537	1.919
24.3667	1.5564	1.7707		24.3833	2.10511	1.91843
24.3833	1.55868	1.77114		24.4	2.10538	1.91748
24.4	1.55878	1.77219		24.4167	2.10471	1.91783
24.4167	1.55824	1.77445		24.4333	2.10558	1.91835
24.4333	1.55751	1.77527		24.45	2.10602	1.91839
24.45	1.55759	1.77388		24.4667	2.10651	1.91813
24.4667	1.55718	1.77332		24.4833	2.1062	1.91743
24.4833	1.55691	1.77392		24.5	2.10669	1.91761
24.5	1.55733	1.77391		24.5167	2.10687	1.91869
24.5167	1.55655	1.77503		24.5333	2.10693	1.91914
24.5333	1.55646	1.7754		24.55	2.1073	1.91938
24.55	1.55714	1.7766		24.5667	2.10697	1.91984
24.5667	1.55751	1.77599		24.5833	2.1072	1.91983
24.5833	1.55722	1.77533		24.6	2.10822	1.92033
24.6	1.55705	1.77626		24.6167	2.10824	1.92024
24.6167	1.55692	1.77664		24.6333	2.10859	1.9204
24.6333	1.55765	1.77593		24.65	2.10855	1.92061
24.65	1.55812	1.77665		24.6667	2.10877	1.92022
24.6667	1.5588	1.77717		24.6833	2.10919	1.9198
24.6833	1.55921	1.77811		24.7	2.10962	1.91983
24.7	1.5591	1.77931		24.7167	2.10984	1.91966
24.7167	1.55955	1.77928		24.7333	2.10967	1.92055
24.7333	1.56051	1.77939		24.75	2.10958	1.92121
24.75	1.56084	1.77928		24.7667	2.10977	1.92174
24.7667	1.56127	1.77966		24.7833	2.10983	1.9219
24.7833	1.56114	1.77968		24.8	2.11046	1.92264
24.8	1.56147	1.7797		24.8167	2.11092	1.92267
24.8167	1.56204	1.77988		24.8333	2.11077	1.92304
24.8333	1.56165	1.78049		24.85	2.11129	1.92312
24.85	1.562	1.78103		24.8667	2.11175	1.92308
24.8667	1.56229	1.78115		24.8833	2.11199	1.92361
24.8833	1.5628	1.78171		24.9	2.11234	1.92386
24.9	1.56342	1.78235		24.9167	2.1132	1.92352
24.9167	1.56388	1.78234		24.9333	2.11309	1.92368
24.9333	1.56457	1.7835		24.95	2.11387	1.92417
24.95	1.56473	1.78117		24.9667	2.11351	1.92438
24.9667	1.56517	1.7798		24.9833	2.11397	1.9242
24.9833	1.56554	1.78203		25	2.11392	1.92427
25	1.56654	1.78195		25.0167	2.11392	1.92453
25.0167	1.56678	1.78169		25.0333	2.11461	1.92486
25.0333	1.56752	1.78312		25.05	2.11467	1.92427
25.05	1.56881	1.78186		25.0667	2.11485	1.92451
25.0667	1.56842	1.78426		25.0833	2.11492	1.92451
25.0833	1.56913	1.78363		25.1	2.11519	1.92507
25.1	1.5694	1.78365		25.1167	2.11472	1.92544
25.1167	1.56929	1.78391		25.1333	2.1157	1.92604
25.1333	1.57023	1.78425		25.15	2.11417	1.92627
25.15	1.57065	1.78371		25.1667	2.11434	1.92724
25.1667	1.57175	1.78358		25.1833	2.11512	1.9267
25.1833	1.57123	1.783		25.2	2.11468	1.9265
25.2	1.57083	1.78349		25.2167	2.11507	1.92666
25.2167	1.57087	1.7835		25.2333	2.1158	1.92648
25.2333	1.57146	1.78474		25.25	2.11444	1.92638
25.25	1.5724	1.78545		25.2667	2.11531	1.92636
25.2667	1.57274	1.78556		25.2833	2.11598	1.92634
25.2833	1.57248	1.78491		25.3	2.11529	1.92618
25.3	1.57311	1.78459		25.3167	2.11555	1.92645
25.3167	1.57301	1.78437		25.3333	2.11547	1.92671
25.3333	1.57339	1.78411		25.35	2.11613	1.92744
25.35	1.573	1.78376		25.3667	2.11611	1.92823
25.3667	1.57379	1.78431		25.3833	2.11577	1.92891
25.3833	1.5738	1.78562		25.4	2.11499	1.929
25.4	1.57437	1.78626		25.4167	2.11513	1.92885
25.4167	1.57465	1.78689		25.4333	2.11487	1.92866
25.4333	1.57438	1.78783		25.45	2.11475	1.92874
25.45	1.5741	1.78872		25.4667	2.11435	1.92835
25.4667	1.57395	1.78836		25.4833	2.11515	1.92981
25.4833	1.5749	1.78786		25.5	2.11488	1.93199
25.5	1.57556	1.78785		25.5167	2.11504	1.92856
25.5167	1.5749	1.7879		25.5333	2.11527	1.92786
25.5333	1.5745	1.78778		25.55	2.11513	1.92824
25.55	1.57468	1.78747		25.5667	2.11525	1.92798
25.5667	1.57407	1.78766		25.5833	2.11534	1.92826
25.5833	1.57441	1.78757		25.6	2.11543	1.92913
25.6	1.57505	1.7876		25.6167	2.11513	1.92915
25.6167	1.57507	1.78771		25.6333	2.11487	1.92856
25.6333	1.57579	1.7878		25.65	2.11594	1.92886
25.65	1.5754	1.78792		25.6667	2.11562	1.92901
25.6667	1.57535	1.78798		25.6833	2.11538	1.92939
25.6833	1.57589	1.78784		25.7	2.11552	1.92882
25.7	1.57629	1.78764		25.7167	2.11574	1.92894
25.7167	1.57655	1.78798		25.7333	2.1158	1.92902
25.7333	1.57644	1.78829		25.75	2.11518	1.92943
25.75	1.57586	1.78835		25.7667	2.11634	1.92941
25.7667	1.57527	1.78828		25.7833	2.11651	1.92871
25.7833	1.5751	1.78804		25.8	2.11672	1.92907
25.8	1.57546	1.78912		25.8167	2.11641	1.93004
25.8167	1.57669	1.7898		25.8333	2.1169	1.93057
25.8333	1.57606	1.79029		25.85	2.11722	1.93069
25.85	1.57548	1.79076		25.8667	2.11774	1.93056
25.8667	1.57521	1.79113		25.8833	2.11774	1.93006
25.8833	1.57573	1.79185		25.9	2.11765	1.9303
25.9	1.57583	1.79351		25.9167	2.11753	1.9306
25.9167	1.57649	1.79298		25.9333	2.11763	1.93097
25.9333	1.57585	1.79328		25.95	2.11734	1.93074
25.95	1.57564	1.79344		25.9667	2.1171	1.93088
25.9667	1.57497	1.79392		25.9833	2.11715	1.93084
25.9833	1.57475	1.79351		26	2.11661	1.93077
26	1.57395	1.7938		26.0167	2.11745	1.93046
26.0167	1.57428	1.79388		26.0333	2.11602	1.93041
26.0333	1.57444	1.79458		26.05	2.11556	1.93001
26.05	1.57515	1.79506		26.0667	2.11608	1.93043
26.0667	1.57521	1.79598		26.0833	2.11637	1.93165
26.0833	1.57436	1.79651		26.1	2.11695	1.93196
26.1	1.57566	1.79705		26.1167	2.11699	1.93227
26.1167	1.57533	1.79699		26.1333	2.1186	1.93225
26.1333	1.57548	1.79728		26.15	2.1165	1.93212
26.15	1.57568	1.79813		26.1667	2.11663	1.93215
26.1667	1.57616	1.79805		26.1833	2.11735	1.93192
26.1833	1.57617	1.79859		26.2	2.11727	1.93084
26.2	1.57722	1.79903		26.2167	2.11707	1.92966
26.2167	1.57757	1.79924		26.2333	2.11742	1.92949
26.2333	1.57728	1.79883		26.25	2.11724	1.92903
26.25	1.57848	1.79875		26.2667	2.11742	1.92909
26.2667	1.58225	1.79894		26.2833	2.11697	1.92949
26.2833	1.58076	1.79927		26.3	2.11796	1.9293
26.3	1.57634	1.79872		26.3167	2.1178	1.92987
26.3167	1.57918	1.79855		26.3333	2.11745	1.92936
26.3333	1.57854	1.7983		26.35	2.11756	1.92888
26.35	1.58019	1.79819		26.3667	2.11781	1.92938
26.3667	1.58234	1.79859		26.3833	2.11827	1.92958
26.3833	1.58462	1.7982		26.4	2.11827	1.92982
26.4	1.58447	1.79762		26.4167	2.1181	1.92945
26.4167	1.5833	1.79761		26.4333	2.11803	1.92952
26.4333	1.58354	1.79808		26.45	2.11777	1.92981
26.45	1.5828	1.79882		26.4667	2.11719	1.92909
26.4667	1.58754	1.79911		26.4833	2.11681	1.92881
26.4833	1.58597	1.79819		26.5	2.1158	1.92923
26.5	1.58404	1.79816		26.5167	2.11392	1.92941
26.5167	1.58613	1.79857		26.5333	2.11487	1.929
26.5333	1.58696	1.79818		26.55	2.11491	1.92925
26.55	1.58703	1.79774		26.5667	2.11619	1.9294
26.5667	1.58714	1.7973		26.5833	2.1161	1.92933
26.5833	1.58777	1.79819		26.6	2.11653	1.92927
26.6	1.58792	1.79902		26.6167	2.11724	1.92964
26.6167	1.58888	1.79937		26.6333	2.11726	1.92982
26.6333	1.59014	1.79901		26.65	2.11864	1.92971
26.65	1.58988	1.79923		26.6667	2.12186	1.9305
26.6667	1.58976	1.79929		26.6833	2.11761	1.93125
26.6833	1.5891	1.79972		26.7	2.11679	1.93157
26.7	1.58959	1.79956		26.7167	2.11744	1.93261
26.7167	1.58968	1.79923		26.7333	2.11829	1.93223
26.7333	1.58923	1.80025		26.75	2.11844	1.93213
26.75	1.58965	1.80046		26.7667	2.11886	1.9317
26.7667	1.59043	1.80089		26.7833	2.11919	1.93149
26.7833	1.59084	1.8012		26.8	2.11893	1.93154
26.8	1.59029	1.80105		26.8167	2.11855	1.93094
26.8167	1.59006	1.80124		26.8333	2.11813	1.93052
26.8333	1.5903	1.8013		26.85	2.11913	1.93054
26.85	1.59127	1.80194		26.8667	2.11886	1.93036
26.8667	1.59196	1.8019		26.8833	2.11903	1.93014
26.8833	1.59273	1.80228		26.9	2.11939	1.93079
26.9	1.59269	1.80225		26.9167	2.11914	1.93153
26.9167	1.5927	1.80238		26.9333	2.11979	1.93134
26.9333	1.59178	1.80219		26.95	2.11941	1.93087
26.95	1.59112	1.80263		26.9667	2.11954	1.93036
26.9667	1.59197	1.80228		26.9833	2.11974	1.93013
26.9833	1.59196	1.80244		27	2.12016	1.93099
27	1.59183	1.80267		27.0167	2.11944	1.93181
27.0167	1.59188	1.80259		27.0333	2.11895	1.93204
27.0333	1.59232	1.80282		27.05	2.11945	1.93224
27.05	1.59283	1.80323		27.0667	2.11859	1.93261
27.0667	1.59229	1.8033		27.0833	2.11918	1.93232
27.0833	1.59193	1.80401		27.1	2.11899	1.9326
27.1	1.59199	1.8042		27.1167	2.11893	1.93294
27.1167	1.59247	1.80498		27.1333	2.11982	1.93273
27.1333	1.59289	1.80525		27.15	2.11984	1.93226
27.15	1.59346	1.80652		27.1667	2.12022	1.93306
27.1667	1.59355	1.80645		27.1833	2.11991	1.93358
27.1833	1.59346	1.80462		27.2	2.11934	1.93338
27.2	1.59322	1.80434		27.2167	2.11899	1.93314
27.2167	1.59294	1.80493		27.2333	2.11877	1.93332
27.2333	1.59339	1.80483		27.25	2.11962	1.93398
27.25	1.59304	1.8055		27.2667	2.1206	1.93354
27.2667	1.59244	1.80716		27.2833	2.11772	1.93357
27.2833	1.59223	1.80775		27.3	2.11617	1.93334
27.3	1.59191	1.80809		27.3167	2.1193	1.93271
27.3167	1.59218	1.80833		27.3333	2.11539	1.93222
27.3333	1.59338	1.80838		27.35	2.11665	1.93202
27.35	1.59296	1.80897		27.3667	2.12299	1.93207
27.3667	1.59277	1.80919		27.3833	2.12225	1.93177
27.3833	1.59276	1.80952		27.4	2.1218	1.93268
27.4	1.59273	1.80881		27.4167	2.11	1.933
27.4167	1.59264	1.809		27.4333	2.11541	1.93248
27.4333	1.59257	1.80906		27.45	2.12076	1.9325
27.45	1.59346	1.81028		27.4667	2.11718	1.93287
27.4667	1.59382	1.81195		27.4833	2.11219	1.93242
27.4833	1.5945	1.81161		27.5	2.11507	1.93286
27.5	1.59445	1.81268		27.5167	2.12132	1.93319
27.5167	1.59446	1.81332		27.5333	2.11967	1.93389
27.5333	1.59397	1.81303		27.55	2.11756	1.93443
27.55	1.5949	1.81304		27.5667	2.11781	1.93718
27.5667	1.59536	1.81298		27.5833	2.11881	1.94219
27.5833	1.59485	1.81271		27.6	2.11937	1.94782
27.6	1.59533	1.81258		27.6167	2.11919	1.93295
27.6167	1.59537	1.81305		27.6333	2.11918	1.93293
27.6333	1.59599	1.81324		27.65	2.11881	1.93412
27.65	1.59672	1.8133		27.6667	2.11884	1.935
27.6667	1.59702	1.81364		27.6833	2.1193	1.93637
27.6833	1.59717	1.81286		27.7	2.11934	1.93751
27.7	1.59697	1.81266		27.7167	2.12021	1.93851
27.7167	1.5969	1.81281		27.7333	2.12174	1.93819
27.7333	1.59767	1.81268		27.75	2.11829	1.93853
27.75	1.59775	1.81298		27.7667	2.11733	1.93849
27.7667	1.59797	1.8129		27.7833	2.11759	1.93856
27.7833	1.59779	1.81328		27.8	-0.072	1.93842
27.8	1.59842	1.81394		27.8167	-0.072	1.93752
27.8167	1.59883	1.81409		27.8333	-0.072	1.93714
27.8333	1.598	1.81462		27.85	-0.072	1.93854
27.85	1.59802	1.8147		27.8667	-0.072	1.9387
27.8667	1.59848	1.81499		27.8833	-0.072	1.94173
27.8833	1.59943	1.81477		27.9	-0.072	1.93945
27.9	1.5992	1.81469		27.9167	-0.072	1.94032
27.9167	1.59964	1.81502		27.9333	-0.072	1.94112
27.9333	1.60007	1.81558		27.95	-0.072	1.94136
27.95	1.59984	1.8152		27.9667	-0.072	1.94076
27.9667	1.59969	1.81474		27.9833	-0.072	1.94182
27.9833	1.60014	1.81524		28	-0.072	1.94135
28	1.60015	1.8151		28.0167	-0.072	1.9419
28.0167	1.60062	1.81506		28.0333	-0.072	1.94283
28.0333	1.60161	1.81576		28.05	-0.072	1.94354
28.05	1.60181	1.81667		28.0667	-0.072	1.94352
28.0667	1.60162	1.81631		28.0833	-0.072	1.94398
28.0833	1.60219	1.8166		28.1	-0.072	1.94402
28.1	1.60241	1.81713		28.1167	-0.072	1.94559
28.1167	1.60243	1.81686		28.1333	-0.072	1.9443
28.1333	1.60247	1.8168		28.15	-0.072	1.94279
28.15	1.60287	1.81634		28.1667	-0.072	1.943
28.1667	1.60275	1.81612		28.1833	-0.072	1.943
28.1833	1.60336	1.81567		28.2	-0.072	1.9433
28.2	1.60392	1.81604		28.2167	-0.072	1.94346
28.2167	1.60407	1.8154		28.2333	-0.072	1.95673
28.2333	1.6054	1.81483		28.25	-0.072	1.94227
28.25	1.60618	1.81491		28.2667	-0.072	1.93445
28.2667	1.60623	1.81489		28.2833	-0.072	1.93914
28.2833	1.60653	1.81459		28.3	-0.072	1.9393
28.3	1.60799	1.81504		28.3167	-0.072	1.93992
28.3167	1.60793	1.81677		28.3333	-0.072	1.94065
28.3333	1.6073	1.81762		28.35	-0.072	1.94074
28.35	1.60786	1.81838		28.3667	-0.072	1.94115
28.3667	1.60861	1.81857		28.3833	-0.072	1.94136
28.3833	1.60969	1.81821		28.4	-0.072	1.94134
28.4	1.60963	1.81847		28.4167	-0.072	1.94163
28.4167	1.61035	1.81908		28.4333	-0.072	1.94215
28.4333	1.611	1.81943		28.45	-0.072	1.942
28.45	1.61148	1.81978		28.4667	-0.072	1.94195
28.4667	1.61201	1.81975		28.4833	-0.072	1.94166
28.4833	1.61193	1.81858		28.5	-0.072	1.94251
28.5	1.61228	1.81773		28.5167	-0.072	1.94263
28.5167	1.61224	1.81852		28.5333	-0.072	1.94275
28.5333	1.61257	1.81975		28.55	-0.072	1.94282
28.55	1.61217	1.82121		28.5667	-0.072	1.94236
28.5667	1.61233	1.82182		28.5833	-0.072	1.94299
28.5833	1.61298	1.82192		28.6	-0.072	1.943
28.6	1.61435	1.82214		28.6167	-0.072	1.94258
28.6167	1.6134	1.82218		28.6333	-0.072	1.94303
28.6333	1.61296	1.82211		28.65	-0.072	1.94321
28.65	1.61338	1.82195		28.6667	-0.072	1.94329
28.6667	1.61413	1.82191		28.6833	-0.072	1.94354
28.6833	1.61387	1.82217		28.7	-0.072	1.94377
28.7	1.61366	1.82218		28.7167	-0.072	1.94373
28.7167	1.6134	1.82148		28.7333	-0.072	1.94379
28.7333	1.61376	1.82118		28.75	-0.072	1.94351
28.75	1.61392	1.82158		28.7667	-0.072	1.94404
28.7667	1.61376	1.82168		28.7833	-0.072	1.94426
28.7833	1.61387	1.82152		28.8	-0.072	1.94558
28.8	1.6138	1.82176		28.8167	-0.072	1.9455
28.8167	1.61395	1.82126		28.8333	-0.072	1.9458
28.8333	1.61451	1.82075		28.85	-0.072	1.94583
28.85	1.61517	1.8211		28.8667	-0.072	1.94549
28.8667	1.61533	1.82045		28.8833	-0.072	1.94614
28.8833	1.61483	1.82107		28.9	-0.072	1.94648
28.9	1.61446	1.82128		28.9167	-0.072	1.94643
28.9167	1.61438	1.82118		28.9333	-0.072	1.94544
28.9333	1.61543	1.82119		28.95	-0.072	1.94565
28.95	1.61596	1.82174		28.9667	-0.072	1.94553
28.9667	1.61674	1.82183		28.9833	-0.072	1.94499
28.9833	1.61572	1.82193		29	-0.072	1.94419
29	1.61471	1.82252		29.0167	-0.072	1.94436
29.0167	1.61474	1.8228		29.0333	-0.072	1.9446
29.0333	1.61483	1.82236		29.05	-0.072	1.94439
29.05	1.61552	1.82266		29.0667	-0.072	1.94463
29.0667	1.61559	1.82294		29.0833	-0.072	1.94407
29.0833	1.6154	1.82294		29.1	-0.072	1.94439
29.1	1.61565	1.82287		29.1167	-0.072	1.94423
29.1167	1.61558	1.82294		29.1333	-0.072	1.94412
29.1333	1.61604	1.82383		29.15	-0.072	1.9444
29.15	1.61571	1.82414		29.1667	-0.072	1.94452
29.1667	1.61595	1.82419		29.1833	-0.072	1.94455
29.1833	1.61612	1.82412		29.2	-0.072	1.94463
29.2	1.61683	1.8245		29.2167	-0.072	1.94469
29.2167	1.6172	1.82544		29.2333	-0.072	1.94451
29.2333	1.617	1.82589		29.25	-0.072	1.9442
29.25	1.61713	1.82642		29.2667	-0.072	1.94392
29.2667	1.61729	1.82649		29.2833	-0.072	1.94352
29.2833	1.61784	1.82624		29.3	-0.072	1.94384
29.3	1.61769	1.82629		29.3167	-0.072	1.94364
29.3167	1.61784	1.82667		29.3333	-0.072	1.94384
29.3333	1.61892	1.82704		29.35	-0.072	1.94459
29.35	1.61781	1.82684		29.3667	-0.072	1.94417
29.3667	1.61726	1.82678		29.3833	-0.072	1.94364
29.3833	1.61773	1.82669		29.4	-0.072	1.94357
29.4	1.61843	1.82681		29.4167	-0.072	1.944
29.4167	1.62045	1.82732		29.4333	-0.072	1.9448
29.4333	1.6204	1.82764		29.45	-0.072	1.9449
29.45	1.62056	1.8272		29.4667	-0.072	1.9448
29.4667	1.62017	1.82759		29.4833	-0.072	1.94422
29.4833	1.6203	1.82793		29.5	-0.072	1.94425
29.5	1.62004	1.82819		29.5167	-0.072	1.94441
29.5167	1.62024	1.82839		29.5333	-0.072	1.94427
29.5333	1.6208	1.82843		29.55	-0.072	1.94477
29.55	1.62029	1.82872		29.5667	-0.072	1.94537
29.5667	1.62088	1.82911		29.5833	-0.072	1.94535
29.5833	1.62138	1.8293		29.6	-0.072	1.94487
29.6	1.622	1.82919		29.6167	-0.072	1.94434
29.6167	1.62173	1.82918		29.6333	-0.072	1.94411
29.6333	1.62126	1.82911		29.65	-0.072	1.9444
29.65	1.62055	1.82954		29.6667	-0.072	1.94413
29.6667	1.62073	1.82937		29.6833	-0.072	1.94389
29.6833	1.62019	1.82906		29.7	-0.072	1.94446
29.7	1.61987	1.82928		29.7167	-0.072	1.9452
29.7167	1.61963	1.82951		29.7333	-0.072	1.94552
29.7333	1.62059	1.82963		29.75	-0.072	1.94567
29.75	1.62068	1.83003		29.7667	-0.072	1.94604
29.7667	1.6212	1.83029		29.7833	-0.072	1.94567
29.7833	1.62162	1.83034		29.8	-0.072	1.94623
29.8	1.62152	1.82994		29.8167	-0.072	1.94593
29.8167	1.62153	1.82994		29.8333	-0.072	1.9454
29.8333	1.6215	1.83004		29.85	-0.072	1.94612
29.85	1.62141	1.83055		29.8667	-0.072	1.94643
29.8667	1.62122	1.83025		29.8833	-0.072	1.94656
29.8833	1.62182	1.83074		29.9	-0.072	1.94649
29.9	1.62173	1.83112		29.9167	-0.072	1.94688
29.9167	1.62236	1.83107		29.9333	-0.072	1.94719
29.9333	1.62179	1.83024		29.95	-0.072	1.94747
29.95	1.62195	1.83068		29.9667	-0.072	1.94767
29.9667	1.62236	1.83113		29.9833	-0.072	1.94779
29.9833	1.62258	1.83171		30	-0.072	1.94807
30	1.6229	1.83216		30.0167	-0.072	1.94809
30.0167	1.62299	1.83285		30.0333	-0.072	1.94833
30.0333	1.62272	1.83312		30.05	-0.072	1.94844
30.05	1.62382	1.83415		30.0667	-0.072	1.94859
30.0667	1.6249	1.83443		30.0833	-0.072	1.9498
30.0833	1.62522	1.83468		30.1	-0.072	1.94871
30.1	1.62603	1.83434		30.1167	-0.072	1.94891
30.1167	1.62606	1.83493		30.1333	-0.072	1.94839
30.1333	1.62558	1.83552		30.15	-0.072	1.94793
30.15	1.62508	1.83593		30.1667	-0.072	1.94838
30.1667	1.62444	1.83609		30.1833	-0.072	1.94895
30.1833	1.62426	1.83604		30.2	-0.072	1.94878
30.2	1.62486	1.83686		30.2167	-0.072	1.94817
30.2167	1.62442	1.83763		30.2333	-0.072	1.94871
30.2333	1.62465	1.83745		30.25	-0.072	1.94869
30.25	1.62427	1.83793		30.2667	-0.072	1.94948
30.2667	1.62394	1.83767		30.2833	-0.072	1.94964
30.2833	1.62377	1.8378		30.3	-0.072	1.94963
30.3	1.62331	1.83741		30.3167	-0.072	1.9497
30.3167	1.62443	1.83744		30.3333	-0.072	1.94948
30.3333	1.62508	1.83736		30.35	-0.072	1.94961
30.35	1.62483	1.83729		30.3667	-0.072	1.9496
30.3667	1.62503	1.83777		30.3833	-0.072	1.9497
30.3833	1.62505	1.8375		30.4	-0.072	1.94985
30.4	1.62575	1.83785		30.4167	-0.072	1.94939
30.4167	1.62527	1.83766		30.4333	-0.072	1.9487
30.4333	1.62488	1.83754		30.45	-0.072	1.94922
30.45	1.62564	1.83808		30.4667	-0.072	1.94974
30.4667	1.62682	1.83818		30.4833	-0.072	1.95031
30.4833	1.62685	1.83925		30.5	-0.072	1.95088
30.5	1.62713	1.83952		30.5167	-0.072	1.95108
30.5167	1.62726	1.83929		30.5333	-0.072	1.95071
30.5333	1.62674	1.84035		30.55	-0.072	1.95027
30.55	1.62682	1.84063		30.5667	-0.072	1.94998
30.5667	1.62685	1.84069		30.5833	-0.072	1.94942
30.5833	1.62747	1.83962		30.6	-0.072	1.94951
30.6	1.6273	1.84073		30.6167	-0.072	1.95034
30.6167	1.62735	1.84156		30.6333	-0.072	1.95058
30.6333	1.6275	1.84205		30.65	-0.072	1.95001
30.65	1.62842	1.84111		30.6667	-0.072	1.94986
30.6667	1.62912	1.84197		30.6833	-0.072	1.95094
30.6833	1.62871	1.84067		30.7	-0.072	1.95089
30.7	1.62919	1.84185		30.7167	-0.072	1.9517
30.7167	1.62937	1.84255		30.7333	-0.072	1.95237
30.7333	1.62881	1.84312		30.75	-0.072	1.95241
30.75	1.629	1.84428		30.7667	-0.072	1.9524
30.7667	1.62868	1.84481		30.7833	-0.072	1.95235
30.7833	1.62835	1.84546		30.8	-0.072	1.95249
30.8	1.62894	1.84526		30.8167	-0.072	1.95252
30.8167	1.62998	1.8443		30.8333	-0.072	1.95196
30.8333	1.63036	1.84398		30.85	-0.072	1.95194
30.85	1.63059	1.84367		30.8667	-0.072	1.95214
30.8667	1.63088	1.84329		30.8833	-0.072	1.95288
30.8833	1.6303	1.84276		30.9	-0.072	1.95251
30.9	1.63047	1.8472		30.9167	-0.072	1.95208
30.9167	1.63098	1.83973		30.9333	-0.072	1.95244
30.9333	1.6317	1.8374		30.95	-0.072	1.95297
30.95	1.6319	1.84048		30.9667	-0.072	1.95307
30.9667	1.63208	1.84225		30.9833	-0.072	1.95371
30.9833	1.63228	1.8429		31	-0.072	1.95352
31	1.63206	1.84321		31.0167	-0.072	1.95314
31.0167	1.63191	1.84418		31.0333	-0.072	1.95323
31.0333	1.63202	1.84386		31.05	-0.072	1.95387
31.05	1.63184	1.84351		31.0667	-0.072	1.95389
31.0667	1.63226	1.84344		31.0833	-0.072	1.95318
31.0833	1.63223	1.84336		31.1	-0.072	1.95336
31.1	1.63171	1.84314		31.1167	-0.072	1.95234
31.1167	1.63221	1.84279		31.1333	-0.072	1.95236
31.1333	1.63238	1.84248		31.15	-0.072	1.95196
31.15	1.63284	1.84271		31.1667	-0.072	1.95222
31.1667	1.63333	1.8427		31.1833	-0.072	1.95163
31.1833	1.63383	1.84278		31.2	-0.072	1.9513
31.2	1.63466	1.84312		31.2167	-0.072	1.95103
31.2167	1.63479	1.84379		31.2333	-0.072	1.95122
31.2333	1.63397	1.84422		31.25	-0.072	1.9511
31.25	1.63441	1.84447		31.2667	-0.072	1.952
31.2667	1.63455	1.84451		31.2833	-0.072	1.95277
31.2833	1.63616	1.84412		31.3	-0.072	1.95222
31.3	1.63694	1.84473		31.3167	-0.072	1.95266
31.3167	1.63672	1.84434		31.3333	-0.072	1.95354
31.3333	1.63651	1.84385		31.35	-0.072	1.95458
31.35	1.63644	1.84384		31.3667	-0.072	1.9547
31.3667	1.63658	1.84369		31.3833	-0.072	1.95467
31.3833	1.63714	1.8436		31.4	-0.072	1.95456
31.4	1.63803	1.84358		31.4167	-0.072	1.95458
31.4167	1.63801	1.84357		31.4333	-0.072	1.95485
31.4333	1.63816	1.84341		31.45	-0.072	1.95371
31.45	1.63852	1.84387		31.4667	-0.072	1.95315
31.4667	1.63844	1.84401		31.4833	-0.072	1.95337
31.4833	1.64006	1.84403		31.5	-0.072	1.95298
31.5	1.64072	1.8444		31.5167	-0.072	1.95302
31.5167	1.64196	1.84461		31.5333	-0.072	1.95269
31.5333	1.64247	1.84407		31.55	-0.072	1.95212
31.55	1.64206	1.84409		31.5667	-0.072	1.95134
31.5667	1.64132	1.84382		31.5833	-0.072	1.95119
31.5833	1.64179	1.84312		31.6	-0.072	1.95139
31.6	1.64153	1.84233		31.6167	-0.072	1.95179
31.6167	1.64285	1.8424		31.6333	-0.072	1.95233
31.6333	1.64283	1.8426		31.65	-0.072	1.95253
31.65	1.64373	1.8423		31.6667	-0.072	1.95275
31.6667	1.64378	1.843		31.6833	-0.072	1.95274
31.6833	1.64361	1.84346		31.7	-0.072	1.95239
31.7	1.6441	1.84427		31.7167	-0.072	1.95302
31.7167	1.64462	1.84565		31.7333	-0.072	1.95391
31.7333	1.64474	1.84628		31.75	-0.072	1.95302
31.75	1.64531	1.84706		31.7667	-0.072	1.95341
31.7667	1.64657	1.84749		31.7833	-0.072	1.95319
31.7833	1.6466	1.84719		31.8	-0.072	1.95315
31.8	1.64716	1.84751		31.8167	-0.072	1.95304
31.8167	1.64742	1.84776		31.8333	-0.072	1.9536
31.8333	1.64722	1.84836		31.85	-0.072	1.95417
31.85	1.64683	1.84847		31.8667	-0.072	1.95476
31.8667	1.64732	1.84882		31.8833	-0.072	1.95456
31.8833	1.64691	1.84906		31.9	-0.072	1.9545
31.9	1.64702	1.84869		31.9167	-0.072	1.95537
31.9167	1.64692	1.84894		31.9333	-0.072	1.95503
31.9333	1.64709	1.84861		31.95	-0.072	1.95501
31.95	1.64725	1.84821		31.9667	-0.072	1.95468
31.9667	1.64715	1.84768		31.9833	-0.072	1.95467
31.9833	1.64687	1.84785		32	-0.072	1.95468
32	1.64642	1.84795		32.0167	-0.072	1.95559
32.0167	1.64604	1.84803		32.0333	-0.072	1.9556
32.0333	1.64567	1.84797		32.05	-0.072	1.95516
32.05	1.64567	1.84851		32.0667	-0.072	1.95552
32.0667	1.6463	1.84829		32.0833	-0.072	1.95581
32.0833	1.64604	1.84867		32.1	-0.072	1.95687
32.1	1.64488	1.84886		32.1167	-0.072	1.95762
32.1167	1.64566	1.84905		32.1333	-0.072	1.96235
32.1333	1.64555	1.84975		32.15	-0.072	1.96118
32.15	1.64639	1.84936		32.1667	-0.072	1.95286
32.1667	1.64718	1.84975		32.1833	-0.072	1.95326
32.1833	1.64754	1.85029		32.2	-0.072	1.95448
32.2	1.64666	1.85073		32.2167	-0.072	1.95487
32.2167	1.645	1.85069		32.2333	-0.072	1.9546
32.2333	1.6442	1.85098		32.25	-0.072	1.95448
32.25	1.64401	1.85117		32.2667	-0.072	1.95464
32.2667	1.6434	1.85044			-0.072	-0.153
32.2833	1.6441	1.85047			-0.072	-0.153
32.3	1.64557	1.84996			-0.072	-0.153
32.3167	1.64562	1.85005			-0.072	-0.153
32.3333	1.64497	1.84884			-0.072	-0.153
32.35	1.64473	1.84867			-0.072	-0.153
32.3667	1.64435	1.84954			-0.072	-0.153
32.3833	1.64415	1.84999			-0.072	-0.153
32.4	1.64405	1.84961			-0.072	-0.153
32.4167	1.64434	1.84973			-0.072	-0.153
32.4333	1.6454	1.85039			-0.072	-0.153
32.45	1.64533	1.85045			-0.072	-0.153
32.4667	1.64536	1.85103			-0.072	-0.153
32.4833	1.64625	1.8518			-0.072	-0.153
32.5	1.64523	1.85134			-0.072	-0.153
32.5167	1.64485	1.8507			-0.072	-0.153
32.5333	1.64475	1.85136			-0.072	-0.153
32.55	1.64465	1.85128			-0.072	-0.153
32.5667	1.64453	1.85157			-0.072	-0.153
32.5833	1.64364	1.851			-0.072	-0.153
32.6	1.64416	1.85119			-0.072	-0.153
32.6167	1.64433	1.85086			-0.072	-0.153
32.6333	1.64388	1.8508			-0.072	-0.153
32.65	1.64354	1.85091			-0.072	-0.153
32.6667	1.6436	1.85072			-0.072	-0.153
32.6833	1.64346	1.85136			-0.072	-0.153
32.7	1.6443	1.85112			-0.072	-0.153
32.7167	1.64517	1.85176			-0.072	-0.153
32.7333	1.6451	1.85201			-0.072	-0.153
32.75	1.64488	1.85272			-0.072	-0.153
32.7667	1.64598	1.85282			-0.072	-0.153
32.7833	1.6467	1.85287			-0.072	-0.153
32.8	1.64671	1.85309			-0.072	-0.153
32.8167	1.64651	1.85252			-0.072	-0.153
32.8333	1.64699	1.85255			-0.072	-0.153
32.85	1.64718	1.85229			-0.072	-0.153
32.8667	1.64707	1.85223
32.8833	1.6477	1.85206
32.9	1.64811	1.85224
32.9167	1.64857	1.85178
32.9333	1.64842	1.85163
32.95	1.64989	1.85155
32.9667	1.65146	1.85174
32.9833	1.65106	1.85154
33	1.65199	1.85181
33.0167	1.65222	1.8516
33.0333	1.65217	1.85167
33.05	1.65225	1.85223
33.0667	1.65308	1.85216
33.0833	1.65321	1.85256
33.1	1.65334	1.85234
33.1167	1.65393	1.85227
33.1333	1.65408	1.85212
33.15	1.65401	1.85213
33.1667	1.6544	1.85236
33.1833	1.65497	1.85231
33.2	1.65486	1.85264
33.2167	1.65437	1.85349
33.2333	1.65452	1.85365
33.25	1.6546	1.85244
33.2667	1.65362	1.85246
33.2833	1.65394	1.85244
33.3	1.65366	1.85207
[truncated: 1,982 more rows]
