# Supplementary material for: Hydropersulfides inhibit lipid peroxidation and ferroptosis by scavenging radicals
Source: Nat Chem Biol. 2022 Sep 15;19(1):28–37. doi: 10.1038/s41589-022-01145-w (PMC7613997; doi:10.1038/s41589-022-01145-w)
Supplement: Extended Data Fig. 1 — Source data [file 41589_2022_1145_MOESM9_ESM.xlsx]

## Sheet: 1A.1
GSH	GSSH
55704014	348257
60289251	514661
55605850	433749
57327866	423703

## Sheet: 1A.2
GSH	GSSH
24057640	141212
24477030	103857
28117910	155025
23773242	131274

## Sheet: 1D.1
+ PBS	+ RSL3, 2h	+ RSL3, 4h
48784.4	38610.9	38316.5
47992.9	27113.1	35607
51179.4	42533.5	33102.8
	29625.9	36758.6

## Sheet: 1D.2
pfa1	pfa1 + tam
24057640	16679448
24477030	16846023
28117910	17908924
23773242

## Sheet: 1F.1
	mock					xct oe
nt	103.881	101.978	95.4442	99.5943	99.1024	97.0851	99.3609	100.417	103.862	99.2746
0.5µM	94.829	86.5384	90.8898	87.9151	96.0911	88.8601	90.6383	87.6236	96.8908	98.0109

## Sheet: 1F.2
	mock					xct oe
nt	103.235	100.035	98.2183	97.6997	100.811	96.4313	97.2564	103.848	104.582	97.8818
0.5µM	96.9761	94.9902	92.4977	90.0656	100.474	93.9473	92.9137	92.8315	97.7644	97.3004

## Sheet: 1G
	mock					xct oe
nt	104.078	98.0973	93.1487	99.4919	105.184	99.3556	94.4819	101.744	101.919	102.5
er 0,5µM	23.7414	25.8591	22.4554	31.1301	36.1501	96.143	102.169	103.875	101.885	105.148
er 1µM	3.01009	3.9137	2.69235	2.64336	3.85375	73.6729	81.4323	78.074	80.2735	93.4372
er 2µM	0.082331	0.147445	0.220541	0.298802	0.218193	39.5385	43.3745	46.8691	48.3093	47.8049
