# Supplementary material for: Hydropersulfides inhibit lipid peroxidation and ferroptosis by scavenging radicals
Source: Nat Chem Biol. 2022 Sep 15;19(1):28–37. doi: 10.1038/s41589-022-01145-w (PMC7613997; doi:10.1038/s41589-022-01145-w)
Supplement: Extended Data Fig. 1 — Source data [file 41589_2022_1145_MOESM10_ESM.zip]

Archive with 2 entries (2 files):
- Ex.Fig1/WB_1_Ex.Fig.1E.pdf
- Ex.Fig1/WB_2_Ex.Fig.1E.pdf
