# Supplementary material for: Hydropersulfides inhibit lipid peroxidation and ferroptosis by scavenging radicals
Source: Nat Chem Biol. 2022 Sep 15;19(1):28–37. doi: 10.1038/s41589-022-01145-w (PMC7613997; doi:10.1038/s41589-022-01145-w)
Supplement: Extended Data Fig. 2 — Source data [file 41589_2022_1145_MOESM11_ESM.xlsx]

## Sheet: 2.A
time, h	pbs			pbs + lipr 40			c40			c40 + lipr 40
0	0.051081	0.057899	0.059168	0.054304	0.050964	0.054519	0.052605	0.057918	0.059188	0.050515	0.057879	0.055594
0.166667	0.051394	0.06079	0.060829	0.05573	0.053777	0.058465	0.057078	0.055359	0.057762	0.054441	0.058817	0.054832
0.333333	0.0503	0.060418	0.056844	0.055301	0.050808	0.056512	0.054597	0.056082	0.056863	0.051491	0.057488	0.054734
0.5	0.051101	0.060008	0.057195	0.054754	0.052898	0.058094	0.056707	0.053367	0.058367	0.052136	0.056199	0.053015
0.666667	0.053035	0.057586	0.058113	0.055144	0.052546	0.055242	0.055691	0.051316	0.058621	0.052663	0.058035	0.052742
0.833333	0.052351	0.059989	0.058836	0.056629	0.05241	0.057879	0.05993	0.055125	0.057879	0.053249	0.057547	0.053953
1	0.054128	0.06372	0.060047	0.057723	0.055984	0.059188	0.057723	0.05448	0.059071	0.052097	0.058055	0.054715
1.16667	0.053503	0.061102	0.059227	0.055437	0.05196	0.061024	0.05825	0.053347	0.060614	0.055125	0.059129	0.054168
1.33333	0.05489	0.061844	0.060575	0.058016	0.05618	0.058133	0.059168	0.054754	0.061571	0.053328	0.059559	0.055359
1.5	0.053503	0.061297	0.058953	0.057645	0.054246	0.058895	0.061278	0.052234	0.063876	0.055261	0.060868	0.056512
1.66667	0.054968	0.060223	0.058836	0.057488	0.05616	0.059207	0.061825	0.055965	0.061981	0.053738	0.061044	0.055613
1.83333	0.054812	0.061962	0.059871	0.061493	0.053757	0.057879	0.064599	0.054148	0.063349	0.053718	0.059871	0.056375
2	0.055261	0.06454	0.061239	0.058192	0.054871	0.0595	0.062235	0.055359	0.061024	0.055144	0.06034	0.056473
2.16667	0.054324	0.061766	0.061551	0.058641	0.054812	0.059032	0.066083	0.056922	0.063349	0.057	0.061454	0.057606
2.33333	0.055496	0.064677	0.061532	0.061337	0.057215	0.059442	0.065341	0.056043	0.063895	0.05616	0.063173	0.056219
2.5	0.054988	0.062196	0.060438	0.05952	0.055828	0.058758	0.06538	0.056336	0.064638	0.05784	0.0612	0.057801
2.66667	0.054812	0.064814	0.064325	0.057703	0.056687	0.059969	0.067333	0.056668	0.063642	0.056473	0.063192	0.055437
2.83333	0.057371	0.065282	0.062294	0.05909	0.057117	0.060711	0.071143	0.060848	0.066435	0.053542	0.060379	0.058934
3	0.055047	0.062255	0.064931	0.061395	0.05868	0.059461	0.069091	0.060829	0.066747	0.05575	0.061649	0.056883
3.16667	0.056023	0.06159	0.06329	0.059969	0.060457	0.061102	0.072061	0.059442	0.07294	0.055476	0.065185	0.055906
3.33333	0.054988	0.064853	0.062723	0.06245	0.05911	0.061337	0.076358	0.062548	0.075362	0.055398	0.066767	0.057684
3.5	0.055691	0.062958	0.062762	0.061219	0.059149	0.060047	0.078565	0.066708	0.076729	0.05741	0.066044	0.057313
3.66667	0.058094	0.064384	0.061844	0.061083	0.060692	0.061649	0.081789	0.070322	0.086359	0.057215	0.066122	0.059696
3.83333	0.057625	0.064774	0.061981	0.065341	0.061083	0.05995	0.089817	0.076768	0.092454	0.058621	0.068877	0.05782
4	0.055633	0.065575	0.063739	0.066884	0.062352	0.060516	0.097924	0.087238	0.10015	0.057254	0.066493	0.056238
4.16667	0.05659	0.065224	0.063349	0.060438	0.059657	0.062137	0.108316	0.092962	0.109956	0.059207	0.067197	0.05909
4.33333	0.058192	0.063954	0.062899	0.061786	0.058953	0.062118	0.114	0.101674	0.120505	0.058465	0.067294	0.058426
4.5	0.060008	0.064579	0.062137	0.061356	0.061962	0.060868	0.132108	0.105073	0.135097	0.058641	0.069365	0.060086
4.66667	0.056766	0.064462	0.0637	0.063446	0.060985	0.061337	0.133944	0.119509	0.145371	0.060477	0.069424	0.060594
4.83333	0.059618	0.066572	0.065146	0.064286	0.060711	0.062411	0.15006	0.130037	0.165667	0.060418	0.068291	0.060145
5	0.056531	0.06288	0.064032	0.066357	0.061766	0.062704	0.162581	0.14125	0.187682	0.059364	0.071982	0.063427
5.16667	0.057234	0.065595	0.061395	0.062606	0.061844	0.062235	0.169144	0.155295	0.191784	0.059266	0.070478	0.063349
5.33333	0.055554	0.064872	0.063505	0.063212	0.061923	0.063583	0.184205	0.173891	0.205223	0.062997	0.072256	0.062137
5.5	0.057606	0.06581	0.066337	0.061903	0.06454	0.065204	0.198426	0.182662	0.223136	0.062626	0.069287	0.060477
5.66667	0.057488	0.065829	0.063309	0.064169	0.070967	0.067548	0.203876	0.197273	0.235208	0.063583	0.072822	0.06245
5.83333	0.059813	0.067802	0.066044	0.063446	0.062704	0.064892	0.231321	0.218467	0.257438	0.06413	0.069267	0.062528
6	0.058445	0.067079	0.065829	0.063016	0.063544	0.066747	0.256383	0.234544	0.267283	0.061981	0.074112	0.06372
6.16667	0.057352	0.066142	0.064638	0.06495	0.061044	0.066376	0.257125	0.245053	0.286309	0.062587	0.073037	0.066376
6.33333	0.060907	0.067744	0.063016	0.063192	0.062606	0.066337	0.27283	0.26447	0.307874	0.064091	0.075792	0.064872
6.5	0.060594	0.070244	0.065556	0.065009	0.064228	0.065732	0.287188	0.269666	0.317719	0.068134	0.07542	0.066728
6.66667	0.060008	0.069951	0.064814	0.06288	0.062977	0.065966	0.304729	0.289141	0.337097	0.067021	0.077862	0.068212
6.83333	0.057293	0.069951	0.066904	0.06454	0.065751	0.06456	0.309593	0.300041	0.359483	0.067119	0.080949	0.069267
7	0.0595	0.067119	0.065028	0.065868	0.062489	0.068779	0.322896	0.316098	0.373313	0.068779	0.082355	0.069951
7.16667	0.061044	0.069267	0.068427	0.064989	0.064091	0.06579	0.334323	0.332331	0.388217	0.067646	0.082199	0.0721
7.33333	0.060438	0.068877	0.063915	0.062743	0.063251	0.064364	0.348524	0.349423	0.41197	0.069677	0.081671	0.072881
7.5	0.059383	0.071221	0.068838	0.063407	0.065556	0.066533	0.359112	0.36378	0.421425	0.068525	0.081066	0.073096
7.66667	0.060399	0.067372	0.064677	0.063036	0.063817	0.069013	0.384017	0.377141	0.437325	0.070205	0.088293	0.073975
7.83333	0.058035	0.069697	0.070283	0.061356	0.064794	0.064774	0.379564	0.384681	0.452191	0.072569	0.085441	0.078058
8	0.060633	0.070439	0.068056	0.062391	0.064228	0.065947	0.392163	0.396675	0.477976	0.076339	0.086477	0.079132
8.16667	0.058133	0.070049	0.065986	0.061551	0.063563	0.067978	0.404137	0.39816	0.48993	0.077139	0.087903	0.081046
8.33333	0.059871	0.066845	0.066318	0.062548	0.060868	0.072725	0.412654	0.408532	0.493739	0.07796	0.088157	0.085031
8.5	0.06202	0.069677	0.068564	0.063817	0.065673	0.067138	0.434942	0.419315	0.505733	0.078351	0.092259	0.083234
8.66667	0.061512	0.072295	0.065614	0.063817	0.067294	0.06872	0.436017	0.43127	0.51843	0.083371	0.091927	0.083644
8.83333	0.061649	0.071631	0.067626	0.062137	0.066493	0.069814	0.433067	0.432032	0.525892	0.079777	0.091262	0.083605
9	0.058485	0.073994	0.06581	0.0612	0.06454	0.071787	0.439513	0.448889	0.540797	0.081124	0.092356	0.088782
9.16667	0.058836	0.072881	0.067158	0.066689	0.069443	0.07335	0.454359	0.448772	0.543844	0.081945	0.094603	0.086652
9.33333	0.061004	0.07251	0.068642	0.06538	0.066591	0.070576	0.453031	0.460415	0.56121	0.086613	0.094603	0.089543
9.5	0.059696	0.073467	0.068584	0.062762	0.066337	0.072862	0.452074	0.463208	0.57584	0.088938	0.097298	0.094915
9.66667	0.061004	0.074034	0.069228	0.066943	0.069072	0.073838	0.461489	0.476471	0.579864	0.087121	0.097513	0.097826
9.83333	0.058348	0.074034	0.06917	0.064989	0.068877	0.073819	0.472584	0.478991	0.580079	0.087258	0.097123	0.095228
10	0.058367	0.074034	0.068095	0.067939	0.068154	0.074815	0.467447	0.491786	0.587951	0.09177	0.100033	0.099252
10.1667	0.060555	0.073467	0.06999	0.06245	0.068349	0.077296	0.47149	0.493993	0.599301	0.09261	0.100385	0.102221
10.3333	0.061571	0.074229	0.070517	0.065595	0.068427	0.074405	0.485359	0.497939	0.61315	0.096419	0.102475	0.103588
10.5	0.060965	0.074112	0.072197	0.065087	0.067919	0.077432	0.491903	0.510285	0.618424	0.098529	0.100053	0.10308
10.6667	0.06036	0.07628	0.07001	0.066865	0.066826	0.073389	0.493798	0.515149	0.626218	0.099936	0.105151	0.104233
10.8333	0.062059	0.075049	0.06917	0.064911	0.071006	0.077472	0.489794	0.514387	0.627976	0.09847	0.100658	0.10603
11	0.060809	0.074483	0.067724	0.063954	0.065282	0.08216	0.500088	0.519563	0.638486	0.102201	0.107749	0.111675
11.1667	0.062352	0.074463	0.071885	0.066259	0.065927	0.077042	0.498525	0.527924	0.631024	0.10267	0.107691	0.109839
11.3333	0.06036	0.075616	0.067412	0.067763	0.069912	0.079991	0.516301	0.531635	0.642959	0.104272	0.109624	0.115192
11.5	0.061161	0.076964	0.071377	0.065595	0.069306	0.077276	0.502471	0.534682	0.653292	0.105639	0.107007	0.120505
11.6667	0.061317	0.07585	0.072744	0.066786	0.071006	0.080128	0.511203	0.543844	0.649483	0.103217	0.108355	0.12113
11.8333	0.060184	0.078839	0.071572	0.067998	0.071865	0.081652	0.537808	0.537144	0.660833	0.10351	0.112672	0.122243
12	0.060965	0.073936	0.070517	0.064716	0.072236	0.081203	0.50124	0.547106	0.665657	0.109566	0.116207	0.121247
12.1667	0.060262	0.076456	0.072666	0.0679	0.071299	0.081652	0.506104	0.54148	0.662552	0.112594	0.11148	0.125369
12.3333	0.061356	0.078468	0.070068	0.067939	0.072998	0.084367	0.515617	0.549216	0.678315	0.111636	0.119176	0.127146
12.5	0.060731	0.078253	0.072803	0.070088	0.076534	0.083097	0.539761	0.553259	0.672885	0.114059	0.119841	0.12447
12.6667	0.062997	0.078468	0.070635	0.067216	0.077432	0.084289	0.533921	0.563964	0.67056	0.119372	0.118102	0.126638
12.8333	0.057313	0.079347	0.071338	0.070674	0.073584	0.082609	0.511984	0.567773	0.674702	0.120446	0.123513	0.128748
13	0.059852	0.076006	0.074561	0.070322	0.081398	0.092024	0.521185	0.563573	0.672631	0.123181	0.123122	0.131639
13.1667	0.061571	0.077257	0.075362	0.070928	0.075694	0.092864	0.522943	0.567089	0.677026	0.124197	0.124138	0.135272
13.3333	0.061844	0.078761	0.070498	0.073057	0.077218	0.100678	0.51759	0.564843	0.68357	0.120583	0.132733	0.136269
13.5	0.063036	0.080245	0.073389	0.077003	0.078155	0.095619	0.521868	0.569179	0.682066	0.12406	0.127947	0.135331
13.6667	0.061278	0.077882	0.07251	0.071553	0.077335	0.096146	0.523411	0.571309	0.684937	0.12699	0.132831	0.138066
13.8333	0.062567	0.075713	0.076241	0.076163	0.08007	0.095658	0.527826	0.565077	0.698494	0.1207	0.136855	0.139003
14	0.060555	0.07796	0.072998	0.073994	0.076905	0.099232	0.518469	0.573223	0.6974	0.12949	0.137831	0.141308
14.1667	0.062196	0.080519	0.073037	0.07712	0.072979	0.097357	0.519251	0.576094	0.701932	0.123982	0.140781	0.143086
14.3333	0.061395	0.07837	0.073916	0.079777	0.078858	0.109038	0.522943	0.571484	0.691091	0.130076	0.137441	0.146036
14.5	0.061278	0.079308	0.072979	0.080109	0.082238	0.111558	0.520169	0.581837	0.694294	0.132127	0.140605	0.147794
14.6667	0.064169	0.081144	0.077276	0.081925	0.079874	0.100326	0.524759	0.574004	0.700193	0.137831	0.13998	0.146524
14.8333	0.061434	0.079425	0.079484	0.079015	0.080499	0.108413	0.522044	0.580353	0.707636	0.140332	0.138906	0.15172
15	0.059832	0.079562	0.075303	0.080792	0.079835	0.108784	0.533061	0.580997	0.698025	0.136151	0.141758	0.150333
15.1667	0.062137	0.081105	0.072236	0.085187	0.083879	0.105854	0.542613	0.578185	0.701756	0.145235	0.151036	0.153673
15.3333	0.062997	0.080714	0.073858	0.079366	0.083586	0.109273	0.544723	0.589807	0.710624	0.149981	0.145664	0.151251
15.5	0.062587	0.083136	0.077139	0.08132	0.090227	0.105893	0.550876	0.593812	0.707538	0.152697	0.149747	0.151193
15.6667	0.060438	0.083312	0.080323	0.080226	0.089876	0.115641	0.523568	0.586565	0.702791	0.145196	0.14629	0.157209
15.8333	0.062313	0.08005	0.073643	0.086359	0.086203	0.106069	0.521849	0.582326	0.718086	0.150001	0.149493	0.159924
16	0.06034	0.082414	0.081007	0.081984	0.087336	0.108316	0.526009	0.581915	0.709355	0.160295	0.153048	0.157209
16.1667	0.065947	0.080265	0.077257	0.087453	0.091575	0.11064	0.551501	0.583869	0.718399	0.155998	0.151739	0.166156
16.3333	0.062938	0.079288	0.081554	0.095228	0.094447	0.109292	0.525892	0.583283	0.719805	0.156838	0.155607	0.162659
16.5	0.06159	0.081339	0.080323	0.089915	0.086945	0.110699	0.539429	0.595023	0.724357	0.162991	0.157854	0.167855
16.6667	0.063642	0.081105	0.076983	0.092337	0.086359	0.112515	0.518938	0.590882	0.717715	0.168011	0.157854	0.168011
16.8333	0.062704	0.081456	0.077432	0.092747	0.105014	0.10351	0.524876	0.588264	0.712695	0.163479	0.162874	0.175297
17	0.0612	0.077432	0.078526	0.094056	0.087922	0.112887	0.535952	0.603852	0.725548	0.170883	0.16514	0.17225
17.1667	0.062489	0.077218	0.080011	0.089797	0.085402	0.114098	0.523236	0.600629	0.726701	0.173285	0.167562	0.170863
17.3333	0.064345	0.079171	0.077472	0.098588	0.091106	0.108863	0.517473	0.597269	0.727599	0.175454	0.167875	0.170922
17.5	0.064052	0.081476	0.078233	0.099896	0.092649	0.110386	0.526771	0.596097	0.719884	0.17391	0.168832	0.179009
17.6667	0.063642	0.080265	0.075245	0.099643	0.088977	0.105542	0.516848	0.597191	0.721642	0.173852	0.167699	0.174008
17.8333	0.063329	0.080226	0.077882	0.103452	0.096009	0.116852	0.515813	0.588147	0.72842	0.178091	0.172406	0.177622
18	0.062938	0.078429	0.078898	0.106284	0.105229	0.122146	0.504835	0.599203	0.720626	0.177681	0.171918	0.175649
18.1667	0.063153	0.081652	0.078819	0.103647	0.090208	0.111754	0.546559	0.597953	0.727424	0.176137	0.173383	0.178227
18.3333	0.064267	0.078878	0.079249	0.098998	0.093216	0.122419	0.515852	0.603188	0.726584	0.183228	0.172192	0.183677
18.5	0.064892	0.080695	0.076632	0.100307	0.100385	0.118317	0.514055	0.606216	0.727834	0.190846	0.17643	0.177895
18.6667	0.06495	0.078956	0.079093	0.102768	0.098744	0.124197	0.526127	0.604575	0.740238	0.190749	0.176059	0.18358
18.8333	0.063505	0.079894	0.079835	0.107163	0.096341	0.12949	0.576133	0.60563	0.732717	0.191159	0.18065	0.185396
19	0.066161	0.081769	0.080714	0.105503	0.104585	0.130897	0.525502	0.60352	0.730002	0.191198	0.182505	0.182603
19.1667	0.063622	0.081203	0.080148	0.109566	0.102748	0.127615	0.53144	0.601156	0.734593	0.194441	0.185611	0.189245
19.3333	0.065517	0.078546	0.080538	0.119762	0.107534	0.131483	0.533159	0.602778	0.746626	0.194148	0.184556	0.192585
19.5	0.064677	0.08173	0.077882	0.112125	0.103256	0.12781	0.522708	0.599867	0.735745	0.199832	0.184517	0.191159
19.6667	0.063602	0.081613	0.081242	0.119958	0.115367	0.126091	0.518098	0.609927	0.738929	0.209716	0.186178	0.199715
19.8333	0.064853	0.079737	0.080304	0.12236	0.110875	0.130389	0.525072	0.603481	0.734436	0.214795	0.196824	0.199148
20	0.065575	0.081691	0.082199	0.120446	0.119489	0.131756	0.518801	0.618229	0.732932	0.202371	0.18985	0.195261

## Sheet: 2C.1
HeLa sictrl	CSE siRNA
3122204	2590209
3168333	2433028
2832926	2212179

## Sheet: 2C.2
HeLa sictrl	CSE siRNA
1660123	1816980
2197051	1223289
1911348	1828716
1705041	1690064
1358994	1571351

## Sheet: 2C.3
HeLa sictrl	CSE siRNA
7210763	8853649
10675094	7103476
7979225	6210067
10994652	6477794
7419259	5328827

## Sheet: 2E.1
ctrl	CSE overexpression
1211064	1502673
1284242	1488117
1266360	1662617
1419447	1772840
1327519

## Sheet: 2E.2
ctrl					CSE overexpression
571678	471605	515383	380843	382628	514162	440572	521376	420707	369302

## Sheet: 2E.3
ctrl				CSE overexpression
7693123	7070219	7604283	5810997	7820904	6826202	5938877	5917240
