# Supplementary material for: Hydropersulfides inhibit lipid peroxidation and ferroptosis by scavenging radicals
Source: Nat Chem Biol. 2022 Sep 15;19(1):28–37. doi: 10.1038/s41589-022-01145-w (PMC7613997; doi:10.1038/s41589-022-01145-w)
Supplement: Extended Data Fig. 2 — Source data [file 41589_2022_1145_MOESM12_ESM.zip]

Archive with 2 entries (2 files):
- Ex.Fig2/WB_3_Ex.Fig.2B.pdf
- Ex.Fig2/WB_4_Ex.Fig.2D.pdf
