# Supplementary material for: Hydropersulfides inhibit lipid peroxidation and ferroptosis by scavenging radicals
Source: Nat Chem Biol. 2022 Sep 15;19(1):28–37. doi: 10.1038/s41589-022-01145-w (PMC7613997; doi:10.1038/s41589-022-01145-w)
Supplement: Extended Data Fig. 3 — Source data [file 41589_2022_1145_MOESM13_ESM.xlsx]

## Sheet: 3.A
HeLa siCtrl, st	HeLa siCSE, st	HeLa siCtrl, R5	HeLa siCSE, R5	HeLa siCtrl, C40	HeLa siCSE, C40
1	1	0.310703	0.168366	0.499785	0.006032
1	1	0.274039	0.148174	0.361632	0.005923
1	1	0.274036	0.164661	0.45398	0.004749
1	1	0.281476	0.177127	0.402578	0.0206355

## Sheet: 3.B.1
time, h	U2OS Neg, st					U2OS CSE OE, st					U2OS Neg,					U2OS, CSE OE,
	210901	210922	210924			210901	210922	210924			210901	210922	210924			210901	210922	210924
0	0	2.6	0			0	0	36			0	0	0			7	0	0
0.166667	406	273.4	479			249.4	793.8	533.2			539	1918	437.25			306.4	1397.75	261
0.333333	698.4	699.2	712.2			507.8	953.6	588.4			902	2948	493			465.2	1988	467.75
0.5	826.4	1061.8	1035			807.2	1188.6	678.6			1269	3706.75	677.25			683	2346.25	857.75
0.666667	1017	1229	1678.2			974.2	1387	817.6			1682.17	4202	1061			1227.8	2603.75	955.5
0.833333	1612	1520.8	1302.8			1447	1436	1084.6			1836.83	4689.25	1223.5			1476.2	2855.5	1090.25
1	1490.2	1615.6	1379.2			1577.2	1811.8	1198.8			1952.5	5064.25	1229.5			1559.2	3090.75	1074.25
1.16667	1576.6	1772.6	1449.8			1779	1872.4	1318.2			2293.67	5243.75	1172.5			1723.8	3140.75	1223.25
1.33333	1891.8	2229.4	1696.6			1904.6	2361.8	1187.6			2580.17	5712.25	1558.25			2050.2	3134.25	1363.5
1.5	1967.6	2108.8	1740.4			2065.2	2046.6	1216.4			2704.67	5795.5	1567.5			1973	3424.25	1224.75
1.66667	2223.6	2250	1811.2			2325.2	2295.4	1537.8			2835.5	5954.75	1652.25			2155.6	3671.75	1349.5
1.83333	2215.4	2463.6	1875.4			2279	2491.4	1652			2998.67	6179.5	1792			2228	3686.75	1479
2	2373.6	2496	1693.4			2484.4	2618.4	1696.8			3164.67	6309.5	1828			2482.8	3759.5	1610.75
2.16667	2431.4	2647.8	2288			2631.8	2590.8	1706.2			3302.67	6333.5	1958.75			2612	4094	1721
2.33333	2471.6	2567.4	2154.2			2683.6	2834.6	1832.8			3510.67	6517	1878			2719.8	4197.75	1707
2.5	2547	2672	2029.2			2703.8	3019.4	1707.8			3538.67	6554	2097.25			2760.2	4218.25	1800.25
2.66667	2613.6	2836.6	2049.8			2894.4	3014.4	1905			3730.5	6801	2041.5			2833	4428.25	1931.75
2.83333	2691.8	3038.8	2081.8			2941.8	3002.4	1757.2			3736.17	7000.75	2117.5			2983.2	4542.5	1878.5
3	2838.4	3126.6	2239.4			2965.4	3079.6	2060.8			3906.17	7011.5	2171.5			3027.4	4555.25	2154.75
3.16667	2945	3225.8	2339.6			3162.4	3218.4	2043.8			3934.33	7203.75	2154.5			3056.6	4769.5	1981.25
3.33333	3044.8	3471	2216.4			3172	3429.2	1996.6			4048.67	7162.75	2241.5			3084.2	4717.25	2088.25
3.5	2927.2	3448.2	2225			3092.4	3400.8	2131			4154.67	7302	2452			3171.4	4954.5	2182
3.66667	3099.8	3593.4	2411			3238.4	3368	2141.8			4216.83	7647.5	2348.25			3289.2	4910.5	2295
3.83333	2950.6	3520	2502.8			3233.6	3461.8	2209.2			4126.83	7561.25	2728			3302.6	4974	2209
4	3037.8	3736	2578.2			3297.2	3831.4	2445.4			4304.33	7524.5	2327			3354	5234	2237.5
4.16667	3177.8	3672.4	2606.4			3293.8	3724.4	2309.8			4340.5	7824.75	2725			3369	5199.5	2452.75
4.33333	3207.4	3634.8	2532.8			3388.8	3795.8	2609.2			4442.17	7740.75	2766.5			3478.4	5333.5	2426.5
4.5	3350.8	3820.8	3364.4			3608.8	3843.6	2694.4			4478	7863.75	2748.5			3380	5405.75	2527
4.66667	3410.6	3832.8	2619.2			3605.2	3777.4	2711			4524.33	7993	3042			3623.2	5518.5	2765.5
4.83333	3352.2	4031.4	2667.4			3489.8	3970.8	2618.4			4603.83	7904.5	3153.25			3619	5258.75	2660.75
5	3410.2	4122.4	2559.4			3498.4	3909.4	2665.8			4574.33	8294.75	2952.75			3787	5521.75	2777.25
5.16667	3449.4	4192.8	2973			3563.6	3983.4	2966			4675.17	8097.25	3099.75			3796	5607.25	2574.5
5.33333	3515.6	4128	2759.6			3547.4	4092.4	2846.4			4815	8504.25	3320.75			3879.8	5706.75	2750.75
5.5	3521.6	4316	3013.6			3476.8	4178.6	2869.8			4826.83	8193.5	3562.25			3816.2	5759.75	2801.75
5.66667	3428.2	4242.4	2976.8			3539	4221.2	3091.8			4973.67	8494.5	3174			4038.6	5923.5	3027.25
5.83333	3617.4	4398.6	2969.4			3764.8	4061.4	3009			4932.5	8473.25	3335.5			3996.6	5833.5	3041.5
6	3492.8	4364.6	3119.8			3596.6	4298.8	3154.6			4903.83	8549.25	3400.25			3996.8	5949.5	2932.5
6.16667	3462.6	4689.4	3101.4			3779	4299.4	3253			4962.33	8782.5	3501.5			3952	6102.75	2797.75
6.33333	3547.8	4656.6	3153.2			3787.6	4221.4	3249.2			4942.17	8727.5	3719.75			3932.4	6113.5	2926.75
6.5	3717.2	4810.8	3149			3852.8	4274.2	3430.4			5095.83	8966.75	3686.75			3849.8	6174.75	3145
6.66667	3505.8	5072.2	3272.4			3732.4	4407.2	3252			5096.17	8717.5	3586.5			3951	6170.25	3244.5
6.83333	3587.8	4816.4	3486.2			3736.8	4453.4	3350.6			5040	9028.5	3833.5			4033.4	6320.5	3217.75
7	3819.4	4998.6	3211			3831	4373.2	3581.8			5152.67	9067	3821.75			4012.4	6188.75	3286.25
7.16667	3648.6	4947.8	3369			3863.2	4516.8	3526.2			5249.83	9283	4004.5			4219	6413.75	3221.75
7.33333	3828.8	5206.2	3257			3689	4273.6	3640.8			5220.5	9150	3837.75			3998.2	6167.75	3452.5
7.5	3764	4898.8	3369.4			3806.6	4428.4	3560.8			5346.17	9378.5	4182			4087.2	6327	3317
7.66667	3951.2	5234.2	3341.2			3790.4	4549.8	3673.2			5443.67	9387.75	4087.75			4176.6	6302.25	3458.5
7.83333	3927.6	5165.4	3622.8			3958.2	4503.8	3852.6			5258	9566.5	4179.25			4206.2	6335.75	3505.75
8	4044.8	5240.2	3604.8			3900	4542.2	3681			5296.5	9659.5	4185.25			4110	6544.5	3625.75
8.16667	3982.2	5149.4	3338.6			3854.4	4412	3926.4			5413.17	9644.75	4167			4379.2	6530.75	3631
8.33333	3940.2	5116.2	3709.8			3986.6	4544.8	3915			5424.67	9541.75	4325.5			4322.2	6500.75	3649.75
8.5	3801.6	5176.6	3582.4			3866	4600.2	3939.4			5399.33	9652.5	4598			4271.8	6685.25	3634.25
8.66667	3886.4	5328.4	3793			4048.8	4634.4	3986			5497.83	9886.5	4472.25			4484.6	6437.5	3843
8.83333	4032.6	5439.6	3846.2			4028	4578.8	4101.4			5670	9622.75	4431.5			4306	6689	3862.5
9	4069.8	5526.4	4098.8			4030.2	4733.4	4150.2			5616.67	9827.75	4387.75			4552.6	6525.5	3865.75
9.16667	4037.6	5545.4	3833			4031.2	4720	4020.2			5624.67	9830	4672			4447.8	6526.75	4084.75
9.33333	4082.8	5589	4220.6			4025.8	4716	4009.4			5659.67	10026.2	4712.5			4751.6	6563	3829
9.5	4154	5370.4	4170.8			4034.6	4718.2	4239.4			5859.83	9999.25	4801			4523.8	6911.5	4207.75
9.66667	4075.2	5498.6	4013			4176.4	4845	4245.2			5637.33	9997.5	4933.25			4834	6836	4287.5
9.83333	4208.4	5447	3980.2			4241	4805.8	4200.2			5693.67	10020.8	5030			4601.6	6666.25	4295.25
10	4018.8	5585.4	4433			4202.8	4895.4	4188.2			5838.67	10037.5	5122			4823.4	6928.5	4380
10.1667	4150	5621.2	4285.8			4242	4840.4	4281			5885.5	10155.5	5061			4811.8	6805.75	4536.75
10.3333	4133.6	5605.6	4244			4288.8	4850.8	4386.4			5777.5	10333.2	5291.75			4721.6	6915.25	4530.25
10.5	4001.8	5532	4483.2			4330.8	5056.4	4330.6			5751	10448	5413			4741.4	6922.25	4436
10.6667	4032.2	5524.6	4520			4300.8	4887.4	4535			5819.5	10271	5512.5			4926	6793.5	4491.25
10.8333	4144.4	5670.2	4676.8			4352.4	5095	4492.2			5945.67	10308	5337.75			4944.8	6885.75	4643.5
11	4384.2	5673.4	4483.4			4331.4	4951.4	4738.2			5967.5	10468.5	5656.75			4868.6	7066.75	4676.25
11.1667	4298	5761.2	4696			4389.6	5074.2	4524.6			5985.5	10457.5	5762.5			4811.4	6884.25	4924.25
11.3333	4202.8	5674.4	4753			4354	5506.6	4705.8			6070.5	10396	5755.25			4973.4	6756.5	5105.25
11.5	4168.4	5722.8	4678.4			4458.2	4842.8	4771.4			6175.33	10407	5871.25			4981.6	6992.75	4963.5
11.6667	4326.8	5925.4	4388.2			4475.2	5102.8	4767.4			5985.17	10553.2	6040.25			5025	7153.25	5018.75
11.8333	4306.6	5596	4801.4			4344.8	5150.6	4712.4			6101	10469.2	6100.75			5021.6	7064.75	5164
12	4337.2	5884	5146.6			4533.4	5135.2	4827.4			6198.83	10748.8	6238.5			4993.2	7074.25	5229.25
12.1667	4343	6011.4	5141.4			4478.2	5157.6	4670.2			6171.33	10810	6356			5010.4	7229	5368
12.3333	4294	5894	4698.8			4381.2	5411	4894.2			6190.33	10813	6318			4960.2	7324	5647
12.5	4205.6	5869.4	4791.4			4518	5235.2	4885.2			6207.67	10837.2	6358			4926.4	7412.75	5578.75
12.6667	4293.8	5869.8	4979.8			4547	5217.4	4729.2			6284.33	10921	6440.25			5111.6	7598	5660
12.8333	4541.6	6117.4	5115.6			4504.6	5113.8	4957.2			6338	10803.8	6813.75			5074.8	7584.5	5763.25
13	4449.2	5850.4	5003.2			4539.4	5119.8	5129			6364.33	10812.8	6541.5			5105.6	7542.75	5910.5
13.1667	4277.6	6117.4	4906.2			4597.6	5215.8	5049.6			6365.17	11094	6819.5			5075.2	7596	6220
13.3333	4426.2	5930.6	5099			4612.2	5142.6	5111.8			6364	11113.2	6876.25			4982.4	7512.5	5963.75
13.5	4485.6	6016.8	5293.4			4708.8	5391.4	5157.4			6488.33	11069.5	7015			5194.4	7368.25	6259.5
13.6667	4566	6304.8	5261.6			4600.4	5168.6	5461.8			6470	10956.5	7340.25			5089.2	7581.75	6348.75
13.8333	4417.6	6171.2	5490			4640.4	5387.2	5228.8			6506.83	10904.5	7353.75			5177.2	7758	6304.75
14	4779.4	6313.6	5272			4728.6	5381.6	5199			6648	11218	7383.75			5218.6	7642.75	6535.25
14.1667	4494.8	6289.8	5371.8			4725.6	5310	5378.8			6484.67	11320.2	7553.25			5280.6	7754.5	6542
14.3333	4495	6194.8	5517.4			4662	5442	5379.8			6344.17	11249	7453			5282	7694	6749
14.5	4682.2	6333.8	5099.2			4622.2	5410.8	5274.8			6548	11353.5	7674.25			5131.2	7657.25	6702.75
14.6667	4436.8	6123.8	5432.2			4696.2	5437.6	5326.2			6540.83	11260.2	8089.5			5169	7874.75	6705.25
14.8333	4444.6	6480.2	5372.6			4774.2	5525.8	5304			6575.67	11241	7907			5287.6	7868.75	7033.75
15	4399.4	6225.6	5501.4			4642	5580	5414.4			6639.83	11218	8295.75			5237.8	7865	6985.75
15.1667	4517.2	6330.6	5570			4665.4	5398.8	5346.8			6508	11529.2	8277			5353	7834.5	6998.25
15.3333	4431.4	6505.2	5673.4			4780.6	5470.2	5519.2			6745	11478.2	8506.5			5502.2	8064.5	7266
15.5	4590.6	6445.4	5748.4			4610.2	5503.8	5483.8			6643.17	11607.5	8568			5450	8104	7568.5
15.6667	4497.6	6509.8	5709			4770	5531.6	5668.2			6683	11470.8	8641.25			5534.8	7955	7615
15.8333	4578.4	6515.6	5912.2			4718	5468.2	5717.4			6749.33	11571.5	8846			5380.2	8082.75	7635
16	4647.2	6588.6	5918.2			4796.4	5545	5541.2			6712.83	11561.5	9113.75			5304	8091.5	7700
16.1667	4714.8	6633	5713.2			4807.6	5542.2	5620.2			6735.33	11632.8	9314.25			5598.6	8264	7780.5
16.3333	4569	6749.4	5895.4			4800.8	5664.8	5872.8			6754.67	11801.5	9293.75			5488.8	8331.25	7770
16.5	4661	6964.2	6190.4			4686.8	5762.4	6053.4			6883.17	11759.2	9434.75			5404.2	8160.5	8123.25
16.6667	4462.8	6851.4	6017.6			4983.4	5490.8	5835.6			7030.5	11864.2	9660			5518.2	8208.25	7931
16.8333	4528.2	6760.2	6081.2			4886	5522.8	5992			6881.33	11872.8	10014.5			5466.6	8127.25	8295.75
17	4558	6427	6208.6			4861	5629	5956			6731.67	12274.5	9975.25			5469.4	8244.5	8475.75
17.1667	4491.6	6666	6488.2			4798.4	5722	5992.8			6909.17	11772.2	10097.8			5608.8	8280.25	8527.75
17.3333	4468.2	6768.8	6240.2			4903.6	5680.8	5963.4			6915.17	11982	10241.5			5427.4	8450	8694.25
17.5	4573.6	6836.2	6546			4791.6	5615.2	6180.8			6888.83	11900.8	10622.5			5409.2	8371.25	8633.5
17.6667	4586.6	6909	6550.2			4779.6	5677.6	6355			7043.5	12466.2	10963.8			5563.6	8506.25	8750.25
17.8333	4532.2	6903.2	6756.8			4734.2	5793	6280.4			7014.67	11997	10893.2			5625.6	8515	8871.5
18	4586.6	6963.4	6437.6			4827.6	5830.2	6292.6			6979	12018	10674			5626.4	8560.75	8933.25
18.1667	4528	6813.8	6613.2			4852.4	5757.4	6117			7005.67	12254.2	11065.5			5631.2	8533.75	9318
18.3333	4583.6	6854	6713.2			4805.6	5735.8	6397.8			7130	12179.2	11063			5676.8	8707	9279
18.5	4644.8	6822	6725			4871	5975.2	6350.8			6981.17	12130	11419.8			5645.6	8492.5	9203.25
18.6667	4666	7110.4	6579.8			4922.4	5857.4	6321.4			6980	12272.5	11319.8			5677.2	8701.25	9423.25
18.8333	4821.4	7051	6831.2			4902.6	5918.4	6552.6			7024.67	12357	11729.5			5513.8	8864.75	9451.75
19	4671.6	7100.4	6769.6			4896.6	5950.6	6700.6			6915	12465.8	11888.5			5759.4	8863.5	9547.5
19.1667	4582	7148.4	6870.4			4796.2	5874.4	6706.8			7075.5	12399.8	12213.5			5753.2	8655.5	9828.5
19.3333	4562.8	7037	7045			4848.2	5958.8	6566.6			7079.17	12348.2	12109.8			5645.4	8800.25	9908.5
19.5	4526.6	7121.6	7054.4			5016.2	5811.4	6574.2			7019.33	12479	12422			5628.2	8785.75	9957
19.6667	4564.8	7095	7141.6			4741.2	6063.4	6899.4			7135.33	12611.5	12486			5788.2	8762.25	10068.2
19.8333	4416	7187.6	7126.6			4823	5958.4	6684.6			7177.83	12713	12702.8			5898.8	8734.25	10307
20	4499.8	7114	7163.8			4879	6022.2	6885.6			7020	12538	12791			5837.8	8725	10257.5
20.1667	4709.8	7250.8	7653.4			4644.4	6056	6848.6			7195.67	12528.5	12770.5			5748.2	8753.5	10492.8
20.3333	4487.6		7562.2			4857.6		6868.6			7302.33		13140.2			5890.6		10598.5
20.5	4462.2		7623			4959.8		6893.2			7195.5		13273.5			5823.2		10596.2
20.6667	4539.4		7606.6			4901.8		7066.6			7228.5		13554			5720.6		10800
20.8333	4604.2		7713.6			4957.8		6958.6			7245		13807.2			5820		10845.8
21	4557.4		7917.8			4946.2		7148.2			7190.5		13999.8			5768		10879.5
21.1667	4632		7755			5017.2		7142.6			7422.5		13777			5807.6		11033.2
21.3333	4542.2		7847.4			4952.2		7232			7330.83		13961.2			5895.8		10939
21.5			7723					7220.8					14440.5					11366.8
21.6667			8045.8					7215.8					14312.5					11251.5
21.8333			8199.2					7334.8					14476.5					11348.2
22			8167					7361.6					14665.2					11469.8
22.1667			8450.4					7342.2					14729.5					11731.8
22.3333			8385.2					7549					14626					11869.2
22.5			8647					7621					15136.5					11788.2
22.6667			8565.6					7590.4					15273.5					12049
22.8333			8605					7682.6					15540					12048.8
23			8976					7794					15326					12003.8
23.1667
23.3333
23.5
23.6667

## Sheet: 3.B.2
	U2OS Neg, st					U2OS CSE OE, st					U2OS Neg,					U2OS, CSE OE,
	210910	210922	210923	210924		210910	210922	210923	210924		210910	210922	210923	210924		210910	210922	210923	210924
0	0	2.6	21.2	0		58	0	92.8	36		26.4	0	166	98.25		0	0	0	0
0.166667	341.2	273.4	580.8	479		221.6	793.8	319.6	533.2		245.2	1827.75	343.4	215.5		164.2	1089.2	579.2	391.8
0.333333	589.8	699.2	441.4	712.2		283.2	953.6	620.8	588.4		621.4	2749.75	624.4	394.5		295.8	1651.2	715	690.8
0.5	694.2	1061.8	628.8	1035		398.2	1188.6	740.6	678.6		759.6	3295.5	895	648.75		420.2	2151.2	1234	984.2
0.666667	862.4	1229	957	1678.2		418.4	1387	899	817.6		815.6	3762.5	1046.8	923.25		502.2	2328.6	1297.6	1059.6
0.833333	906.4	1520.8	1153.4	1302.8		707.8	1436	1187.4	1084.6		700.4	4032.5	1099	1072.75		554.6	2471.6	1474.4	1218.4
1	976.2	1615.6	1050.4	1379.2		750	1811.8	1397.2	1198.8		1128.4	4402.25	1288.6	1055.25		652.8	3009.6	1860.2	1270.4
1.16667	977	1772.6	1560.6	1449.8		748.8	1872.4	1469.2	1318.2		1159.2	4744.5	1594.6	1479		783.4	2888	1726.8	1552.4
1.33333	1218.6	2229.4	1287	1696.6		942.8	2361.8	1621.2	1187.6		1273.8	4981	1809	1433.75		803.4	3055.2	2075.6	1474.8
1.5	1172.8	2108.8	1398.2	1740.4		922.8	2046.6	1574.2	1216.4		1496.8	5078	1690	1545.5		896.4	3010.6	2193.2	1609
1.66667	1388	2250	1549.2	1811.2		945.6	2295.4	1739.6	1537.8		1250	5271.75	1771.6	1949		956.2	3320.2	2247.8	1831.2
1.83333	1374	2463.6	1864.8	1875.4		1004	2491.4	1803.6	1652		1453.2	5465.25	1800.6	1644		957.2	3278	2372.2	2011.8
2	1412.2	2496	1792.8	1693.4		1131.6	2618.4	1869.4	1696.8		1454.4	5740.5	1984	1900.75		1186.8	3656.6	2377.6	2121
2.16667	1701.8	2647.8	1811.6	2288		1068	2590.8	1955.6	1706.2		1587.2	5898.75	2162.4	1898.5		1225.6	3737.4	2571.4	2147
2.33333	1701.6	2567.4	1755.8	2154.2		1243.2	2834.6	2100.6	1832.8		1648.2	5920.25	1946.4	2024.5		1288	3977.2	2639.8	2490.4
2.5	1549.2	2672	2006.8	2029.2		1307.8	3019.4	2129.2	1707.8		1877.6	6289.5	2207.6	2242.5		1552.4	4038.4	2656.6	2523
2.66667	1576.6	2836.6	1875.2	2049.8		1315.6	3014.4	2340	1905		1965.4	6556.5	2367.8	2318.75		1278	4383.2	3003.6	2598.8
2.83333	1633.2	3038.8	2120.2	2081.8		1383.2	3002.4	2346.4	1757.2		1951.8	6943	2369.2	2560.25		1556.8	4754.4	3046.4	2838.4
3	1809.6	3126.6	2099.8	2239.4		1560.8	3079.6	2144	2060.8		2081.2	7300.75	2573.8	2776.75		1528	4906.8	3151.6	2897.2
3.16667	1875	3225.8	1994.2	2339.6		1553.4	3218.4	2218.2	2043.8		2129	7451.5	2711.8	2979.25		1567.2	5269.2	3156.4	3169.4
3.33333	1872.2	3471	2154.8	2216.4		1559.6	3429.2	2405.2	1996.6		2147.6	7925	2843.2	3412		1768.2	5670.4	3266.6	3554
3.5	1819.8	3448.2	2200	2225		1700.2	3400.8	2385.8	2131		2363	8717.5	3109	4141.25		2008.2	5913.2	3462.8	3795
3.66667	2039.2	3593.4	2227.2	2411		1653.6	3368	2486.2	2141.8		2451.2	9464.75	3072.4	4816.25		2001.2	6697.8	3446	4478.2
3.83333	1889	3520	2303	2502.8		1705.6	3461.8	2690.2	2209.2		2813	9961.5	3357	5521.75		2242	7227.6	3666.8	4988.4
4	2213.2	3736	2318	2578.2		1720.6	3831.4	2534.6	2445.4		2904.8	10848	3615	6103.5		2632.4	7944.6	3767.6	5814.4
4.16667	2196.6	3672.4	2279.4	2606.4		1816.6	3724.4	2687.6	2309.8		3371.4	11929.2	3812.8	7303		3111.6	8741.6	4020.2	6980.6
4.33333	2207.2	3634.8	2441.8	2532.8		1729.2	3795.8	2794	2609.2		3782.4	12759.2	4189.8	8456.25		3665	10018	4126.6	7789.4
4.5	2223	3820.8	2629.8	3364.4		1836	3843.6	2833	2694.4		4580	13782.8	4677	9718.25		4241.4	11179.6	4377.2	8769
4.66667	2260.2	3832.8	2550.6	2619.2		1943.8	3777.4	2765.6	2711		5202.8	14966.2	5191.2	11154.5		5039.2	12075.6	4453	10026.2
4.83333	2245	4031.4	2635.4	2667.4		2046.2	3970.8	2705.2	2618.4		6262	16270.5	5738.4	12766		6054.4	13403	4818.4	10970.6
5	2507.6	4122.4	2808.2	2559.4		1927.4	3909.4	2815	2665.8		7212.6	17257.2	6373.6	14967.2		7201.2	14356.2	5204.2	12412.2
5.16667	2483.2	4192.8	2720.2	2973		2040.8	3983.4	2792.4	2966		8413.8	18815.2	7235.8	16623.2		8388	15502.2	5400.4	13989.4
5.33333	2566.2	4128	2917.6	2759.6		2069.4	4092.4	2938.6	2846.4		9535.8	20056.2	7925.6	18542.2		9691.6	16794.2	5551.2	15413.8
5.5	2509.2	4316	2994.6	3013.6		2030.2	4178.6	2980	2869.8		11086.8	21144.2	8576.4	20503.5		10838.2	17724.2	5612.2	16773
5.66667	2513	4242.4	2885.2	2976.8		2269.8	4221.2	2968.2	3091.8		12326.2	22440.2	9402.2	22227.8		12426.6	18786.6	5929	18345.8
5.83333	2558.6	4398.6	2866.4	2969.4		2246	4061.4	3019.8	3009		13957.8	23269.5	10226.6	24473.2		13692.6	19833.6	6043.8	20008.6
6	2755.4	4364.6	2803.8	3119.8		2185.8	4298.8	2939.8	3154.6		15477	25000	11117.8	26631.2		15144	20630.6	6483.8	21483.2
6.16667	2609.6	4689.4	2843.8	3101.4		2264.2	4299.4	3078.2	3253		17234	25753.5	11808.6	28830		16618	21252.2	6797.2	22867.8
6.33333	2670.4	4656.6	3069	3153.2		2131.2	4221.4	2908.2	3249.2		18644.8	26608	12806.2	30846.5		18163.6	22112.8	7137.8	24412.6
6.5	2801.6	4810.8	3090.2	3149		2259.2	4274.2	3062.8	3430.4		20077.6	27463.2	13548.6	32823		19473	22639.6	7425	25494
6.66667	2801.4	5072.2	3018.2	3272.4		2407.6	4407.2	3091.2	3252		21772.8	28076	14274	35157.5		20643.6	23399.8	7697.4	26786.8
6.83333	2715.2	4816.4	3007.6	3486.2		2375	4453.4	3192.8	3350.6		23188.4	28782.8	15090	37060.8		21932.8	23805.4	7881	27867
7	2874	4998.6	3056	3211		2342	4373.2	3196.2	3581.8		24483	29428.5	15763	39218.5		22947.2	24492	8273.2	29351.4
7.16667	2987.8	4947.8	3118.4	3369		2521	4516.8	3229	3526.2		25706	30006	16412.2	40977		24148	24865.4	8189.6	30184.2
7.33333	2928.4	5206.2	3060.2	3257		2442.6	4273.6	3295.4	3640.8		26547.2	30865.8	17035.8	42396.2		24735.8	25566.6	8684	31016.8
7.5	3075.6	4898.8	3125.4	3369.4		2494	4428.4	3062	3560.8		27600	31166.5	17689	44258		25536.2	25584.6	8939.6	32397.2
7.66667	3030.2	5234.2	3129.4	3341.2		2584.8	4549.8	3288.2	3673.2		28351.6	31593.8	18135.2	45408.5		26270.2	25713.4	9333.2	32701.6
7.83333	3016.2	5165.4	3292.8	3622.8		2795.8	4503.8	3195.8	3852.6		29109.8	31690.2	18711.6	47250.2		26968.4	26124.6	9524.8	33570
8	2917.6	5240.2	3231.4	3604.8		2713	4542.2	3405.2	3681		29968.2	32356.2	19066.4	48266.8		27718.6	26108.8	9765.6	33913.6
8.16667	3201	5149.4	3353	3338.6		2644.4	4412	3452.4	3926.4		30376	32561.2	19584.2	49165.8		27733.4	26443	9957.4	34812.6
8.33333	2979.4	5116.2	3351	3709.8		2727.4	4544.8	3499.8	3915		31160.4	32770.5	20028.4	49885.5		28306.8	26518.2	10069	35340
8.5	3179	5176.6	3298.2	3582.4		2776.2	4600.2	3345.2	3939.4		31502.2	33360.2	20498.2	51398.2		28564.8	26732.4	10450.2	35629.4
8.66667	3097.6	5328.4	3417.2	3793		2889.8	4634.4	3480.2	3986		32223	33303.5	20655.2	52218.5		29067.8	27018.6	10673.6	36272.8
8.83333	3142.2	5439.6	3537.6	3846.2		2711	4578.8	3419.4	4101.4		32241.8	33406.5	21027	53179.8		29000.8	26995.8	10917.8	36879.4
9	3242.6	5526.4	3460.2	4098.8		2888	4733.4	3440.8	4150.2		33049.8	33886.5	21272.8	54080.5		29521.6	27026.4	11217.4	36686.8
9.16667	3222.2	5545.4	3269.8	3833		2735.2	4720	3345.8	4020.2		33054.4	33821.8	21694.2	54763.8		29260.8	27103.4	11153.6	37011.8
9.33333	3416.4	5589	3539.8	4220.6		2861.8	4716	3494.4	4009.4		33300.4	33901	21893	55623.5		29699.4	27116.4	11561.8	37621.8
9.5	3167.2	5370.4	3424	4170.8		3028.6	4718.2	3469.8	4239.4		33546.2	34451	22065.4	55986		29801.4	27238	11919.4	37950.6
9.66667	3354.8	5498.6	3433.2	4013		3034.4	4845	3363.6	4245.2		34162.8	34278.8	22354.2	56650.5		29895	27230	11900.8	37894.2
9.83333	3193.8	5447	3539.8	3980.2		2879.4	4805.8	3490.8	4200.2		33914	34471.8	22544.4	57165.2		29982.4	27329.2	12363.8	37819
10	3371.2	5585.4	3561.4	4433		3148.2	4895.4	3577.6	4188.2		34209.8	34439.5	22768.6	57631.2		30057	27725.2	12357.2	38171.6
10.1667	3360.2	5621.2	3552.2	4285.8		2945.8	4840.4	3668.6	4281		34477	34579.8	23005	57861		29961	27363.4	12656	38256.4
10.3333	3469.2	5605.6	3619	4244		3092.2	4850.8	3691.4	4386.4		34675.4	34413.2	22989.2	58414.2		30261	27544	12778.6	38440.6
10.5	3456	5532	3720.4	4483.2		3205.4	5056.4	3674.6	4330.6		34621.2	34663.2	23271.2	58789		30458.4	27359.8	12907.2	38441
10.6667	3448.4	5524.6	3520	4520		3055.4	4887.4	3734.2	4535		34652	34762	23548.4	59227.2		30057.4	27366.4	13349	38640
10.8333	3275.8	5670.2	3504.6	4676.8		3119.6	5095	3743.6	4492.2		35023.6	34844	23567.2	58953		30309.4	27612.2	13208.2	38670.4
11	3399.8	5673.4	3579.8	4483.4		3343.8	4951.4	3710.4	4738.2		35112.8	34798.2	23736.2	59460		30281.4	27576	13346.2	38734.8
11.1667	3472	5761.2	3809.6	4696		3166.4	5074.2	3679.2	4524.6		34939	34910.8	23750.2	59439		30341.8	27635.8	13538.6	38560.4
11.3333	3301.8	5674.4	3661.4	4753		3145	5506.6	3674.8	4705.8		35103.2	35061.5	23854.2	59911.2		30139.6	27508.6	13874.2	38712
11.5	3495.4	5722.8	3749	4678.4		3240	4842.8	3600.2	4771.4		35122.8	35052.2	23919	60346.2		30396.2	27988.8	14045.8	38926.8
11.6667	3504.4	5925.4	3680.4	4388.2		3278.8	5102.8	3981.8	4767.4		34977.4	35384.2	23989.8	59996.8		30408.4	27412	14022.4	38759.6
11.8333	3425.6	5596	3692.8	4801.4		3158.4	5150.6	3851.4	4712.4		34972.2	35141	23953.4	60451.8		30292.6	27755.6	14297.2	39058.2
12	3339.6	5884	3715.8	5146.6		3281.8	5135.2	3795.8	4827.4		34995.8	35312.8	24137	60280.2		30345.2	27473.4	14424.6	39034
12.1667	3408.4	6011.4	3772.2	5141.4		3190.2	5157.6	3702.2	4670.2		35149.8	34987.5	24380.2	60569.5		30102	27576.2	14204	39098
12.3333	3475.4	5894	3727.4	4698.8		3171.2	5411	3783.4	4894.2		35414.4	35068.2	24414.4	60637.2		30363.4	27633.4	14606.6	39025.4
12.5	3534.6	5869.4	3791.4	4791.4		3261.8	5235.2	3903.6	4885.2		35341.4	35417	24444.2	60780.8		30276.6	27681	14698.4	39168.6
12.6667	3704	5869.8	3802.6	4979.8		3227.2	5217.4	3829.6	4729.2		35486.4	35243.8	24473.2	60763.8		30263.2	27743.8	14842.6	39165.6
12.8333	3641.6	6117.4	3868.8	5115.6		3430.2	5113.8	4022.8	4957.2		35389.4	35262.2	24541	60713.2		30115.4	28120.8	14904	39179.4
13	3624.8	5850.4	3855.4	5003.2		3307.2	5119.8	3779.6	5129		35424	35648.5	24713.6	60870		30183	27761.2	15200	39582.6
13.1667	3632.4	6117.4	3960.6	4906.2		3448.6	5215.8	3830.4	5049.6		35588.2	35426.5	24659.8	61103.5		30111.2	27672.6	15230.8	39394.2
13.3333	3558.6	5930.6	3982.6	5099		3533	5142.6	3999.8	5111.8		35784	35742.2	24735.8	61105.5		30092	27677.4	15259.4	39305
13.5	3863	6016.8	3882	5293.4		3431.8	5391.4	3869.8	5157.4		35681.8	35574.2	25039.6	60963		30153.2	28068.8	15324	39530
13.6667	3723	6304.8	3736.4	5261.6		3443.8	5168.6	3942.4	5461.8		35359.2	35670.2	24925.8	61123.2		30076.8	27951.6	15512	39511.6
13.8333	3760.2	6171.2	3932.8	5490		3348	5387.2	3916.4	5228.8		35980	35616	25076.4	61556		30088.2	27830.4	15609.2	39478.6
14	3780.8	6313.6	3954.2	5272		3429.2	5381.6	4116	5199		35553	35877.5	25249.4	61460.2		30351.4	27924	15603	39546
14.1667	3653.4	6289.8	4032.4	5371.8		3496.4	5310	3923.6	5378.8		35812.2	35733.2	24802.4	60900.2		30327.6	28033.8	15569.2	39540.4
14.3333	3904	6194.8	4017.6	5517.4		3471	5442	3947.6	5379.8		35729.6	35822.5	24927.4	61241.8		30256.6	27977.6	15946.2	39568.8
14.5	3865	6333.8	4009	5099.2		3568.4	5410.8	3947.8	5274.8		35502.4	35923.5	25159.2	61376		30351.4	27881	15877.6	39479.2
14.6667	4034.4	6123.8	4175	5432.2		3499.6	5437.6	3901.8	5326.2		35500	35771.5	25064.6	61439.8		30063.8	27948.8	16093.8	39469.8
14.8333	4038.2	6480.2	4147	5372.6		3555.2	5525.8	3905	5304		35699.8	35550.5	24950.2	61342.2		30071.6	27856.8	16161.8	39640.4
15	4118	6225.6	4245.4	5501.4		3596	5580	3966.4	5414.4		35786.2	35814.8	25029.4	61333		30203	28012.4	16265.4	39302.8
15.1667	4094.2	6330.6	4195.4	5570		3626.2	5398.8	4118.6	5346.8		35750.2	35828.2	24997.4	61607		30137	28046	16368.4	39928
15.3333	3998.4	6505.2	4176	5673.4		3718.8	5470.2	3930.4	5519.2		35714	35832.5	25122	61336		30245.4	28076.6	16265.2	39609
15.5	4206.2	6445.4	4136.2	5748.4		3681.8	5503.8	4001.2	5483.8		35731.6	36023.8	25205	61299		30157.4	28276.6	16398.2	39390.2
15.6667	4114	6509.8	4259.8	5709		3511.8	5531.6	4022.6	5668.2		35815.8	35989.5	25352.4	61597.5		30177.8	28143	16712.8	39785
15.8333	3961.2	6515.6	4173.2	5912.2		3748.2	5468.2	3862.2	5717.4		35968.6	36239	25073.4	61545.8		30354.2	28050.6	16472.2	39769.6
16	4185.4	6588.6	4102.8	5918.2		3821.4	5545	4054.4	5541.2		35868.4	35964.5	25170.4	61732.8		30347.8	28608.8	16557	39620
16.1667	4101.6	6633	4235.6	5713.2		3672.4	5542.2	3954	5620.2		35943.8	35947.2	25253.4	61458.8		30365	28425.4	16877.6	39638.4
16.3333	4216.8	6749.4	4057.2	5895.4		3674	5664.8	4186.2	5872.8		35807.4	36104	25364	62091.8		30101.4	28778	16815	39485.2
16.5	4184.2	6964.2	4094.8	6190.4		3699.8	5762.4	4037.4	6053.4		36091.2	35991.2	25394.6	61725		30322	28718.8	16862.6	39741.4
16.6667	4218.8	6851.4	4184	6017.6		3847.4	5490.8	4104.4	5835.6		35802.2	36359.2	25285	61994.5		30223.8	28555.6	16931.6	39662.2
16.8333	4360.4	6760.2	4130.4	6081.2		3765	5522.8	4029.4	5992		36050.2	35984.2	25221.8	61866.8		30495.4	28526.8	17100.8	39531.2
17	4169.8	6427	4067	6208.6		3817.8	5629	4115	5956		36220.8	36261.5	25492	61810.5		30107.6	28588.2	17493.4	39738.8
17.1667	4472	6666	4373	6488.2		3980.8	5722	4168.8	5992.8		36304.8	36148	25662	61870.5		30298.8	28329	17162.8	39668.2
17.3333	4403	6768.8	4310.8	6240.2		3880.6	5680.8	4204.6	5963.4		36131	36315.2	25549.8	61828.8		30091.2	28464.4	17146.2	39518.4
17.5	4406.8	6836.2	4196	6546		3964.6	5615.2	4113.2	6180.8		36143.6	36579.8	25867.8	62160.8		30348.6	28922.2	17322.2	39750.2
17.6667	4448	6909	4170.4	6550.2		3892.8	5677.6	4093.6	6355		36057.2	36563.2	25673.8	62268.2		30390.8	28608	17339.6	40236.6
17.8333	4368.8	6903.2	4368.2	6756.8		3887	5793	4232	6280.4		36297.4	36399.2	25783.8	62063.5		30259.4	28752.8	17340.4	39764.2
18	4450.4	6963.4	4192	6437.6		3848	5830.2	4307.8	6292.6		36094.4	36324.2	25592.6	61969.8		30252.8	28664.2	17263.6	39742.2
18.1667	4406.4	6813.8	4256.2	6613.2		3947.2	5757.4	4319.8	6117		36392.4	36250.5	25810	61806.8		30309.6	28702.2	17485.6	39842.2
18.3333	4491.4	6854	4413.6	6713.2		4002.8	5735.8	4087.6	6397.8		36387.6	36486.5	25598.2	61858		30276.4	28401.2	17378	39644.6
18.5	4488.2	6822	4365.2	6725		4071.6	5975.2	4075	6350.8		36111.8	36292.8	25863	62092.5		30386.2	28850.8	17649.6	39735.8
18.6667	4564.6	7110.4	4449.4	6579.8		3980.8	5857.4	4212	6321.4		36461.4	36584.2	25713.6	62028.5		30220	28500.8	17770.6	39939.2
18.8333	4557.2	7051	4467.6	6831.2		3886.6	5918.4	4175.2	6552.6		36277.2	36390	25844.4	62133		30315	28941.2	17645	39981.6
19	4504.4	7100.4	4624.2	6769.6		4120.6	5950.6	4146	6700.6		36378.4	36302	25614.8	62051.8		30311.6	28295	17752.4	39918
19.1667	4683.2	7148.4	4379.4	6870.4		4147.2	5874.4	4220	6706.8		36685.6	36804	25706.4	61964		30609.8	28848.4	17892.2	39991.8
19.3333	4498.6	7037	4526.8	7045		4317.6	5958.8	4140.8	6566.6		36517.4	36526.2	25892	61978.5		30425.6	28387.8	17653.2	39662.8
19.5	4507.8	7121.6	4467	7054.4		4224.8	5811.4	4296.8	6574.2		36520.2	36551	25942.8	62002.2		30371.8	28396.6	17791.2	39835.2
19.6667	4559.2	7095	4468.6	7141.6		4375	6063.4	4201	6899.4		36475.4	36552	25837.8	62301.2		30046.8	29341.8	17863	39830.6
19.8333	4634.8	7187.6	4591	7126.6		4274.2	5958.4	4176	6684.6		36891.8	36811.5	25912.2	61924		30097.6	28287.8	17911.4	39824
20	4817.6	7114	4444.2	7163.8		4271	6022.2	4358	6885.6		36439.2	36853	25817.2	61765.5		30175.2	28364.8	18074.4	39691
20.1667	4993.4	7250.8	4451.6	7653.4		4119.8	6056	4403.4	6848.6		36491.2	36910	25747.8	61823.5		30572.2	28503.4	18128.8	39759.4
20.3333	4806.6		4566.8	7562.2		4261.6		4372.4	6868.6		36726.8		25683.6	62410.5		30414.8		18021.6	40729.4
20.5	4614		4603	7623		4452.2		4269.6	6893.2		36577.4		26050.4	62670.8		30683		18065.8	39754.2
20.6667	4614.8		4566.4	7606.6		4277.6		4406	7066.6		36671.8		25905.2	61811.8		30498.2		17889.6	40169.4
20.8333	4906		4596.2	7713.6		4322.6		4275.2	6958.6		36639.8		25901.6	61806.8		30518		17985.4	39930.6
21	4901.2		4478.6	7917.8		4290.4		4484.8	7148.2		36720.2		25598.8	62042.2		30363.2		18149.8	39678.8
21.1667	4913.8		4640	7755		4370.4		4145.4	7142.6		36629		25932	61651		30501		18251.6	39963
21.3333	4862.2		4491.2	7847.4		4349.6		4488.2	7232		36682.6		26073.8	61900.8		30829		18276.6	39832.4
21.5	4860.4		4503.2	7723		4395		4340.8	7220.8		36716.6		25637.4	61776		30504		18231.2	39814.2
21.6667	5003.6		4493.4	8045.8		4618.8		4340.6	7215.8		36652.4		25801.6	62331		30709.8		18128.2	40099.4
21.8333	4987.4		4500	8199.2		4505.4		4339.2	7334.8		36725.8		25780	61843.8		30744.6		18332.4	40092.8
22	5093		4485	8167		4491.6		4419.8	7361.6		36874.2		25866.8	61991.5		30621.8		18242	39789
22.1667	5043.4		4640.8	8450.4		4594.2		4251.6	7342.2		36548.2		26010.8	61737.5		30746.4		18278.2	39819.8
22.3333	5202.8		4713.8	8385.2		4613.2		4452.8	7549		36777.8		25852.2	62122		30815		18301.2	39703.4
22.5	5033.8		4634.2	8647		4639.6		4407.8	7621		36728.2		25822.8	61986.2		30659.4		18357.6	39540.2
22.6667	5170		4580	8565.6		4649		4538.4	7590.4		36882.2		25905.6	61865.8		30760.8		18646.2	39745.4
22.8333	5194.2		4624.8	8605		4562.4		4444.8	7682.6		37105.6		26145.2	61997.2		30578.4		18584.8	39749.8
23	5241.4		4575.6	8976		4501.8		4365.8	7794		37008.4		25994.6	62376.8		30521.2		18429.2	39743.4
23.1667	5206.8		4585.6			4589.4		4453.4			37063.6		26045.2			30786.4		18552
23.3333	5217.6		4719.6			4541.4		4465.8			36964.4		25984.2			30977.8		18435.6
23.5	5363		4645			4716.2		4528.8			36830.8		25750.2			30918.6		18642.8
23.6667	5110.8		4698.6			4799.8		4591.2			37042.4		26061			30887.4		18439.6
																		x

## Sheet: 3.B.3
Ctrl+R5	CSEoe+R5	Ctrl+C40	CSEoe+C40
0.560524	0.536227	0.679483	0.877851
0.598122	0.64187	0.38361	0.930177
0.583659	0.617923	0.437061	0.94553
0.697559	0.751958	0.662669	0.908308
0.532514	0.691836

## Sheet: 3D
Time [h]	neg PBS						ethe PBS						neg R5						ethe R5						neg C40						ethe C40
0	0.125471	0.13456	0.1295	0.122737	0.128085	0.120243	0.136646	0.151083	0.147797	0.146167	0.13197	0.166119	0.121082	0.13715	0.127989	0.124439	0.136166	0.13137	0.16245	0.135831	0.138109	0.206384	0.130842	0.135231	0.120986	0.143816	0.129979	0.12607	0.127437	0.121346	0.133672	0.136022	0.133073	0.152258	0.16787	0.143121
0.166667	0.137605	0.137725	0.138421	0.135783	0.13643	0.134656	0.142809	0.15504	0.15444	0.149572	0.128924	0.161611	0.1283	0.135447	0.129715	0.127773	0.142689	0.136262	0.173409	0.137557	0.135951	0.20624	0.134536	0.144032	0.123336	0.146263	0.135519	0.134919	0.137317	0.139092	0.134967	0.135711	0.137605	0.154536	0.169812	0.143169
0.333333	0.137677	0.142042	0.1389	0.140363	0.138684	0.135615	0.143936	0.157917	0.156838	0.14986	0.134943	0.164081	0.135519	0.143505	0.132089	0.131658	0.143193	0.139979	0.169596	0.141706	0.137821	0.196504	0.135279	0.13703	0.126214	0.147845	0.142569	0.132929	0.140411	0.13619	0.137869	0.134104	0.140627	0.151514	0.158589	0.139332
0.5	0.140267	0.149668	0.139572	0.140627	0.140315	0.135591	0.151562	0.152234	0.15492	0.153577	0.138636	0.164153	0.13679	0.139452	0.135735	0.13619	0.150363	0.138684	0.165448	0.144704	0.140771	0.196288	0.134847	0.134679	0.124367	0.149836	0.141826	0.138517	0.143001	0.144656	0.142354	0.13974	0.1448	0.15763	0.164608	0.145663
0.666667	0.146838	0.148733	0.14197	0.141634	0.142905	0.143337	0.150387	0.157606	0.158445	0.151898	0.138013	0.173721	0.141946	0.141011	0.144008	0.141154	0.147677	0.136838	0.16727	0.147222	0.140795	0.196527	0.140483	0.140171	0.133265	0.155088	0.143457	0.141011	0.147126	0.145831	0.141154	0.140363	0.141059	0.153649	0.159644	0.148876
0.833333	0.142306	0.147366	0.145615	0.14173	0.147414	0.148205	0.151466	0.152833	0.158949	0.158349	0.139092	0.170628	0.144128	0.145903	0.141802	0.138804	0.148613	0.144991	0.171419	0.149596	0.141754	0.195089	0.135735	0.138636	0.133624	0.158757	0.149308	0.135159	0.152186	0.149668	0.146239	0.141202	0.144176	0.158517	0.157462	0.147677
1	0.146598	0.146334	0.147078	0.146694	0.145855	0.14384	0.152809	0.158181	0.156527	0.156047	0.140315	0.167606	0.144344	0.147342	0.143577	0.140483	0.150891	0.144344	0.169596	0.156239	0.146071	0.195976	0.137917	0.136886	0.133073	0.154584	0.145399	0.136406	0.144536	0.152953	0.144991	0.145615	0.14655	0.161083	0.160651	0.149404
1.16667	0.150171	0.146358	0.145759	0.146167	0.14998	0.142545	0.154944	0.160028	0.163841	0.156694	0.141466	0.170891	0.148661	0.150387	0.146886	0.145279	0.150915	0.145759	0.174537	0.152977	0.147869	0.196336	0.13902	0.144128	0.137317	0.163601	0.145327	0.139979	0.149812	0.155615	0.14751	0.149092	0.152618	0.160052	0.164416	0.152378
1.33333	0.151634	0.152977	0.148373	0.147581	0.150004	0.145303	0.15408	0.166239	0.159141	0.163121	0.146239	0.179309	0.146838	0.147557	0.151275	0.145255	0.152498	0.14396	0.17516	0.151922	0.142378	0.202523	0.144991	0.141754	0.136814	0.160747	0.147941	0.139907	0.14986	0.154032	0.148373	0.150147	0.145615	0.163049	0.164033	0.156191
1.5	0.154824	0.149212	0.150435	0.150843	0.153961	0.144248	0.161946	0.162882	0.162738	0.165592	0.143073	0.173242	0.148157	0.149884	0.145231	0.139212	0.156143	0.148637	0.171395	0.157246	0.145999	0.198902	0.143792	0.142234	0.142569	0.167054	0.151107	0.144368	0.155927	0.153529	0.153529	0.151538	0.153121	0.165448	0.166886	0.155999
1.66667	0.150243	0.151083	0.151778	0.152977	0.149788	0.147222	0.15679	0.163193	0.160891	0.165831	0.143936	0.172906	0.147629	0.148996	0.146742	0.14938	0.153937	0.14902	0.181779	0.162234	0.151227	0.20058	0.146047	0.146958	0.142114	0.164584	0.151395	0.145615	0.15173	0.156766	0.154824	0.152833	0.151083	0.165544	0.170052	0.158301
1.83333	0.154152	0.149404	0.149332	0.146622	0.152042	0.146646	0.158757	0.163937	0.16751	0.169548	0.145687	0.177294	0.149452	0.151107	0.146239	0.148085	0.158853	0.14914	0.173769	0.16022	0.153649	0.201492	0.149404	0.153889	0.143265	0.167654	0.159188	0.146934	0.153889	0.155471	0.156766	0.157078	0.148637	0.162426	0.171371	0.156622
2	0.152066	0.155327	0.152785	0.148852	0.154512	0.149884	0.156622	0.165999	0.170795	0.169429	0.148253	0.173433	0.154488	0.155423	0.148637	0.145639	0.159428	0.15197	0.17528	0.159812	0.149548	0.201372	0.145231	0.149404	0.144584	0.1707	0.150435	0.146406	0.153817	0.156047	0.152522	0.155303	0.148133	0.166359	0.166767	0.160364
2.16667	0.154272	0.152953	0.155495	0.151586	0.153673	0.1495	0.159476	0.167414	0.168709	0.165376	0.145063	0.174561	0.15456	0.153169	0.152642	0.145135	0.162138	0.15221	0.17811	0.15962	0.14914	0.209717	0.150219	0.145183	0.141562	0.173913	0.157342	0.144392	0.161778	0.15727	0.155184	0.153745	0.159572	0.165088	0.169716	0.163313
2.33333	0.154008	0.153697	0.154056	0.149308	0.153481	0.154512	0.157726	0.166719	0.172234	0.168062	0.154368	0.186048	0.153553	0.16034	0.152282	0.147054	0.164752	0.14986	0.174992	0.161754	0.153601	0.205568	0.148852	0.149812	0.146598	0.171683	0.154152	0.147318	0.15763	0.157102	0.156479	0.158973	0.15468	0.169644	0.168565	0.158085
2.5	0.15775	0.154248	0.152785	0.152785	0.149212	0.153481	0.164824	0.165304	0.165663	0.16775	0.150411	0.178829	0.151874	0.155447	0.153361	0.149788	0.161994	0.155327	0.178781	0.16022	0.157462	0.204345	0.150603	0.150579	0.146119	0.175784	0.155303	0.14914	0.158517	0.159716	0.157198	0.163721	0.157726	0.168613	0.166455	0.160747
2.66667	0.157822	0.154344	0.150651	0.155711	0.155375	0.148541	0.158493	0.165903	0.16962	0.169285	0.147174	0.181515	0.155735	0.159284	0.150651	0.15149	0.165088	0.153529	0.181203	0.166503	0.149092	0.204945	0.150531	0.151371	0.142929	0.170867	0.158205	0.143025	0.165496	0.162426	0.157846	0.155423	0.158685	0.168301	0.170148	0.163865
2.83333	0.161778	0.153793	0.153001	0.158613	0.154296	0.150915	0.162954	0.16504	0.170148	0.169692	0.146766	0.181036	0.153289	0.156359	0.153217	0.147246	0.168589	0.156311	0.183074	0.165064	0.150843	0.202835	0.154488	0.155327	0.141394	0.169884	0.157126	0.153889	0.163625	0.166479	0.151011	0.155591	0.161515	0.168829	0.173769	0.165304
3	0.160124	0.154368	0.15679	0.158517	0.158205	0.149476	0.163505	0.162714	0.168805	0.16998	0.146742	0.182546	0.150267	0.155519	0.151275	0.153841	0.162978	0.156574	0.184033	0.161778	0.148565	0.205904	0.152642	0.148637	0.145087	0.16763	0.160148	0.149068	0.165568	0.16739	0.157941	0.160316	0.162282	0.171035	0.167318	0.166335
3.16667	0.161467	0.157989	0.15775	0.152282	0.157198	0.154944	0.163169	0.168445	0.169429	0.171515	0.151155	0.178829	0.158925	0.159045	0.152713	0.150531	0.167606	0.154824	0.189789	0.163193	0.149308	0.202859	0.151874	0.150843	0.148349	0.173673	0.158541	0.155375	0.167102	0.163481	0.157582	0.166958	0.160459	0.175184	0.176119	0.168134
3.33333	0.158493	0.153073	0.159308	0.15727	0.158949	0.156551	0.161659	0.171923	0.174417	0.175184	0.151658	0.182283	0.150867	0.159668	0.156143	0.147965	0.171443	0.154728	0.183865	0.170124	0.154344	0.215641	0.152066	0.150219	0.149884	0.179884	0.164249	0.154104	0.173697	0.165376	0.157582	0.162354	0.163217	0.174345	0.178182	0.174369
3.5	0.163841	0.160531	0.158349	0.157198	0.160459	0.157606	0.163865	0.169405	0.176551	0.179285	0.156814	0.182786	0.162738	0.161371	0.161083	0.155303	0.168805	0.155855	0.185928	0.164177	0.150987	0.212667	0.15161	0.150339	0.149596	0.18305	0.161155	0.156191	0.170532	0.167438	0.161155	0.163265	0.160867	0.175064	0.178254	0.178158
3.66667	0.163889	0.160771	0.160148	0.160579	0.158205	0.159716	0.168517	0.17257	0.17775	0.174033	0.151275	0.181971	0.158325	0.159692	0.155399	0.155423	0.175256	0.159812	0.190484	0.164656	0.150675	0.206552	0.150555	0.155208	0.15173	0.185424	0.162282	0.154992	0.17787	0.167366	0.155591	0.162738	0.165232	0.168469	0.174537	0.174752
3.83333	0.163697	0.156814	0.157486	0.15739	0.16456	0.158685	0.163769	0.173194	0.176791	0.177318	0.15492	0.181539	0.162834	0.161826	0.156838	0.152378	0.171899	0.161323	0.184153	0.165232	0.15775	0.210221	0.149788	0.158493	0.154752	0.185784	0.165496	0.155615	0.178757	0.168709	0.15974	0.164368	0.165064	0.175784	0.175688	0.174009
4	0.168014	0.1595	0.158853	0.160699	0.156862	0.154848	0.166311	0.174728	0.176935	0.1801	0.15257	0.182378	0.161227	0.1595	0.160579	0.151371	0.17022	0.160579	0.182546	0.163721	0.158277	0.212811	0.150507	0.156455	0.15739	0.189621	0.171971	0.157198	0.187606	0.168086	0.162522	0.163097	0.162498	0.175832	0.179836	0.176695
4.16667	0.166335	0.160795	0.160891	0.157462	0.155639	0.157054	0.165783	0.18269	0.176215	0.175808	0.154992	0.182618	0.163649	0.156119	0.163289	0.153289	0.167822	0.159117	0.189357	0.163025	0.156934	0.212451	0.151059	0.159596	0.16811	0.188686	0.169908	0.165448	0.187127	0.173505	0.164968	0.164392	0.169788	0.174944	0.179741	0.184009
4.33333	0.170052	0.161059	0.165711	0.160939	0.162042	0.158373	0.17552	0.176191	0.173337	0.17998	0.157006	0.177414	0.16456	0.161131	0.156431	0.15444	0.166815	0.162474	0.188566	0.166934	0.156407	0.210293	0.152354	0.157222	0.167198	0.193578	0.171347	0.159476	0.188398	0.1748	0.162306	0.16962	0.168134	0.178541	0.177894	0.185064
4.5	0.169261	0.164225	0.161707	0.161898	0.156934	0.155447	0.168158	0.177414	0.177246	0.173745	0.155423	0.187774	0.164488	0.158133	0.157222	0.156886	0.174057	0.166335	0.192882	0.171419	0.15715	0.210269	0.151874	0.156287	0.171827	0.194105	0.173218	0.162978	0.205017	0.18293	0.162546	0.166839	0.175856	0.176743	0.185784	0.186695
4.66667	0.172786	0.159812	0.166623	0.165735	0.156287	0.159764	0.171347	0.171395	0.174057	0.18329	0.154944	0.184369	0.162546	0.159548	0.162378	0.158469	0.169141	0.160507	0.190005	0.168877	0.160004	0.210293	0.158397	0.15926	0.179045	0.199717	0.176095	0.167774	0.204273	0.179717	0.164225	0.169668	0.166934	0.186263	0.185136	0.189141
4.83333	0.165472	0.166791	0.165687	0.161155	0.15974	0.160819	0.16986	0.173769	0.178541	0.178973	0.157078	0.187846	0.165711	0.160196	0.162978	0.153457	0.172594	0.163313	0.192235	0.166671	0.154584	0.215641	0.160771	0.158805	0.177966	0.211972	0.178062	0.173242	0.209453	0.186407	0.166791	0.169884	0.177318	0.184129	0.186287	0.19022
5	0.171323	0.167366	0.160076	0.164392	0.160555	0.161826	0.166767	0.17305	0.180244	0.181203	0.156335	0.185064	0.159812	0.160795	0.160963	0.155879	0.173337	0.158277	0.186719	0.169453	0.159356	0.207943	0.161299	0.163433	0.183673	0.209621	0.185664	0.171851	0.21883	0.184273	0.165735	0.171827	0.17329	0.184129	0.185208	0.195113
5.16667	0.176815	0.164776	0.162042	0.161635	0.163769	0.160004	0.171275	0.174776	0.176983	0.178685	0.157774	0.187031	0.159908	0.16221	0.160316	0.156551	0.174321	0.160244	0.1913	0.170891	0.159452	0.21708	0.15751	0.162594	0.187127	0.203794	0.183194	0.182426	0.213314	0.187606	0.169524	0.174704	0.179573	0.187031	0.189789	0.19564
5.33333	0.167918	0.162642	0.167846	0.16516	0.163817	0.162786	0.17305	0.182139	0.17775	0.178949	0.152713	0.188566	0.168997	0.166071	0.158901	0.158877	0.169381	0.163505	0.189837	0.174081	0.162714	0.213818	0.159836	0.162186	0.193985	0.213267	0.186096	0.182954	0.226576	0.189861	0.169453	0.176071	0.184657	0.185832	0.188278	0.206048
5.5	0.173122	0.16197	0.164872	0.160651	0.160388	0.15739	0.172282	0.174848	0.179549	0.182786	0.15468	0.183266	0.162978	0.159956	0.161083	0.156934	0.172258	0.166455	0.193026	0.166719	0.157893	0.211876	0.157366	0.158661	0.195472	0.220509	0.189597	0.194705	0.231157	0.196527	0.174345	0.178901	0.179621	0.189069	0.193146	0.202571
5.66667	0.173026	0.162186	0.16763	0.163265	0.160076	0.160459	0.175568	0.173242	0.177342	0.184921	0.158013	0.188734	0.160843	0.165807	0.162618	0.156359	0.173697	0.167558	0.18775	0.170939	0.159836	0.217223	0.157534	0.163457	0.193506	0.23202	0.197271	0.190964	0.234946	0.199693	0.177846	0.182474	0.182666	0.188518	0.188542	0.208254
5.83333	0.174968	0.159356	0.163937	0.158805	0.164776	0.160555	0.168685	0.176935	0.18058	0.188302	0.155663	0.191156	0.167366	0.166383	0.16528	0.160555	0.175568	0.167582	0.186215	0.178613	0.15691	0.212547	0.157078	0.163553	0.205209	0.222811	0.19576	0.194417	0.241421	0.203458	0.178805	0.176863	0.189117	0.19281	0.195017	0.213267
6	0.175304	0.165615	0.163601	0.164584	0.164464	0.159212	0.172714	0.177798	0.176071	0.183554	0.159093	0.18588	0.163433	0.161611	0.161227	0.164297	0.173793	0.1654	0.192115	0.170292	0.160531	0.21106	0.162498	0.160004	0.209813	0.229214	0.200173	0.202211	0.241732	0.203002	0.179165	0.180412	0.188134	0.197151	0.189141	0.210245
6.16667	0.167558	0.1648	0.161539	0.165016	0.16233	0.161754	0.174345	0.179141	0.177079	0.183122	0.162522	0.196384	0.166383	0.160987	0.166479	0.160172	0.1754	0.163505	0.196719	0.174129	0.158325	0.213746	0.164368	0.162834	0.218159	0.22461	0.205664	0.198206	0.250006	0.208087	0.179573	0.188542	0.189237	0.195304	0.193146	0.20919
6.33333	0.172522	0.164584	0.16245	0.165112	0.159884	0.159428	0.173457	0.181539	0.178973	0.179884	0.156047	0.19835	0.167558	0.16799	0.165352	0.162474	0.175448	0.167294	0.192523	0.176359	0.164009	0.214753	0.162786	0.167534	0.21708	0.227775	0.210269	0.205281	0.254107	0.206576	0.176455	0.179381	0.194825	0.193122	0.203098	0.211924
6.5	0.179309	0.16691	0.167894	0.163073	0.164704	0.161898	0.178014	0.183002	0.185208	0.184081	0.157078	0.193866	0.166263	0.165544	0.166287	0.159908	0.173457	0.174225	0.190868	0.172378	0.158109	0.21624	0.16173	0.169189	0.21883	0.236169	0.204825	0.20118	0.263004	0.211948	0.181755	0.181203	0.196959	0.195544	0.202667	0.221636
6.66667	0.176791	0.165112	0.164848	0.164656	0.165615	0.159692	0.179285	0.182906	0.184657	0.183865	0.163002	0.195424	0.162114	0.163121	0.161491	0.158733	0.171683	0.174057	0.190388	0.179525	0.164368	0.218135	0.160555	0.171899	0.225401	0.233795	0.20895	0.209861	0.264275	0.21094	0.174585	0.186647	0.193362	0.201803	0.201779	0.21871
6.83333	0.17245	0.169213	0.168757	0.164728	0.165711	0.161683	0.174009	0.184873	0.181851	0.184345	0.159476	0.196887	0.162138	0.167414	0.165568	0.15751	0.179765	0.165759	0.192379	0.176527	0.166359	0.215257	0.159932	0.167318	0.235377	0.240629	0.208638	0.216912	0.278112	0.222499	0.183673	0.183817	0.202043	0.202019	0.20588	0.226888
7	0.173194	0.171539	0.166287	0.173314	0.159404	0.157078	0.17516	0.177582	0.17775	0.18058	0.152114	0.19648	0.168253	0.170388	0.164416	0.161635	0.183386	0.17233	0.193866	0.170676	0.159908	0.215041	0.16269	0.176143	0.238111	0.252596	0.213506	0.215377	0.279047	0.219526	0.184081	0.191779	0.204154	0.204777	0.20564	0.223339
7.16667	0.172066	0.170747	0.165879	0.170604	0.16528	0.164752	0.176287	0.183242	0.183482	0.187726	0.162162	0.194753	0.164464	0.164584	0.162642	0.157126	0.183122	0.172522	0.192019	0.173218	0.171203	0.222883	0.167054	0.169716	0.245258	0.239814	0.218207	0.224969	0.284084	0.21859	0.182594	0.194321	0.205904	0.207751	0.211348	0.233627
7.33333	0.175496	0.168469	0.163361	0.168997	0.165304	0.164153	0.17739	0.181107	0.179285	0.189861	0.157198	0.192283	0.171155	0.173146	0.171611	0.160771	0.183266	0.17233	0.199117	0.176311	0.167774	0.2166	0.165544	0.169429	0.249838	0.240413	0.217847	0.21967	0.29087	0.228758	0.188758	0.195041	0.211444	0.202571	0.212835	0.23202
7.5	0.173002	0.17281	0.163002	0.168062	0.166095	0.161419	0.179429	0.180484	0.181083	0.187319	0.156742	0.195712	0.169788	0.164057	0.171923	0.15739	0.184944	0.173074	0.195065	0.176887	0.165376	0.222595	0.172786	0.174489	0.248975	0.240509	0.225953	0.225305	0.2943	0.225113	0.183626	0.190268	0.208974	0.209501	0.212091	0.231732
7.66667	0.169956	0.172858	0.168205	0.168781	0.163193	0.163121	0.173337	0.178733	0.182402	0.189309	0.158829	0.19552	0.179908	0.165208	0.168565	0.162594	0.181563	0.172546	0.192499	0.183338	0.170891	0.220389	0.168973	0.176983	0.251733	0.247632	0.227368	0.222691	0.298233	0.229958	0.190244	0.198854	0.214322	0.214657	0.211564	0.233771
7.83333	0.176143	0.167678	0.162786	0.171491	0.167678	0.168829	0.17799	0.178757	0.183098	0.18516	0.156263	0.20094	0.171491	0.168637	0.171947	0.164944	0.180988	0.173242	0.202547	0.180484	0.166167	0.226192	0.171947	0.17986	0.272309	0.252476	0.228135	0.235881	0.303964	0.237823	0.190988	0.19648	0.210389	0.204729	0.217199	0.23684
8	0.174177	0.170843	0.166695	0.171563	0.166239	0.161635	0.175376	0.184968	0.184753	0.186263	0.165136	0.194345	0.176623	0.169429	0.178158	0.15962	0.184729	0.1695	0.19353	0.181683	0.168853	0.223698	0.171755	0.175784	0.27111	0.253627	0.23437	0.231564	0.315595	0.233867	0.19636	0.198902	0.217271	0.212019	0.221084	0.237895
8.16667	0.172138	0.165136	0.165687	0.174561	0.167726	0.167318	0.180388	0.181131	0.180652	0.19353	0.159093	0.196288	0.178949	0.171659	0.175304	0.162978	0.187463	0.173937	0.198686	0.186072	0.179237	0.222811	0.171347	0.173673	0.264826	0.257944	0.231301	0.235497	0.307873	0.237536	0.193985	0.201971	0.214993	0.21106	0.224154	0.243867
8.33333	0.174225	0.171059	0.171515	0.167894	0.166311	0.166023	0.182402	0.17847	0.184225	0.187822	0.15715	0.197127	0.175616	0.172522	0.177654	0.168541	0.183506	0.174944	0.20305	0.179261	0.176719	0.226336	0.175112	0.187822	0.269335	0.254179	0.233723	0.241565	0.310415	0.240581	0.190364	0.196024	0.216264	0.207223	0.219646	0.239526
8.5	0.174321	0.167942	0.170364	0.175088	0.168901	0.16257	0.181587	0.18022	0.185448	0.191467	0.162738	0.191995	0.178877	0.168565	0.170676	0.163817	0.183002	0.178853	0.194465	0.180292	0.172546	0.228399	0.172594	0.18293	0.27593	0.26063	0.237416	0.238855	0.325667	0.241541	0.194681	0.201683	0.220485	0.211444	0.221204	0.243987
8.66667	0.176623	0.165711	0.171371	0.168997	0.169812	0.16787	0.181587	0.183122	0.187582	0.185352	0.158661	0.195616	0.181467	0.17329	0.173505	0.16492	0.182043	0.17986	0.199213	0.180124	0.165256	0.231828	0.171851	0.181203	0.276433	0.260702	0.245402	0.244346	0.329336	0.248183	0.198206	0.210485	0.220245	0.214825	0.220917	0.242548
8.83333	0.17504	0.170915	0.164297	0.166311	0.166407	0.164153	0.182666	0.185472	0.189765	0.191467	0.159836	0.191012	0.179908	0.16799	0.17492	0.168349	0.184968	0.174393	0.197846	0.184369	0.174057	0.228039	0.171899	0.181347	0.277321	0.268903	0.241924	0.250198	0.32677	0.241397	0.197439	0.208758	0.226624	0.216312	0.227104	0.254155
9	0.175664	0.177846	0.17269	0.169932	0.169333	0.16468	0.179189	0.184417	0.181995	0.188446	0.162666	0.201084	0.182906	0.171107	0.179285	0.16492	0.182331	0.177966	0.199333	0.184537	0.171563	0.223387	0.170148	0.180604	0.284179	0.270606	0.241133	0.245833	0.343246	0.24027	0.196863	0.204753	0.225857	0.21437	0.226984	0.251972
9.16667	0.172378	0.172019	0.168325	0.168541	0.169333	0.166095	0.182187	0.187558	0.185496	0.191108	0.163817	0.192858	0.184801	0.172618	0.177654	0.165256	0.181611	0.177222	0.194873	0.181923	0.173961	0.228543	0.171587	0.176575	0.273484	0.274323	0.249095	0.24696	0.338186	0.254083	0.202259	0.209406	0.230749	0.219741	0.228087	0.252908
9.33333	0.177055	0.175784	0.166647	0.165064	0.167294	0.16468	0.175664	0.180532	0.188494	0.19094	0.163553	0.19811	0.183506	0.173673	0.177534	0.167558	0.182714	0.182331	0.196983	0.177031	0.17257	0.230149	0.169812	0.185568	0.286674	0.264515	0.254562	0.251157	0.340584	0.255138	0.210053	0.209142	0.227655	0.216576	0.230725	0.250198
9.5	0.180676	0.173937	0.163961	0.169213	0.16703	0.164297	0.178206	0.18022	0.181275	0.194729	0.159668	0.195352	0.181659	0.172882	0.174033	0.168997	0.182139	0.182043	0.197775	0.184537	0.177222	0.236768	0.172306	0.188182	0.289671	0.283292	0.257896	0.255018	0.337922	0.260174	0.206576	0.208686	0.232332	0.211852	0.229046	0.254323
9.66667	0.175951	0.172546	0.165424	0.176791	0.169668	0.16257	0.181371	0.184321	0.186815	0.191923	0.156598	0.199621	0.195017	0.171683	0.179549	0.167126	0.183242	0.182858	0.19859	0.180148	0.174704	0.224202	0.170915	0.18871	0.280366	0.275306	0.255354	0.253939	0.350008	0.262668	0.204801	0.208806	0.229214	0.218518	0.226744	0.257872
9.83333	0.178829	0.172882	0.17468	0.172618	0.175568	0.1707	0.17727	0.175975	0.188182	0.191779	0.157294	0.197175	0.186287	0.180028	0.177678	0.164392	0.187151	0.179357	0.205784	0.189405	0.171827	0.228063	0.173889	0.19058	0.29665	0.276961	0.255953	0.262932	0.354469	0.265954	0.21588	0.207367	0.224778	0.218135	0.22967	0.26039
10	0.178493	0.177846	0.168421	0.168397	0.174345	0.167582	0.179501	0.179717	0.189621	0.18763	0.164488	0.20377	0.189525	0.177582	0.178853	0.16962	0.186791	0.180892	0.19871	0.18823	0.174776	0.233603	0.17751	0.191827	0.296146	0.28641	0.25967	0.255258	0.351855	0.266145	0.212523	0.217991	0.228015	0.225041	0.227847	0.25792
10.1667	0.176839	0.176143	0.170747	0.169932	0.171251	0.168613	0.181059	0.190484	0.186911	0.190077	0.15974	0.199885	0.190556	0.178829	0.179908	0.168949	0.184249	0.183985	0.201228	0.186431	0.175975	0.237536	0.174752	0.190748	0.290271	0.279671	0.257656	0.257081	0.358882	0.266577	0.209693	0.213482	0.235977	0.226145	0.241397	0.267105
10.3333	0.185016	0.176023	0.171755	0.173937	0.166479	0.171299	0.178781	0.181323	0.18775	0.19847	0.163265	0.196072	0.195712	0.176839	0.185376	0.173985	0.186215	0.179045	0.199909	0.190364	0.171131	0.232955	0.172138	0.188805	0.29689	0.287009	0.26027	0.262356	0.358929	0.275546	0.214346	0.214082	0.239838	0.225161	0.235353	0.261733
10.5	0.1801	0.177582	0.172354	0.171923	0.172426	0.170412	0.180868	0.179573	0.188614	0.190484	0.166958	0.197775	0.194825	0.179021	0.182354	0.173793	0.186096	0.181419	0.204226	0.190508	0.176239	0.233867	0.178374	0.188805	0.303341	0.289719	0.261205	0.259527	0.369289	0.278064	0.210053	0.21329	0.236744	0.232476	0.233651	0.264083
10.6667	0.182618	0.174369	0.175832	0.165759	0.173337	0.167222	0.184513	0.184873	0.186263	0.197583	0.161347	0.1913	0.195065	0.182498	0.181203	0.17209	0.183194	0.185616	0.2007	0.191252	0.175999	0.233051	0.176023	0.196647	0.305763	0.287633	0.261925	0.270414	0.364373	0.276266	0.215713	0.21943	0.236241	0.230845	0.226408	0.275258
10.8333	0.174992	0.174609	0.174632	0.170004	0.167534	0.167246	0.183386	0.178877	0.189285	0.191923	0.162522	0.196767	0.194585	0.184705	0.184681	0.168397	0.186263	0.181227	0.198638	0.188901	0.177678	0.231013	0.180916	0.194873	0.308856	0.289791	0.270246	0.276601	0.369457	0.276529	0.21142	0.214849	0.241828	0.238303	0.237991	0.266793
11	0.1754	0.177294	0.170628	0.17317	0.171107	0.171947	0.182834	0.181659	0.185136	0.195256	0.16034	0.20823	0.189189	0.178541	0.184201	0.175592	0.190005	0.181827	0.199285	0.194105	0.174201	0.235114	0.17528	0.19377	0.31984	0.297681	0.270318	0.266817	0.369481	0.287321	0.214442	0.219574	0.231732	0.231684	0.233938	0.267536
11.1667	0.178493	0.176311	0.167702	0.174632	0.175832	0.16787	0.187367	0.179261	0.187702	0.191228	0.162018	0.197535	0.197079	0.187391	0.183146	0.175903	0.188638	0.184513	0.209765	0.196767	0.175424	0.236912	0.177582	0.197319	0.318929	0.303317	0.27792	0.280486	0.377467	0.28382	0.220821	0.219717	0.234802	0.235449	0.234274	0.268064
11.3333	0.177462	0.175712	0.172546	0.16998	0.174872	0.169093	0.186887	0.180964	0.188662	0.196024	0.165088	0.202547	0.194969	0.184369	0.183841	0.177318	0.190508	0.180412	0.201396	0.186263	0.177534	0.232667	0.179501	0.199141	0.329073	0.306098	0.276961	0.279551	0.379314	0.28828	0.218135	0.22106	0.240701	0.235617	0.23696	0.270198
11.5	0.182738	0.177055	0.17317	0.173146	0.168853	0.1707	0.182666	0.190244	0.188086	0.19317	0.162882	0.199285	0.199261	0.184825	0.18257	0.173625	0.190532	0.18847	0.205401	0.19046	0.178182	0.24274	0.179621	0.200436	0.32761	0.305499	0.275474	0.285331	0.372983	0.287633	0.214058	0.222595	0.237632	0.239094	0.248543	0.274827
11.6667	0.183554	0.179884	0.173002	0.171971	0.170771	0.1695	0.182834	0.180316	0.189813	0.198086	0.164201	0.194705	0.19883	0.184369	0.184873	0.170532	0.189237	0.183769	0.203362	0.189213	0.184393	0.230341	0.178973	0.202043	0.328425	0.307345	0.285379	0.287897	0.387467	0.284899	0.217823	0.225377	0.244682	0.242692	0.251877	0.274395
11.8333	0.183386	0.178062	0.17022	0.172762	0.168853	0.168685	0.181611	0.179788	0.187055	0.19118	0.164776	0.203626	0.196791	0.189357	0.186024	0.176527	0.191539	0.186935	0.194609	0.192067	0.18317	0.232596	0.189957	0.205305	0.329312	0.319936	0.287825	0.28629	0.374829	0.28924	0.217895	0.221948	0.245306	0.238495	0.249454	0.276362
12	0.18257	0.178182	0.170652	0.175184	0.175064	0.17751	0.190053	0.186527	0.189477	0.194873	0.162402	0.203434	0.202883	0.180484	0.183554	0.179285	0.187199	0.189309	0.207343	0.199094	0.176647	0.23907	0.18823	0.204993	0.336699	0.308449	0.287969	0.303437	0.385501	0.295235	0.213986	0.223507	0.24274	0.238183	0.250749	0.277513
12.1667	0.178637	0.179765	0.176695	0.170963	0.172234	0.168253	0.188877	0.18245	0.19034	0.189429	0.165328	0.20576	0.203002	0.192259	0.180364	0.174489	0.192882	0.188518	0.202978	0.19046	0.182402	0.233675	0.182283	0.203602	0.330488	0.324132	0.28334	0.29123	0.390945	0.302309	0.217128	0.225833	0.241085	0.235066	0.245258	0.275522
12.3333	0.181059	0.178781	0.170939	0.173242	0.168829	0.172474	0.184177	0.176215	0.190029	0.189213	0.162234	0.208063	0.207511	0.188901	0.188566	0.180988	0.185808	0.18811	0.203554	0.191755	0.1854	0.233555	0.175975	0.210029	0.32713	0.316219	0.28334	0.294491	0.385597	0.295403	0.220797	0.230125	0.24449	0.246577	0.24533	0.280894
12.5	0.182354	0.178493	0.172306	0.171443	0.173026	0.178278	0.192283	0.179285	0.188038	0.189069	0.161155	0.202931	0.204417	0.190292	0.18576	0.178038	0.197223	0.188686	0.20413	0.19353	0.18269	0.232116	0.185112	0.208638	0.333821	0.322646	0.287465	0.294995	0.380633	0.302309	0.224682	0.22883	0.23991	0.238375	0.251253	0.282093
12.6667	0.184681	0.181683	0.174728	0.171371	0.178949	0.180364	0.187463	0.186671	0.187079	0.195568	0.160867	0.207247	0.208974	0.189213	0.188805	0.17751	0.195448	0.190676	0.212235	0.192235	0.183146	0.236097	0.18281	0.209525	0.326339	0.326986	0.284275	0.300511	0.404158	0.299312	0.222883	0.232572	0.253459	0.244394	0.244994	0.28852
12.8333	0.182618	0.180508	0.170052	0.179788	0.172738	0.178877	0.186215	0.178422	0.191515	0.191563	0.163625	0.204777	0.207175	0.1954	0.18847	0.183602	0.188278	0.186647	0.20624	0.194225	0.184849	0.238327	0.180484	0.220077	0.341087	0.323029	0.286722	0.3037	0.400513	0.304492	0.218279	0.232524	0.248903	0.239238	0.256433	0.286146
13	0.178254	0.176263	0.172594	0.173002	0.169453	0.173841	0.188877	0.181059	0.191276	0.192043	0.171347	0.208039	0.212283	0.192714	0.188038	0.182642	0.196815	0.191156	0.204106	0.189357	0.183961	0.238975	0.180004	0.211852	0.349097	0.332334	0.290367	0.299528	0.402576	0.315331	0.227128	0.238519	0.246505	0.238639	0.245042	0.296266
13.1667	0.179932	0.178134	0.175448	0.171803	0.168949	0.181491	0.18871	0.181443	0.185016	0.194105	0.162618	0.201803	0.20353	0.195544	0.189549	0.17835	0.192954	0.194513	0.204226	0.196048	0.18763	0.23732	0.188038	0.215185	0.333917	0.325619	0.294084	0.305859	0.408115	0.312837	0.224202	0.23744	0.256433	0.244179	0.253939	0.286889
13.3333	0.179812	0.183314	0.176119	0.175856	0.176767	0.179453	0.189501	0.185232	0.194585	0.197439	0.161395	0.200484	0.209813	0.196216	0.19528	0.188014	0.197151	0.19106	0.209238	0.195209	0.19624	0.233147	0.183985	0.216696	0.340824	0.331495	0.294444	0.308808	0.401448	0.30418	0.222571	0.239166	0.258759	0.2525	0.253387	0.295595
13.5	0.186407	0.175927	0.176887	0.174177	0.176839	0.173793	0.190196	0.181491	0.188566	0.190124	0.168733	0.199094	0.218423	0.197319	0.191611	0.18305	0.197031	0.190988	0.202811	0.197007	0.193266	0.24274	0.186527	0.216696	0.352934	0.325547	0.300463	0.320607	0.390585	0.309576	0.221084	0.237752	0.257944	0.249478	0.254514	0.292549
13.6667	0.186791	0.187031	0.175016	0.175808	0.170724	0.176743	0.195496	0.184369	0.189525	0.198782	0.160555	0.202139	0.211924	0.19883	0.191084	0.187966	0.198686	0.198518	0.204226	0.195736	0.188566	0.241373	0.187534	0.215545	0.347994	0.327082	0.297129	0.313629	0.406029	0.316195	0.234082	0.241517	0.246265	0.249167	0.252788	0.292549
13.8333	0.177558	0.178829	0.171203	0.178829	0.175688	0.178086	0.192906	0.184729	0.193866	0.194921	0.160987	0.198854	0.215353	0.200508	0.195472	0.194081	0.196743	0.188014	0.204921	0.202403	0.189885	0.242572	0.184129	0.216144	0.359745	0.336099	0.297729	0.315859	0.411065	0.317418	0.22708	0.239886	0.261709	0.248064	0.255474	0.29653
14	0.182546	0.181179	0.176959	0.17576	0.172762	0.180532	0.194177	0.181707	0.191803	0.18799	0.15974	0.200652	0.212259	0.193914	0.186719	0.193602	0.195568	0.192283	0.212019	0.195568	0.194825	0.240389	0.189693	0.215952	0.346459	0.341975	0.307513	0.322598	0.41212	0.313245	0.228998	0.244059	0.255306	0.253243	0.25545	0.294252
14.1667	0.184465	0.180148	0.179117	0.174824	0.171851	0.175112	0.189309	0.182378	0.191324	0.193626	0.169021	0.200844	0.225545	0.19811	0.199813	0.193434	0.198086	0.194873	0.216888	0.203002	0.189741	0.243891	0.188518	0.218686	0.350056	0.358858	0.306938	0.324372	0.408595	0.324061	0.229814	0.245378	0.264035	0.251853	0.250102	0.294995
14.3333	0.18504	0.186407	0.171347	0.176071	0.172786	0.177438	0.194033	0.183578	0.192475	0.200293	0.165328	0.200149	0.214777	0.193818	0.193722	0.194537	0.196	0.193122	0.212571	0.200245	0.194297	0.241876	0.187678	0.220725	0.355596	0.352478	0.305907	0.326675	0.414518	0.31653	0.227176	0.238471	0.262452	0.252476	0.25521	0.302861
14.5	0.181659	0.182618	0.174273	0.178206	0.172594	0.179932	0.195568	0.186623	0.193002	0.191563	0.163049	0.204393	0.217343	0.20106	0.194465	0.193794	0.200772	0.193314	0.213554	0.196887	0.193674	0.24437	0.192643	0.223746	0.370297	0.349241	0.310679	0.325979	0.418907	0.319072	0.233099	0.24262	0.254874	0.24967	0.254586	0.307825
14.6667	0.18787	0.185568	0.17763	0.173577	0.174369	0.178685	0.191779	0.187726	0.199765	0.194321	0.162642	0.201564	0.219406	0.195041	0.191659	0.189237	0.200868	0.194777	0.209429	0.200269	0.187319	0.239622	0.189501	0.225233	0.365045	0.36032	0.309624	0.343078	0.429699	0.323029	0.231253	0.242836	0.264347	0.256721	0.256217	0.298376
14.8333	0.189765	0.187343	0.173769	0.176431	0.170652	0.178565	0.197367	0.186479	0.195544	0.195856	0.155256	0.199213	0.21612	0.200988	0.193578	0.193338	0.202091	0.194897	0.204849	0.196647	0.19576	0.2425	0.186839	0.224178	0.359289	0.35833	0.313964	0.344565	0.421689	0.318809	0.230845	0.243771	0.266793	0.253699	0.256121	0.299576
15	0.184009	0.192259	0.176983	0.180532	0.176623	0.181443	0.20142	0.186407	0.195304	0.194873	0.159404	0.202091	0.222763	0.203962	0.197391	0.196527	0.202331	0.194897	0.217823	0.198662	0.192331	0.23768	0.193002	0.225161	0.364949	0.356747	0.319048	0.337634	0.431977	0.325787	0.232284	0.244226	0.257176	0.252044	0.254347	0.305475
15.1667	0.181491	0.183697	0.176455	0.179477	0.174417	0.180892	0.199573	0.184105	0.193506	0.196312	0.163841	0.204202	0.225041	0.205521	0.192403	0.19293	0.205089	0.196647	0.214873	0.20058	0.193866	0.238279	0.187918	0.222451	0.36598	0.358066	0.322718	0.344709	0.423679	0.3243	0.230077	0.245809	0.260534	0.25816	0.264922	0.296818
15.3333	0.182043	0.184153	0.179884	0.173122	0.174632	0.17986	0.194993	0.184393	0.193746	0.196192	0.15962	0.205904	0.223914	0.209645	0.19564	0.194657	0.199909	0.19365	0.214106	0.200676	0.195161	0.243291	0.187774	0.22967	0.365093	0.359193	0.314252	0.334373	0.420777	0.333149	0.230509	0.254059	0.260942	0.259383	0.262021	0.298712
15.5	0.186791	0.188326	0.177798	0.17552	0.178182	0.179189	0.19353	0.186359	0.195544	0.202115	0.168205	0.209214	0.226792	0.200005	0.196	0.197822	0.202523	0.189381	0.216072	0.20082	0.196863	0.241181	0.192858	0.226288	0.368522	0.362719	0.320991	0.344253	0.426893	0.336099	0.235138	0.248543	0.264035	0.257704	0.26521	0.313485
15.6667	0.179525	0.186527	0.180172	0.170724	0.176887	0.186503	0.202499	0.18528	0.194801	0.196935	0.162738	0.200988	0.221372	0.203698	0.199909	0.196264	0.199693	0.194321	0.212571	0.202307	0.19281	0.244346	0.192115	0.223291	0.36845	0.360776	0.324876	0.349673	0.429842	0.332046	0.230869	0.255306	0.262332	0.265162	0.266769	0.310943
15.8333	0.186959	0.189837	0.178014	0.180772	0.174944	0.182786	0.196863	0.183817	0.196072	0.199309	0.162066	0.207919	0.220893	0.205353	0.199501	0.19847	0.207247	0.198782	0.21082	0.200173	0.19907	0.249095	0.198038	0.231876	0.371208	0.366364	0.317586	0.35032	0.438668	0.327969	0.239046	0.253267	0.269599	0.260318	0.257081	0.313317
16	0.183817	0.188877	0.182522	0.175975	0.173913	0.188254	0.198062	0.182115	0.19871	0.196072	0.162138	0.207319	0.217583	0.205497	0.202643	0.19799	0.199381	0.194561	0.211804	0.201396	0.186695	0.244298	0.188494	0.235473	0.370321	0.36032	0.320319	0.343078	0.428499	0.338593	0.232428	0.256913	0.268592	0.263867	0.260078	0.309864
16.1667	0.179788	0.188254	0.171923	0.173673	0.173002	0.186599	0.201228	0.184057	0.195784	0.200341	0.165831	0.20907	0.215185	0.206048	0.199333	0.194105	0.20058	0.194537	0.213506	0.204058	0.19317	0.238999	0.19341	0.230605	0.374805	0.367707	0.325332	0.346843	0.432792	0.337946	0.231708	0.252332	0.265858	0.26226	0.270846	0.303149
16.3333	0.182139	0.182954	0.179189	0.176239	0.174537	0.187295	0.205353	0.186743	0.198734	0.198686	0.163145	0.209765	0.218614	0.207199	0.202907	0.200556	0.202115	0.198662	0.209933	0.204154	0.197655	0.24804	0.191324	0.232763	0.372167	0.367683	0.326746	0.342622	0.431281	0.331231	0.240365	0.252308	0.273843	0.258615	0.255042	0.311159
16.5	0.179645	0.19082	0.183482	0.175064	0.173769	0.187582	0.200293	0.18516	0.19871	0.199765	0.166623	0.201803	0.226888	0.205281	0.211276	0.195592	0.208518	0.197799	0.21612	0.203458	0.195017	0.247344	0.194273	0.232572	0.36893	0.363678	0.329984	0.360824	0.436845	0.334756	0.236744	0.256865	0.270366	0.267728	0.26864	0.313533
16.6667	0.184129	0.186072	0.181875	0.172786	0.178709	0.185496	0.203434	0.185208	0.198854	0.194465	0.162522	0.207799	0.230845	0.207319	0.20305	0.200341	0.203794	0.202043	0.212043	0.199117	0.195856	0.246864	0.197799	0.232572	0.367035	0.378474	0.328161	0.352071	0.437708	0.337802	0.233555	0.251781	0.27298	0.270174	0.266481	0.314252
16.8333	0.185568	0.192283	0.186455	0.172642	0.179836	0.188734	0.205952	0.186	0.198734	0.198662	0.165855	0.203674	0.231684	0.211204	0.202043	0.208878	0.208518	0.200724	0.213027	0.20907	0.19377	0.246193	0.193554	0.230006	0.366508	0.380225	0.32948	0.354517	0.436293	0.341663	0.236888	0.26003	0.275474	0.267512	0.268903	0.319312
17	0.186575	0.185088	0.175951	0.178493	0.179021	0.187942	0.208446	0.189141	0.197822	0.205449	0.165711	0.205568	0.229286	0.211876	0.201036	0.206096	0.210077	0.198278	0.217175	0.204801	0.192139	0.245617	0.192403	0.236121	0.375453	0.392072	0.327298	0.346195	0.438212	0.342766	0.233795	0.255042	0.278712	0.267608	0.263651	0.323869
17.1667	0.182067	0.187582	0.181251	0.172738	0.179117	0.192882	0.204825	0.185208	0.20413	0.200077	0.162162	0.204633	0.228687	0.213674	0.202355	0.201851	0.199501	0.197295	0.21907	0.205616	0.194897	0.248543	0.192834	0.231996	0.380537	0.38658	0.335524	0.36104	0.428188	0.340344	0.238543	0.258376	0.274731	0.270414	0.262668	0.323533
17.3333	0.179645	0.189093	0.183506	0.172234	0.175232	0.181899	0.209525	0.184633	0.196671	0.194993	0.16468	0.205664	0.230557	0.20847	0.202547	0.204969	0.203002	0.199453	0.215904	0.204537	0.197942	0.245761	0.193578	0.2372	0.373702	0.385141	0.336699	0.364757	0.436557	0.345452	0.23991	0.256553	0.275666	0.272932	0.275954	0.315403
17.5	0.182834	0.194081	0.184297	0.177055	0.176311	0.186767	0.212115	0.184849	0.19835	0.196264	0.160364	0.209741	0.234634	0.212187	0.206072	0.20883	0.203602	0.202523	0.214969	0.202978	0.199885	0.244514	0.196432	0.235185	0.375477	0.387204	0.338833	0.360368	0.437516	0.345212	0.239478	0.258591	0.280918	0.276649	0.272285	0.32255
17.6667	0.183602	0.189837	0.181275	0.179429	0.174249	0.186935	0.220005	0.188758	0.19341	0.194993	0.161826	0.206	0.23497	0.210677	0.200125	0.208806	0.20859	0.202451	0.213794	0.209909	0.192307	0.249215	0.199405	0.235833	0.38459	0.388858	0.344685	0.3708	0.4379	0.339648	0.235905	0.252812	0.279167	0.268328	0.268735	0.319696
17.8333	0.186767	0.189189	0.180676	0.179333	0.178901	0.181683	0.215473	0.191563	0.192882	0.201971	0.161059	0.198854	0.235449	0.210485	0.20425	0.202163	0.205928	0.199309	0.21696	0.204849	0.20317	0.250462	0.201228	0.238975	0.385549	0.392719	0.338833	0.384206	0.436989	0.343821	0.240198	0.252092	0.28322	0.268783	0.273556	0.326866
18	0.185544	0.19799	0.183242	0.182378	0.176791	0.18504	0.219166	0.184681	0.190532	0.20058	0.162834	0.208111	0.235905	0.206	0.202715	0.205449	0.209765	0.200053	0.222763	0.207631	0.1954	0.248183	0.195664	0.238687	0.378954	0.383894	0.344541	0.38116	0.438404	0.34231	0.244538	0.269335	0.29358	0.276505	0.281829	0.319264
18.1667	0.183194	0.192547	0.181683	0.179765	0.180172	0.18859	0.220605	0.188446	0.19811	0.196408	0.162354	0.208494	0.235066	0.213171	0.204873	0.20648	0.214178	0.203938	0.217199	0.20895	0.20305	0.249766	0.198782	0.238495	0.383894	0.388379	0.339672	0.373822	0.440658	0.352359	0.240341	0.264443	0.282765	0.272525	0.272596	0.328737
18.3333	0.187271	0.194369	0.18293	0.178302	0.182474	0.190244	0.216864	0.18859	0.197103	0.194513	0.165831	0.208206	0.237919	0.217104	0.205449	0.208614	0.211708	0.20094	0.212955	0.203626	0.200436	0.24437	0.196623	0.236552	0.384925	0.396197	0.348426	0.37351	0.434783	0.349289	0.242524	0.261445	0.290343	0.284779	0.270078	0.329696
18.5	0.183122	0.188542	0.179309	0.174992	0.174896	0.188973	0.224274	0.19341	0.194681	0.194705	0.161802	0.209981	0.237775	0.209094	0.202019	0.204993	0.207463	0.204513	0.220341	0.20859	0.200365	0.249886	0.199621	0.240533	0.382407	0.391832	0.345932	0.372119	0.445526	0.351064	0.24166	0.260126	0.28051	0.277585	0.277057	0.32984
18.6667	0.182019	0.191827	0.179429	0.180028	0.181083	0.190556	0.225113	0.194321	0.195736	0.194993	0.163985	0.211492	0.237608	0.210365	0.203482	0.205568	0.209813	0.206408	0.220173	0.204226	0.205568	0.250845	0.198902	0.233699	0.392072	0.395213	0.35797	0.376508	0.449099	0.349169	0.23768	0.268592	0.280366	0.268256	0.274587	0.327226
18.8333	0.188614	0.191204	0.185688	0.177822	0.179501	0.189381	0.2266	0.189429	0.19329	0.199765	0.164249	0.206744	0.238039	0.212691	0.209765	0.207463	0.212139	0.205233	0.21871	0.207319	0.206024	0.256145	0.203962	0.242572	0.387683	0.395957	0.35068	0.39682	0.444735	0.345884	0.24744	0.268424	0.282717	0.28051	0.269311	0.318137
19	0.187798	0.190868	0.17847	0.188805	0.181419	0.189741	0.233771	0.195568	0.197799	0.200221	0.163889	0.203098	0.237416	0.215065	0.205616	0.206312	0.209909	0.203698	0.226672	0.208015	0.204969	0.246936	0.197103	0.240006	0.39152	0.39399	0.357083	0.404038	0.442337	0.34773	0.246001	0.266577	0.291686	0.271182	0.269671	0.322286
19.1667	0.187726	0.194681	0.184369	0.179141	0.174393	0.189213	0.230221	0.192283	0.194009	0.204873	0.161155	0.212547	0.234418	0.208158	0.211852	0.207607	0.211948	0.212307	0.218638	0.207103	0.208686	0.249934	0.203602	0.241589	0.386652	0.401113	0.349649	0.371855	0.441689	0.346435	0.249215	0.27533	0.281949	0.277009	0.267033	0.323941
19.3333	0.182642	0.193218	0.189285	0.179765	0.176983	0.19341	0.232787	0.192619	0.197031	0.206624	0.166023	0.212979	0.235233	0.21353	0.210125	0.207703	0.215785	0.206863	0.220293	0.209262	0.204945	0.254922	0.204945	0.239526	0.390033	0.395717	0.354709	0.424183	0.444159	0.353558	0.245474	0.263412	0.289383	0.280462	0.276481	0.323989
19.5	0.182378	0.197103	0.185208	0.181251	0.179812	0.189813	0.238231	0.191827	0.204321	0.202691	0.163985	0.204537	0.241349	0.213003	0.204705	0.211612	0.20847	0.205568	0.219598	0.208254	0.205832	0.244754	0.202859	0.246984	0.400729	0.403031	0.360368	0.406533	0.450227	0.35574	0.236576	0.27286	0.281661	0.28358	0.275234	0.328305
19.6667	0.186671	0.194321	0.184273	0.180988	0.177103	0.197103	0.237056	0.192331	0.199046	0.200388	0.164488	0.211444	0.234298	0.20883	0.20612	0.207079	0.209022	0.20919	0.218303	0.213051	0.205161	0.249095	0.196767	0.245042	0.394086	0.406077	0.356196	0.402	0.451282	0.358546	0.249167	0.26346	0.291182	0.28322	0.280031	0.322598
19.8333	0.186455	0.194585	0.190244	0.183482	0.18082	0.198878	0.245138	0.196911	0.19871	0.20046	0.166551	0.205592	0.240893	0.214633	0.209813	0.209669	0.215737	0.21106	0.225113	0.20907	0.210437	0.246888	0.201228	0.246409	0.389098	0.408907	0.358258	0.396796	0.465383	0.349888	0.251613	0.266265	0.285043	0.280486	0.276098	0.324204
20	0.188566	0.196072	0.182786	0.179645	0.183146	0.188158	0.258927	0.194009	0.202978	0.206216	0.163913	0.209118	0.239382	0.211684	0.208662	0.212883	0.210557	0.217032	0.224394	0.207991	0.20895	0.252716	0.203026	0.247728	0.404182	0.407156	0.350368	0.394494	0.454807	0.351112	0.248543	0.272309	0.29183	0.27641	0.275234	0.33255
20.1667	0.186	0.196408	0.181395	0.18293	0.180868	0.194321	0.257128	0.201372	0.201588	0.206504	0.163721	0.211564	0.246936	0.224274	0.210365	0.210964	0.211132	0.211564	0.224802	0.208278	0.209981	0.247152	0.201156	0.242188	0.40001	0.410729	0.353102	0.394134	0.460467	0.350488	0.244466	0.2731	0.292549	0.290774	0.271853	0.326219
20.3333	0.185064	0.192403	0.188829	0.184249	0.179717	0.197655	0.245977	0.191827	0.202307	0.198182	0.162522	0.212931	0.238807	0.21353	0.213626	0.214609	0.21449	0.220629	0.226432	0.208254	0.205521	0.248615	0.200724	0.250198	0.401041	0.406868	0.354301	0.387204	0.466006	0.359313	0.24979	0.269407	0.285259	0.287249	0.274107	0.318497
20.5	0.190844	0.19329	0.182906	0.184153	0.183913	0.188997	0.270774	0.195328	0.200412	0.206336	0.166767	0.209765	0.24437	0.220941	0.20895	0.210629	0.214801	0.213674	0.223555	0.213746	0.210772	0.249454	0.201827	0.242764	0.403343	0.415262	0.360081	0.387371	0.459627	0.350848	0.245042	0.270222	0.299552	0.290319	0.286266	0.321279
20.6667	0.189621	0.193842	0.1907	0.183793	0.186096	0.193266	0.272836	0.200604	0.204297	0.20106	0.169213	0.210125	0.24732	0.216312	0.213362	0.211252	0.21437	0.211852	0.228687	0.20389	0.20907	0.251925	0.202067	0.252788	0.390825	0.409698	0.357491	0.403175	0.464232	0.362047	0.249958	0.267321	0.293101	0.289767	0.276218	0.327946
20.8333	0.191539	0.193434	0.189573	0.179693	0.178997	0.201084	0.277393	0.196432	0.203122	0.201875	0.167558	0.213578	0.244922	0.214705	0.204945	0.21401	0.214418	0.221444	0.225521	0.211036	0.209429	0.250677	0.205161	0.246433	0.391136	0.410801	0.357467	0.408451	0.461066	0.359193	0.252908	0.266865	0.295139	0.284515	0.277705	0.32008
21	0.191132	0.199429	0.192595	0.188422	0.185448	0.199453	0.288208	0.202355	0.202691	0.205329	0.163529	0.211612	0.240389	0.215041	0.21118	0.215281	0.219813	0.213434	0.223291	0.200868	0.211348	0.256505	0.202283	0.252284	0.402072	0.408811	0.359577	0.413631	0.468836	0.356531	0.24684	0.274563	0.30466	0.282741	0.278184	0.328977
21.1667	0.190148	0.194201	0.194465	0.187415	0.18353	0.193194	0.299623	0.203314	0.20365	0.204801	0.165783	0.214106	0.244466	0.218231	0.20835	0.218614	0.211012	0.219957	0.224658	0.206768	0.207655	0.254754	0.209214	0.246361	0.397084	0.410825	0.36104	0.427996	0.47452	0.35562	0.251853	0.274755	0.29382	0.289599	0.269887	0.32466
21.3333	0.184561	0.197727	0.191228	0.186671	0.182618	0.190916	0.297441	0.208302	0.203962	0.207559	0.165352	0.216624	0.256793	0.221756	0.213147	0.216096	0.215137	0.216168	0.225737	0.207151	0.207799	0.255522	0.209166	0.245545	0.405453	0.407372	0.35339	0.412528	0.461138	0.36291	0.255618	0.278568	0.293868	0.289839	0.281685	0.322933
21.5	0.184897	0.192954	0.189837	0.190748	0.187487	0.203698	0.299216	0.204297	0.212187	0.211516	0.16516	0.214106	0.255258	0.218542	0.21118	0.216936	0.214585	0.215329	0.225713	0.212475	0.210964	0.258447	0.200221	0.247584	0.40188	0.420849	0.346171	0.389386	0.467014	0.367323	0.248879	0.270774	0.299815	0.295115	0.276553	0.326219
21.6667	0.189693	0.194753	0.189357	0.190508	0.179597	0.210533	0.308569	0.205976	0.208926	0.207583	0.164632	0.21329	0.244802	0.215521	0.21154	0.220437	0.220293	0.218399	0.227703	0.214873	0.212163	0.257512	0.202091	0.252212	0.392455	0.419195	0.35785	0.413967	0.471762	0.369913	0.256121	0.275786	0.297513	0.29665	0.281853	0.315068
21.8333	0.189237	0.199933	0.190484	0.189117	0.179908	0.205521	0.318593	0.208566	0.206192	0.205041	0.174321	0.210173	0.24792	0.224634	0.207583	0.214562	0.217247	0.218135	0.225233	0.208398	0.213338	0.251757	0.209837	0.251709	0.391352	0.42061	0.371376	0.440154	0.469628	0.364637	0.258447	0.277944	0.293604	0.299911	0.275594	0.321902
22	0.188374	0.194465	0.194801	0.190724	0.184153	0.208111	0.33821	0.211995	0.209813	0.209957	0.165711	0.215185	0.249143	0.218231	0.209573	0.215641	0.21955	0.222188	0.230701	0.209406	0.214753	0.248639	0.208158	0.256601	0.390249	0.416053	0.363438	0.41025	0.466174	0.367922	0.25768	0.280151	0.295355	0.298185	0.280798	0.3243
22.1667	0.189069	0.202235	0.195185	0.196695	0.185712	0.202667	0.351591	0.208854	0.20907	0.207703	0.166982	0.215305	0.251661	0.22142	0.213578	0.217439	0.218159	0.2213	0.22377	0.213027	0.212499	0.259383	0.210245	0.257872	0.393726	0.415094	0.36917	0.446078	0.475551	0.364229	0.264443	0.276218	0.296794	0.294995	0.282645	0.320703
22.3333	0.195209	0.202787	0.194273	0.196959	0.183122	0.204369	0.35327	0.2107	0.208758	0.208063	0.167006	0.217583	0.247296	0.226121	0.212619	0.214801	0.214993	0.217104	0.235473	0.210341	0.214849	0.25473	0.204873	0.253843	0.397683	0.416677	0.362838	0.48946	0.469028	0.37423	0.259215	0.277848	0.294467	0.294875	0.278328	0.317945
22.5	0.190964	0.202715	0.191947	0.201108	0.187678	0.211828	0.342574	0.211972	0.210317	0.211564	0.166719	0.212859	0.251589	0.220701	0.216	0.218351	0.215761	0.220821	0.226408	0.205976	0.213578	0.263987	0.200892	0.250294	0.390513	0.426821	0.372671	0.455191	0.483393	0.360344	0.257176	0.276865	0.305067	0.304851	0.281446	0.327969
22.6667	0.187798	0.20353	0.187822	0.196456	0.19094	0.217727	0.340248	0.215017	0.216192	0.213123	0.169141	0.212955	0.24967	0.221252	0.213243	0.219598	0.223698	0.220197	0.229094	0.21118	0.215641	0.262165	0.207991	0.25569	0.396724	0.417276	0.369122	0.475431	0.476127	0.368378	0.25485	0.285187	0.292141	0.299	0.283292	0.324468
22.8333	0.191156	0.203986	0.190484	0.194369	0.186383	0.204729	0.356339	0.210461	0.211204	0.212139	0.172738	0.217487	0.24792	0.226288	0.217943	0.217295	0.223531	0.22401	0.238303	0.214921	0.220005	0.25967	0.210581	0.262548	0.400249	0.421185	0.372599	0.462097	0.476654	0.372071	0.258447	0.278184	0.299432	0.30653	0.289383	0.320367
23	0.195424	0.198182	0.197751	0.199957	0.188134	0.212667	0.362838	0.213267	0.215952	0.213818	0.166815	0.212139	0.244202	0.222355	0.219214	0.226864	0.228231	0.223483	0.232188	0.215065	0.217175	0.260438	0.205808	0.256601	0.398091	0.42248	0.377659	0.530037	0.483345	0.375621	0.254275	0.287993	0.296794	0.30936	0.291662	0.330056
23.1667	0.189765	0.203386	0.197918	0.208926	0.19281	0.212883	0.381784	0.212163	0.217367	0.214178	0.164368	0.218207	0.250677	0.219118	0.220653	0.218806	0.220773	0.222116	0.234466	0.210269	0.21118	0.258711	0.205544	0.263603	0.402072	0.42236	0.361879	0.486055	0.470275	0.368306	0.264779	0.292621	0.301446	0.298041	0.282501	0.334205
23.3333	0.189381	0.199597	0.192762	0.207223	0.188734	0.210581	0.378234	0.218279	0.219646	0.215713	0.168038	0.21449	0.252908	0.2272	0.217799	0.223962	0.225809	0.220221	0.232931	0.216456	0.21178	0.25509	0.208758	0.26015	0.39212	0.430298	0.367491	0.493873	0.477997	0.37574	0.266793	0.284707	0.298688	0.310967	0.287177	0.332238
23.5	0.198878	0.202667	0.191755	0.201923	0.188853	0.220437	0.391616	0.223602	0.222188	0.213722	0.171779	0.216048	0.248639	0.219478	0.221612	0.225929	0.227152	0.233507	0.23509	0.214801	0.210916	0.262644	0.207319	0.260342	0.413967	0.431305	0.374517	0.466126	0.471714	0.374134	0.265786	0.288544	0.298856	0.295331	0.295139	0.336795
23.6667	0.201612	0.208278	0.192834	0.204825	0.186311	0.221828	0.393127	0.22648	0.222763	0.216024	0.170676	0.217655	0.247944	0.225977	0.219262	0.235114	0.227392	0.220029	0.235593	0.211492	0.217943	0.258855	0.207151	0.264347	0.421569	0.417084	0.380489	0.510995	0.483561	0.375405	0.266817	0.283724	0.303389	0.307226	0.292597	0.336003
23.8333	0.194777	0.212427	0.202355	0.207967	0.18859	0.221204	0.404254	0.223579	0.224538	0.214585	0.172402	0.214681	0.25322	0.231181	0.218039	0.226696	0.227152	0.228135	0.23931	0.21166	0.215641	0.264515	0.207775	0.264779	0.411257	0.425766	0.374613	0.458093	0.49241	0.381472	0.267872	0.29087	0.311278	0.316722	0.283556	0.329432
24	0.192019	0.199501	0.197031	0.209549	0.188877	0.223387	0.4067	0.227272	0.228854	0.21413	0.170843	0.21588	0.262788	0.226864	0.225113	0.230125	0.229598	0.225041	0.237799	0.21588	0.219861	0.263292	0.213314	0.258399	0.413367	0.433224	0.377011	0.45344	0.483465	0.384566	0.264203	0.292117	0.304228	0.315931	0.275474	0.333197
24.1667	0.197511	0.204873	0.199981	0.208158	0.188494	0.223602	0.397156	0.222715	0.223602	0.209621	0.1701	0.222379	0.256961	0.225809	0.21907	0.228471	0.226936	0.220269	0.24497	0.214657	0.216576	0.269047	0.211516	0.259047	0.408139	0.418547	0.36905	0.487973	0.482937	0.37375	0.263531	0.28876	0.305979	0.319816	0.287873	0.336387
24.3333	0.191515	0.205065	0.196264	0.213267	0.192643	0.229718	0.419003	0.239094	0.230269	0.217415	0.17468	0.209501	0.26521	0.229238	0.226864	0.233483	0.226576	0.218734	0.236337	0.220605	0.214633	0.266769	0.215233	0.262932	0.415502	0.435094	0.380417	0.461234	0.482482	0.385573	0.264179	0.289911	0.308209	0.319336	0.292789	0.331231
24.5	0.190292	0.205425	0.193074	0.21142	0.184345	0.232092	0.412288	0.234466	0.227511	0.207175	0.167918	0.210245	0.264491	0.226672	0.21847	0.231948	0.228087	0.230869	0.234298	0.217415	0.222499	0.270078	0.212787	0.259263	0.421665	0.422672	0.370393	0.489964	0.476174	0.375045	0.263939	0.298185	0.305859	0.320463	0.283172	0.336939
24.6667	0.196719	0.203794	0.20082	0.217151	0.190916	0.233243	0.47181	0.231157	0.231924	0.215401	0.173002	0.216912	0.266985	0.225929	0.222331	0.232548	0.224514	0.229718	0.237368	0.214681	0.220245	0.263675	0.20672	0.261061	0.424806	0.428068	0.378378	0.5462	0.471858	0.368954	0.260989	0.2996	0.298281	0.313773	0.293532	0.342982
24.8333	0.19636	0.207919	0.200053	0.214777	0.191539	0.235233	0.434423	0.234826	0.234058	0.218758	0.17468	0.216528	0.261613	0.220101	0.2213	0.235066	0.231588	0.225689	0.240893	0.213578	0.217415	0.264275	0.211516	0.264107	0.415957	0.441042	0.370584	0.496391	0.485168	0.380273	0.266577	0.292189	0.304732	0.30924	0.285163	0.334492
25	0.196432	0.208087	0.199789	0.223674	0.192235	0.23967	0.421257	0.240533	0.231085	0.216864	0.173793	0.21708	0.259215	0.22485	0.222307	0.233723	0.222427	0.228183	0.241756	0.21859	0.219334	0.26545	0.213842	0.264011	0.41802	0.437924	0.379649	0.565913	0.484016	0.371352	0.266889	0.293892	0.305763	0.313197	0.292093	0.336099
25.1667	0.194441	0.207679	0.198134	0.227727	0.190676	0.242812	0.439267	0.24003	0.242476	0.213171	0.176695	0.224538	0.259599	0.231972	0.216672	0.234682	0.230365	0.22449	0.240533	0.218135	0.222188	0.266913	0.214346	0.267201	0.415262	0.440682	0.382887	0.406317	0.477278	0.382359	0.269095	0.304923	0.311734	0.31171	0.285858	0.338042
25.3333	0.192427	0.206288	0.201396	0.23238	0.189693	0.237344	0.450586	0.246193	0.241565	0.216048	0.178853	0.219238	0.256457	0.229862	0.220941	0.237176	0.230557	0.228183	0.240821	0.215497	0.223794	0.26509	0.215185	0.265378	0.409506	0.437277	0.385837	0.530876	0.485335	0.377347	0.26864	0.298448	0.299623	0.321878	0.290127	0.337106
25.5	0.192882	0.205449	0.201252	0.237176	0.197607	0.241684	0.472985	0.248951	0.235833	0.220293	0.173481	0.215233	0.262572	0.226888	0.22413	0.236433	0.221636	0.236385	0.237967	0.217271	0.230125	0.271541	0.21082	0.262428	0.423751	0.432576	0.375117	0.563946	0.491714	0.382791	0.276194	0.301518	0.308688	0.316171	0.28876	0.331974
25.6667	0.194249	0.207991	0.200197	0.233914	0.18871	0.245018	0.476822	0.25286	0.244778	0.21859	0.173769	0.210868	0.270438	0.2366	0.220149	0.236145	0.227847	0.230893	0.234346	0.215473	0.222835	0.264059	0.211252	0.263244	0.423583	0.435838	0.377035	0.474712	0.496343	0.372719	0.269887	0.300511	0.299504	0.329888	0.29087	0.345812
25.8333	0.191707	0.209765	0.200988	0.238759	0.193961	0.248759	0.462865	0.246097	0.245617	0.218662	0.178326	0.214657	0.274227	0.230269	0.21847	0.244179	0.232332	0.232164	0.237344	0.217703	0.225713	0.266793	0.20919	0.269767	0.426989	0.434615	0.381256	0.56927	0.492194	0.379002	0.269959	0.302022	0.296506	0.331567	0.289863	0.333078
26	0.195113	0.213458	0.202307	0.236073	0.190748	0.248399	0.470971	0.258136	0.248399	0.213914	0.173745	0.212019	0.263867	0.238423	0.223483	0.241205	0.231852	0.232931	0.24226	0.216312	0.229574	0.268496	0.206192	0.262908	0.417876	0.425358	0.382527	0.552531	0.499988	0.379194	0.275282	0.303604	0.297393	0.333437	0.292285	0.329241
26.1667	0.194897	0.20895	0.201683	0.243579	0.191371	0.245474	0.519533	0.260126	0.25214	0.22684	0.176863	0.216696	0.266026	0.2325	0.22202	0.241013	0.229334	0.232068	0.241493	0.210724	0.226528	0.267081	0.215089	0.265906	0.421761	0.429699	0.379074	0.571213	0.484376	0.384038	0.268256	0.301758	0.308209	0.33562	0.294467	0.339289
26.3333	0.190316	0.212043	0.205089	0.242092	0.195592	0.257033	0.534737	0.271877	0.253363	0.216864	0.180364	0.217343	0.264179	0.230269	0.22684	0.249526	0.228782	0.236888	0.240989	0.217679	0.228087	0.276937	0.21859	0.263819	0.4179	0.436317	0.37917	0.558215	0.488981	0.383654	0.275378	0.308137	0.312262	0.318593	0.294755	0.335811
26.5	0.196863	0.216816	0.206456	0.245545	0.199597	0.261901	0.560061	0.278184	0.254802	0.220389	0.172426	0.21859	0.262213	0.229406	0.217751	0.23696	0.229526	0.233579	0.240893	0.213267	0.22991	0.271853	0.21166	0.268592	0.413919	0.430106	0.389937	0.545768	0.482386	0.381832	0.271877	0.308209	0.312693	0.337802	0.297897	0.356076
26.6667	0.198854	0.215665	0.206264	0.240509	0.190748	0.263651	0.531092	0.269695	0.257248	0.220485	0.180532	0.210868	0.266697	0.23413	0.220365	0.246792	0.235425	0.232044	0.245953	0.215689	0.219861	0.273244	0.215809	0.268112	0.417996	0.443104	0.394086	0.544066	0.493321	0.384014	0.271349	0.303413	0.306194	0.326698	0.292357	0.34327
26.8333	0.195952	0.204441	0.198422	0.245737	0.191443	0.279911	0.536775	0.269047	0.263531	0.213075	0.176599	0.215641	0.270198	0.235233	0.226025	0.241133	0.233291	0.238615	0.241349	0.215017	0.224274	0.274395	0.21389	0.265138	0.423224	0.442001	0.391688	0.590422	0.477997	0.387683	0.278136	0.31442	0.307993	0.337658	0.28864	0.337922
27	0.193554	0.215761	0.208662	0.245402	0.201899	0.273939	0.519197	0.284251	0.261061	0.216048	0.172402	0.215257	0.270966	0.23226	0.222499	0.243387	0.230509	0.234682	0.239214	0.219094	0.228782	0.268783	0.210844	0.268975	0.430922	0.440226	0.383295	0.588335	0.482218	0.383079	0.269239	0.303628	0.301038	0.340536	0.288976	0.350032
27.1667	0.197199	0.215425	0.206432	0.249382	0.193146	0.275234	0.529341	0.283388	0.271973	0.218279	0.171323	0.213027	0.270486	0.238543	0.231636	0.254155	0.234394	0.233411	0.24533	0.221396	0.224394	0.274371	0.212763	0.268735	0.427181	0.428763	0.389026	0.645483	0.504928	0.38953	0.274779	0.31195	0.30183	0.338401	0.300367	0.347059
27.3333	0.198374	0.203578	0.206839	0.248087	0.194033	0.275426	0.575433	0.280342	0.279767	0.220437	0.178086	0.214825	0.264323	0.239814	0.226336	0.245258	0.227248	0.243027	0.245545	0.215713	0.222427	0.274899	0.219094	0.269335	0.422912	0.431377	0.385597	0.562819	0.487182	0.385909	0.279119	0.313701	0.304708	0.331759	0.296674	0.341159
27.5	0.199717	0.211636	0.209669	0.255354	0.196959	0.287609	0.557112	0.282213	0.278904	0.214106	0.174177	0.216864	0.27099	0.239478	0.225545	0.250462	0.244011	0.239214	0.242884	0.215785	0.226792	0.277609	0.218375	0.26581	0.425022	0.438212	0.395477	0.69558	0.494424	0.386724	0.28075	0.311446	0.310727	0.34056	0.294132	0.344924

## Sheet: 3F
time, h	neg st						ethe st						neg R5						ethe R5						neg C40						ethe C40
0	0.196175	0.187407	0.199118	0.181121	0.210735	0.195777	0.177263	0.190508	0.25241	0.152362	0.186543	0.171349	0.171096	0.216336	0.214506	0.193628		0.198975	0.187773	0.222416	0.205513	0.238601	0.211922	0.183159	0.1988	0.197575	0.183858	0.195267	0.21301	0.19191	0.235234	0.197293	0.183398	0.310295	0.181211	0.183108
0.166667	0.245871	0.231629	0.219694	0.221715	0.249419	0.215079	0.222894	0.227646	0.279601	0.209991	0.210641	0.215016	0.19234	0.238073	0.234652	0.21344		0.217768	0.207137	0.233576	0.217289	0.252957	0.232739	0.203206	0.208793	0.209462	0.210098	0.215031	0.233729	0.222956	0.269722	0.221493	0.205086	0.331248	0.206949	0.214418
0.333333	0.255466	0.23785	0.22668	0.229051	0.25623	0.22154	0.236157	0.237438	0.287958	0.220399	0.217067	0.227987	0.201999	0.24568	0.245536	0.225534		0.217928	0.21681	0.236276	0.220587	0.249915	0.234977	0.205565	0.217084	0.221587	0.211037	0.232026	0.239856	0.233077	0.274491	0.224877	0.216075	0.337008	0.216793	0.227919
0.5	0.264696	0.242752	0.233602	0.231931	0.261386	0.230737	0.245642	0.238002	0.284318	0.234584	0.220468	0.22997	0.208443	0.25432	0.251233	0.226234		0.224675	0.223458	0.239387	0.22098	0.257827	0.239404	0.213478	0.218707	0.229958	0.224038	0.236864	0.251074	0.233793	0.28389	0.233439	0.216366	0.340751	0.224535	0.233183
0.666667	0.261879	0.254511	0.238344	0.232663	0.26861	0.232917	0.252888	0.245232	0.290129	0.247112	0.225851	0.233046	0.212008	0.261895	0.26094	0.232345		0.225645	0.231764	0.243625	0.229372	0.263689	0.245403	0.219613	0.225773	0.233856	0.224977	0.253222	0.256262	0.240158	0.293034	0.233439	0.228193	0.343759	0.222843	0.236191
0.833333	0.271856	0.258426	0.2463	0.243452	0.273973	0.237325	0.257845	0.25176	0.302451	0.25335	0.23185	0.245368	0.218023	0.269247	0.269883	0.248051		0.232663	0.236345	0.243164	0.235747	0.268133	0.250171	0.220792	0.229751	0.23933	0.23758	0.25615	0.257773	0.244184	0.301425	0.244172	0.228756	0.35603	0.232636	0.243796
1	0.280815	0.264011	0.254448	0.248003	0.273432	0.24264	0.260015	0.256443	0.301118	0.254905	0.241985	0.250051	0.225566	0.274323	0.270186	0.253509		0.235782	0.237866	0.248667	0.239694	0.27367	0.258015	0.227082	0.23462	0.242799	0.238567	0.26382	0.272063	0.255514	0.301425	0.248376	0.233268	0.355859	0.241027	0.25094
1.16667	0.281022	0.275087	0.25249	0.255243	0.286305	0.248162	0.269637	0.264151	0.303134	0.267296	0.247214	0.260476	0.228128	0.280306	0.281945	0.253159		0.239919	0.239284	0.249624	0.24019	0.279122	0.265945	0.23091	0.238216	0.246714	0.243149	0.26495	0.27445	0.259365	0.307099	0.255896	0.237541	0.361669	0.247727	0.255298
1.33333	0.284889	0.277792	0.258776	0.257455	0.279861	0.251186	0.273397	0.260921	0.307817	0.267637	0.244223	0.26128	0.236768	0.275198	0.280131	0.262643		0.246873	0.243489	0.255828	0.247368	0.283942	0.263638	0.24313	0.236832	0.254989	0.24891	0.263454	0.277537	0.260701	0.312329	0.252991	0.246257	0.366455	0.253931	0.255213
1.5	0.292973	0.284173	0.25693	0.254002	0.288724	0.249021	0.271671	0.27367	0.312039	0.273072	0.246001	0.264561	0.234668	0.284682	0.285271	0.264505		0.242593	0.24125	0.259041	0.25335	0.289394	0.268338	0.240754	0.246077	0.256644	0.254527	0.267114	0.288342	0.265571	0.312654	0.256204	0.241967	0.36719	0.254119	0.26022
1.66667	0.291159	0.284014	0.260272	0.263248	0.285255	0.258362	0.273756	0.268851	0.318106	0.276798	0.253504	0.258973	0.239028	0.281213	0.291461	0.268483		0.24934	0.246514	0.260494	0.255418	0.288573	0.269654	0.246924	0.248512	0.258426	0.254543	0.272047	0.293196	0.261338	0.319319	0.26022	0.251401	0.375957	0.256084	0.259007
1.83333	0.296824	0.292734	0.267703	0.261242	0.292336	0.268308	0.28483	0.26692	0.320003	0.283976	0.249607	0.268765	0.244566	0.289154	0.294819	0.264489		0.250851	0.252598	0.2601	0.254888	0.289992	0.278028	0.24501	0.254575	0.258919	0.257455	0.282343	0.293307	0.266271	0.316961	0.259366	0.256477	0.375684	0.261092	0.266663
2	0.290586	0.294676	0.268276	0.262945	0.295026	0.268308	0.287667	0.269449	0.316926	0.284096	0.253504	0.270816	0.244789	0.288899	0.294262	0.26939		0.258999	0.259759	0.258836	0.257537	0.292077	0.285463	0.247078	0.252856	0.261831	0.261274	0.28282	0.297047	0.270536	0.322549	0.265228	0.253999	0.378606	0.262818	0.266048
2.16667	0.29345	0.295726	0.267783	0.265889	0.299068	0.268801	0.28654	0.271021	0.320362	0.28483	0.255913	0.272816	0.24716	0.288501	0.292702	0.275628		0.262022	0.250974	0.267637	0.264014	0.295136	0.283617	0.247266	0.254336	0.267512	0.259683	0.280099	0.292623	0.270361	0.331607	0.267005	0.257366	0.383767	0.265569	0.268167
2.33333	0.302346	0.295105	0.27157	0.265077	0.29719	0.271856	0.283429	0.268885	0.316226	0.284967	0.25969	0.276969	0.249467	0.299799	0.307263	0.277426		0.258903	0.262203	0.266749	0.262356	0.296777	0.287582	0.245932	0.255068	0.267035	0.261959	0.285462	0.300372	0.274164	0.3266	0.264783	0.254683	0.389766	0.264253	0.269073
2.5	0.294341	0.300643	0.270074	0.266557	0.298749	0.278906	0.298725	0.275653	0.32554	0.290197	0.261827	0.283532	0.254925	0.293068	0.301693	0.28099		0.265125	0.263331	0.267842	0.264835	0.296931	0.290231	0.25388	0.253636	0.261067	0.26355	0.291907	0.300834	0.273718	0.329967	0.272337	0.258579	0.392723	0.26357	0.274183
2.66667	0.297078	0.304414	0.278206	0.268753	0.300245	0.277871	0.293837	0.273226	0.324019	0.294367	0.259075	0.28507	0.25109	0.302791	0.30661	0.282677		0.267098	0.263382	0.268253	0.266407	0.302041	0.288915	0.257434	0.259524	0.273193	0.270472	0.294898	0.294182	0.281659	0.331009	0.268885	0.262955	0.395731	0.268304	0.273072
2.83333	0.294882	0.301852	0.279431	0.267417	0.308838	0.273941	0.288847	0.277533	0.328445	0.294572	0.257691	0.287565	0.254957	0.300197	0.303746	0.280163		0.273304	0.262442	0.265245	0.272457	0.303134	0.289274	0.252922	0.262213	0.269374	0.272875	0.295392	0.302855	0.277044	0.332786	0.26721	0.264134	0.389014	0.268338	0.283685
3	0.291795	0.305512	0.279431	0.274546	0.301248	0.277474	0.295666	0.277259	0.321182	0.3004	0.257742	0.286198	0.256182	0.302537	0.305385	0.28508		0.268642	0.26533	0.273397	0.269039	0.30469	0.295495	0.258477	0.263789	0.272286	0.27854	0.300882	0.30182	0.278413	0.333863	0.274969	0.264288	0.400055	0.274063	0.284266
3.16667	0.297524	0.308679	0.27776	0.274259	0.310795	0.281563	0.30175	0.277687	0.33241	0.298435	0.26275	0.286095	0.257296	0.297954	0.313548	0.287562		0.274434	0.265074	0.267654	0.27473	0.302485	0.296401	0.260528	0.264346	0.272604	0.278142	0.301789	0.302473	0.280163	0.334	0.279379	0.261724	0.402037	0.270474	0.281583
3.33333	0.295726	0.308679	0.279065	0.273814	0.309347	0.284969	0.296315	0.285053	0.326258	0.297614	0.259673	0.28642	0.260049	0.30564	0.311702	0.283186		0.273893	0.266202	0.277191	0.276354	0.304485	0.294675	0.266663	0.267624	0.27924	0.276201	0.3026	0.304733	0.282279	0.332188	0.273158	0.27097	0.398858	0.280267	0.286078
3.5	0.296124	0.304462	0.283377	0.27706	0.315028	0.275007	0.296503	0.2809	0.331248	0.296913	0.261331	0.28372	0.251631	0.305003	0.314248	0.288772		0.271952	0.261314	0.271226	0.274115	0.311645	0.300502	0.262835	0.262197	0.279351	0.279845	0.304955	0.304112	0.283282	0.334427	0.275602	0.267791	0.405797	0.276627	0.28953
3.66667	0.299004	0.317113	0.281197	0.278365	0.31837	0.276026	0.297119	0.287206	0.332086	0.292829	0.262955	0.292316	0.254352	0.304255	0.310748	0.292114		0.27881	0.264766	0.274422	0.283156	0.315969	0.302775	0.270628	0.261768	0.273941	0.283393	0.304939	0.305528	0.284284	0.341349	0.274901	0.264766	0.401798	0.281959	0.285463
3.83333	0.304701	0.310986	0.28107	0.279574	0.320359	0.279701	0.305818	0.287326	0.333966	0.292983	0.26292	0.286369	0.249626	0.309825	0.311464	0.286655		0.273527	0.264732	0.282011	0.277823	0.307304	0.298281	0.265074	0.266637	0.27959	0.282725	0.306181	0.309029	0.283775	0.344699	0.279515	0.277106	0.405763	0.282216	0.294982
4	0.304542	0.31506	0.281213	0.277585	0.319197	0.283075	0.30093	0.287685	0.332992	0.298076	0.261946	0.288043	0.262547	0.303332	0.312196	0.289758		0.278253	0.272303	0.279686	0.27837	0.316875	0.297153	0.267911	0.267273	0.279749	0.281245	0.310509	0.312307	0.284555	0.340699	0.284369	0.268338	0.4019	0.288727	0.294504
4.16667	0.312403	0.31794	0.284985	0.27698	0.324019	0.28438	0.308022	0.284164	0.329249	0.300126	0.261502	0.291581	0.258315	0.309315	0.312243	0.29127		0.283155	0.272081	0.277823	0.28601	0.31238	0.3004	0.26639	0.275564	0.279129	0.279654	0.308424	0.32055	0.281659	0.346459	0.291547	0.273175	0.417436	0.290487	0.298793
4.33333	0.301757	0.317749	0.290506	0.290936	0.324624	0.282868	0.306296	0.283532	0.333538	0.302622	0.261912	0.294076	0.25284	0.310493	0.315283	0.288597		0.286083	0.271876	0.273414	0.277003	0.32701	0.300605	0.273875	0.268531	0.28325	0.286051	0.309618	0.315537	0.283155	0.349074	0.286881	0.275379	0.411112	0.290487	0.303801
4.5	0.312482	0.322491	0.290936	0.286035	0.323923	0.277267	0.306399	0.281942	0.328856	0.300314	0.270133	0.297153	0.259969	0.313755	0.320295	0.290681		0.28185	0.274422	0.284232	0.282113	0.321917	0.302656	0.268936	0.272127	0.273877	0.290984	0.313007	0.323844	0.287849	0.345758	0.283156	0.2769	0.414872	0.2957	0.298041
4.66667	0.301343	0.324449	0.288533	0.280863	0.329907	0.285319	0.30257	0.281088	0.336734	0.29946	0.264185	0.305732	0.260033	0.316508	0.321139	0.298733		0.284937	0.274234	0.286557	0.286044	0.321934	0.302536	0.269979	0.273782	0.277346	0.288485	0.311129	0.328045	0.288581	0.350731	0.293188	0.279515	0.421247	0.299956	0.296555
4.83333	0.304733	0.332612	0.293355	0.289392	0.330448	0.28769	0.305219	0.285446	0.340426	0.307732	0.269859	0.302194	0.259699	0.317113	0.323319	0.296092		0.286671	0.277345	0.283685	0.287514	0.325489	0.305886	0.273482	0.281484	0.284396	0.287674	0.313294	0.321489	0.283473	0.353381	0.298007	0.282113	0.417487	0.305493	0.301323
5	0.311798	0.329891	0.287292	0.296283	0.329875	0.282757	0.308142	0.28319	0.334102	0.309834	0.269774	0.303117	0.256532	0.319022	0.322523	0.290379		0.28874	0.280319	0.285497	0.285138	0.321097	0.303408	0.275465	0.274864	0.286035	0.294644	0.314042	0.328506	0.287944	0.357978	0.296503	0.284335	0.414718	0.30633	0.305886
5.16667	0.308965	0.329445	0.289138	0.288724	0.335763	0.28769	0.310535	0.280233	0.339708	0.306894	0.267125	0.308193	0.25701	0.31498	0.327695	0.299099		0.29022	0.275602	0.293444	0.291752	0.321695	0.306125	0.278558	0.277569	0.288517	0.28874	0.317447	0.32569	0.296696	0.357106	0.303545	0.290453	0.421008	0.308039	0.309902
5.33333	0.313787	0.328936	0.290825	0.294707	0.333567	0.284539	0.306296	0.285873	0.333829	0.315354	0.263792	0.297905	0.261513	0.317208	0.329159	0.296776		0.293896	0.278729	0.2856	0.288625	0.315559	0.308381	0.281754	0.277999	0.289727	0.293975	0.324083	0.335635	0.293339	0.355295	0.303579	0.288607	0.421913	0.309372	0.31814
5.5	0.317336	0.328093	0.296235	0.293593	0.335651	0.290602	0.313013	0.28172	0.339161	0.307253	0.271978	0.305835	0.263884	0.316094	0.32098	0.299481		0.293546	0.277601	0.287445	0.292008	0.322464	0.307646	0.279156	0.282677	0.287117	0.297413	0.324035	0.332469	0.294198	0.355842	0.30833	0.298811	0.426477	0.297768	0.32231
5.66667	0.309522	0.329318	0.289615	0.294771	0.333201	0.287181	0.308501	0.281857	0.336888	0.30727	0.265501	0.300639	0.262197	0.319547	0.32561	0.297906		0.291779	0.279122	0.286164	0.294401	0.321473	0.307663	0.278046	0.285176	0.287228	0.300707	0.329986	0.33258	0.306117	0.368711	0.308826	0.29864	0.429023	0.308432	0.309885
5.83333	0.312339	0.329366	0.30295	0.295917	0.339264	0.289424	0.315371	0.288642	0.3387	0.308672	0.269808	0.301032	0.267815	0.315553	0.323478	0.296235		0.293355	0.277909	0.292487	0.298759	0.324344	0.320533	0.284318	0.288613	0.29022	0.310302	0.336924	0.332914	0.307533	0.364182	0.315559	0.300537	0.433415	0.309783	0.318704
6	0.308695	0.335301	0.299704	0.299131	0.33266	0.282948	0.310586	0.284967	0.336393	0.31385	0.274713	0.299545	0.267655	0.31759	0.328077	0.295137		0.299465	0.283856	0.292726	0.296862	0.327676	0.314158	0.281583	0.294389	0.28944	0.301629	0.333662	0.34313	0.307963	0.36924	0.317439	0.305971	0.435227	0.310449	0.329864
6.16667	0.314073	0.330161	0.302998	0.300595	0.333042	0.292559	0.309253	0.284745	0.343468	0.312808	0.263826	0.299169	0.265077	0.3209	0.328475	0.301025		0.298113	0.27943	0.294811	0.295563	0.325762	0.31749	0.275772	0.290347	0.295821	0.306499	0.341857	0.343465	0.30844	0.370471	0.321216	0.31896	0.436663	0.309014	0.329437
6.33333	0.314614	0.334983	0.296919	0.295503	0.335842	0.288931	0.31749	0.284386	0.346596	0.313269	0.267535	0.306792	0.265316	0.321759	0.329461	0.301614		0.29536	0.280113	0.294999	0.295888	0.325386	0.317456	0.281805	0.289392	0.299911	0.308154	0.337211	0.33877	0.316333	0.38387	0.32971	0.31021	0.445327	0.310928	0.351142
6.5	0.309204	0.33441	0.302489	0.292082	0.33266	0.286258	0.320977	0.290043	0.345878	0.313696	0.27608	0.30751	0.267783	0.332755	0.328029	0.301375		0.295042	0.283839	0.298554	0.298076	0.331812	0.312654	0.277037	0.28734	0.296617	0.309188	0.346011	0.348525	0.315999	0.382212	0.326976	0.314602	0.458726	0.318106	0.330667
6.66667	0.314646	0.336542	0.300802	0.29929	0.338309	0.292018	0.309424	0.293324	0.3387	0.320208	0.278712	0.306296	0.267655	0.327027	0.327074	0.29598		0.296267	0.28066	0.299357	0.302006	0.337709	0.316687	0.28577	0.293068	0.310095	0.31681	0.348779	0.349018	0.3202	0.38023	0.335743	0.324856	0.456265	0.323028	0.342135
6.83333	0.314694	0.336129	0.305671	0.302155	0.333758	0.29248	0.316995	0.284472	0.344425	0.314944	0.27273	0.307185	0.27418	0.323335	0.3297	0.307756		0.302552	0.28307	0.294538	0.304177	0.342067	0.321507	0.283942	0.297906	0.304892	0.315744	0.344403	0.357532	0.324162	0.395013	0.335145	0.332086	0.45606	0.323814	0.346869
7	0.313405	0.338691	0.301852	0.301629	0.338691	0.291859	0.319319	0.293547	0.341075	0.319644	0.273482	0.306091	0.270647	0.327965	0.327822	0.311018		0.304526	0.285993	0.303049	0.302844	0.339554	0.320721	0.278114	0.304605	0.312769	0.323414	0.353935	0.353124	0.325387	0.389083	0.33846	0.34193	0.462572	0.323113	0.349364
7.16667	0.316699	0.337052	0.299943	0.299831	0.336574	0.290347	0.31385	0.295905	0.344374	0.316397	0.275055	0.305954	0.269406	0.32752	0.334649	0.303635		0.304255	0.288488	0.304655	0.301186	0.33224	0.321199	0.277396	0.307088	0.311989	0.323478	0.357006	0.357388	0.334092	0.389647	0.345724	0.338272	0.462469	0.326685	0.352868
7.33333	0.322635	0.341937	0.301709	0.30112	0.337083	0.293912	0.315405	0.293495	0.338478	0.316636	0.279327	0.312021	0.280418	0.329493	0.338723	0.307549		0.306308	0.285805	0.29705	0.310261	0.343622	0.317097	0.274952	0.311575	0.317176	0.329382	0.362799	0.358343	0.331243	0.39732	0.353193	0.350338	0.477646	0.338443	0.349416
7.5	0.311209	0.338372	0.308552	0.300404	0.343831	0.292591	0.326976	0.297665	0.34422	0.313594	0.272747	0.311304	0.27698	0.322332	0.335954	0.309236		0.304128	0.288009	0.302382	0.306621	0.347194	0.321438	0.284813	0.314805	0.313357	0.333742	0.356259	0.364008	0.333296	0.406002	0.356833	0.344818	0.468912	0.326002	0.360866
7.66667	0.31498	0.342016	0.305417	0.300882	0.337736	0.296792	0.314619	0.297272	0.348852	0.320396	0.274029	0.311475	0.276821	0.327377	0.337083	0.308361		0.301534	0.287462	0.300725	0.303647	0.339759	0.321165	0.275704	0.314662	0.314471	0.340855	0.367111	0.375211	0.344197	0.402276	0.356047	0.354919	0.484311	0.333162	0.355602
7.83333	0.320136	0.340266	0.307947	0.308552	0.341094	0.300977	0.322874	0.294196	0.350133	0.317866	0.273072	0.316944	0.275453	0.332389	0.341094	0.317033		0.305035	0.29353	0.299221	0.308056	0.340255	0.321609	0.278644	0.321664	0.318481	0.338834	0.365456	0.375688	0.337911	0.411249	0.360353	0.353791	0.489301	0.330804	0.360952
8	0.321823	0.338372	0.312037	0.311527	0.342924	0.307326	0.321849	0.294196	0.345006	0.321216	0.272406	0.318037	0.278047	0.330257	0.342064	0.311973		0.307533	0.288625	0.30281	0.305989	0.350578	0.32284	0.28025	0.333328	0.326995	0.341125	0.379937	0.37163	0.344944	0.410548	0.3649	0.361447	0.490822	0.33899	0.363652
8.16667	0.312387	0.343401	0.31097	0.305687	0.344483	0.298638	0.321438	0.297871	0.349791	0.320567	0.269432	0.312585	0.277394	0.330034	0.342812	0.323335		0.306944	0.28389	0.304895	0.31021	0.347843	0.319729	0.280524	0.324369	0.3283	0.353156	0.375847	0.374463	0.350991	0.413351	0.37676	0.356987	0.494548	0.344955	0.373137
8.33333	0.32561	0.340648	0.309427	0.307597	0.349034	0.296665	0.327335	0.302758	0.344169	0.322105	0.26868	0.317593	0.278715	0.331816	0.340807	0.315951		0.299418	0.291086	0.307031	0.309492	0.348219	0.328343	0.281686	0.339279	0.330702	0.346711	0.383374	0.374304	0.352885	0.422016	0.372624	0.365566	0.49959	0.360285	0.383391
8.5	0.317638	0.34399	0.312625	0.301852	0.350562	0.303587	0.321233	0.29676	0.349877	0.32137	0.272354	0.322583	0.278938	0.336399	0.346249	0.314233		0.302043	0.289838	0.301716	0.312534	0.349672	0.326377	0.282797	0.331705	0.337243	0.341794	0.377343	0.379619	0.352344	0.42446	0.38187	0.360251	0.5094	0.352065	0.395577
8.66667	0.324162	0.348318	0.310366	0.304414	0.350116	0.307072	0.318447	0.301442	0.353876	0.316106	0.270816	0.321763	0.272429	0.336176	0.345438	0.319325		0.303778	0.289086	0.31103	0.309219	0.352543	0.329232	0.281361	0.336383	0.345645	0.353601	0.379666	0.378966	0.357866	0.433005	0.3824	0.360712	0.504597	0.36989	0.407028
8.83333	0.314646	0.342335	0.304637	0.305321	0.346456	0.310954	0.322259	0.303083	0.344852	0.321438	0.268509	0.327044	0.279765	0.337736	0.345899	0.321393		0.306292	0.290675	0.314089	0.311816	0.355739	0.33359	0.281754	0.334681	0.34461	0.355829	0.385236	0.377964	0.361939	0.433364	0.389903	0.352013	0.516441	0.370163	0.391697
9	0.325149	0.342669	0.304876	0.307804	0.348668	0.30887	0.33265	0.299938	0.355021	0.324104	0.271842	0.321575	0.274848	0.341937	0.352965	0.320566		0.309793	0.293632	0.305801	0.312893	0.351518	0.337042	0.290026	0.335269	0.344547	0.359011	0.387305	0.384918	0.362146	0.43709	0.390843	0.363447	0.513877	0.37888	0.395321
9.16667	0.324035	0.346615	0.311639	0.308472	0.351517	0.304064	0.322549	0.29488	0.349552	0.323182	0.279532	0.316089	0.273877	0.346456	0.351485	0.317717		0.308981	0.293735	0.312244	0.319866	0.353791	0.334154	0.286317	0.345692	0.346743	0.357595	0.389676	0.381258	0.370692	0.444456	0.396209	0.373069	0.522747	0.369155	0.396602
9.33333	0.323382	0.349639	0.306387	0.305433	0.348604	0.302171	0.325591	0.299357	0.3434	0.317508	0.27743	0.31479	0.277155	0.343051	0.354222	0.320407		0.308758	0.288043	0.301408	0.311594	0.355859	0.330377	0.294811	0.341937	0.349511	0.357595	0.397362	0.397393	0.374097	0.452232	0.402499	0.374282	0.519688	0.371462	0.393765
9.5	0.354715	0.344785	0.306403	0.310079	0.347841	0.306706	0.318977	0.301699	0.346972	0.321849	0.276422	0.322105	0.271315	0.341714	0.345438	0.32203		0.305194	0.289428	0.303032	0.314055	0.350629	0.333675	0.288454	0.346695	0.34757	0.365218	0.40126	0.400099	0.376866	0.451275	0.403729	0.376094	0.529549	0.366967	0.399679
9.66667	0.334585	0.339932	0.310079	0.305815	0.345342	0.308297	0.327112	0.299648	0.348322	0.325181	0.273551	0.323216	0.273448	0.3406	0.347777	0.319484		0.305703	0.298998	0.312603	0.319866	0.355705	0.333111	0.297683	0.345995	0.346154	0.364088	0.40196	0.40177	0.378441	0.465152	0.409984	0.370813	0.539035	0.380161	0.405626
9.83333	0.321839	0.349734	0.312689	0.306101	0.347968	0.312084	0.326565	0.298879	0.349791	0.317302	0.281088	0.322806	0.274021	0.346377	0.352503	0.329461		0.306356	0.298657	0.306946	0.319883	0.355568	0.34087	0.295649	0.343114	0.359632	0.371169	0.410442	0.40605	0.377486	0.465084	0.411095	0.383921	0.539547	0.370454	0.394141
10	0.323001	0.349687	0.314567	0.309363	0.347618	0.310143	0.328463	0.296743	0.340135	0.327352	0.278182	0.323062	0.275325	0.345072	0.351787	0.32168		0.315346	0.295563	0.310705	0.322464	0.348698	0.349091	0.289291	0.350116	0.359298	0.36396	0.412368	0.405239	0.385268	0.458709	0.421623	0.389253	0.545409	0.381358	0.415231
10.1667	0.324846	0.348668	0.313564	0.306037	0.351278	0.306626	0.328275	0.301699	0.346476	0.324429	0.276012	0.325643	0.270488	0.344563	0.348891	0.326995		0.308424	0.298229	0.315645	0.320037	0.349689	0.343468	0.28977	0.353394	0.366586	0.374033	0.407498	0.40605	0.400035	0.469801	0.416154	0.376589	0.54235	0.387271	0.405729
10.3333	0.319913	0.349957	0.307708	0.30965	0.349066	0.314201	0.323916	0.304929	0.35039	0.330958	0.27861	0.321763	0.270138	0.34765	0.356163	0.326549		0.312164	0.294247	0.311645	0.323011	0.360832	0.340255	0.292966	0.343687	0.366172	0.375163	0.400115	0.409455	0.396152	0.470502	0.419094	0.387698	0.553698	0.392757	0.418307
10.5	0.323923	0.346042	0.309013	0.309347	0.351532	0.30564	0.326275	0.305202	0.34974	0.336957	0.28078	0.321045	0.275389	0.346011	0.35933	0.328172		0.312148	0.301118	0.313013	0.316841	0.35714	0.34504	0.296828	0.339295	0.369896	0.382531	0.406257	0.407673	0.396677	0.470451	0.426203	0.383238	0.551203	0.395782	0.414941
10.6667	0.32892	0.348716	0.309554	0.309793	0.346122	0.310573	0.329727	0.302229	0.347348	0.33171	0.273346	0.32525	0.27558	0.350148	0.360285	0.330145		0.311607	0.299289	0.315183	0.32472	0.356645	0.347365	0.286505	0.351994	0.365663	0.383422	0.410028	0.408564	0.405254	0.481628	0.423879	0.389595	0.555031	0.394073	0.424836
10.8333	0.320852	0.338691	0.312657	0.310636	0.352694	0.309459	0.327984	0.300554	0.346408	0.333504	0.283446	0.32566	0.272763	0.348079	0.356195	0.327074		0.310939	0.29288	0.320037	0.313679	0.35861	0.350185	0.292316	0.348525	0.388371	0.402677	0.41477	0.413641	0.399096	0.473424	0.43386	0.379802	0.568721	0.399627	0.42957
11	0.314057	0.347586	0.30922	0.309331	0.3487	0.309522	0.327095	0.306963	0.342921	0.329676	0.272183	0.327847	0.274466	0.354651	0.366825	0.331418		0.310398	0.30175	0.318174	0.325472	0.361003	0.350766	0.289513	0.346361	0.375529	0.408851	0.407514	0.41337	0.405159	0.478056	0.435518	0.398602	0.565508	0.41077	0.434031
11.1667	0.316842	0.347284	0.30965	0.319181	0.347888	0.314137	0.327659	0.302212	0.347108	0.333538	0.28213	0.330684	0.27523	0.355702	0.36953	0.334967		0.31689	0.298811	0.31773	0.324976	0.36237	0.350834	0.292008	0.349671	0.370278	0.411938	0.413306	0.419353	0.411079	0.477355	0.433655	0.393355	0.567627	0.405387	0.442183
11.3333	0.32717	0.344372	0.311957	0.315728	0.354667	0.306021	0.330308	0.30122	0.350919	0.332257	0.275978	0.322361	0.276105	0.360969	0.366713	0.339964		0.315935	0.300998	0.326873	0.3219	0.362507	0.357311	0.29946	0.348175	0.38191	0.401117	0.423809	0.423936	0.411349	0.487404	0.442542	0.398824	0.567832	0.404413	0.462982
11.5	0.3209	0.343592	0.313421	0.314264	0.349814	0.309554	0.33494	0.29975	0.357499	0.328753	0.274713	0.331983	0.277728	0.357754	0.362226	0.341873		0.319738	0.299682	0.320362	0.325967	0.366643	0.359072	0.294777	0.34722	0.379842	0.405732	0.427198	0.421438	0.406878	0.487951	0.443396	0.396859	0.5551	0.420068	0.438064
11.6667	0.324162	0.353108	0.308329	0.31471	0.353569	0.311846	0.328445	0.30563	0.351227	0.329488	0.276849	0.328753	0.277935	0.365599	0.366475	0.341857		0.318593	0.294709	0.334034	0.331231	0.36613	0.358422	0.297563	0.358184	0.382626	0.410681	0.422472	0.431002	0.417269	0.485729	0.447447	0.401319	0.566106	0.412736	0.438132
11.8333	0.325753	0.350212	0.315887	0.318768	0.354365	0.312944	0.327283	0.302553	0.351005	0.325814	0.28037	0.336393	0.27383	0.363531	0.371233	0.339725		0.324099	0.301374	0.324224	0.327984	0.368044	0.362507	0.295956	0.356052	0.383931	0.416807	0.423475	0.431399	0.424589	0.484448	0.455137	0.402823	0.567764	0.421076	0.446558
12	0.323923	0.347156	0.31654	0.313946	0.350434	0.312562	0.338307	0.308586	0.346954	0.323814	0.275892	0.335162	0.286942	0.358057	0.371217	0.338738		0.327854	0.30146	0.325164	0.325762	0.36302	0.362421	0.298264	0.360141	0.386668	0.411301	0.42801	0.438099	0.4247	0.490771	0.460111	0.407113	0.573301	0.436081	0.425041
12.1667	0.321552	0.351023	0.307692	0.314169	0.346774	0.309872	0.331265	0.298195	0.347518	0.328172	0.274029	0.337948	0.285191	0.362194	0.373301	0.340855		0.328586	0.305459	0.323848	0.337538	0.370368	0.355739	0.293803	0.367684	0.387098	0.410856	0.438067	0.435314	0.431622	0.504426	0.461205	0.393936	0.582616	0.430271	0.451531
12.3333	0.327377	0.354254	0.31401	0.314917	0.356052	0.317351	0.335265	0.300537	0.351261	0.327505	0.280883	0.334376	0.289074	0.367859	0.376675	0.341841		0.325324	0.302553	0.33241	0.338358	0.370368	0.368865	0.287223	0.37093	0.39951	0.417412	0.43245	0.438306	0.421565	0.510801	0.46746	0.411728	0.577112	0.419897	0.436287
12.5	0.324783	0.346408	0.317399	0.318704	0.357213	0.310684	0.334632	0.30081	0.355705	0.327796	0.280934	0.334068	0.286544	0.370692	0.374431	0.339073		0.330368	0.305031	0.328651	0.338751	0.371001	0.361498	0.295837	0.357993	0.390328	0.413609	0.440151	0.436714	0.430333	0.509246	0.463734	0.409266	0.58118	0.424306	0.443943
12.6667	0.328872	0.357277	0.31148	0.320073	0.361908	0.314121	0.335829	0.307407	0.348527	0.33024	0.274029	0.331881	0.288406	0.377646	0.37685	0.344419		0.325435	0.30698	0.334854	0.337674	0.369616	0.363652	0.295768	0.358152	0.409996	0.427867	0.439404	0.440279	0.431033	0.506682	0.474347	0.420956	0.582034	0.435945	0.463307
12.8333	0.33266	0.353156	0.319738	0.319436	0.35454	0.310684	0.333949	0.297324	0.353398	0.331641	0.280917	0.334137	0.290284	0.37023	0.377168	0.344499		0.333392	0.323506	0.332906	0.338033	0.370249	0.362934	0.286454	0.382515	0.40274	0.418319	0.441361	0.439929	0.429235	0.507554	0.476535	0.41154	0.579813	0.437996	0.46464
13	0.325626	0.35481	0.31323	0.318513	0.35462	0.320152	0.335196	0.310364	0.351432	0.337555	0.279344	0.330052	0.292671	0.38113	0.374606	0.342398		0.325244	0.311919	0.336769	0.337914	0.373428	0.361977	0.295444	0.362783	0.408246	0.427819	0.438863	0.453152	0.429999	0.513433	0.476364	0.426135	0.581693	0.437688	0.454539
13.1667	0.325483	0.358311	0.315649	0.326358	0.359934	0.312737	0.336649	0.309219	0.347484	0.329813	0.278439	0.332	0.291063	0.378282	0.376341	0.346408		0.331196	0.316961	0.33535	0.343741	0.377	0.362456	0.291188	0.365663	0.410999	0.427453	0.446819	0.450447	0.431431	0.507332	0.479543	0.423452	0.584495	0.432851	0.452659
13.3333	0.325769	0.357261	0.318513	0.318211	0.356911	0.315919	0.333556	0.306621	0.354423	0.334239	0.280045	0.32836	0.293418	0.36945	0.372331	0.340807		0.328093	0.32219	0.331778	0.345023	0.375222	0.367258	0.302588	0.36291	0.417237	0.423316	0.444591	0.448235	0.430126	0.519825	0.483679	0.428357	0.578206	0.454078	0.460316
13.5	0.333694	0.356211	0.319341	0.325578	0.357436	0.314408	0.34058	0.308911	0.356149	0.333538	0.277276	0.329112	0.292543	0.37868	0.375004	0.344403		0.332548	0.3152	0.336017	0.340084	0.376914	0.368813	0.298742	0.360046	0.423984	0.423745	0.452118	0.450145	0.441186	0.526422	0.486652	0.423298	0.587691	0.455137	0.458145
13.6667	0.325515	0.357977	0.321552	0.32343	0.365599	0.311734	0.339212	0.29852	0.349672	0.333043	0.283617	0.335675	0.297444	0.38008	0.374304	0.346759		0.333328	0.322156	0.338033	0.345741	0.380947	0.368916	0.303032	0.357372	0.421597	0.433802	0.443875	0.45608	0.442061	0.520355	0.488532	0.425964	0.602065	0.43897	0.486994
13.8333	0.337147	0.362528	0.317877	0.322237	0.361637	0.319134	0.330018	0.29611	0.353996	0.335965	0.284899	0.329163	0.296999	0.374749	0.377964	0.349814		0.339311	0.315747	0.340135	0.344083	0.383238	0.374163	0.292008	0.365902	0.422138	0.435425	0.4539	0.454107	0.436794	0.544692	0.483337	0.432356	0.586256	0.436782	0.47674
14	0.333073	0.36396	0.325578	0.324146	0.365774	0.314392	0.340785	0.306023	0.353432	0.335726	0.28442	0.333966	0.293689	0.375577	0.384647	0.348318		0.33293	0.31896	0.342169	0.350321	0.380059	0.378538	0.296503	0.363578	0.427501	0.42731	0.457926	0.455587	0.440661	0.542572	0.486704	0.438901	0.589742	0.441482	0.471237
14.1667	0.336908	0.361669	0.323303	0.32055	0.36579	0.314965	0.344835	0.301152	0.350424	0.340101	0.284403	0.334735	0.293784	0.377534	0.381003	0.351294		0.330702	0.317798	0.332684	0.353329	0.390176	0.371018	0.295563	0.36221	0.421327	0.443143	0.45277	0.454043	0.443859	0.533532	0.494975	0.437876	0.599689	0.434629	0.4664
14.3333	0.334681	0.365934	0.325594	0.330002	0.36918	0.315394	0.340699	0.297443	0.345023	0.336769	0.287702	0.329146	0.287244	0.379364	0.385236	0.347236		0.334665	0.323694	0.342237	0.346066	0.378076	0.382759	0.301887	0.370628	0.425002	0.443334	0.451911	0.466885	0.44736	0.536916	0.49395	0.448831	0.586427	0.42487	0.458453
14.5	0.335078	0.36361	0.320996	0.327074	0.362194	0.313548	0.340238	0.301289	0.360353	0.336546	0.283925	0.330496	0.290061	0.38312	0.381815	0.347968		0.335524	0.327916	0.334769	0.351073	0.379187	0.369463	0.29987	0.367604	0.432529	0.435171	0.447344	0.459056	0.441806	0.527652	0.497915	0.450967	0.59017	0.438235	0.467135
14.6667	0.329477	0.366061	0.320884	0.329811	0.359966	0.317176	0.335982	0.302314	0.35509	0.334393	0.288778	0.332052	0.291875	0.382037	0.380176	0.353999		0.33912	0.330137	0.332616	0.353398	0.387903	0.378794	0.302536	0.369228	0.438051	0.440661	0.453725	0.467856	0.451847	0.538693	0.499983	0.440286	0.600885	0.452899	0.45483
14.8333	0.335556	0.360953	0.321664	0.327265	0.367175	0.314264	0.342665	0.300109	0.360336	0.338375	0.284608	0.335641	0.291191	0.375402	0.380319	0.3473		0.346202	0.331522	0.343553	0.359533	0.384998	0.377734	0.300195	0.363022	0.434821	0.441393	0.46044	0.463607	0.441791	0.541769	0.500205	0.447156	0.599672	0.443635	0.458966
15	0.33083	0.360094	0.322921	0.329222	0.36762	0.313501	0.342391	0.309578	0.353774	0.339657	0.284745	0.331641	0.293482	0.381258	0.383104	0.357054		0.343767	0.326497	0.344818	0.355619	0.390689	0.381699	0.305031	0.363913	0.431193	0.448888	0.456574	0.460345	0.453216	0.546572	0.504358	0.44649	0.604953	0.464418	0.47862
15.1667	0.33328	0.36813	0.321743	0.331403	0.371376	0.319659	0.336068	0.298503	0.353859	0.342067	0.280968	0.336051	0.289933	0.384981	0.389739	0.352073		0.34068	0.328907	0.346784	0.353893	0.383186	0.378384	0.305134	0.370485	0.436428	0.447074	0.466806	0.469399	0.454569	0.556997	0.504905	0.4496	0.601859	0.461581	0.486977
15.3333	0.335842	0.367254	0.321712	0.328459	0.372283	0.315537	0.338512	0.309646	0.35685	0.333538	0.285309	0.329522	0.290952	0.395627	0.384297	0.355352		0.346027	0.328702	0.347365	0.354389	0.386895	0.382298	0.310227	0.369562	0.439133	0.445657	0.465978	0.468699	0.455842	0.545991	0.498223	0.451002	0.605671	0.455906	0.484003
15.5	0.324146	0.369514	0.32647	0.328888	0.370071	0.319293	0.337845	0.300178	0.363276	0.339383	0.280284	0.334581	0.286146	0.389819	0.39176	0.360555		0.344451	0.333641	0.337298	0.357175	0.383733	0.382537	0.308056	0.368671	0.435791	0.448999	0.462684	0.471564	0.450781	0.556467	0.510066	0.44772	0.604252	0.465734	0.483559
15.6667	0.332962	0.357357	0.326374	0.327265	0.374893	0.315617	0.342443	0.303938	0.352817	0.337743	0.287821	0.335299	0.289249	0.397473	0.389564	0.354826		0.348986	0.333829	0.342836	0.355175	0.383973	0.38469	0.309595	0.366506	0.434518	0.445801	0.465724	0.474094	0.460504	0.551066	0.516202	0.443413	0.600509	0.461683	0.464657
15.8333	0.325913	0.352121	0.325547	0.329318	0.374527	0.31697	0.335999	0.303801	0.356371	0.343776	0.2816	0.337657	0.281388	0.394275	0.388896	0.358264		0.348318	0.334615	0.34111	0.354303	0.386587	0.390484	0.31115	0.374527	0.429665	0.443143	0.466487	0.478406	0.457178	0.556108	0.521602	0.458538	0.607961	0.450984	0.502666
16	0.336017	0.354381	0.331705	0.33032	0.368591	0.317654	0.338734	0.305014	0.353927	0.339332	0.283412	0.333846	0.28578	0.400942	0.38775	0.359377		0.349432	0.34017	0.338717	0.355773	0.387203	0.391116	0.303203	0.379873	0.43794	0.448888	0.467538	0.482305	0.464769	0.557407	0.526405	0.441021	0.602287	0.453702	0.460059
16.1667	0.329541	0.357102	0.326979	0.331259	0.37031	0.315251	0.336205	0.302895	0.351501	0.343571	0.2863	0.328189	0.289981	0.3948	0.39141	0.356259		0.346297	0.336683	0.336803	0.363789	0.383221	0.390176	0.308826	0.361207	0.438926	0.450861	0.470466	0.468938	0.448904	0.561987	0.519432	0.450899	0.596083	0.467631	0.472621
16.3333	0.333853	0.357372	0.329493	0.32814	0.367875	0.31619	0.334701	0.306006	0.35538	0.338785	0.288095	0.338956	0.281834	0.394513	0.396821	0.365854		0.346313	0.333282	0.349962	0.357294	0.394449	0.391766	0.322635	0.375672	0.465405	0.437414	0.465405	0.473489	0.462191	0.561081	0.524063	0.456402	0.609328	0.461273	0.437021
16.5	0.333408	0.357707	0.324926	0.331896	0.36848	0.316094	0.345621	0.308535	0.353603	0.33923	0.283822	0.339691	0.289886	0.394975	0.390201	0.358311		0.353903	0.331556	0.348253	0.360268	0.388809	0.392176	0.318943	0.36229	0.442602	0.456956	0.468508	0.479361	0.454378	0.563901	0.526166	0.454078	0.60579	0.47421	0.442661
16.6667	0.332389	0.356211	0.325594	0.329986	0.373445	0.31132	0.344511	0.301818	0.350646	0.338939	0.291462	0.341776	0.285876	0.396996	0.395341	0.367382		0.352089	0.334307	0.347142	0.362268	0.387186	0.394774	0.318294	0.377789	0.441997	0.452579	0.478311	0.480825	0.466265	0.560569	0.52338	0.445037	0.605312	0.536608	0.471425
16.8333	0.333058	0.351692	0.325483	0.327106	0.375688	0.320136	0.341503	0.306296	0.357192	0.337247	0.292008	0.33735	0.287196	0.392715	0.398571	0.364279		0.345135	0.332581	0.34316	0.357995	0.380384	0.396654	0.326702	0.382992	0.446994	0.449254	0.474269	0.488622	0.468858	0.566585	0.538385	0.447515	0.603962	0.476774	0.433996
17	0.330161	0.355654	0.328506	0.330352	0.371153	0.314901	0.347006	0.303083	0.356542	0.332616	0.28671	0.338153	0.287913	0.39655	0.402772	0.366109		0.351628	0.336854	0.354064	0.364387	0.388194	0.394278	0.317935	0.374017	0.446135	0.445753	0.47325	0.473648	0.459279	0.556518	0.540351	0.44878	0.609157	0.471561	0.492566
17.1667	0.331259	0.35532	0.326692	0.334044	0.383326	0.316588	0.350817	0.304177	0.357927	0.342049	0.283959	0.341212	0.286369	0.393256	0.400433	0.365186		0.348684	0.342032	0.346083	0.370283	0.382759	0.388126	0.326189	0.369737	0.452468	0.455762	0.464673	0.480889	0.465183	0.571199	0.534335	0.44138	0.603278	0.489729	0.44396
17.3333	0.327536	0.354842	0.325197	0.337386	0.368687	0.317415	0.34933	0.304365	0.361806	0.337845	0.288026	0.339486	0.284794	0.397234	0.402104	0.362481		0.351373	0.334923	0.350185	0.366985	0.390587	0.394124	0.321985	0.362035	0.457433	0.463591	0.466456	0.488431	0.469893	0.563457	0.542897	0.44167	0.600219	0.468827	0.443362
17.5	0.327822	0.355558	0.327345	0.33597	0.377773	0.316333	0.342101	0.308586	0.35832	0.344887	0.296811	0.337384	0.30015	0.396311	0.398762	0.361764		0.351389	0.345348	0.349928	0.374145	0.384964	0.400465	0.334632	0.364931	0.482925	0.456717	0.476624	0.480857	0.468795	0.56626	0.538847	0.445447	0.605004	0.482721	0.440064
17.6667	0.335015	0.357611	0.323637	0.337099	0.374733	0.32012	0.34328	0.305835	0.361208	0.343759	0.289941	0.342801	0.289965	0.399955	0.404379	0.368368		0.347857	0.337162	0.35121	0.368967	0.391321	0.405507	0.316089	0.359616	0.452229	0.459804	0.468636	0.48867	0.468142	0.566533	0.52849	0.45442	0.603346	0.458829	0.441397
17.8333	0.343083	0.355702	0.328347	0.336017	0.374447	0.312323	0.348476	0.30792	0.363396	0.343229	0.286266	0.338648	0.293116	0.390551	0.397473	0.370214		0.350259	0.3313	0.360165	0.374487	0.388621	0.406515	0.31561	0.362353	0.448028	0.452977	0.470832	0.484676	0.468317	0.566106	0.531549	0.453736	0.599569	0.468041	0.442456
18	0.32935	0.353872	0.33048	0.340791	0.375418	0.310461	0.337743	0.300144	0.359824	0.345331	0.288727	0.339794	0.299481	0.399287	0.403679	0.375099		0.352312	0.332479	0.353158	0.375359	0.39074	0.404669	0.320789	0.360794	0.447965	0.451561	0.474205	0.486745	0.480411	0.570225	0.54182	0.473783	0.604987	0.489113	0.434629
18.1667	0.330527	0.354524	0.330225	0.337449	0.374001	0.320423	0.337247	0.306655	0.363652	0.343314	0.287702	0.339418	0.290124	0.400321	0.407419	0.388339		0.356991	0.326959	0.350954	0.378845	0.394193	0.407968	0.332547	0.37895	0.454744	0.454059	0.473075	0.492632	0.469463	0.578821	0.551152	0.450745	0.616096	0.466417	0.433894
18.3333	0.329573	0.351389	0.332071	0.337943	0.375115	0.318656	0.337503	0.30404	0.359875	0.351142	0.285104	0.337093	0.306387	0.399462	0.397935	0.384361		0.354301	0.3313	0.364318	0.372009	0.391834	0.409215	0.330804	0.36369	0.453534	0.453916	0.476926	0.49486	0.469224	0.580787	0.538676	0.455736	0.609055	0.456351	0.432988
18.5	0.333853	0.351103	0.323287	0.342398	0.380542	0.320884	0.342819	0.309526	0.355842	0.34369	0.289513	0.3387	0.307979	0.401022	0.408023	0.382722		0.355972	0.327471	0.366694	0.374419	0.399986	0.407267	0.319969	0.357341	0.454632	0.45904	0.472136	0.493396	0.4722	0.584615	0.544948	0.451839	0.624419	0.475287	0.437244
18.6667	0.33301	0.352535	0.331753	0.337513	0.380048	0.314312	0.338631	0.305134	0.362165	0.338614	0.288522	0.348065	0.29684	0.400799	0.410951	0.38086		0.359266	0.328804	0.360422	0.379563	0.397457	0.407455	0.317473	0.365695	0.455301	0.465915	0.486315	0.495831	0.475176	0.583282	0.539735	0.45348	0.61801	0.459735	0.434202
18.8333	0.325069	0.360587	0.330209	0.34025	0.376293	0.32168	0.346476	0.308467	0.357551	0.3394	0.288522	0.348117	0.297094	0.3969	0.413211	0.388387		0.363833	0.329095	0.360935	0.374897	0.399645	0.406737	0.308757	0.366029	0.449492	0.459152	0.472646	0.492425	0.471707	0.584102	0.546144	0.454625	0.611259	0.473134	0.45283
19	0.33484	0.357866	0.327631	0.339359	0.374702	0.316922	0.343759	0.304502	0.362661	0.348168	0.292367	0.336324	0.294628	0.400146	0.407037	0.382706		0.366284	0.329608	0.359772	0.383887	0.407301	0.407916	0.304399	0.390758	0.447885	0.46959	0.475685	0.492505	0.477706	0.591981	0.55093	0.456727	0.618523	0.461307	0.447942
19.1667	0.329923	0.354715	0.3304	0.340918	0.378871	0.322714	0.345092	0.309475	0.358337	0.344203	0.291752	0.340973	0.300484	0.39916	0.40944	0.381894		0.363372	0.326924	0.366421	0.38011	0.403951	0.406993	0.30404	0.384902	0.452213	0.462032	0.491837	0.495879	0.479631	0.590904	0.545392	0.464127	0.616779	0.469305	0.438884
19.3333	0.330448	0.356068	0.330209	0.340425	0.38444	0.318879	0.348852	0.302622	0.362028	0.346185	0.289069	0.339332	0.288995	0.407339	0.410601	0.383852		0.361717	0.332513	0.365088	0.389886	0.401285	0.403986	0.305852	0.356975	0.452579	0.457433	0.484246	0.498584	0.477181	0.590101	0.545905	0.464588	0.621206	0.450916	0.455736
19.5	0.343274	0.354795	0.327886	0.339327	0.37712	0.325547	0.348014	0.299067	0.362678	0.350167	0.295187	0.345621	0.298511	0.398476	0.408899	0.388307		0.368909	0.328821	0.367514	0.385562	0.399679	0.40942	0.319131	0.368591	0.44701	0.459979	0.4891	0.494844	0.471007	0.595707	0.553801	0.452693	0.618164	0.449053	0.440354
19.6667	0.340807	0.351962	0.32962	0.340171	0.377836	0.322682	0.344049	0.306074	0.354782	0.344904	0.290539	0.347809	0.291652	0.399733	0.409487	0.398173		0.370501	0.325831	0.370608	0.381682	0.409266	0.412257	0.313662	0.362687	0.447153	0.460504	0.49669	0.500095	0.475335	0.595314	0.552434	0.465033	0.610815	0.464264	0.441226
19.8333	0.334728	0.354063	0.329795	0.340537	0.38296	0.326867	0.348903	0.305322	0.364045	0.344904	0.293307	0.336803	0.290363	0.403472	0.408119	0.388944		0.367223	0.334632	0.364848	0.380366	0.403917	0.401747	0.307116	0.362035	0.450813	0.462143	0.487238	0.503262	0.486156	0.599398	0.559014	0.455718	0.60391	0.460401	0.43063
20	0.34835	0.349336	0.330941	0.336065	0.380701	0.330209	0.344083	0.303664	0.359448	0.344271	0.291086	0.334273	0.315171	0.392254	0.420833	0.389087		0.368862	0.329351	0.366574	0.38522	0.40108	0.4019	0.311423	0.385156	0.450081	0.452755	0.491964	0.498393	0.479504	0.595861	0.554621	0.456573	0.603774	0.457889	0.471766
20.1667	0.354651	0.35419	0.330432	0.34321	0.383024	0.325228	0.347416	0.305664	0.363754	0.348458	0.293205	0.338187	0.302202	0.403902	0.421899	0.387193		0.371201	0.331812	0.363857	0.384571	0.404755	0.416222	0.313064	0.36883	0.459136	0.459836	0.494701	0.496611	0.483562	0.600954	0.554228	0.452027	0.599689	0.454129	0.436697
20.3333	0.338197	0.357197	0.327042	0.33414	0.37946	0.322109	0.343229	0.30375	0.357841	0.346066	0.294333	0.334154	0.293084	0.398857	0.418637	0.388053		0.374129	0.337401	0.363225	0.388348	0.404567	0.412582	0.29676	0.362194	0.455539	0.45974	0.488829	0.498838	0.483642	0.60914	0.555681	0.455377	0.602406	0.451395	0.434783
20.5	0.338213	0.36579	0.329509	0.337449	0.382817	0.317717	0.347006	0.307168	0.360798	0.3508	0.294811	0.334444	0.285923	0.404984	0.418653	0.394115		0.371328	0.337828	0.370864	0.391424	0.405045	0.406053	0.291462	0.373874	0.489275	0.455969	0.492171	0.510168	0.486585	0.611054	0.554297	0.459991	0.603517	0.451753	0.431125
20.6667	0.328554	0.356131	0.337418	0.342542	0.385427	0.326501	0.350355	0.30363	0.365959	0.348014	0.286283	0.329232	0.287069	0.40675	0.428965	0.39289		0.373906	0.339982	0.374385	0.389288	0.407335	0.407387	0.303032	0.359775	0.462477	0.461077	0.495003	0.505426	0.48431	0.590272	0.557168	0.459564	0.601552	0.467921	0.427263
20.8333	0.338913	0.354922	0.330925	0.342669	0.387575	0.329891	0.346271	0.305801	0.360644	0.352543	0.295854	0.331676	0.276837	0.413084	0.425575	0.402279		0.377327	0.34651	0.38305	0.39233	0.414308	0.410924	0.302024	0.372378	0.467379	0.462684	0.50253	0.503278	0.483848	0.606952	0.556587	0.459154	0.59733	0.455103	0.44743
21	0.32499	0.363626	0.332246	0.344403	0.385188	0.328315	0.340665	0.306911	0.362285	0.344887	0.290727	0.338324	0.284093	0.403424	0.421422	0.399144		0.372028	0.340238	0.383819	0.39638	0.404977	0.408685	0.289103	0.359919	0.462414	0.451879	0.50288	0.501146	0.487429	0.603124	0.55698	0.452693	0.597211	0.45336	0.431228
21.1667	0.348668	0.364326	0.331896	0.345963	0.380828	0.330114	0.348065	0.309492	0.359601	0.35039	0.294162	0.332974	0.27916	0.412829	0.425671	0.399223		0.382722	0.340528	0.379238	0.395081	0.404344	0.410924	0.287702	0.379523	0.459645	0.454489	0.497756	0.510359	0.492648	0.5894	0.564055	0.454898	0.593553	0.45994	0.445037
21.3333	0.325674	0.363006	0.3311	0.342764	0.390058	0.326565	0.34892	0.309082	0.36613	0.358285	0.287582	0.338751	0.288931	0.410919	0.428344	0.40177		0.375704	0.340392	0.373957	0.39127	0.405746	0.411403	0.315115	0.407514	0.474126	0.454441	0.494446	0.509039	0.490214	0.589195	0.560261	0.462999	0.596972	0.457291	0.466861
21.5	0.330432	0.360698	0.336367	0.347109	0.388705	0.328809	0.347604	0.310842	0.365293	0.353979	0.295529	0.35726	0.280195	0.423061	0.424891	0.40866		0.389246	0.343964	0.376982	0.391356	0.396876	0.420717	0.30956	0.445928	0.465835	0.458388	0.503039	0.512492	0.481971	0.596664	0.566602	0.460179	0.602817	0.44878	0.438252
21.6667	0.35645	0.363499	0.334442	0.346854	0.388848	0.326374	0.350014	0.310142	0.363652	0.351022	0.291906	0.337486	0.280179	0.413561	0.425002	0.409026		0.380414	0.353244	0.379238	0.39597	0.397508	0.412138	0.312654	0.376388	0.460202	0.457353	0.510566	0.507272	0.489322	0.593656	0.553562	0.462674	0.604526	0.466007	0.454061
21.8333	0.336829	0.362433	0.335397	0.344006	0.393463	0.324751	0.346185	0.309988	0.366027	0.349689	0.288385	0.344442	0.273591	0.417889	0.433198	0.409121		0.384265	0.348595	0.372248	0.395116	0.394808	0.412462	0.293273	0.378425	0.4627	0.46644	0.507384	0.511091	0.487047	0.598612	0.548229	0.468776	0.601313	0.463153	0.4496
22	0.327981	0.361812	0.332914	0.339598	0.390646	0.328029	0.346527	0.311269	0.368916	0.351928	0.295307	0.352304	0.298781	0.426594	0.433134	0.411429		0.390042	0.346613	0.378623	0.396073	0.393782	0.412343	0.288864	0.39515	0.466774	0.459565	0.502737	0.508513	0.493985	0.594699	0.554091	0.461974	0.606935	0.459478	0.432492
22.1667	0.333217	0.363149	0.329875	0.351357	0.384759	0.330352	0.355756	0.306604	0.365139	0.357363	0.292043	0.348903	0.298017	0.425337	0.429665	0.412861		0.393733	0.344169	0.389766	0.399457	0.404191	0.410172	0.284266	0.372824	0.466822	0.467776	0.498982	0.517711	0.493078	0.596032	0.552639	0.460948	0.604526	0.462401	0.437637
22.3333	0.330066	0.360205	0.33554	0.345867	0.39472	0.328761	0.360473	0.311851	0.369206	0.358849	0.296213	0.349313	0.285398	0.41894	0.44876	0.417348		0.391569	0.349945	0.389715	0.395816	0.396568	0.407523	0.30146	0.443971	0.456605	0.467426	0.508132	0.515324	0.491216	0.589452	0.552724	0.45618	0.59716	0.464366	0.451309
22.5	0.334903	0.360651	0.336001	0.343799	0.390424	0.320836	0.355107	0.314722	0.364284	0.349057	0.296725	0.351261	0.282486	0.429187	0.432752	0.41111		0.401626	0.34181	0.388655	0.40255	0.396756	0.414889	0.308877	0.462939	0.457815	0.47185	0.503724	0.511505	0.487508	0.592049	0.554963	0.463956	0.607824	0.461444	0.500598
22.6667	0.338659	0.357961	0.336813	0.343512	0.383486	0.33398	0.350885	0.314414	0.362438	0.352372	0.291786	0.353654	0.278062	0.429315	0.435632	0.415677		0.399749	0.347758	0.369685	0.40308	0.40537	0.41101	0.284865	0.391538	0.454537	0.46679	0.50697	0.5204	0.489704	0.595433	0.552468	0.458453	0.613378	0.462879	0.458214
22.8333	0.336463	0.365408	0.333519	0.345326	0.389723	0.32787	0.356423	0.309304	0.364318	0.347108	0.292572	0.350082	0.275166	0.422011	0.43089	0.412511		0.400003	0.344357	0.383084	0.399388	0.416701	0.417504	0.288437	0.363117	0.453041	0.463798	0.507909	0.511235	0.492441	0.592716	0.551101	0.465614	0.599706	0.467938	0.430014
23	0.339455	0.366809	0.34025	0.342812	0.387305	0.324799	0.349228	0.314397	0.364729	0.347228	0.28977	0.356782	0.277378	0.426753	0.439483	0.416441		0.399414	0.349074	0.37165	0.396978	0.407455	0.418444	0.287855	0.423188	0.456733	0.467856	0.507463	0.518634	0.490611	0.599535	0.5578	0.464691	0.615822	0.470057	0.425246
23.1667	0.335381	0.364072	0.336686	0.351166	0.394068	0.328586	0.353466	0.314551	0.369463	0.358097	0.297119	0.360935	0.27114	0.427628	0.435234	0.428615		0.401085	0.33858	0.37999	0.404755	0.414975	0.421435	0.287086	0.384361	0.461793	0.467601	0.506063	0.514815	0.496038	0.604303	0.557031	0.468024	0.610781	0.46934	0.437227
23.3333	0.336686	0.365265	0.341746	0.347284	0.391744	0.325865	0.350714	0.315764	0.365703	0.352441	0.296093	0.351227	0.265603	0.427373	0.437828	0.426498		0.407562	0.344972	0.373445	0.408839	0.412086	0.424374	0.284625	0.375752	0.469638	0.461618	0.506604	0.52457	0.496117	0.597501	0.547648	0.475834	0.599706	0.478193	0.499983
23.5	0.333424	0.357436	0.334712	0.352726	0.3955	0.329429	0.348373	0.318482	0.37042	0.354936	0.288864	0.351313	0.255387	0.427182	0.443159	0.423109		0.406225	0.34851	0.373923	0.400465	0.416786	0.424357	0.291855	0.358661	0.469415	0.465071	0.509086	0.512285	0.492696	0.598185	0.552006	0.467152	0.611635	0.468468	0.459666
23.6667	0.334951	0.358836	0.340314	0.34792	0.390471	0.33772	0.351825	0.311013	0.363652	0.349279	0.294282	0.359653	0.257073	0.430747	0.434057	0.424971		0.412718	0.353568	0.376367	0.403746	0.406617	0.432527	0.297785	0.374161	0.466567	0.477977	0.512428	0.529105	0.503692	0.598407	0.578941	0.467955	0.605619	0.468041	0.472177
23.8333	0.338866	0.364072	0.342192	0.351755	0.396741	0.330336	0.350373	0.307851	0.366421	0.351791	0.29864	0.36102	0.261322	0.432402	0.4416	0.425703		0.411047	0.341229	0.376419	0.406652	0.422101	0.414325	0.307116	0.373126	0.466662	0.466201	0.513924	0.523663	0.507877	0.59827	0.574703	0.477902	0.604201	0.467699	0.45941
24	0.332516	0.362576	0.342558	0.355145	0.397537	0.328013	0.358183	0.312876	0.365498	0.359704	0.295085	0.356987	0.263232	0.432927	0.440597	0.430556		0.416712	0.348988	0.372864	0.411967	0.423093	0.446968	0.303562	0.399414	0.471532	0.470163	0.515531	0.531555	0.509946	0.60391	0.559629	0.468536	0.613481	0.484362	0.459478
24.1667	0.345279	0.370071	0.344626	0.355447	0.400544	0.332787	0.361088	0.310928	0.366933	0.356628	0.292897	0.36249	0.286703	0.440374	0.440804	0.427437		0.416632	0.35726	0.385408	0.410788	0.418632	0.413983	0.293188	0.389596	0.465342	0.466074	0.520369	0.530919	0.506524	0.598458	0.582069	0.474398	0.607909	0.464093	0.499641
24.3333	0.343799	0.369466	0.346504	0.356672	0.395213	0.331944	0.355995	0.308791	0.361823	0.346989	0.293564	0.362285	0.256612	0.428949	0.44335	0.435935		0.417014	0.354303	0.379785	0.415368	0.425656	0.411283	0.295563	0.43202	0.464403	0.466185	0.525445	0.534833	0.505028	0.604355	0.570276	0.485183	0.617873	0.481867	0.423896
24.5	0.347729	0.366316	0.348795	0.353776	0.404443	0.332039	0.35955	0.31062	0.371736	0.351466	0.296025	0.375906	0.258744	0.43011	0.44927	0.432036		0.415471	0.358115	0.378128	0.416137	0.425144	0.416684	0.289274	0.424032	0.462111	0.469925	0.543904	0.529105	0.514879	0.593639	0.596869	0.476039	0.621206	0.477304	0.428493
24.6667	0.347554	0.361207	0.345167	0.353744	0.397521	0.332087	0.361208	0.31156	0.374111	0.347194	0.293581	0.36425	0.305735	0.447774	0.442109	0.439817		0.420833	0.360764	0.383973	0.419008	0.433227	0.415778	0.295239	0.40613	0.470418	0.473505	0.529773	0.532733	0.508259	0.60767	0.576446	0.478261	0.619975	0.468468	0.425434
24.8333	0.348875	0.373174	0.343671	0.358677	0.397664	0.334044	0.361567	0.308347	0.368642	0.34745	0.29235	0.365002	0.266366	0.436221	0.439801	0.435282		0.421486	0.360832	0.381494	0.423041	0.429279	0.434817	0.297136	0.389087	0.467124	0.467331	0.520973	0.532621	0.517807	0.620984	0.578821	0.48643	0.627922	0.474416	0.42434
25	0.346599	0.370596	0.338786	0.355192	0.40247	0.333217	0.353346	0.317046	0.365019	0.353449	0.299802	0.354491	0.264155	0.438528	0.439372	0.440199		0.413131	0.367173	0.382451	0.413778	0.431706	0.425537	0.291274	0.408899	0.473378	0.473537	0.517838	0.534961	0.524522	0.619104	0.582445	0.480585	0.625479	0.474296	0.407557
25.1667	0.352264	0.36552	0.352519	0.353983	0.403345	0.329811	0.356371	0.314482	0.376128	0.353022	0.297221	0.36208	0.283727	0.43708	0.445912	0.432975		0.417714	0.362849	0.386194	0.421623	0.445755	0.430425	0.28254	0.415868	0.465755	0.467347	0.53006	0.533401	0.502848	0.612336	0.587145	0.477646	0.623701	0.477714	0.429091
25.3333	0.35228	0.373763	0.346202	0.355765	0.402868	0.336145	0.354423	0.316858	0.36977	0.354355	0.300725	0.371872	0.250931	0.439754	0.436062	0.444607		0.423332	0.364712	0.381101	0.413163	0.443584	0.425383	0.295529	0.439133	0.46593	0.471086	0.531285	0.536027	0.519398	0.612541	0.581864	0.477338	0.633255	0.490634	0.419179
25.5	0.348127	0.367032	0.341666	0.356131	0.400099	0.336638	0.357551	0.316636	0.367258	0.350817	0.295768	0.36613	0.259954	0.439451	0.432911	0.442045		0.427787	0.366626	0.376094	0.420922	0.438901	0.429057	0.285429	0.395388	0.469145	0.469909	0.529375	0.538462	0.510248	0.615224	0.587572	0.478432	0.62042	0.487968	0.426955

## Sheet: 3H
time, min	neg st						sqr st						neg R5						sqr R5						neg C40						sqr C40
0	0.041379	0.033726	0.035399	0.036282	0.038931	0.035879	0.043559	0.039994	0.046933	0.046837	0.048496	0.052099		0.039349	0.038621	0.03938	0.036979	0.035585		0.049811	0.045541	0.044988	0.044416	0.045598	0.040604	0.037103	0.037165	0.039892	0.038156	0.046243	0.042015	0.03988	0.045598	0.040146	0.047123	0.050002
0.0655556	0.046739	0.041146	0.039954	0.044183	0.044152	0.043362	0.049068	0.049144	0.054424	0.052404	0.04964	0.060811		0.045128	0.045794	0.04395	0.041611	0.040883		0.054062	0.048668	0.050269	0.048401	0.049201	0.047699	0.043718	0.042974	0.04646	0.041983	0.05165	0.048801	0.046494	0.049239	0.041614	0.05471	0.055492
0.232222	0.048474	0.042262	0.042029	0.045995	0.047312	0.043098	0.054043	0.054348	0.055645	0.052766	0.04964	0.057436		0.0466	0.051046	0.045531	0.044353	0.042804		0.059629	0.048248	0.051393	0.044436	0.050154	0.049388	0.047157	0.047699	0.050085	0.044973	0.059876	0.055054	0.048915	0.049792	0.044779	0.05574	0.056178
0.398889	0.048071	0.045298	0.045964	0.048025	0.050225	0.043826	0.056712	0.05593	0.052938	0.055092	0.050269	0.056922		0.049884	0.051681	0.04708	0.047173	0.044276		0.064718	0.049392	0.049773	0.045179	0.049735	0.052579	0.050147	0.046398	0.047405	0.044524	0.058172	0.059114	0.053166	0.050574	0.043368	0.056007	0.053948
0.565556	0.048412	0.044617	0.046925	0.047746	0.050844	0.042184	0.054615	0.058847	0.057551	0.053243	0.052175	0.05635		0.050953	0.049295	0.04739	0.04739	0.045778		0.067921	0.050269	0.047867	0.04617	0.049544	0.05182	0.050442	0.04945	0.051185	0.049435	0.062835	0.056293	0.054329	0.050383	0.043768	0.052575	0.053452
0.732222	0.049342	0.04536	0.045624	0.048799	0.054361	0.043098	0.058676	0.06022	0.058142	0.053929	0.052461	0.057417		0.053184	0.055244	0.045918	0.048071	0.04739		0.066644	0.048534	0.049354	0.048401	0.051946	0.052316	0.051603	0.050116	0.05134	0.049651	0.062122	0.057989	0.054405	0.049373	0.043692	0.058275	0.055263
0.898889	0.049946	0.049264	0.045546	0.05055	0.053958	0.044059	0.062793	0.060791	0.058409	0.054348	0.054062	0.058371		0.054888	0.056158	0.048939	0.049249	0.046971		0.067273	0.049106	0.051546	0.048973	0.05309	0.0556	0.051015	0.05275	0.054841	0.048939	0.067483	0.061382	0.057379	0.046666	0.045541	0.058504	0.0537
1.06556	0.053447	0.04835	0.045809	0.049373	0.057568	0.046677	0.060734	0.061421	0.056102	0.055301	0.053624	0.057494		0.052812	0.058172	0.051015	0.047854	0.047885		0.069217	0.051088	0.053548	0.051088	0.054348	0.053075	0.053509	0.054578	0.052967	0.051247	0.065871	0.06041	0.055892	0.048934	0.044798	0.055892	0.055892
1.23222	0.052301	0.050689	0.046398	0.05134	0.057878	0.048118	0.060734	0.06449	0.057265	0.058161	0.052575	0.059705		0.057134	0.058575	0.052471	0.04677	0.047653		0.071219	0.05086	0.054119	0.047657	0.056216	0.054748	0.054795	0.053571	0.055043	0.056096	0.068939	0.063136	0.057494	0.051546	0.046952	0.057875	0.057818
1.39889	0.053741	0.053137	0.044973	0.054407	0.060062	0.04598	0.06306	0.063193	0.059457	0.058561	0.05452	0.059972		0.055957	0.060558	0.052146	0.047188	0.050565		0.072534	0.050955	0.057551	0.048973	0.056026	0.054748	0.054562	0.056189	0.053586	0.053788	0.071015	0.063403	0.057913	0.05126	0.048763	0.057818	0.057036
1.56556	0.054547	0.053896	0.047823	0.050581	0.06127	0.048753	0.064127	0.064108	0.061726	0.060582	0.053109	0.062336		0.059876	0.060728	0.051991	0.050736	0.050488		0.074669	0.052328	0.056445	0.049659	0.056483	0.056762	0.058451	0.059551	0.056297	0.05371	0.074237	0.063689	0.060677	0.049907	0.048668	0.056788	0.057913
1.73222	0.054872	0.051944	0.046042	0.052548	0.062355	0.047498	0.061344	0.065195	0.061421	0.058637	0.055473	0.062107		0.056886	0.061348	0.051603	0.051991	0.050194		0.07934	0.052804	0.055606	0.050478	0.057436	0.05684	0.057955	0.057521	0.057211	0.052827	0.071216	0.065214	0.06224	0.052614	0.049239	0.058104	0.057322
1.89889	0.055538	0.053602	0.046569	0.054191	0.061487	0.048675	0.064509	0.066015	0.063251	0.060467	0.05391	0.063537		0.060046	0.061627	0.053354	0.050798	0.052301		0.074993	0.051718	0.055416	0.05166	0.058237	0.060496	0.058141	0.057242	0.056437	0.056266	0.074888	0.065977	0.061992	0.050707	0.051165	0.061077	0.060277
2.06556	0.055786	0.054857	0.04866	0.055383	0.064973	0.049016	0.063937	0.068722	0.065062	0.06102	0.057513	0.0651		0.061487	0.065143	0.053338	0.050612	0.052301		0.07385	0.052633	0.057246	0.051832	0.060258	0.058234	0.058435	0.058218	0.057242	0.056917	0.073524	0.066587	0.065062	0.053185	0.052175	0.062126	0.06083
2.23222	0.05952	0.053819	0.047591	0.055089	0.066011	0.050178	0.06632	0.069522	0.063746	0.059591	0.058676	0.063384		0.060139	0.065438	0.053726	0.052579	0.053075		0.074498	0.054672	0.055816	0.052309	0.060696	0.059954	0.059489	0.059194	0.057149	0.056948	0.073772	0.067025	0.062488	0.053414	0.049678	0.064547	0.060696
2.39889	0.058683	0.054345	0.046569	0.05859	0.066445	0.049466	0.064051	0.066015	0.066758	0.065138	0.056083	0.064089		0.061286	0.061921	0.053431	0.052455	0.052393		0.074021	0.052156	0.054348	0.051031	0.061897	0.058854	0.059396	0.05653	0.058761	0.056282	0.073013	0.065767	0.064795	0.055492	0.051679	0.064108	0.061096
2.56556	0.058885	0.053029	0.047421	0.054655	0.066491	0.05182	0.066625	0.067502	0.063822	0.061325	0.057951	0.06773		0.061069	0.066352	0.055321	0.050116	0.05481		0.077109	0.052899	0.057189	0.05431	0.062393	0.059349	0.062169	0.058838	0.059566	0.057242	0.077258	0.066358	0.06367	0.054386	0.050879	0.064337	0.064795
2.73222	0.059566	0.057057	0.046507	0.058311	0.066662	0.04976	0.066682	0.069827	0.064871	0.064318	0.055416	0.064623		0.060372	0.064601	0.055368	0.052146	0.053044		0.07852	0.056464	0.056807	0.052652	0.064547	0.060387	0.060511	0.06031	0.059721	0.061456	0.075414	0.066777	0.064566	0.052709	0.055969	0.069656	0.063517
2.89889	0.059132	0.055569	0.046987	0.056855	0.061348	0.052208	0.066282	0.069332	0.06651	0.063803	0.056521	0.068779		0.063734	0.064198	0.055848	0.054113	0.056607		0.078863	0.051679	0.057646	0.05208	0.064642	0.058745	0.062541	0.061022	0.064183	0.061611	0.077614	0.067025	0.063632	0.055035	0.053605	0.066301	0.063784
3.06556	0.060666	0.055709	0.047126	0.056623	0.066538	0.049946	0.065557	0.068074	0.065576	0.060544	0.055683	0.067254		0.062665	0.067219	0.054423	0.05275	0.056979		0.081684	0.055111	0.059095	0.049563	0.062088	0.06268	0.064012	0.058931	0.06017	0.059597	0.079892	0.067845	0.066243	0.055092	0.053338	0.065386	0.0659
3.23222	0.062355	0.058249	0.047142	0.05591	0.064431	0.052208	0.068379	0.066453	0.06449	0.063746	0.060849	0.070838		0.064136	0.066615	0.055569	0.055492	0.055554		0.078787	0.054768	0.06245	0.055263	0.066758	0.058931	0.065469	0.059334	0.062029	0.062665	0.079117	0.069923	0.067654	0.053319	0.056617	0.069122	0.065653
3.39889	0.061797	0.057273	0.049868	0.058962	0.065345	0.051929	0.068969	0.069217	0.06956	0.064471	0.061287	0.070609		0.065624	0.068552	0.055445	0.055802	0.057599		0.07852	0.056121	0.061611	0.053853	0.062545	0.06079	0.065732	0.060914	0.062339	0.063331	0.079225	0.069332	0.066472	0.05736	0.054768	0.067025	0.064814
3.56556	0.061084	0.0545	0.048737	0.059009	0.064988	0.053679	0.068607	0.066568	0.066949	0.065633	0.059915	0.070933		0.063517	0.06725	0.055538	0.057661	0.057707		0.081456	0.058008	0.059476	0.055035	0.066911	0.063176	0.06409	0.062851	0.060806	0.059659	0.079783	0.070209	0.064642	0.061268	0.058447	0.066282	0.067635
3.73222	0.061673	0.058172	0.048923	0.05842	0.06773	0.052967	0.069065	0.069923	0.068436	0.063289	0.062526	0.071505		0.064167	0.068985	0.058404	0.055802	0.058528		0.078444	0.057875	0.060982	0.05593	0.068245	0.061998	0.066522	0.060418	0.064136	0.064214	0.077785	0.069923	0.066015	0.057703	0.055301	0.070075	0.066358
3.89889	0.064369	0.058404	0.049915	0.05794	0.066708	0.053664	0.069389	0.069103	0.070952	0.064585	0.061592	0.072134		0.065004	0.068629	0.057165	0.057413	0.060976		0.078882	0.057703	0.062526	0.053033	0.066148	0.062479	0.065081	0.064307	0.063083	0.063424	0.078327	0.069637	0.072915	0.060372	0.0537	0.071638	0.068131
4.06556	0.06615	0.056297	0.049992	0.061704	0.066677	0.051387	0.068245	0.068054	0.071066	0.064013	0.063193	0.072096		0.06615	0.070349	0.057273	0.059675	0.060527		0.079435	0.061897	0.061764	0.053452	0.066663	0.065856	0.064059	0.06519	0.067839	0.063765	0.077785	0.070018	0.071657	0.060315	0.056788	0.07242	0.066606
4.23222	0.063842	0.058513	0.049899	0.05938	0.068567	0.054888	0.066205	0.069103	0.06815	0.066415	0.059533	0.073125		0.064756	0.067854	0.058373	0.057847	0.062587		0.080293	0.059514	0.062374	0.055911	0.068112	0.067405	0.067761	0.064741	0.0666	0.068025	0.080263	0.077491	0.073354	0.060868	0.057532	0.071486	0.068112
4.39889	0.06361	0.057273	0.051975	0.057227	0.068133	0.055368	0.069732	0.071886	0.073888	0.065996	0.062126	0.07425		0.067111	0.068459	0.057847	0.059256	0.061177		0.081456	0.060143	0.065881	0.058523	0.067788	0.067436	0.071371	0.069326	0.067932	0.069574	0.078869	0.075127	0.07282	0.063289	0.059876	0.074174	0.070399
4.56556	0.064586	0.05842	0.052672	0.059923	0.068985	0.056251	0.071543	0.068245	0.071695	0.066186	0.06022	0.07221		0.066259	0.070085	0.061797	0.061115	0.061007		0.080445	0.05961	0.064413	0.060315	0.069503	0.070333	0.069729	0.067994	0.066057	0.067297	0.083067	0.078024	0.074898	0.064871	0.060506	0.072801	0.072572
4.73222	0.064942	0.059566	0.050132	0.060387	0.069636	0.05481	0.069884	0.069332	0.072077	0.06611	0.062564	0.075641		0.069047	0.073354	0.06079	0.061131	0.061642		0.08258	0.061116	0.064718	0.059076	0.071505	0.074222	0.072951	0.06993	0.066708	0.068273	0.082881	0.080693	0.073773	0.066339	0.059819	0.074784	0.072973
4.89889	0.066321	0.056112	0.052115	0.060279	0.068381	0.055198	0.070132	0.072229	0.071848	0.067616	0.062012	0.075203		0.070612	0.071216	0.062556	0.060341	0.059969		0.081913	0.060563	0.06346	0.061992	0.073716	0.078404	0.076964	0.070813	0.069094	0.072486	0.083517	0.080388	0.077815	0.064928	0.062507	0.077109	0.075394
5.06556	0.066723	0.05969	0.050829	0.062339	0.067498	0.053571	0.068779	0.071695	0.071467	0.066739	0.06489	0.076271		0.071882	0.071929	0.060991	0.061146	0.061658		0.082047	0.063232	0.06428	0.061878	0.072439	0.077754	0.072626	0.07385	0.073974	0.073664	0.084074	0.08279	0.076385	0.064985	0.061573	0.07425	0.07669
5.23222	0.066336	0.057258	0.050829	0.062618	0.070039	0.057072	0.071143	0.072954	0.073697	0.06407	0.06285	0.074726		0.073338	0.072115	0.061224	0.061813	0.061379		0.079206	0.062869	0.06754	0.06245	0.075832	0.083749	0.077816	0.075414	0.077955	0.075074	0.090411	0.085154	0.082161	0.068741	0.064356	0.074784	0.077281
5.39889	0.065298	0.05904	0.053091	0.063331	0.069651	0.055213	0.071581	0.074059	0.071734	0.067978	0.065633	0.076766		0.074764	0.075554	0.06361	0.0633	0.061751		0.084144	0.062755	0.065462	0.0651	0.076347	0.085747	0.079349	0.076576	0.078776	0.0767	0.090689	0.085783	0.080483	0.069846	0.062355	0.076957	0.080693
5.56556	0.068056	0.059489	0.048691	0.063207	0.072502	0.057304	0.074765	0.074498	0.074974	0.068798	0.065062	0.075375		0.076514	0.07371	0.062758	0.062804	0.063393		0.083858	0.064699	0.069008	0.066339	0.08014	0.095833	0.084679	0.081611	0.08457	0.077676	0.0945	0.090453	0.080255	0.071181	0.066129	0.081036	0.080369
5.73222	0.066321	0.059876	0.052099	0.063826	0.072843	0.055786	0.07709	0.073564	0.071162	0.068131	0.065881	0.077166		0.074624	0.074903	0.065422	0.061208	0.064462		0.087899	0.060811	0.069217	0.065805	0.08096	0.101348	0.08914	0.086321	0.088892	0.080558	0.098745	0.096515	0.085364	0.070037	0.072172	0.085364	0.082028
5.89889	0.06849	0.060325	0.05086	0.064493	0.070581	0.058234	0.076328	0.072496	0.071333	0.065958	0.064127	0.074555		0.074407	0.070798	0.064291	0.066104	0.063501		0.086526	0.064623	0.070761	0.066606	0.076137	0.103005	0.09371	0.090581	0.092363	0.083501	0.102758	0.097488	0.087785	0.075356	0.072325	0.084201	0.084601
6.06556	0.068397	0.059086	0.051479	0.064864	0.070953	0.058668	0.073602	0.073335	0.073411	0.068188	0.064051	0.080636		0.076933	0.075538	0.067018	0.065081	0.063346		0.089538	0.066491	0.072744	0.066205	0.085573	0.110023	0.098033	0.093865	0.095972	0.084462	0.105143	0.105818	0.089252	0.077224	0.074993	0.088318	0.086221
6.23222	0.067916	0.058064	0.049497	0.064245	0.073184	0.057862	0.076366	0.072591	0.076442	0.069904	0.064661	0.07568		0.076127	0.077258	0.066708	0.067668	0.064926		0.08645	0.068321	0.071257	0.070628	0.083934	0.115492	0.103129	0.097506	0.099892	0.085686	0.106909	0.103759	0.094075	0.078672	0.078253	0.090205	0.088814
6.39889	0.069357	0.062045	0.052579	0.062742	0.072812	0.059628	0.077186	0.076614	0.072992	0.069961	0.064318	0.078253		0.077909	0.079907	0.070054	0.067436	0.064942		0.088375	0.069427	0.074231	0.073297	0.086355	0.124648	0.107235	0.10096	0.103315	0.089233	0.110473	0.109097	0.095886	0.07913	0.078939	0.09114	0.091368
6.56556	0.068505	0.060542	0.051046	0.06347	0.070395	0.058172	0.075603	0.075851	0.076785	0.071715	0.064528	0.076175		0.079597	0.080217	0.070271	0.067808	0.065562		0.090263	0.071619	0.076766	0.076366	0.088604	0.127235	0.113184	0.106243	0.108381	0.092146	0.11529	0.114148	0.101434	0.08462	0.080331	0.093885	0.095982
6.73222	0.069466	0.062091	0.051356	0.063176	0.073075	0.058265	0.075489	0.072935	0.07322	0.068855	0.065843	0.078139		0.081162	0.078916	0.069744	0.069249	0.064493		0.088852	0.076404	0.077147	0.076537	0.089862	0.134872	0.118342	0.110333	0.114671	0.095647	0.117242	0.119314	0.103035	0.086793	0.08157	0.103416	0.099794
6.89889	0.06849	0.061441	0.052734	0.061859	0.070488	0.058854	0.0773	0.079149	0.074555	0.070514	0.067387	0.075394		0.079628	0.078823	0.071448	0.068366	0.066212		0.090205	0.075051	0.080655	0.081113	0.095314	0.141952	0.123486	0.114996	0.122045	0.0989	0.118095	0.125338	0.106886	0.089729	0.086431	0.103473	0.102634
7.06556	0.070829	0.059752	0.05151	0.063222	0.070705	0.061549	0.076976	0.077948	0.073888	0.071333	0.066644	0.079397		0.079256	0.081394	0.073834	0.068133	0.065655		0.095238	0.073945	0.078272	0.081303	0.093351	0.149233	0.130705	0.122494	0.124694	0.101875	0.11952	0.125624	0.109364	0.091673	0.092302	0.111689	0.105856
7.23222	0.070318	0.062727	0.053943	0.065112	0.074516	0.059783	0.074212	0.07465	0.075813	0.072153	0.065309	0.078482		0.080217	0.082122	0.075879	0.069404	0.067715		0.090472	0.07608	0.082714	0.082599	0.098936	0.156669	0.133044	0.128985	0.13292	0.106662	0.124942	0.139083	0.113939	0.095352	0.092436	0.116074	0.106542
7.39889	0.070891	0.06316	0.052548	0.066832	0.074826	0.060356	0.078768	0.075413	0.078406	0.069923	0.06712	0.076823		0.080558	0.081363	0.075709	0.069713	0.069373		0.091902	0.080064	0.084201	0.086526	0.103245	0.161627	0.141255	0.136251	0.1367	0.109001	0.12536	0.136109	0.118895	0.096572	0.095448	0.114434	0.113672
7.56556	0.071046	0.064477	0.05196	0.065422	0.072936	0.060294	0.079892	0.078101	0.076633	0.07099	0.065767	0.077548		0.080728	0.083687	0.073927	0.069435	0.067235		0.093522	0.078043	0.084315	0.080998	0.103645	0.170922	0.148025	0.136344	0.143362	0.113416	0.127514	0.138415	0.121373	0.097049	0.10782	0.118724	0.117427
7.73222	0.073184	0.063579	0.054981	0.064632	0.072548	0.057971	0.077834	0.079454	0.076271	0.074155	0.068798	0.077357		0.080325	0.084524	0.076514	0.070271	0.0655		0.091788	0.078863	0.083343	0.086679	0.106733	0.171247	0.155012	0.146646	0.156886	0.117816	0.130596	0.148633	0.124557	0.101967	0.108563	0.119848	0.116627
7.89889	0.071836	0.063067	0.053695	0.066073	0.072967	0.059938	0.07324	0.080026	0.07812	0.073449	0.066949	0.081265		0.080604	0.085112	0.076406	0.06962	0.066847		0.094018	0.081055	0.086126	0.087842	0.108639	0.178838	0.159985	0.153509	0.156468	0.122912	0.135507	0.150368	0.134679	0.107629	0.11167	0.121049	0.123985
8.06556	0.073757	0.064539	0.051588	0.064555	0.071464	0.059985	0.076957	0.08014	0.071314	0.072077	0.066434	0.077662		0.083826	0.089063	0.077366	0.072239	0.069156		0.091044	0.082923	0.088966	0.090663	0.106886	0.199318	0.167235	0.161797	0.165298	0.125019	0.137785	0.155038	0.136948	0.110755	0.118952	0.129437	0.130352
8.23222	0.071263	0.063826	0.053602	0.065531	0.075167	0.06096	0.08035	0.07974	0.076423	0.074498	0.067425	0.079511		0.086042	0.08598	0.0789	0.075647	0.070085		0.094399	0.085421	0.088471	0.089443	0.114778	0.198993	0.173648	0.1745	0.170596	0.128784	0.14	0.161501	0.13874	0.116455	0.121202	0.140093	0.132964
8.39889	0.074934	0.067111	0.053385	0.069713	0.076995	0.060806	0.077014	0.077186	0.073144	0.073163	0.066625	0.079416		0.087839	0.091433	0.078838	0.074578	0.070751		0.094037	0.088566	0.090816	0.095619	0.113176	0.205887	0.179334	0.180046	0.177816	0.138141	0.143826	0.168516	0.14789	0.119429	0.129532	0.135156	0.127302
8.56556	0.073509	0.066692	0.053106	0.066708	0.0745	0.061425	0.076042	0.078958	0.077662	0.073545	0.067368	0.080293		0.085624	0.092502	0.07952	0.07495	0.074005		0.097869	0.084391	0.09194	0.093522	0.117103	0.210116	0.186383	0.183842	0.189001	0.133788	0.14615	0.175645	0.151969	0.11962	0.129113	0.139578	0.129875
8.73222	0.073091	0.064276	0.055074	0.066166	0.07543	0.062417	0.07587	0.075832	0.077967	0.073735	0.068607	0.079721		0.090287	0.091495	0.08206	0.074547	0.07323		0.094952	0.087117	0.093313	0.097335	0.118971	0.219334	0.198095	0.192564	0.193912	0.141751	0.150395	0.180888	0.152312	0.120935	0.127035	0.144973	0.136929
8.89889	0.074407	0.066507	0.054129	0.067637	0.074222	0.062293	0.076709	0.078768	0.077472	0.075699	0.067902	0.078672		0.091758	0.09512	0.081162	0.076468	0.073137		0.095448	0.089081	0.097773	0.097602	0.120916	0.217397	0.207715	0.196266	0.205174	0.147188	0.154779	0.186225	0.162168	0.123032	0.130619	0.145945	0.142323
9.06556	0.074423	0.065763	0.053943	0.067343	0.075461	0.05969	0.07913	0.07831	0.077414	0.072763	0.067387	0.079282		0.094888	0.092084	0.082634	0.075724	0.073261		0.09865	0.091788	0.098631	0.098917	0.123222	0.227033	0.208954	0.198699	0.210256	0.149373	0.157211	0.191315	0.164608	0.134984	0.131915	0.14869	0.150254
9.23222	0.075259	0.065732	0.053462	0.068598	0.075895	0.062881	0.078844	0.08197	0.075222	0.07385	0.071924	0.080293		0.091836	0.097893	0.083331	0.075585	0.072099		0.100214	0.089443	0.099737	0.098917	0.124576	0.237738	0.220666	0.203796	0.219458	0.157738	0.159845	0.197701	0.170117	0.135099	0.137805	0.156868	0.157497
9.39889	0.075012	0.06584	0.054965	0.068613	0.080496	0.060775	0.077395	0.080903	0.077395	0.075413	0.071143	0.080636		0.09292	0.095709	0.088288	0.075662	0.074733		0.099756	0.093027	0.101071	0.099756	0.127016	0.237304	0.225019	0.213896	0.231743	0.155554	0.168087	0.20077	0.174635	0.141161	0.1371	0.161253	0.153742
9.56556	0.077026	0.070627	0.053757	0.071356	0.079876	0.063811	0.077491	0.08056	0.076137	0.075661	0.070342	0.081494		0.095074	0.097428	0.088118	0.079256	0.076995		0.104598	0.095657	0.101472	0.103702	0.127054	0.253338	0.230116	0.217754	0.232626	0.156065	0.16725	0.211865	0.177456	0.144649	0.144573	0.165027	0.162092
9.73222	0.075337	0.068521	0.05323	0.067359	0.076886	0.062184	0.080922	0.078463	0.079473	0.071028	0.069904	0.08157		0.095136	0.097041	0.08914	0.075151	0.07529		0.100614	0.096572	0.1017	0.10597	0.130848	0.257769	0.241363	0.224508	0.238125	0.162758	0.170736	0.213733	0.179096	0.148404	0.152522	0.177704	0.169736
9.89889	0.076762	0.068443	0.053633	0.066847	0.078389	0.06017	0.079835	0.081761	0.081875	0.074898	0.071257	0.08056		0.096003	0.097119	0.091061	0.076174	0.077816		0.104579	0.099146	0.103645	0.111499	0.13222	0.265314	0.245174	0.232595	0.248939	0.16299	0.171325	0.218613	0.186206	0.150177	0.165142	0.180468	0.170746
10.0656	0.073524	0.070503	0.05639	0.066987	0.080155	0.062758	0.078901	0.080483	0.080598	0.074231	0.071753	0.082104		0.096499	0.099551	0.091572	0.078187	0.077119		0.104731	0.098383	0.105761	0.114873	0.129303	0.278497	0.259721	0.244059	0.252796	0.168753	0.174996	0.223588	0.187293	0.15113	0.159461	0.183594	0.174502
10.2322	0.074934	0.068784	0.056499	0.067328	0.079473	0.062572	0.081627	0.084086	0.079244	0.075241	0.076099	0.083038		0.096282	0.101782	0.091789	0.079582	0.078947		0.103588	0.098002	0.105055	0.11838	0.134565	0.275275	0.259613	0.249202	0.254888	0.170457	0.177831	0.221358	0.191753	0.157669	0.168897	0.190133	0.189752
10.3989	0.078203	0.070813	0.057119	0.068939	0.078621	0.064028	0.081132	0.079969	0.07995	0.075756	0.072973	0.082599		0.098156	0.1011	0.097057	0.078652	0.080697		0.104064	0.100728	0.106638	0.12206	0.141313	0.297057	0.274795	0.254392	0.272006	0.18031	0.1822	0.232491	0.194861	0.161062	0.168992	0.191544	0.173739
10.5656	0.07859	0.070829	0.056979	0.067483	0.080248	0.062897	0.082599	0.082943	0.079759	0.078215	0.076175	0.084086		0.100449	0.10361	0.097335	0.081936	0.07842		0.10538	0.103835	0.108582	0.117141	0.139064	0.300465	0.283052	0.257428	0.277537	0.183904	0.181627	0.234378	0.19793	0.162168	0.175855	0.208815	0.190572
10.7322	0.08017	0.071867	0.057645	0.068691	0.082494	0.06361	0.078482	0.083057	0.079626	0.074364	0.075489	0.084582		0.097211	0.102355	0.093865	0.081828	0.080248		0.107686	0.108525	0.109955	0.121583	0.13914	0.312564	0.29182	0.265376	0.274036	0.190689	0.191247	0.237523	0.204449	0.165542	0.184414	0.204335	0.183709
10.8989	0.079706	0.071325	0.057304	0.070612	0.077847	0.064012	0.082771	0.081379	0.082866	0.077967	0.075279	0.083991		0.10093	0.104322	0.102587	0.081813	0.079334		0.107419	0.107724	0.107896	0.123375	0.147127	0.32615	0.294903	0.270287	0.275616	0.196003	0.192889	0.240021	0.20748	0.173968	0.178695	0.20973	0.177475
11.0656	0.080899	0.073122	0.058637	0.069527	0.080434	0.063129	0.079244	0.08136	0.080827	0.077719	0.073583	0.084601		0.10093	0.101549	0.101301	0.082773	0.081379		0.105418	0.110984	0.107877	0.126006	0.144287	0.32282	0.303548	0.270256	0.281967	0.194547	0.197242	0.251973	0.208834	0.177952	0.190324	0.206966	0.181631
11.2322	0.082324	0.072765	0.058807	0.068722	0.078048	0.064338	0.08096	0.082599	0.079168	0.076842	0.075165	0.082199		0.104741	0.099628	0.10031	0.079938	0.081983		0.106638	0.111365	0.108048	0.132678	0.14158	0.320852	0.314376	0.273215	0.286615	0.200682	0.199473	0.252697	0.214686	0.172157	0.191067	0.209272	0.186263
11.3989	0.079752	0.072982	0.055492	0.069822	0.077444	0.064926	0.079645	0.079683	0.083152	0.076957	0.077529	0.084105		0.101131	0.101611	0.102618	0.08093	0.080806		0.105094	0.113443	0.111918	0.133859	0.147337	0.331991	0.321952	0.278064	0.287978	0.20598	0.20694	0.258988	0.218746	0.177227	0.185272	0.212761	0.18287
11.5656	0.078792	0.074036	0.057893	0.071046	0.077119	0.063021	0.07974	0.085402	0.082866	0.076423	0.075222	0.088509		0.105097	0.102045	0.104508	0.083765	0.083734		0.107076	0.113786	0.113481	0.140836	0.149949	0.332115	0.331015	0.292982	0.291619	0.203114	0.207591	0.264764	0.217412	0.182813	0.195223	0.21318	0.1839
11.7322	0.082494	0.075399	0.056855	0.070999	0.083331	0.061208	0.081532	0.083133	0.082657	0.07629	0.078425	0.085974		0.108257	0.104276	0.104183	0.085097	0.083455		0.106066	0.117561	0.116989	0.139826	0.14606	0.326894	0.341363	0.27969	0.293153	0.208923	0.210565	0.2677	0.224732	0.187159	0.201933	0.227268	0.197491
11.8989	0.080775	0.073912	0.057196	0.070349	0.076731	0.063966	0.080674	0.083076	0.083877	0.074097	0.077414	0.087251		0.106971	0.105407	0.103284	0.084555	0.086243		0.107515	0.118209	0.117465	0.136109	0.149091	0.339132	0.355167	0.294888	0.289527	0.211232	0.213555	0.277994	0.226124	0.185367	0.193488	0.224027	0.179305
12.0656	0.080821	0.074407	0.059799	0.07151	0.083362	0.06299	0.080426	0.082237	0.082943	0.07669	0.077548	0.086679		0.107808	0.106026	0.104864	0.085143	0.084601		0.109993	0.122498	0.117408	0.140322	0.151397	0.341177	0.368598	0.294438	0.302851	0.218203	0.219923	0.278585	0.228259	0.198235	0.202238	0.227954	0.198673
12.2322	0.081518	0.0745	0.058993	0.070999	0.078342	0.06457	0.082618	0.085669	0.079988	0.075012	0.078997	0.087823		0.106383	0.106538	0.106847	0.084152	0.080356		0.111823	0.117656	0.119963	0.140169	0.153742	0.326909	0.382432	0.296561	0.30251	0.216375	0.223253	0.277918	0.23943	0.19488	0.21379	0.230909	0.190266
12.3989	0.082494	0.075802	0.057754	0.073106	0.086398	0.065933	0.08178	0.086641	0.080579	0.078043	0.079359	0.093389		0.111356	0.105112	0.109419	0.085314	0.082293		0.108468	0.116932	0.120592	0.14625	0.15399	0.331185	0.382928	0.307405	0.299179	0.21811	0.225081	0.282302	0.231995	0.198483	0.203534	0.250753	0.192707
12.5656	0.084895	0.074593	0.057444	0.07151	0.081425	0.064957	0.083076	0.085592	0.082199	0.077967	0.082638	0.092874		0.111123	0.109326	0.109837	0.085128	0.084493		0.112185	0.119543	0.123775	0.145698	0.152026	0.331371	0.389977	0.30708	0.278389	0.225252	0.228985	0.288536	0.243547	0.200656	0.208834	0.233425	0.198406
12.7322	0.084028	0.075089	0.058962	0.071789	0.082727	0.065531	0.088985	0.08605	0.081684	0.079645	0.082962	0.090434		0.11024	0.109218	0.112734	0.08739	0.084694		0.112642	0.121621	0.12021	0.149053	0.156773	0.339179	0.398745	0.320899	0.285174	0.226088	0.227653	0.288669	0.241507	0.205841	0.220271	0.245301	0.201552
12.8989	0.085763	0.075724	0.05873	0.071572	0.079985	0.066692	0.085211	0.08279	0.081684	0.078272	0.082256	0.092512		0.110085	0.107932	0.11292	0.086878	0.086088		0.113748	0.121297	0.122269	0.150273	0.162721	0.351154	0.397057	0.309589	0.286754	0.23038	0.237196	0.304339	0.252354	0.203706	0.221263	0.247493	0.209234
13.0656	0.081952	0.073648	0.058916	0.071898	0.082417	0.068815	0.081322	0.084563	0.083019	0.08035	0.082028	0.090949		0.112223	0.109326	0.116824	0.089435	0.086305		0.115044	0.123299	0.12591	0.156582	0.166857	0.339458	0.414469	0.313447	0.291154	0.230658	0.23433	0.305978	0.24837	0.213828	0.225018	0.253136	0.187541
13.2322	0.083517	0.073586	0.058156	0.072533	0.080837	0.065236	0.087365	0.082638	0.080674	0.079092	0.080083	0.090472		0.112316	0.111743	0.118621	0.089744	0.083703		0.114282	0.128446	0.125891	0.154352	0.164894	0.334919	0.400759	0.317413	0.29182	0.2389	0.239597	0.307999	0.255862	0.216745	0.229689	0.257292	0.212303
13.3989	0.084663	0.07842	0.060759	0.071557	0.078482	0.067823	0.082428	0.083305	0.08727	0.081398	0.084124	0.093961		0.114314	0.112316	0.118311	0.090674	0.084942		0.115102	0.122498	0.127569	0.156144	0.165847	0.364555	0.439551	0.333741	0.302153	0.239194	0.246708	0.301708	0.253898	0.222902	0.229536	0.261352	0.180811
13.5656	0.084198	0.075693	0.06062	0.070658	0.081689	0.066445	0.083953	0.082161	0.085649	0.079054	0.082866	0.095276		0.114299	0.114423	0.121177	0.086863	0.08567		0.11493	0.123604	0.126463	0.15908	0.166552	0.362851	0.429481	0.34457	0.303563	0.246507	0.242091	0.31713	0.253555	0.225247	0.239697	0.274524	0.160452
13.7322	0.082339	0.079086	0.062184	0.073571	0.083765	0.067591	0.087365	0.083419	0.084906	0.082008	0.084372	0.090758		0.11684	0.113277	0.122091	0.088304	0.086104		0.117751	0.12774	0.131991	0.157555	0.171185	0.415182	0.435926	0.337537	0.309946	0.254562	0.246692	0.320428	0.261371	0.222788	0.237218	0.260475	0.184433
13.8989	0.084555	0.076716	0.060465	0.073369	0.083842	0.06866	0.085935	0.085039	0.085802	0.081151	0.083781	0.093541		0.123641	0.114191	0.123284	0.087421	0.088211		0.115693	0.12856	0.127569	0.159556	0.169583		0.431433	0.342355	0.305686	0.253896	0.247064	0.330512	0.264955	0.233863	0.228373	0.275344	0.182069
14.0656	0.085019	0.07969	0.061967	0.073323	0.082572	0.065949	0.084734	0.085306	0.084849	0.082904	0.087613	0.095943		0.116964	0.115709	0.124105	0.088226	0.08849		0.118914	0.127226	0.131191	0.162625	0.172366		0.477428	0.348335	0.312688	0.256421	0.250333	0.328834	0.265622	0.236227	0.242899	0.280491	0.367227
14.2322	0.081642	0.079675	0.060341	0.073509	0.084043	0.068753	0.085192	0.084105	0.086031	0.083686	0.085783	0.097373		0.120775	0.119582	0.123857	0.090349	0.086181		0.116379	0.131458	0.12999	0.161958	0.169545		0.488474	0.349435	0.317552	0.257661	0.257661	0.335373	0.276469	0.241488	0.245682	0.276736	0.186035
14.3989	0.082943	0.079969	0.061565	0.075368	0.085949	0.069388	0.087194	0.083533	0.084449	0.079225	0.086545	0.09602		0.119969	0.120449	0.12299	0.091464	0.088211		0.119772	0.131496	0.134336	0.163769	0.170613		0.491805	0.357273	0.328644	0.265515	0.258358	0.331065	0.277574	0.235026	0.23638	0.286477	0.214953
14.5656	0.083393	0.081224	0.061673	0.070875	0.08471	0.068799	0.088223	0.082066	0.088185	0.082047	0.084258	0.096935		0.1211	0.120108	0.122881	0.092998	0.088629		0.115616	0.134431	0.13813	0.163864	0.170365		0.510442	0.359969	0.326274	0.266414	0.2611	0.346963	0.281921	0.242327	0.241774	0.290766	0.233863
14.7322	0.086677	0.078048	0.060821	0.071944	0.084276	0.067684	0.088013	0.084277	0.090167	0.084105	0.088013	0.098059		0.120201	0.121255	0.12378	0.093524	0.089977		0.121755	0.136929	0.13792	0.163007	0.176541		0.50093	0.353617	0.329125	0.267963	0.265174	0.34296	0.286076	0.237218	0.244043	0.281158	0.219185
14.8989	0.085143	0.079256	0.061038	0.071805	0.088675	0.067916	0.085878	0.086374	0.089138	0.084677	0.085421	0.099928		0.123532	0.119241	0.125004	0.090147	0.092006		0.116817	0.136223	0.13975	0.164913	0.181116		0.487483	0.357366	0.325964	0.261952	0.261022	0.350642	0.284742	0.24572	0.262991	0.284685	0.180373
15.0656	0.086538	0.080434	0.062773	0.071061	0.08739	0.070039	0.089443	0.086393	0.086031	0.083171	0.086298	0.09743		0.12567	0.120852	0.126305	0.09371	0.090875		0.120325	0.138778	0.139464	0.166686	0.183194	0.499954	0.512982	0.353122	0.329295	0.26378	0.271232	0.345705	0.28337	0.256434	0.269835	0.29719	0.205841
15.2322	0.085221	0.079349	0.061921	0.074299	0.084973	0.069109	0.086793	0.08462	0.087746	0.080769	0.087575	0.09785		0.124895	0.126088	0.124942	0.093478	0.09354		0.119581	0.137291	0.13628	0.170384	0.181974	0.404291	0.521131	0.359148	0.333695	0.266352	0.275027	0.356323	0.29822	0.249743	0.276545	0.295589	0.246902
15.3989	0.087932	0.079411	0.061596	0.073943	0.087142	0.069326	0.086145	0.086622	0.08788	0.085497	0.09011	0.101281		0.129001	0.122339	0.126414	0.093091	0.093292		0.124652	0.134469	0.141408	0.16884	0.184662	0.364353	0.531572	0.358528	0.352936	0.273354	0.275461	0.355351	0.298715	0.253803	0.250658	0.305177	0.20851
15.5656	0.08615	0.079132	0.061875	0.073958	0.087746	0.068319	0.087499	0.085954	0.085669	0.085954	0.091445	0.102253		0.131541	0.123331	0.12629	0.093478	0.093292		0.126577	0.141027	0.141561	0.173472	0.183957	0.356019	0.518637	0.357568	0.357289	0.272363	0.281921	0.35903	0.297438	0.265317	0.251191	0.308418	0.212913
15.7322	0.088521	0.080976	0.064555	0.073633	0.09055	0.069946	0.089081	0.08727	0.084582	0.084925	0.091349	0.10292		0.134624	0.126011	0.129558	0.096514	0.089373		0.12673	0.138435	0.142419	0.172633	0.194575	0.321007	0.502727	0.34773	0.349512	0.27354	0.28093	0.356895	0.291948	0.260704	0.251687	0.308799	0.220214
15.8989	0.090922	0.082122	0.065112	0.073308	0.086739	0.069512	0.087194	0.086183	0.08849	0.082104	0.091902	0.103378		0.130101	0.127157	0.127266	0.096747	0.09165		0.126539	0.144306	0.139121	0.174177	0.192611	0.304911	0.510302	0.355275	0.351154	0.280589	0.277785	0.369381	0.294064	0.261485	0.25794	0.341912	0.261333
16.0656	0.087994	0.080837	0.063377	0.073974	0.08804	0.070256	0.087537	0.089157	0.086908	0.085783	0.090015	0.101853		0.129481	0.123873	0.12708	0.0945	0.095678		0.124843	0.142304	0.140665	0.17677	0.19	0.324462	0.506383	0.346677	0.3567	0.280806	0.280155	0.375748	0.301155	0.259446	0.252126	0.532655	0.228106
16.2322	0.085995	0.080449	0.063067	0.073881	0.093122	0.068552	0.092512	0.087975	0.085554	0.087022	0.089767	0.103893		0.131247	0.124802	0.12914	0.096607	0.091619		0.124843	0.144439	0.144306	0.176656	0.201247	0.316995	0.505701	0.343672	0.357382	0.280759	0.285701	0.369572	0.29475	0.265946	0.254718	0.509093	0.39687
16.3989	0.09007	0.080744	0.064756	0.074268	0.08883	0.069016	0.088909	0.088433	0.086984	0.090663	0.090358	0.104712		0.132022	0.130503	0.135817	0.098699	0.096886		0.125872	0.148443	0.147833	0.173701	0.192554	0.282711	0.487777	0.343346	0.358482	0.282758	0.284771	0.361775	0.298639	0.26545	0.257558	0.382477	0.338957
16.5656	0.090813	0.082541	0.064524	0.074113	0.091789	0.072037	0.090854	0.088032	0.088109	0.090129	0.089195	0.103168		0.134191	0.12866	0.131743	0.094748	0.096375		0.126673	0.147737	0.146727	0.185691	0.190629	0.263439	0.501518	0.340046	0.35842	0.283656	0.29416	0.361661	0.301765	0.277346	0.260456	0.350471	0.290747
16.7322	0.091077	0.081286	0.064663	0.073478	0.090596	0.071247	0.086202	0.091387	0.084086	0.088433	0.088109	0.104541		0.134764	0.129435	0.131836	0.095616	0.093106		0.125815	0.15134	0.144516	0.183766	0.193927	0.273865	0.501286	0.343826	0.358714	0.283067	0.28694	0.366255	0.303195	0.275039	0.252793	0.360422	0.637577
16.8989	0.091851	0.084291	0.063718	0.076421	0.090473	0.068319	0.087575	0.087384	0.08889	0.087918	0.091902	0.104789		0.136607	0.128025	0.132424	0.094237	0.096514		0.124118	0.148157	0.147127	0.182355	0.199207	0.273215	0.505856	0.338435	0.36866	0.284802	0.295647	0.370372	0.305197	0.277899	0.258588	0.302146	0.306912
17.0656	0.088443	0.083052	0.064446	0.07794	0.089651	0.071294	0.090034	0.088166	0.083915	0.091082	0.09337	0.105627		0.13591	0.128768	0.134578	0.098203	0.096623		0.128007	0.151016	0.148709	0.18409	0.200275	0.27323	0.51072	0.336204	0.383687	0.294981	0.296886	0.37815	0.303652	0.26953	0.261314	0.301632	0.46155
17.2322	0.092471	0.084167	0.064926	0.07859	0.090844	0.072781	0.091368	0.090625	0.090091	0.09114	0.091673	0.107991		0.135368	0.126104	0.133819	0.095879	0.096902		0.126349	0.147604	0.153895	0.184147	0.20302	0.307947	0.484555	0.352146	0.37763	0.285097	0.300573	0.365245	0.301861	0.286496	0.270331	0.310344	0.184776
17.3989	0.090736	0.084152	0.065159	0.079737	0.08866	0.073431	0.089195	0.090987	0.086279	0.093465	0.0899	0.106581		0.136716	0.128273	0.133246	0.096266	0.09639		0.130314	0.151474	0.150997	0.184433	0.202543	0.254903	0.484353	0.352533	0.380263	0.294222	0.299597	0.371459	0.31164	0.291109	0.254299	0.345743	0.235522
17.5656	0.089992	0.083997	0.066553	0.078916	0.091634	0.074733	0.087575	0.090739	0.086202	0.094132	0.089748	0.106962		0.135445	0.132146	0.135445	0.100852	0.100666		0.126501	0.151435	0.149548	0.183347	0.200942	0.273912	0.483098	0.350488	0.386677	0.29275	0.310705	0.382401	0.307808	0.299954	0.27542	0.312479	0.311239
17.7322	0.094284	0.081441	0.064663	0.078017	0.092146	0.072796	0.092169	0.092131	0.086755	0.09194	0.093256	0.108639		0.137072	0.128319	0.135988	0.096019	0.09921		0.127912	0.152408	0.151169	0.193031	0.209215	0.299597	0.488923	0.359969	0.387436	0.295368	0.304539	0.381067	0.315853	0.282874	0.264535	0.454916	0.24675
17.8989	0.092146	0.083935	0.067126	0.079969	0.091572	0.072316	0.094152	0.091445	0.089424	0.09316	0.092493	0.108792		0.142851	0.132363	0.138002	0.099489	0.100991		0.130733	0.155057	0.15561	0.19223	0.210721	0.272316	0.47402	0.358854	0.383796	0.300279	0.304028	0.392829	0.310934	0.299592	0.265984	0.333238	0.204163
18.0656	0.091278	0.082587	0.068412	0.076143	0.093617	0.072796	0.090968	0.092264	0.088147	0.09236	0.092588	0.113214		0.143517	0.134268	0.138993	0.098095	0.10268		0.131153	0.156182	0.157231	0.194479	0.214419	0.280449	0.455368	0.355383	0.396607	0.307436	0.304152	0.381753	0.316215	0.306321	0.265107	0.446205	0.253155
18.2322	0.092254	0.083346	0.066305	0.078451	0.094423	0.072827	0.090644	0.097697	0.091464	0.091692	0.093484	0.112528		0.13794	0.131232	0.143532	0.098792	0.102974		0.130752	0.15378	0.158355	0.191182	0.207137	0.304926	0.44598	0.361348	0.392982	0.312533	0.305531	0.393667	0.323211	0.291147	0.293568	0.432537	0.45566
18.3989	0.090426	0.083904	0.066754	0.077909	0.09055	0.074779	0.092188	0.094418	0.09194	0.091711	0.095181	0.113424		0.14031	0.134268	0.14158	0.098668	0.104028		0.134717	0.155858	0.156811	0.192058	0.208586	0.31007	0.450116	0.363687	0.400325	0.301301	0.308412	0.387377	0.313279	0.286801	0.295818	0.443078	0.316501
18.5656	0.093633	0.083765	0.067978	0.080139	0.091092	0.071991	0.092226	0.094933	0.090796	0.092893	0.097335	0.110946		0.139814	0.138141	0.143641	0.101053	0.107049		0.133859	0.15927	0.160891	0.201018	0.206775	0.339086	0.465004	0.373555	0.40993	0.304864	0.310782	0.395192	0.317225	0.288231	0.286744	0.328453	0.89483
18.7322	0.094469	0.086073	0.067343	0.079256	0.092595	0.071433	0.090682	0.096687	0.088433	0.09133	0.095162	0.115349		0.139287	0.133462	0.144679	0.099799	0.104787		0.135213	0.161005	0.15969	0.199245	0.212932	0.317754	0.460403	0.362014	0.396638	0.30866	0.315786	0.388883	0.325136	0.298753	0.317606	0.273686	0.638492
18.8989	0.0956	0.0866	0.06804	0.080031	0.099659	0.069853	0.091216	0.096267	0.092341	0.092036	0.098879	0.115216		0.142246	0.134702	0.142324	0.100728	0.105128		0.13588	0.160452	0.165714	0.199112	0.215925	0.362587	0.463842	0.364771	0.396855	0.30787	0.322479	0.403466	0.322792	0.297438	0.281444	0.283617	0.475466
19.0656	0.094191	0.087978	0.067033	0.079287	0.096034	0.073029	0.09358	0.096611	0.090072	0.093694	0.098784	0.115044		0.139241	0.132533	0.14488	0.101255	0.106615		0.13588	0.160738	0.159175	0.19772	0.213695	0.31938	0.464679	0.365825	0.389636	0.315368	0.325716	0.392104	0.326699	0.275802	0.27401	0.293187	0.307618
19.2322	0.095074	0.090178	0.06818	0.080744	0.095817	0.070767	0.094495	0.096706	0.093751	0.092455	0.09886	0.117351		0.140821	0.136297	0.144849	0.102091	0.106894		0.137443	0.161653	0.160033	0.201742	0.219166	0.32471	0.493106	0.365469	0.400248	0.314407	0.319427	0.402036	0.33137	0.295665	0.276831	0.31875
19.3989	0.092672	0.090178	0.069512	0.079892	0.094764	0.071046	0.089214	0.096096	0.092131	0.094781	0.098364	0.115521		0.141813	0.137754	0.143362	0.104508	0.104663		0.138473	0.165389	0.168077	0.205002	0.218994	0.325143	0.47024	0.370612	0.404012	0.31639	0.331077	0.405601	0.330493	0.295055	0.267757	0.305521	0.301746
19.5656	0.094299	0.091185	0.067839	0.079194	0.098002	0.073199	0.090301	0.097259	0.093961	0.091464	0.099661	0.111651		0.139566	0.139613	0.147947	0.103145	0.104431		0.140074	0.161215	0.17006	0.201113	0.223989	0.545314	0.480449	0.361921	0.394036	0.320837	0.328474	0.40642	0.328091	0.304777	0.288612	0.32283	0.884193
19.7322	0.095709	0.090364	0.067963	0.078745	0.097413	0.071216	0.092607	0.102615	0.093675	0.095753	0.102368	0.115731		0.145624	0.133819	0.146243	0.103904	0.105964		0.137958	0.159118	0.166934	0.205784	0.224827	0.317831	0.476344	0.361363	0.392533	0.324849	0.331572	0.412482	0.330989	0.303081	0.288383	0.313546	0.59846
19.8989	0.095693	0.087576	0.06584	0.083238	0.098823	0.074345	0.09419	0.097621	0.092436	0.093065	0.098422	0.115254		0.141518	0.137041	0.147978	0.101131	0.107668		0.138587	0.161653	0.164627	0.207823	0.226333	0.359706	0.462153	0.362246	0.398993	0.325624	0.334748	0.411491	0.344599	0.303443	0.283427	0.308266	0.574002
20.0656	0.095414	0.090271	0.06897	0.080077	0.099055	0.073648	0.094437	0.09825	0.094037	0.098002	0.097964	0.114034		0.144725	0.13828	0.145097	0.105809	0.107808		0.135594	0.164227	0.165199	0.200389	0.227611	0.312936	0.463935	0.3545	0.393013	0.321224	0.332734	0.414293	0.337889	0.319265	0.294007	0.348812	0.755347
20.2322	0.094005	0.087746	0.070705	0.07907	0.097382	0.074826	0.094018	0.100728	0.092036	0.094132	0.100309	0.119696		0.149264	0.13921	0.144771	0.104833	0.107854		0.143277	0.166152	0.16436	0.209901	0.22315	0.331123	0.445283	0.360155	0.401317	0.334919	0.34251	0.418011	0.34765	0.298258	0.244538	0.336212	0.576004
20.3989	0.096669	0.094733	0.070674	0.081084	0.099938	0.074779	0.09276	0.100309	0.091921	0.092493	0.102406	0.118495		0.14787	0.140418	0.143501	0.107033	0.107839		0.138454	0.162835	0.165961	0.203877	0.229193	0.315089	0.444849	0.351247	0.403811	0.330782	0.33811	0.420737	0.343513	0.293492	0.239525	0.316787	0.197911
20.5656	0.098327	0.090426	0.070813	0.081239	0.103424	0.076081	0.094914	0.101948	0.092855	0.096935	0.099203	0.114835		0.14615	0.140015	0.147684	0.107064	0.108319		0.139578	0.158546	0.16659	0.210969	0.232186	0.35103	0.445763	0.356003	0.411851	0.333075	0.345747	0.421995	0.345419	0.308437	0.239716	0.336784	0.73983
20.7322	0.096421	0.091371	0.068226	0.084833	0.10598	0.078389	0.095791	0.1013	0.093866	0.096001	0.098974	0.117351		0.146321	0.141363	0.145019	0.106522	0.106739		0.138721	0.160948	0.16659	0.207023	0.233882	0.257428	0.448459	0.351185	0.415972	0.326801	0.34928	0.424702	0.34317	0.309676	0.275039	0.307236	0.518987
20.8989	0.098528	0.087684	0.070023	0.081735	0.103052	0.074733	0.096401	0.106256	0.092207	0.098917	0.101395	0.116665		0.146398	0.143176	0.147994	0.106739	0.10835		0.141942	0.161157	0.174025	0.208815	0.232967	0.217242	0.443176	0.353524	0.413788	0.33574	0.343873	0.428457	0.341016	0.300297	0.263373	0.361146
21.0656	0.095678	0.09151	0.07275	0.083191	0.103114	0.075569	0.094533	0.10231	0.095772	0.095352	0.103073	0.11962		0.14866	0.143904	0.1444	0.106336	0.106584		0.137634	0.16152	0.170975	0.205402	0.231709	0.519256	0.451464	0.356747	0.424601	0.329466	0.356468	0.423806	0.351615	0.292577	0.25081	0.340196	0.369
21.2322	0.097738	0.095771	0.072208	0.080976	0.102029	0.076762	0.096458	0.105475	0.094914	0.095295	0.103816	0.120439		0.155136	0.144415	0.145716	0.107514	0.103284		0.142609	0.1664	0.1729	0.207557	0.235846	0.344632	0.449388	0.372843	0.417661	0.329512	0.344183	0.431145	0.352816	0.293797	0.295913	0.332952	0.588814
21.3989	0.095724	0.091278	0.07196	0.08237	0.107405	0.076282	0.095657	0.103664	0.091788	0.098155	0.101986	0.12103		0.148536	0.145066	0.145097	0.108304	0.103393		0.143296	0.166743	0.173262	0.207328	0.239792	0.375647	0.458311	0.365608	0.423083	0.331263	0.348118	0.435167	0.351767	0.286839	0.27054	0.296294	0.556674
21.5656	0.097072	0.092471	0.071232	0.08426	0.107947	0.077444	0.094228	0.10191	0.093484	0.099985	0.104789	0.122879		0.15134	0.146228	0.151851	0.109109	0.109311		0.140608	0.164036	0.172347	0.214991	0.232853	0.324508	0.453633	0.368056	0.445469	0.328768	0.349899	0.432231	0.354684	0.302966	0.284571	0.302394	0.362175
21.7322	0.097986	0.091557	0.0734	0.084446	0.107188	0.078265	0.097869	0.106771	0.095009	0.09764	0.103721	0.120592		0.154222	0.149853	0.145562	0.109946	0.102835		0.145983	0.166343	0.179934	0.210988	0.235865	0.219923	0.436762	0.384493	0.432719	0.337878	0.341441	0.433166	0.355427	0.297381	0.352434	0.307999
21.8989	0.096235	0.093323	0.072889	0.082479	0.099768	0.076545	0.099165	0.105246	0.092207	0.097659	0.103111	0.121602		0.15684	0.145469	0.147792	0.111108	0.111696		0.144134	0.167925	0.176465	0.207518	0.242442	0.202525	0.46409	0.382525	0.423052	0.344771	0.346708	0.438141	0.355179	0.304282	0.302223	0.30289	0.702867
22.0656	0.096483	0.090813	0.073215	0.085298	0.098141	0.076654	0.098517	0.105399	0.095924	0.097735	0.10477	0.121735		0.151185	0.147188	0.150225	0.112455	0.110333		0.147223	0.171261	0.183575	0.207862	0.245339	0.229837	0.389078	0.375864	0.442014	0.354965	0.343532	0.445251	0.350147	0.297476	0.343036	0.298505	0.706908
22.2322	0.098668	0.093788	0.071634	0.08694	0.10505	0.077847	0.099908	0.106561	0.091616	0.097869	0.103168	0.121106		0.152843	0.149713	0.150225	0.11196	0.108815		0.143067	0.173777	0.185024	0.211217	0.237657	0.2011	0.383253	0.383981	0.431356	0.363377	0.347885	0.437378	0.360536	0.294407	0.303443	0.318236	0.191201
22.3989	0.099365	0.093478	0.074702	0.084555	0.102355	0.078017	0.094704	0.107419	0.094495	0.099661	0.104541	0.123737		0.152626	0.15055	0.148799	0.110596	0.110581		0.145393	0.167582	0.184262	0.213561	0.244901	0.448954	0.400449	0.379334	0.436793	0.363408	0.349435	0.442392	0.355961	0.299706	0.263525	0.290175
22.5656	0.098621	0.094082	0.070101	0.085112	0.103114	0.079473	0.097697	0.10618	0.094113	0.101033	0.101853	0.12816		0.156917	0.150147	0.151263	0.112641	0.10914		0.143181	0.174063	0.185539	0.214514	0.244901	0.190023	0.395523	0.392316	0.435074	0.350736	0.347328	0.440619	0.363796	0.297762	0.290594	0.291795	0.696595
22.7322	0.099055	0.095399	0.071123	0.085902	0.106228	0.080883	0.096534	0.105894	0.093084	0.101643	0.101891	0.126978		0.157335	0.14629	0.156948	0.111061	0.10976		0.148805	0.171394	0.184795	0.220462	0.253136	0.248319	0.383888	0.384849	0.421565	0.364462	0.345608	0.434347	0.367246	0.302928	0.259598	0.369972	0.323402
22.8989	0.099225	0.09292	0.070891	0.082091	0.101224	0.078807	0.098974	0.105818	0.097583	0.104083	0.104445	0.127207		0.153881	0.148226	0.154268	0.112285	0.113586		0.146003	0.171394	0.184567	0.214572	0.254222	0.223826	0.392502	0.394113	0.434345	0.361162	0.365964	0.441896	0.373232	0.298982	0.381734	0.319284
23.0656	0.097614	0.096081	0.069605	0.086212	0.101735	0.082076	0.101319	0.111041	0.094094	0.107362	0.102787	0.12734		0.157986	0.148846	0.154237	0.113958	0.113323		0.144554	0.174177	0.192382	0.218632	0.26343	0.193199	0.391944	0.409636	0.384167	0.370782	0.354934	0.445099	0.36452	0.302166	0.308361	0.282836	0.579206
	0	0	0	0	0	0	0	0	0	0	0	0		0	0	0	0	0		0	0	0	0	0	0	0	0	0	0	0	0	0	0	0	0	0
