# Supplementary material for: Hydropersulfides inhibit lipid peroxidation and ferroptosis by scavenging radicals
Source: Nat Chem Biol. 2022 Sep 15;19(1):28–37. doi: 10.1038/s41589-022-01145-w (PMC7613997; doi:10.1038/s41589-022-01145-w)
Supplement: Extended Data Fig. 4 — Source data [file 41589_2022_1145_MOESM15_ESM.xlsx]

## Sheet: 4A
	sictrl				siCSE
RSL3, 10µM	1	1	1	1	1.13864	1.32658	1.32148	1.59073
CHP, 50µM	1	1	1			1.17389	1.98875	1.47229
