# Supplementary material for: Hydropersulfides inhibit lipid peroxidation and ferroptosis by scavenging radicals
Source: Nat Chem Biol. 2022 Sep 15;19(1):28–37. doi: 10.1038/s41589-022-01145-w (PMC7613997; doi:10.1038/s41589-022-01145-w)
Supplement: Extended Data Fig. 5 — Source data [file 41589_2022_1145_MOESM16_ESM.xlsx]

## Sheet: 3C.1
field, G	simulated	experimental
3325	1.82e-05	-0.423
3325.14	2.07e-05	-0.411
3325.27	2.32e-05	-0.4155
3325.41	2.55e-05	-0.4255
3325.55	2.77e-05	-0.4265
3325.68	2.97e-05	-0.416
3325.82	3.14e-05	-0.4005
3325.96	3.29e-05	-0.4055
3326.1	3.42e-05	-0.4075
3326.23	3.53e-05	-0.4265
3326.37	3.63e-05	-0.426
3326.51	3.72e-05	-0.4175
3326.64	3.8e-05	-0.4145
3326.78	3.88e-05	-0.422
3326.92	3.95e-05	-0.431
3327.05	4.02e-05	-0.4265
3327.19	4.09e-05	-0.425
3327.33	4.16e-05	-0.416
3327.46	4.23e-05	-0.431
3327.6	4.3e-05	-0.4335
3327.74	4.37e-05	-0.4185
3327.87	4.44e-05	-0.4245
3328.01	4.52e-05	-0.4205
3328.15	4.6e-05	-0.4245
3328.28	4.68e-05	-0.4315
3328.42	4.76e-05	-0.4145
3328.56	4.85e-05	-0.429
3328.7	4.93e-05	-0.4375
3328.83	5.02e-05	-0.4335
3328.97	5.11e-05	-0.4375
3329.11	5.21e-05	-0.4295
3329.24	5.31e-05	-0.437
3329.38	5.4e-05	-0.4305
3329.52	5.51e-05	-0.4415
3329.65	5.61e-05	-0.4265
3329.79	5.72e-05	-0.415
3329.93	5.83e-05	-0.4205
3330.06	5.95e-05	-0.4045
3330.2	6.06e-05	-0.4225
3330.34	6.18e-05	-0.429
3330.47	6.31e-05	-0.429
3330.61	6.44e-05	-0.43
3330.75	6.57e-05	-0.43
3330.89	6.71e-05	-0.435
3331.02	6.85e-05	-0.4235
3331.16	6.99e-05	-0.4135
3331.3	7.14e-05	-0.446
3331.43	7.29e-05	-0.437
3331.57	7.45e-05	-0.4415
3331.71	7.62e-05	-0.4255
3331.84	7.79e-05	-0.4305
3331.98	7.96e-05	-0.444
3332.12	8.14e-05	-0.424
3332.25	8.33e-05	-0.411
3332.39	8.52e-05	-0.418
3332.53	8.72e-05	-0.401
3332.66	8.93e-05	-0.398
3332.8	9.14e-05	-0.4045
3332.94	9.37e-05	-0.4225
3333.07	9.6e-05	-0.4465
3333.21	9.83e-05	-0.4315
3333.35	0.0001008	-0.431
3333.49	0.00010336	-0.4225
3333.62	0.00010601	-0.4205
3333.76	0.00010877	-0.414
3333.9	0.00011163	-0.4195
3334.03	0.0001146	-0.4175
3334.17	0.00011768	-0.43
3334.31	0.00012089	-0.421
3334.44	0.00012422	-0.432
3334.58	0.00012769	-0.4245
3334.72	0.00013131	-0.4255
3334.85	0.00013507	-0.4375
3334.99	0.00013899	-0.4165
3335.13	0.00014307	-0.4105
3335.26	0.00014734	-0.43
3335.4	0.00015178	-0.4175
3335.54	0.00015643	-0.409
3335.67	0.00016128	-0.436
3335.81	0.00016635	-0.4365
3335.95	0.00017165	-0.425
3336.09	0.0001772	-0.432
3336.22	0.00018301	-0.433
3336.36	0.00018909	-0.445
3336.5	0.00019548	-0.429
3336.63	0.00020217	-0.449
3336.77	0.00020919	-0.462
3336.91	0.00021657	-0.4255
3337.04	0.00022433	-0.4225
3337.18	0.00023249	-0.4235
3337.32	0.00024108	-0.4335
3337.45	0.00025013	-0.432
3337.59	0.00025967	-0.434
3337.73	0.00026973	-0.4255
3337.86	0.00028036	-0.412
3338	0.00029159	-0.415
3338.14	0.00030347	-0.397
3338.28	0.00031604	-0.403
3338.41	0.00032937	-0.3925
3338.55	0.0003435	-0.3995
3338.69	0.00035851	-0.4125
3338.82	0.00037445	-0.4095
3338.96	0.00039142	-0.429
3339.1	0.00040948	-0.4065
3339.23	0.00042874	-0.4105
3339.37	0.0004493	-0.408
3339.51	0.00047127	-0.412
3339.64	0.00049478	-0.4235
3339.78	0.00051996	-0.4345
3339.92	0.00054698	-0.417
3340.05	0.000576	-0.4325
3340.19	0.00060721	-0.4415
3340.33	0.00064085	-0.4155
3340.46	0.00067713	-0.4135
3340.6	0.00071635	-0.42
3340.74	0.00075881	-0.4065
3340.88	0.00080485	-0.417
3341.01	0.00085487	-0.412
3341.15	0.00090931	-0.407
3341.29	0.00096869	-0.391
3341.42	0.0010336	-0.3865
3341.56	0.0011047	-0.4145
3341.7	0.0011827	-0.4215
3341.83	0.0012687	-0.415
3341.97	0.0013635	-0.407
3342.11	0.0014684	-0.42
3342.24	0.0015848	-0.4195
3342.38	0.0017143	-0.422
3342.52	0.001859	-0.43
3342.65	0.0020212	-0.43
3342.79	0.0022036	-0.4165
3342.93	0.0024095	-0.42
3343.07	0.0026431	-0.4235
3343.2	0.0029092	-0.4095
3343.34	0.0032139	-0.421
3343.48	0.0035645	-0.428
3343.61	0.0039704	-0.406
3343.75	0.0044429	-0.4205
3343.89	0.0049965	-0.402
3344.02	0.0056494	-0.4235
3344.16	0.0064245	-0.445
3344.3	0.0073503	-0.4245
3344.43	0.0084628	-0.415
3344.57	0.0098063	-0.412
3344.71	0.011434	-0.4265
3344.84	0.013411	-0.414
3344.98	0.015808	-0.3915
3345.12	0.018704	-0.392
3345.25	0.02218	-0.3805
3345.39	0.026305	-0.3905
3345.53	0.031129	-0.3795
3345.67	0.036659	-0.3675
3345.8	0.04284	-0.355
3345.94	0.049534	-0.359
3346.08	0.056495	-0.3535
3346.21	0.063362	-0.3635
3346.35	0.069655	-0.361
3346.49	0.074796	-0.357
3346.62	0.078152	-0.324
3346.76	0.07909	-0.349
3346.9	0.077062	-0.32
3347.03	0.071685	-0.304
3347.17	0.062817	-0.31
3347.31	0.050616	-0.3185
3347.44	0.035553	-0.305
3347.58	0.018394	-0.348
3347.72	0.00013078	-0.371
3347.85	-0.01812	-0.347
3347.99	-0.03523	-0.3515
3348.13	-0.05018	-0.3525
3348.27	-0.062141	-0.356
3348.4	-0.07052	-0.3545
3348.54	-0.074942	-0.345
3348.68	-0.075171	-0.322
3348.81	-0.07097	-0.319
3348.95	-0.061928	-0.2945
3349.09	-0.047261	-0.256
3349.22	-0.025649	-0.224
3349.36	0.004838	-0.2065
3349.5	0.046668	-0.137
3349.63	0.10255	-0.1195
3349.77	0.17485	-0.0845
3349.91	0.26478	-0.073
3350.04	0.37141	-0.077
3350.18	0.49062	-0.0825
3350.32	0.61447	-0.1105
3350.46	0.73108	-0.2035
3350.59	0.82547	-0.2375
3350.73	0.88133	-0.3305
3350.87	0.88368	-0.433
3351	0.82188	-0.532
3351.14	0.69243	-0.607
3351.28	0.50068	-0.659
3351.41	0.26103	-0.7875
3351.55	-0.0046851	-0.8205
3351.69	-0.2705	-0.842
3351.82	-0.51045	-0.8675
3351.96	-0.70272	-0.849
3352.1	-0.83293	-0.8235
3352.23	-0.89576	-0.793
3352.37	-0.89477	-0.7115
3352.51	-0.84064	-0.6765
3352.64	-0.74844	-0.643
3352.78	-0.63454	-0.6165
3352.92	-0.514	-0.586
3353.06	-0.39876	-0.554
3353.19	-0.29681	-0.5125
3353.33	-0.21228	-0.484
3353.47	-0.14604	-0.4675
3353.6	-0.096747	-0.4545
3353.74	-0.061777	-0.4415
3353.88	-0.038062	-0.429
3354.01	-0.022654	-0.423
3354.15	-0.013044	-0.4465
3354.29	-0.0072764	-0.443
3354.42	-0.0039366	-0.4465
3354.56	-0.0020619	-0.436
3354.7	-0.0010332	-0.455
3354.83	-0.0004728	-0.449
3354.97	-0.000161	-0.442
3355.11	2.42e-05	-0.4565
3355.24	0.00014765	-0.4515
3355.38	0.00024262	-0.4415
3355.52	0.00032554	-0.456
3355.66	0.0004044	-0.4665
3355.79	0.0004831	-0.4495
3355.93	0.00056368	-0.4335
3356.07	0.0006474	-0.438
3356.2	0.0007352	-0.4385
3356.34	0.00082798	-0.431
3356.48	0.00092664	-0.4435
3356.61	0.0010322	-0.426
3356.75	0.0011458	-0.419
3356.89	0.0012686	-0.422
3357.02	0.0014023	-0.432
3357.16	0.0015485	-0.427
3357.3	0.0017092	-0.423
3357.43	0.0018869	-0.4065
3357.57	0.0020844	-0.4305
3357.71	0.0023051	-0.434
3357.85	0.002553	-0.427
3357.98	0.0028332	-0.442
3358.12	0.0031517	-0.424
3358.26	0.003516	-0.4235
3358.39	0.0039353	-0.4065
3358.53	0.0044212	-0.4065
3358.67	0.0049882	-0.4075
3358.8	0.0056544	-0.4085
3358.94	0.0064427	-0.4185
3359.08	0.0073819	-0.4
3359.21	0.0085079	-0.4115
3359.35	0.009865	-0.4285
3359.49	0.011507	-0.428
3359.62	0.013497	-0.4215
3359.76	0.015909	-0.405
3359.9	0.01882	-0.3875
3360.03	0.022311	-0.387
3360.17	0.026452	-0.3765
3360.31	0.031292	-0.3695
3360.45	0.036838	-0.3505
3360.58	0.043036	-0.3525
3360.72	0.049748	-0.3475
3360.86	0.056728	-0.3225
3360.99	0.063614	-0.304
3361.13	0.069928	-0.296
3361.27	0.075091	-0.2785
3361.4	0.07847	-0.294
3361.54	0.079434	-0.2935
3361.68	0.077436	-0.2865
3361.81	0.072095	-0.2995
3361.95	0.063279	-0.2855
3362.09	0.05116	-0.309
3362.22	0.036242	-0.3075
3362.36	0.019355	-0.331
3362.5	0.0016068	-0.3235
3362.63	-0.015671	-0.334
3362.77	-0.030991	-0.3345
3362.91	-0.042745	-0.3
3363.05	-0.049206	-0.2885
3363.18	-0.048484	-0.256
3363.32	-0.03846	-0.2185
3363.46	-0.016751	-0.1605
3363.59	0.01924	-0.1015
3363.73	0.072097	-0.052
3363.87	0.14393	0.062
3364	0.23568	0.116
3364.14	0.34625	0.151
3364.28	0.47168	0.17
3364.41	0.60456	0.2
3364.55	0.73412	0.2255
3364.69	0.84712	0.206
3364.82	0.92962	0.112
3364.96	0.96954	0.0485
3365.1	0.95929	-0.0315
3365.24	0.89801	-0.142
3365.37	0.79243	-0.2655
3365.51	0.65614	-0.369
3365.65	0.50688	-0.481
3365.78	0.36269	-0.696
3365.92	0.23765	-0.791
3366.06	0.13853	-0.884
3366.19	0.063398	-0.947
3366.33	0.0025571	-0.999
3366.47	-0.058196	-1.05
3366.6	-0.13307	-1.066
3366.74	-0.23172	-1.0545
3366.88	-0.3561	-1.045
3367.01	-0.49941	-1.019
3367.15	-0.64753	-0.9585
3367.29	-0.78243	-0.8835
3367.42	-0.88637	-0.8395
3367.56	-0.94581	-0.7815
3367.7	-0.95407	-0.6705
3367.84	-0.91215	-0.6205
3367.97	-0.82782	-0.584
3368.11	-0.71342	-0.5475
3368.25	-0.5832	-0.5255
3368.38	-0.45075	-0.5105
3368.52	-0.32716	-0.4985
3368.66	-0.22011	-0.492
3368.79	-0.13372	-0.4815
3368.93	-0.069063	-0.467
3369.07	-0.024939	-0.47
3369.2	0.0012508	-0.4835
3369.34	0.012793	-0.4845
3369.48	0.013141	-0.4715
3369.61	0.0055823	-0.483
3369.75	-0.0069324	-0.4975
3369.89	-0.021874	-0.478
3370.02	-0.037169	-0.4595
3370.16	-0.051209	-0.483
3370.3	-0.062852	-0.4785
3370.44	-0.071406	-0.492
3370.57	-0.076595	-0.488
3370.71	-0.078493	-0.4725
3370.85	-0.07745	-0.4725
3370.98	-0.073999	-0.4805
3371.12	-0.068763	-0.483
3371.26	-0.062371	-0.4805
3371.39	-0.0554	-0.4845
3371.53	-0.048327	-0.4795
3371.67	-0.041512	-0.4675
3371.8	-0.035198	-0.4455
3371.94	-0.029524	-0.444
3372.08	-0.024541	-0.44
3372.21	-0.020239	-0.4195
3372.35	-0.016567	-0.424
3372.49	-0.013451	-0.445
3372.63	-0.010808	-0.422
3372.76	-0.0085528	-0.413
3372.9	-0.0066076	-0.4165
3373.04	-0.0049011	-0.42
3373.17	-0.0033706	-0.4125
3373.31	-0.0019601	-0.412
3373.45	-0.0006194	-0.399
3373.58	0.00069848	-0.424
3373.72	0.0020392	-0.423
3373.86	0.0034498	-0.3995
3373.99	0.0049804	-0.3805
3374.13	0.006687	-0.3735
3374.27	0.0086324	-0.3755
3374.4	0.010888	-0.355
3374.54	0.013531	-0.3605
3374.68	0.016648	-0.359
3374.81	0.02032	-0.3425
3374.95	0.024622	-0.341
3375.09	0.029605	-0.3315
3375.23	0.03528	-0.335
3375.36	0.041594	-0.328
3375.5	0.04841	-0.338
3375.64	0.055485	-0.308
3375.77	0.06246	-0.284
3375.91	0.068861	-0.2965
3376.05	0.074117	-0.2955
3376.18	0.077611	-0.286
3376.32	0.078745	-0.289
3376.46	0.077036	-0.2795
3376.59	0.072223	-0.2625
3376.73	0.064384	-0.276
3376.87	0.054054	-0.29
3377	0.042325	-0.2975
3377.14	0.030927	-0.312
3377.28	0.022271	-0.2725
3377.41	0.019437	-0.2595
3377.55	0.026078	-0.2235
3377.69	0.046193	-0.197
3377.83	0.083736	-0.145
3377.96	0.14202	-0.1155
3378.1	0.22293	-0.0895
3378.24	0.32605	0.0365
3378.37	0.44784	0.0905
3378.51	0.58119	0.1235
3378.65	0.71546	0.148
3378.78	0.83747	0.1365
3378.92	0.9332	0.13
3379.06	0.99019	0.1215
3379.19	1	-0.0005
3379.33	0.96017	-0.083
3379.47	0.87499	-0.1595
3379.6	0.75467	-0.2535
3379.74	0.61301	-0.347
3379.88	0.46406	-0.4635
3380.02	0.31879	-0.565
3380.15	0.1827	-0.7645
3380.29	0.055181	-0.8425
3380.43	-0.069058	-0.9255
3380.56	-0.19709	-0.9895
3380.7	-0.33422	-1.027
3380.84	-0.48107	-1.0495
3380.97	-0.63218	-1.0555
3381.11	-0.7766	-1.026
3381.25	-0.90027	-0.9895
3381.38	-0.98933	-0.936
3381.52	-1.0334	-0.897
3381.66	-1.0281	-0.8275
3381.79	-0.97553	-0.7615
3381.93	-0.88361	-0.696
3382.07	-0.76429	-0.6145
3382.2	-0.63093	-0.5735
3382.34	-0.49602	-0.5415
3382.48	-0.36955	-0.52
3382.62	-0.25815	-0.495
3382.75	-0.16512	-0.481
3382.89	-0.090959	-0.4755
3383.03	-0.034309	-0.4775
3383.16	0.0071953	-0.45
3383.3	0.036165	-0.4505
3383.44	0.054978	-0.4675
3383.57	0.065545	-0.471
3383.71	0.069288	-0.4775
3383.85	0.067247	-0.469
3383.98	0.060246	-0.4695
3384.12	0.049062	-0.4705
3384.26	0.034545	-0.4745
3384.39	0.017678	-0.49
3384.53	-0.0004277	-0.488
3384.67	-0.018597	-0.476
3384.8	-0.035687	-0.486
3384.94	-0.050694	-0.4825
3385.08	-0.062844	-0.484
3385.22	-0.071663	-0.484
3385.35	-0.076994	-0.4695
3385.49	-0.078976	-0.4685
3385.63	-0.077992	-0.472
3385.76	-0.07459	-0.4665
3385.9	-0.069402	-0.4585
3386.04	-0.063062	-0.46
3386.17	-0.056147	-0.466
3386.31	-0.049136	-0.476
3386.45	-0.042391	-0.472
3386.58	-0.036157	-0.459
3386.72	-0.030571	-0.44
3386.86	-0.025689	-0.423
3386.99	-0.021502	-0.4285
3387.13	-0.017962	-0.426
3387.27	-0.014997	-0.422
3387.41	-0.012526	-0.427
3387.54	-0.010471	-0.439
3387.68	-0.0087587	-0.4495
3387.82	-0.007324	-0.4215
3387.95	-0.0061124	-0.421
3388.09	-0.0050788	-0.4295
3388.23	-0.004186	-0.417
3388.36	-0.0034039	-0.4095
3388.5	-0.0027078	-0.4215
3388.64	-0.0020777	-0.411
3388.77	-0.0014968	-0.4155
3388.91	-0.0009507	-0.417
3389.05	-0.0004268	-0.4335
3389.18	8.64e-05	-0.4505
3389.32	0.00059983	-0.442
3389.46	0.0011245	-0.433
3389.59	0.0016719	-0.426
3389.73	0.0022547	-0.417
3389.87	0.0028872	-0.4335
3390.01	0.0035862	-0.409
3390.14	0.0043718	-0.412
3390.28	0.0052688	-0.394
3390.42	0.0063072	-0.398
3390.55	0.0075242	-0.402
3390.69	0.0089653	-0.3995
3390.83	0.010685	-0.4215
3390.96	0.01275	-0.4045
3391.1	0.015233	-0.4105
3391.24	0.018217	-0.3995
3391.37	0.021791	-0.4005
3391.51	0.026042	-0.3945
3391.65	0.031051	-0.38
3391.78	0.03689	-0.3605
3391.92	0.043628	-0.331
3392.06	0.051344	-0.317
3392.2	0.060173	-0.2905
3392.33	0.07037	-0.249
3392.47	0.082419	-0.2365
3392.61	0.097157	-0.2005
3392.74	0.1159	-0.097
3392.88	0.14054	-0.074
3393.02	0.17346	-0.051
3393.15	0.21735	-0.0165
3393.29	0.27469	-0.0065
3393.43	0.34699	-0.0005
3393.56	0.43384	-0.029
3393.7	0.53189	-0.0395
3393.84	0.63416	-0.0625
3393.97	0.72984	-0.097
3394.11	0.80504	-0.158
3394.25	0.8445	-0.206
3394.38	0.83414	-0.276
3394.52	0.76413	-0.3285
3394.66	0.63165	-0.426
3394.8	0.44287	-0.4565
3394.93	0.21319	-0.482
3395.07	-0.034205	-0.4775
3395.21	-0.27146	-0.47
3395.34	-0.47031	-0.465
3395.48	-0.60647	-0.445
3395.62	-0.6634	-0.395
3395.75	-0.63478	-0.3695
3395.89	-0.5253	-0.329
3396.03	-0.34987	-0.312
3396.16	-0.13158	-0.3195
3396.3	0.10132	-0.344
3396.44	0.31878	-0.3445
3396.57	0.49263	-0.421
3396.71	0.59995	-0.4815
3396.85	0.62609	-0.5465
3396.98	0.56675	-0.607
3397.12	0.42872	-0.638
3397.26	0.22911	-0.697
3397.4	-0.0071858	-0.7505
3397.53	-0.25128	-0.779
3397.67	-0.47483	-0.794
3397.81	-0.6543	-0.7895
3397.94	-0.77426	-0.8075
3398.08	-0.8289	-0.806
3398.22	-0.82173	-0.767
3398.35	-0.76369	-0.755
3398.49	-0.67025	-0.6865
3398.63	-0.55821	-0.645
3398.76	-0.44295	-0.6125
3398.9	-0.33652	-0.5795
3399.04	-0.24673	-0.5665
3399.17	-0.17723	-0.5585
3399.31	-0.12813	-0.541
3399.45	-0.097093	-0.506
3399.59	-0.080379	-0.5005
3399.72	-0.073813	-0.488
3399.86	-0.073457	-0.479
3400	-0.076038	-0.4655
3400.13	-0.07913	-0.4645
3400.27	-0.08116	-0.469
3400.41	-0.081307	-0.4635
3400.54	-0.079336	-0.467
3400.68	-0.075417	-0.447
3400.82	-0.069961	-0.433
3400.95	-0.063482	-0.451
3401.09	-0.056492	-0.4535
3401.23	-0.049436	-0.467
3401.36	-0.042662	-0.483
3401.5	-0.036404	-0.4755
3401.64	-0.0308	-0.476
3401.77	-0.025901	-0.4755
3401.91	-0.021698	-0.4755
3402.05	-0.018143	-0.466
3402.19	-0.015163	-0.4535
3402.32	-0.012678	-0.4525
3402.46	-0.010609	-0.475
3402.6	-0.0088827	-0.476
3402.73	-0.0074338	-0.4565
3402.87	-0.0062079	-0.471
3403.01	-0.0051593	-0.4655
3403.14	-0.0042507	-0.448
3403.28	-0.0034518	-0.4405
3403.42	-0.0027375	-0.4575
3403.55	-0.0020875	-0.4685
3403.69	-0.0014843	-0.455
3403.83	-0.0009131	-0.4345
3403.96	-0.0003606	-0.433
3404.1	0.00018552	-0.445
3404.24	0.00073746	-0.447
3404.37	0.0013076	-0.4265
3404.51	0.0019091	-0.4395
3404.65	0.002557	-0.449
3404.79	0.0032685	-0.437
3404.92	0.0040641	-0.443
3405.06	0.0049687	-0.4485
3405.2	0.0060127	-0.44
3405.33	0.0072334	-0.4645
3405.47	0.0086762	-0.449
3405.61	0.010396	-0.427
3405.74	0.012457	-0.44
3405.88	0.014933	-0.416
3406.02	0.017904	-0.4125
3406.15	0.021449	-0.423
3406.29	0.02564	-0.4135
3406.43	0.030526	-0.4065
3406.56	0.036114	-0.3975
3406.7	0.042352	-0.405
3406.84	0.0491	-0.4015
3406.98	0.056113	-0.379
3407.11	0.063031	-0.357
3407.25	0.069374	-0.387
3407.39	0.074566	-0.3805
3407.52	0.077973	-0.389
3407.66	0.078968	-0.377
3407.8	0.07701	-0.366
3407.93	0.071732	-0.381
3408.07	0.063027	-0.381
3408.21	0.051113	-0.3615
3408.34	0.036587	-0.367
3408.48	0.020429	-0.3425
3408.62	0.0040075	-0.3235
3408.75	-0.010949	-0.318
3408.89	-0.022366	-0.3005
3409.03	-0.027836	-0.2605
3409.16	-0.024635	-0.233
3409.3	-0.0097649	-0.1675
3409.44	0.019909	-0.135
3409.58	0.06738	-0.101
3409.71	0.135	-0.0405
3409.85	0.22381	0.0055
3409.99	0.33265	0.072
3410.12	0.45739	0.079
3410.26	0.59042	0.084
3410.4	0.72074	0.078
3410.53	0.83488	0.061
3410.67	0.91871	0.0315
3410.81	0.95999	-0.026
3410.94	0.95105	-0.1895
3411.08	0.89094	-0.2635
3411.22	0.78637	-0.3285
3411.35	0.65092	-0.4175
3411.49	0.50234	-0.501
3411.63	0.35866	-0.543
3411.76	0.23399	-0.614
3411.9	0.13512	-0.7525
3412.04	0.0601	-0.799
3412.18	-0.0007377	-0.8185
3412.31	-0.061604	-0.808
3412.45	-0.13671	-0.837
3412.59	-0.23573	-0.826
3412.72	-0.36062	-0.8035
3412.86	-0.50459	-0.7685
3413	-0.65354	-0.709
3413.13	-0.78946	-0.685
3413.27	-0.89456	-0.671
3413.41	-0.95529	-0.6555
3413.54	-0.96491	-0.6375
3413.68	-0.92431	-0.611
3413.82	-0.84111	-0.585
3413.95	-0.72747	-0.5725
3414.09	-0.5974	-0.5835
3414.23	-0.46425	-0.5575
3414.37	-0.33892	-0.553
3414.5	-0.22891	-0.551
3414.64	-0.13831	-0.531
3414.78	-0.068253	-0.504
3414.91	-0.017802	-0.4905
3415.05	0.015236	-0.4825
3415.19	0.03361	-0.4905
3415.32	0.040161	-0.4915
3415.46	0.037569	-0.474
3415.6	0.028267	-0.471
3415.73	0.014438	-0.455
3415.87	-0.0019655	-0.4735
3416.01	-0.019214	-0.4765
3416.14	-0.035819	-0.503
3416.28	-0.050572	-0.5145
3416.42	-0.062588	-0.5165
3416.55	-0.07133	-0.538
3416.69	-0.076608	-0.5335
3416.83	-0.078548	-0.5155
3416.97	-0.077523	-0.507
3417.1	-0.07408	-0.5185
3417.24	-0.068846	-0.4945
3417.38	-0.062455	-0.4885
3417.51	-0.055484	-0.489
3417.65	-0.04841	-0.494
3417.79	-0.041595	-0.4925
3417.92	-0.035281	-0.4625
3418.06	-0.029606	-0.447
3418.2	-0.024623	-0.437
3418.33	-0.020321	-0.444
3418.47	-0.016649	-0.4495
3418.61	-0.013532	-0.4305
3418.74	-0.010889	-0.4375
3418.88	-0.0086333	-0.4545
3419.02	-0.0066879	-0.4345
3419.15	-0.0049813	-0.4205
3419.29	-0.0034506	-0.421
3419.43	-0.0020401	-0.4295
3419.57	-0.0006993	-0.4465
3419.7	0.00061861	-0.448
3419.84	0.0019594	-0.4355
3419.98	0.0033699	-0.429
3420.11	0.0049004	-0.428
3420.25	0.0066069	-0.429
3420.39	0.0085521	-0.4235
3420.52	0.010807	-0.4205
3420.66	0.013451	-0.4075
3420.8	0.016567	-0.421
3420.93	0.020238	-0.392
3421.07	0.02454	-0.401
3421.21	0.029524	-0.393
3421.34	0.035199	-0.379
3421.48	0.041514	-0.386
3421.62	0.048332	-0.3785
3421.76	0.055415	-0.368
3421.89	0.062409	-0.371
3422.03	0.068851	-0.364
3422.17	0.074197	-0.362
3422.3	0.077879	-0.3735
3422.44	0.079386	-0.352
3422.58	0.078391	-0.3525
3422.71	0.074889	-0.3335
3422.85	0.069359	-0.327
3422.99	0.062923	-0.3245
3423.12	0.057476	-0.3135
3423.26	0.055751	-0.2815
3423.4	0.061279	-0.212
3423.53	0.078181	-0.187
3423.67	0.11076	-0.1575
3423.81	0.16284	-0.122
3423.94	0.23691	-0.0885
3424.08	0.33318	-0.033
3424.22	0.44865	-0.021
3424.36	0.5766	0.029
3424.49	0.70666	0.0175
3424.63	0.82571	0.0105
3424.77	0.9197	0.0085
3424.9	0.976	-0.025
3425.04	0.98596	-0.065
3425.18	0.94688	-0.13
3425.31	0.86284	-0.242
3425.45	0.74383	-0.308
3425.59	0.60352	-0.3875
3425.72	0.45587	-0.4855
3425.86	0.31177	-0.558
3426	0.17669	-0.61
3426.13	0.050003	-0.6625
3426.27	-0.073571	-0.774
3426.41	-0.20109	-0.8
3426.54	-0.33786	-0.811
3426.68	-0.48447	-0.8005
3426.82	-0.63547	-0.7935
3426.96	-0.77989	-0.755
3427.09	-0.90368	-0.752
3427.23	-0.99298	-0.6665
3427.37	-1.0375	-0.6645
3427.5	-1.0327	-0.6345
3427.64	-0.98074	-0.6105
3427.78	-0.88967	-0.5965
3427.91	-0.77136	-0.6
3428.05	-0.63916	-0.6025
3428.19	-0.50556	-0.5845
3428.32	-0.38046	-0.5855
3428.46	-0.27039	-0.594
3428.6	-0.17849	-0.5725
3428.73	-0.10509	-0.5435
3428.87	-0.048591	-0.554
3429.01	-0.0064043	-0.549
3429.15	0.024302	-0.5065
3429.28	0.046061	-0.494
3429.42	0.060838	-0.495
3429.56	0.069969	-0.4665
3429.69	0.074245	-0.457
3429.83	0.074084	-0.45
3429.97	0.069723	-0.4425
3430.1	0.061399	-0.4605
3430.24	0.049489	-0.469
3430.38	0.034586	-0.4835
3430.51	0.017519	-0.487
3430.65	-0.0006903	-0.515
3430.79	-0.018916	-0.5285
3430.92	-0.03604	-0.539
3431.06	-0.05107	-0.5205
3431.2	-0.06324	-0.518
3431.33	-0.072079	-0.523
3431.47	-0.077429	-0.495
3431.61	-0.079432	-0.4945
3431.75	-0.078469	-0.475
3431.88	-0.075091	-0.4795
3432.02	-0.069928	-0.4915
3432.16	-0.063614	-0.48
3432.29	-0.056728	-0.469
3432.43	-0.049748	-0.454
3432.57	-0.043037	-0.4425
3432.7	-0.036838	-0.461
3432.84	-0.031292	-0.4565
3432.98	-0.026452	-0.464
3433.11	-0.022311	-0.441
3433.25	-0.01882	-0.436
3433.39	-0.015909	-0.432
3433.52	-0.013497	-0.445
3433.66	-0.011507	-0.4505
3433.8	-0.0098651	-0.4445
3433.94	-0.008508	-0.437
3434.07	-0.007382	-0.445
3434.21	-0.0064428	-0.4385
3434.35	-0.0056545	-0.4295
3434.48	-0.0049883	-0.432
3434.62	-0.0044213	-0.421
3434.76	-0.0039354	-0.407
3434.89	-0.0035161	-0.422
3435.03	-0.0031518	-0.4265
3435.17	-0.0028333	-0.433
3435.3	-0.0025531	-0.4385
3435.44	-0.0023052	-0.455
3435.58	-0.0020845	-0.4575
3435.71	-0.001887	-0.435
3435.85	-0.0017093	-0.4225
3435.99	-0.0015486	-0.42
3436.12	-0.0014024	-0.4405
3436.26	-0.0012687	-0.448
3436.4	-0.0011457	-0.435
3436.54	-0.0010319	-0.41
3436.67	-0.0009258	-0.414
3436.81	-0.0008255	-0.434
3436.95	-0.0007288	-0.435
3437.08	-0.0006313	-0.44
3437.22	-0.0005249	-0.4255
3437.36	-0.0003929	-0.405
3437.49	-0.0002019	-0.395
3437.63	0.00011298	-0.402
3437.77	0.00067386	-0.4085
3437.9	0.0017004	-0.3955
3438.04	0.0035703	-0.377
3438.18	0.0069024	-0.3705
3438.31	0.012659	-0.3495
3438.45	0.022256	-0.317
3438.59	0.037647	-0.2965
3438.72	0.061342	-0.276
3438.86	0.096287	-0.2505
3439	0.14555	-0.246
3439.14	0.21175	-0.212
3439.27	0.29625	-0.1855
3439.41	0.39815	-0.172
3439.55	0.51333	-0.191
3439.68	0.63381	-0.2265
3439.82	0.74764	-0.2405
3439.96	0.83976	-0.267
3440.09	0.89378	-0.2985
3440.23	0.89465	-0.336
3440.37	0.83169	-0.3895
3440.5	0.70131	-0.4125
3440.64	0.50884	-0.465
3440.78	0.26866	-0.4975
3440.91	0.0025575	-0.5365
3441.05	-0.26351	-0.53
3441.19	-0.50357	-0.525
3441.33	-0.69584	-0.5275
3441.46	-0.82593	-0.5415
3441.6	-0.88852	-0.5355
3441.74	-0.88714	-0.537
3441.87	-0.83248	-0.523
3442.01	-0.73956	-0.526
3442.15	-0.62474	-0.535
3442.28	-0.50302	-0.5345
3442.42	-0.3863	-0.529
3442.56	-0.28252	-0.544
3442.69	-0.19571	-0.54
3442.83	-0.1267	-0.5455
3442.97	-0.074037	-0.5385
3443.1	-0.035042	-0.5115
3443.24	-0.0065966	-0.501
3443.38	0.014253	-0.5105
3443.51	0.029961	-0.457
3443.65	0.042343	-0.4475
3443.79	0.052567	-0.4455
3443.93	0.061234	-0.4535
3444.06	0.068484	-0.4615
3444.2	0.074115	-0.4185
3444.34	0.077712	-0.4195
3444.47	0.078765	-0.435
3444.61	0.07679	-0.4535
3444.75	0.071437	-0.4445
3444.88	0.06258	-0.46
3445.02	0.050383	-0.4615
3445.16	0.03532	-0.471
3445.29	0.018158	-0.4895
3445.43	-0.0001147	-0.5175
3445.57	-0.018388	-0.5075
3445.7	-0.035551	-0.502
3445.84	-0.050615	-0.518
3445.98	-0.062817	-0.491
3446.11	-0.071684	-0.4855
3446.25	-0.077062	-0.486
3446.39	-0.07909	-0.459
3446.53	-0.078152	-0.4745
3446.66	-0.074796	-0.4675
3446.8	-0.069655	-0.437
3446.94	-0.063362	-0.442
3447.07	-0.056495	-0.432
3447.21	-0.049534	-0.4365
3447.35	-0.04284	-0.457
3447.48	-0.036659	-0.4475
3447.62	-0.031129	-0.427
3447.76	-0.026306	-0.4505
3447.89	-0.02218	-0.4535
3448.03	-0.018704	-0.4375
3448.17	-0.015808	-0.448
3448.3	-0.013411	-0.4325
3448.44	-0.011434	-0.423
3448.58	-0.0098063	-0.413
3448.72	-0.0084629	-0.423
3448.85	-0.0073503	-0.4125
3448.99	-0.0064245	-0.4365
3449.13	-0.0056495	-0.4415
3449.26	-0.0049966	-0.43
3449.4	-0.0044429	-0.4485
3449.54	-0.0039704	-0.432
3449.67	-0.0035646	-0.419
3449.81	-0.0032139	-0.4355
3449.95	-0.0029093	-0.4335
3450.08	-0.0026431	-0.4235
3450.22	-0.0024096	-0.425
3450.36	-0.0022036	-0.4285
3450.49	-0.0020212	-0.43
3450.63	-0.0018591	-0.437
3450.77	-0.0017144	-0.4405
3450.9	-0.0015848	-0.4505
3451.04	-0.0014684	-0.4495
3451.18	-0.0013635	-0.4465
3451.32	-0.0012687	-0.4535
3451.45	-0.0011828	-0.432
3451.59	-0.0011047	-0.448
3451.73	-0.0010336	-0.436
3451.86	-0.0009687	-0.43
3452	-0.0009093	-0.423
3452.14	-0.0008549	-0.436
3452.27	-0.0008049	-0.4485
3452.41	-0.0007588	-0.4365
3452.55	-0.0007164	-0.4335
3452.68	-0.0006772	-0.439
3452.82	-0.0006409	-0.4425
3452.96	-0.0006072	-0.426
3453.09	-0.000576	-0.4295
3453.23	-0.000547	-0.452
3453.37	-0.00052	-0.432
3453.5	-0.0004948	-0.4335
3453.64	-0.0004713	-0.4455
3453.78	-0.0004493	-0.4485
3453.92	-0.0004288	-0.4445
3454.05	-0.0004095	-0.4625
3454.19	-0.0003914	-0.438
3454.33	-0.0003745	-0.446
3454.46	-0.0003585	-0.4355
3454.6	-0.0003435	-0.4225
3454.74	-0.0003294	-0.4095
3454.87	-0.0003161	-0.421
3455.01	-0.0003035	-0.431
3455.15	-0.0002916	-0.422
3455.28	-0.0002804	-0.433
3455.42	-0.0002698	-0.4275
3455.56	-0.0002597	-0.4255
3455.69	-0.0002501	-0.426
3455.83	-0.0002411	-0.428
3455.97	-0.0002325	-0.434
3456.11	-0.0002244	-0.433
3456.24	-0.0002166	-0.4395
3456.38	-0.0002092	-0.4355
3456.52	-0.0002022	-0.4355
3456.65	-0.0001955	-0.4335
3456.79	-0.0001891	-0.435
3456.93	-0.000183	-0.424
3457.06	-0.0001772	-0.4505
3457.2	-0.0001717	-0.442
3457.34	-0.0001664	-0.445
3457.47	-0.0001613	-0.4345
3457.61	-0.0001564	-0.4315
3457.75	-0.0001518	-0.432
3457.88	-0.0001474	-0.427
3458.02	-0.0001431	-0.4385
3458.16	-0.000139	-0.434
3458.29	-0.0001351	-0.4545
3458.43	-0.0001313	-0.4475
3458.57	-0.0001277	-0.425
3458.71	-0.0001242	-0.4355
3458.84	-0.0001209	-0.443
3458.98	-0.0001177	-0.445
3459.12	-0.0001146	-0.447
3459.25	-0.0001116	-0.439
3459.39	-0.0001088	-0.413
3459.53	-0.000106	-0.418
3459.66	-0.0001034	-0.429
3459.8	-0.0001008	-0.433
3459.94	-9.83e-05	-0.4305
3460.07	-9.6e-05	-0.426
3460.21	-9.37e-05	-0.441
3460.35	-9.15e-05	-0.4245
3460.48	-8.93e-05	-0.4425
3460.62	-8.72e-05	-0.439
3460.76	-8.52e-05	-0.435
3460.89	-8.33e-05	-0.42
3461.03	-8.14e-05	-0.433
3461.17	-7.96e-05	-0.446
3461.31	-7.79e-05	-0.432
3461.44	-7.62e-05	-0.416
3461.58	-7.45e-05	-0.432
3461.72	-7.3e-05	-0.4285
3461.85	-7.14e-05	-0.459
3461.99	-6.99e-05	-0.455
3462.13	-6.85e-05	-0.4695
3462.26	-6.71e-05	-0.458
3462.4	-6.57e-05	-0.4535
3462.54	-6.44e-05	-0.4425
3462.67	-6.31e-05	-0.4475
3462.81	-6.18e-05	-0.414
3462.95	-6.05e-05	-0.421
3463.08	-5.93e-05	-0.44
3463.22	-5.8e-05	-0.433
3463.36	-5.67e-05	-0.417
3463.5	-5.53e-05	-0.4275
3463.63	-5.39e-05	-0.4325
3463.77	-5.23e-05	-0.4325
3463.91	-5.04e-05	-0.443
3464.04	-4.84e-05	-0.437
3464.18	-4.61e-05	-0.4295
3464.32	-4.34e-05	-0.4195
3464.45	-4.05e-05	-0.441
3464.59	-3.73e-05	-0.434
3464.73	-3.38e-05	-0.436
3464.86	-3.01e-05	-0.419
3465	-2.64e-05	-0.414

## Sheet: 3C.2
field, mT	simulated	experiment
332.5	0.0001699	0.023624
332.514	0.00019872	0.0095694
332.527	0.00022598	-0.006878
332.541	0.00025067	-0.014055
332.555	0.00027217	-0.0062799
332.568	0.00029027	-0.0011962
332.582	0.00030514	-0.026017
332.596	0.0003172	-0.021531
332.61	0.00032703	-0.022129
332.623	0.00033521	0.006878
332.637	0.00034226	0.013158
332.651	0.0003486	-0.011364
332.664	0.00035455	0.0314
332.678	0.00036033	-0.0023923
332.692	0.00036607	0.0017943
332.705	0.00037185	-0.021232
332.719	0.00037772	-0.0023923
332.733	0.00038371	0.033792
332.746	0.00038983	0.0083732
332.76	0.0003961	0.011065
332.774	0.00040251	0.046053
332.787	0.00040908	0.023923
332.801	0.0004158	0.041268
332.815	0.0004227	0.014055
332.828	0.00042976	0.019139
332.842	0.00043699	0.0020933
332.856	0.00044441	0.0035885
332.87	0.00045202	0.027213
332.883	0.00045982	0
332.897	0.00046782	0.018242
332.911	0.00047603	0.037679
332.924	0.00048445	0.011962
332.938	0.0004931	-0.0095694
332.952	0.00050197	-0.020933
332.965	0.00051108	-0.0035885
332.979	0.00052044	0.013756
332.993	0.00053006	-0.015849
333.006	0.00053993	0.0047847
333.02	0.00055008	-0.025419
333.034	0.00056052	-0.020335
333.047	0.00057125	0.028708
333.061	0.00058228	0.040072
333.075	0.00059364	0.010167
333.089	0.00060532	0.0062799
333.102	0.00061734	0.026316
333.116	0.00062971	0.028409
333.13	0.00064246	0.035287
333.143	0.00065558	0.006878
333.157	0.00066911	-0.0029904
333.171	0.00068305	-0.027512
333.184	0.00069742	-0.010167
333.198	0.00071223	-0.0056818
333.212	0.00072752	0.021232
333.225	0.00074329	0.030801
333.239	0.00075956	0.0014952
333.253	0.00077636	0.0032895
333.266	0.00079372	0.017344
333.28	0.00081164	-0.011364
333.294	0.00083017	-0.020933
333.307	0.00084932	-0.0023923
333.321	0.00086912	-0.016746
333.335	0.0008896	-0.0056818
333.349	0.00091079	-0.019139
333.362	0.00093273	0.0062799
333.376	0.00095545	0.030203
333.39	0.00097899	0.024821
333.403	0.0010034	-0.022727
333.417	0.0010287	0.0035885
333.431	0.0010549	-0.014354
333.444	0.0010821	-0.016148
333.458	0.0011103	0.032596
333.472	0.0011396	-0.014653
333.485	0.0011701	0.023325
333.499	0.0012017	0.077153
333.513	0.0012346	0.0038876
333.526	0.0012688	0.028409
333.54	0.0013045	0.019438
333.554	0.0013415	-0.022727
333.567	0.0013801	0.0017943
333.581	0.0014204	0.012261
333.595	0.0014623	-0.0314
333.609	0.0015061	-0.0056818
333.622	0.0015518	0.030801
333.636	0.0015995	0.049641
333.65	0.0016493	0.066687
333.663	0.0017014	0.020036
333.677	0.0017559	-0.0020933
333.691	0.0018129	0
333.704	0.0018726	0.0080742
333.718	0.0019352	0.025419
333.732	0.0020008	0.029306
333.745	0.0020696	0.017943
333.759	0.0021419	-0.014653
333.773	0.0022178	0.016447
333.786	0.0022976	0.056519
333.8	0.0023816	0.067285
333.814	0.0024699	0.0011962
333.828	0.0025631	-0.0023923
333.841	0.0026613	0.0059809
333.855	0.0027649	-0.0017943
333.869	0.0028743	0.0020933
333.882	0.00299	0.025718
333.896	0.0031123	0.017943
333.91	0.0032419	0.029306
333.923	0.0033792	0.042763
333.937	0.0035248	0.048744
333.951	0.0036794	-0.0014952
333.964	0.0038438	0.012261
333.978	0.0040186	0.0029904
333.992	0.0042048	0.016148
334.005	0.0044034	0.051435
334.019	0.0046154	0.045156
334.033	0.0048419	0.052033
334.046	0.0050842	0.048146
334.06	0.0053439	0.0062799
334.074	0.0056225	-0.006878
334.088	0.0059217	0.0074761
334.101	0.0062435	0.018541
334.115	0.0065902	0.068481
334.129	0.0069643	0.020335
334.142	0.0073685	0.01256
334.156	0.0078059	0.03439
334.17	0.0082802	0.056818
334.183	0.0087953	0.0086722
334.197	0.0093559	0.026914
334.211	0.0099669	0.027512
334.224	0.010634	0.026316
334.238	0.011365	0.048744
334.252	0.012167	0.065789
334.265	0.013049	0.041268
334.279	0.014021	0.05951
334.293	0.015096	0.055921
334.307	0.016286	0.066089
334.32	0.01761	0.066388
334.334	0.019086	0.070873
334.348	0.020736	0.02512
334.361	0.022588	0.038278
334.375	0.024674	0.034091
334.389	0.027033	0.030203
334.402	0.029711	0.01555
334.416	0.032765	0.078648
334.43	0.036264	0.10197
334.443	0.040293	0.090012
334.457	0.044957	0.089713
334.471	0.050389	0.10048
334.484	0.056753	0.12171
334.498	0.064259	0.13577
334.512	0.073175	0.11214
334.525	0.083841	0.10467
334.539	0.096697	0.082835
334.553	0.1123	0.13876
334.567	0.13137	0.21262
334.58	0.1548	0.218
334.594	0.18368	0.19528
334.608	0.2193	0.24821
334.621	0.26308	0.28499
334.635	0.31646	0.36902
334.649	0.38063	0.49222
334.662	0.45618	0.55562
334.676	0.54255	0.60646
334.69	0.63746	0.72129
334.703	0.73629	0.80951
334.717	0.83172	0.84689
334.731	0.9137	0.8744
334.744	0.97011	0.84988
334.758	0.98814	0.78947
334.772	0.95628	0.72129
334.785	0.8667	0.55622
334.799	0.71742	0.38068
334.813	0.51383	0.18301
334.827	0.26876	-0.010167
334.84	0.0012131	-0.30443
334.854	-0.26633	-0.47159
334.868	-0.5114	-0.5936
334.881	-0.71499	-0.69946
334.895	-0.86425	-0.76286
334.909	-0.95383	-0.82476
334.922	-0.98568	-0.84061
334.936	-0.96763	-0.75987
334.95	-0.91121	-0.65849
334.963	-0.82921	-0.58313
334.977	-0.73377	-0.48415
334.991	-0.63491	-0.42464
335.004	-0.53997	-0.35287
335.018	-0.45357	-0.29785
335.032	-0.378	-0.21053
335.046	-0.3138	-0.1247
335.059	-0.26039	-0.10227
335.073	-0.21657	-0.06878
335.087	-0.18091	-0.053828
335.1	-0.15199	-0.021232
335.114	-0.12851	-0.015849
335.128	-0.10939	0.007177
335.141	-0.093735	0.033194
335.155	-0.080823	-0.011364
335.169	-0.070097	-0.0089713
335.182	-0.061118	0.0029904
335.196	-0.053545	0.00029904
335.21	-0.047109	-0.016746
335.223	-0.041601	-0.023325
335.237	-0.036856	-0.012261
335.251	-0.032742	-0.014653
335.264	-0.029152	-0.024522
335.278	-0.026001	-0.050239
335.292	-0.02322	-0.036782
335.306	-0.020752	-0.014354
335.319	-0.01855	-0.031998
335.333	-0.016574	-0.061603
335.347	-0.014792	-0.030801
335.36	-0.013177	-0.018242
335.374	-0.011704	-0.017045
335.388	-0.010355	-0.0314
335.401	-0.009112	-0.0029904
335.415	-0.0079599	0.0014952
335.429	-0.0068861	-0.0062799
335.442	-0.0058792	-0.055323
335.456	-0.0049292	-0.0038876
335.47	-0.0040272	0.011065
335.483	-0.003165	0.043361
335.497	-0.0023353	0.029007
335.511	-0.0015313	0.018242
335.524	-0.0007466	-0.0026914
335.538	2.47e-05	0.028409
335.552	0.00078857	0.0311
335.566	0.0015505	0.055323
335.579	0.0023162	0.043959
335.593	0.0030913	0.039773
335.607	0.0038817	0.082536
335.62	0.0046932	0.058014
335.634	0.0055324	0.050538
335.648	0.006406	0.027213
335.661	0.0073215	0.026017
335.675	0.0082869	0.040969
335.689	0.0093112	0.039773
335.702	0.010405	0.0041866
335.716	0.011578	-0.011663
335.73	0.012845	0.020036
335.743	0.014221	0.041567
335.757	0.015722	0.0086722
335.771	0.017368	0.01884
335.785	0.019183	0.063397
335.798	0.021194	0.036184
335.812	0.023435	0.063098
335.826	0.025945	0.080742
335.839	0.02877	0.085227
335.853	0.031968	0.095395
335.867	0.035608	0.082237
335.88	0.039777	0.086722
335.894	0.044579	0.10586
335.908	0.050147	0.10556
335.921	0.056648	0.084031
335.935	0.06429	0.11932
335.949	0.073342	0.13666
335.962	0.084145	0.13906
335.976	0.097139	0.1259
335.99	0.11289	0.15311
336.003	0.1321	0.13756
336.017	0.15567	0.16926
336.031	0.1847	0.1881
336.045	0.22047	0.25598
336.058	0.2644	0.29844
336.072	0.31794	0.3116
336.086	0.38227	0.44856
336.099	0.45799	0.50299
336.113	0.54453	0.58523
336.127	0.63963	0.68511
336.14	0.73866	0.78439
336.154	0.83429	0.84958
336.168	0.91647	0.92195
336.181	0.97311	0.94647
336.195	0.99137	0.92404
336.209	0.95976	0.8439
336.222	0.87044	0.67524
336.236	0.72144	0.55921
336.25	0.51814	0.39234
336.263	0.27338	0.19856
336.277	0.0061783	-0.17315
336.291	-0.261	-0.39205
336.305	-0.50568	-0.56609
336.318	-0.70886	-0.74402
336.332	-0.85768	-0.88008
336.346	-0.94677	-0.9366
336.359	-0.97809	-0.92165
336.373	-0.95948	-0.87051
336.387	-0.90243	-0.80054
336.4	-0.81977	-0.69109
336.414	-0.72359	-0.57715
336.428	-0.62392	-0.5009
336.441	-0.5281	-0.44707
336.455	-0.44073	-0.33523
336.469	-0.36408	-0.19707
336.482	-0.29868	-0.1564
336.496	-0.24395	-0.092703
336.51	-0.19865	-0.022428
336.524	-0.16135	-0.029007
336.537	-0.13057	0.0029904
336.551	-0.10501	0.017344
336.565	-0.083539	0.053828
336.578	-0.065206	0.064892
336.592	-0.049245	0.04695
336.606	-0.035026	0.043062
336.619	-0.022025	0.037081
336.633	-0.0097947	0.051435
336.647	0.0020641	0.0314
336.66	0.013927	0.049641
336.674	0.026168	0.087919
336.688	0.039187	0.071471
336.701	0.053432	0.12141
336.715	0.069426	0.14264
336.729	0.087799	0.16717
336.742	0.10932	0.22996
336.756	0.13494	0.31669
336.77	0.16578	0.41477
336.784	0.20316	0.47339
336.797	0.24853	0.50987
336.811	0.30336	0.53349
336.825	0.36886	0.57895
336.838	0.44562	0.60825
336.852	0.53312	0.64085
336.866	0.62908	0.60347
336.879	0.72889	0.57087
336.893	0.82524	0.52542
336.907	0.90808	0.47518
336.92	0.96532	0.37799
336.934	0.98415	0.27512
336.948	0.95305	0.12051
336.961	0.86421	0.046651
336.975	0.71566	-0.050239
336.989	0.51278	-0.20036
337.002	0.26842	-0.27303
337.016	0.0015813	-0.38487
337.03	-0.26525	-0.45305
337.044	-0.50959	-0.49791
337.057	-0.71244	-0.51914
337.071	-0.86094	-0.57028
337.085	-0.94973	-0.58523
337.098	-0.98076	-0.54785
337.112	-0.96184	-0.47907
337.126	-0.9045	-0.44258
337.139	-0.82153	-0.36364
337.153	-0.72505	-0.31519
337.167	-0.62507	-0.27482
337.18	-0.52892	-0.21292
337.194	-0.4412	-0.17733
337.208	-0.36418	-0.14414
337.221	-0.29839	-0.11722
337.235	-0.24322	-0.058014
337.249	-0.19745	-0.011364
337.263	-0.15962	-0.018541
337.276	-0.12825	0.0035885
337.29	-0.10202	0.0023923
337.304	-0.079768	0.031699
337.317	-0.060542	0.035287
337.331	-0.043537	0.022428
337.345	-0.028088	0.049641
337.358	-0.013623	0.025419
337.372	0.00036539	0.015251
337.386	0.014354	0.01884
337.399	0.028819	0.01555
337.413	0.044269	0.029007
337.427	0.061275	0.072967
337.44	0.080503	0.082835
337.454	0.10275	0.077452
337.468	0.12899	0.12799
337.481	0.16036	0.17285
337.495	0.19819	0.24372
337.509	0.24397	0.32087
337.523	0.29914	0.39055
337.536	0.36493	0.51136
337.55	0.44195	0.61304
337.564	0.52968	0.68929
337.577	0.62583	0.72667
337.591	0.72581	0.7497
337.605	0.82231	0.77123
337.618	0.90528	0.80203
337.632	0.96263	0.79276
337.646	0.98155	0.74073
337.659	0.95053	0.63218
337.673	0.86175	0.50718
337.687	0.71325	0.41657
337.7	0.51041	0.26136
337.714	0.26607	0.014952
337.728	-0.0007469	-0.16627
337.741	-0.26757	-0.31429
337.755	-0.51192	-0.47638
337.769	-0.7148	-0.56549
337.783	-0.86333	-0.62769
337.796	-0.95217	-0.65969
337.81	-0.98325	-0.66208
337.824	-0.96442	-0.6875
337.837	-0.90717	-0.61094
337.851	-0.82431	-0.53738
337.865	-0.72795	-0.41537
337.878	-0.62812	-0.37679
337.892	-0.53215	-0.33164
337.906	-0.44464	-0.27602
337.919	-0.36786	-0.20096
337.933	-0.30235	-0.14713
337.947	-0.2475	-0.085227
337.96	-0.20211	-0.11543
337.974	-0.16471	-0.093301
337.988	-0.13385	-0.10078
338.002	-0.10821	-0.081041
338.015	-0.086669	-0.072368
338.029	-0.068274	-0.10736
338.043	-0.052257	-0.10586
338.056	-0.037989	-0.087022
338.07	-0.024945	-0.047548
338.084	-0.012678	-0.05323
338.097	-0.000789	-0.0047847
338.111	0.011098	-0.0035885
338.125	0.023357	0.030203
338.138	0.036389	0.10138
338.152	0.05064	0.14803
338.166	0.066634	0.19169
338.179	0.085001	0.25538
338.193	0.10651	0.3451
338.207	0.13211	0.44468
338.22	0.16292	0.50598
338.234	0.20027	0.564
338.248	0.24561	0.57237
338.262	0.30039	0.61423
338.275	0.36583	0.67673
338.289	0.44253	0.67016
338.303	0.52995	0.6564
338.316	0.62583	0.64294
338.33	0.72555	0.59928
338.344	0.8218	0.51525
338.357	0.90453	0.45903
338.371	0.96164	0.39833
338.385	0.98032	0.27004
338.398	0.94907	0.13666
338.412	0.86005	0.071471
338.426	0.71132	-0.085526
338.439	0.50823	-0.20933
338.453	0.26364	-0.32386
338.467	-0.0034465	-0.40909
338.48	-0.27055	-0.48116
338.494	-0.5152	-0.48206
338.508	-0.71839	-0.532
338.522	-0.86726	-0.53439
338.535	-0.95646	-0.55084
338.549	-0.98794	-0.50508
338.563	-0.96953	-0.4994
338.576	-0.91274	-0.49641
338.59	-0.8304	-0.48026
338.604	-0.7346	-0.43122
338.617	-0.63538	-0.39593
338.631	-0.54009	-0.31968
338.645	-0.45334	-0.29785
338.658	-0.3774	-0.27931
338.672	-0.31282	-0.23624
338.686	-0.25903	-0.16298
338.699	-0.21482	-0.11693
338.713	-0.17876	-0.091208
338.727	-0.14941	-0.099581
338.741	-0.1255	-0.10138
338.754	-0.10591	-0.092703
338.768	-0.089767	-0.041567
338.782	-0.07634	0.0098684
338.795	-0.065066	0.043959
338.809	-0.055504	0.039773
338.823	-0.047306	0.063696
338.836	-0.040199	0.055323
338.85	-0.033969	0.059211
338.864	-0.028441	0.04994
338.877	-0.023476	0.0050837
338.891	-0.01896	-0.0023923
338.905	-0.014796	-0.016447
338.918	-0.010903	-0.059211
338.932	-0.0072101	-0.028708
338.946	-0.0036531	-0.010766
338.959	-0.0001738	-0.017344
338.973	0.0032833	-0.046352
338.987	0.0067727	-0.02811
339.001	0.01035	-0.0047847
339.014	0.014074	-0.0077751
339.028	0.018008	-0.050538
339.042	0.022224	-0.036483
339.055	0.026804	-0.032895
339.069	0.031843	0.028409
339.083	0.037458	0.037081
339.096	0.043789	0.071172
339.11	0.05101	0.085526
339.124	0.059337	0.092404
339.137	0.069044	0.13816
339.151	0.080479	0.16477
339.165	0.094087	0.15161
339.178	0.11043	0.18152
339.192	0.13024	0.18122
339.206	0.1544	0.16089
339.22	0.18402	0.17344
339.233	0.22038	0.18032
339.247	0.26492	0.23236
339.261	0.31908	0.30054
339.274	0.38406	0.3113
339.288	0.46045	0.36364
339.302	0.54771	0.40431
339.315	0.64355	0.4695
339.329	0.74338	0.55323
339.343	0.83987	0.58104
339.356	0.92299	0.62679
339.37	0.98063	0.66866
339.384	1	0.64264
339.397	0.9696	0.68242
339.411	0.88162	0.66358
339.425	0.73412	0.58373
339.438	0.53249	0.54486
339.452	0.28962	0.47638
339.466	0.024533	0.40161
339.48	-0.24024	0.30831
339.493	-0.48216	0.20395
339.507	-0.68217	0.081041
339.521	-0.82733	-0.032297
339.534	-0.91216	-0.14593
339.548	-0.93851	-0.28289
339.562	-0.91404	-0.38517
339.575	-0.85004	-0.45484
339.589	-0.75908	-0.48864
339.603	-0.65291	-0.47428
339.616	-0.54114	-0.44468
339.63	-0.43055	-0.37949
339.644	-0.32504	-0.30622
339.657	-0.226	-0.22339
339.671	-0.13288	-0.14205
339.685	-0.043816	-0.029306
339.698	0.043815	0.071471
339.712	0.13288	0.16447
339.726	0.226	0.26077
339.74	0.32504	0.41059
339.753	0.43055	0.44258
339.767	0.54114	0.49641
339.781	0.65291	0.54874
339.794	0.75907	0.54336
339.808	0.85004	0.48295
339.822	0.91404	0.44408
339.835	0.93851	0.32506
339.849	0.91216	0.23684
339.863	0.82733	0.093301
339.876	0.68217	0.00059809
339.89	0.48216	-0.1573
339.904	0.24024	-0.30024
339.917	-0.024533	-0.35287
339.931	-0.28962	-0.48864
339.945	-0.53249	-0.57895
339.959	-0.73412	-0.62022
339.972	-0.88162	-0.6552
339.986	-0.9696	-0.7186
340	-1	-0.69139
340.013	-0.98063	-0.65819
340.027	-0.92299	-0.54605
340.041	-0.83987	-0.49372
340.054	-0.74338	-0.42614
340.068	-0.64355	-0.35526
340.082	-0.54771	-0.26017
340.095	-0.46045	-0.17614
340.109	-0.38406	-0.16388
340.123	-0.31908	-0.1244
340.136	-0.26492	-0.078648
340.15	-0.22038	-0.10945
340.164	-0.18402	-0.090012
340.177	-0.1544	-0.082536
340.191	-0.13024	-0.14384
340.205	-0.11043	-0.15042
340.219	-0.094087	-0.17494
340.232	-0.08048	-0.17584
340.246	-0.069045	-0.16687
340.26	-0.059338	-0.18122
340.273	-0.051011	-0.20783
340.287	-0.04379	-0.21352
340.301	-0.037459	-0.19946
340.314	-0.031844	-0.23774
340.328	-0.026804	-0.24522
340.342	-0.022224	-0.23146
340.355	-0.018009	-0.20335
340.369	-0.014074	-0.20694
340.383	-0.01035	-0.18391
340.396	-0.0067731	-0.14593
340.41	-0.0032837	-0.082536
340.424	0.00017335	-0.093301
340.437	0.0036526	-0.054725
340.451	0.0072097	-0.046651
340.465	0.010903	0.014653
340.479	0.014796	0.010766
340.492	0.01896	0.012261
340.506	0.023476	-0.0041866
340.52	0.02844	-0.0044856
340.533	0.033968	-0.0044856
340.547	0.040199	-0.0035885
340.561	0.047305	-0.018541
340.574	0.055503	-0.033194
340.588	0.065066	-0.076256
340.602	0.076339	-0.10317
340.615	0.089766	-0.095395
340.629	0.10591	-0.094498
340.643	0.1255	-0.084928
340.656	0.14941	-0.060407
340.67	0.17876	-0.007177
340.684	0.21482	0.047847
340.698	0.25903	0.13666
340.711	0.31282	0.2201
340.725	0.3774	0.27871
340.739	0.45334	0.37111
340.752	0.54009	0.43002
340.766	0.63538	0.48415
340.78	0.73459	0.5015
340.793	0.8304	0.60287
340.807	0.91274	0.63397
340.821	0.96953	0.68331
340.834	0.98794	0.70185
340.848	0.95646	0.66328
340.862	0.86726	0.64175
340.875	0.71839	0.62201
340.889	0.5152	0.44528
340.903	0.27055	0.31489
340.916	0.0034459	0.19827
340.93	-0.26364	0.066687
340.944	-0.50823	-0.037679
340.958	-0.71132	-0.15789
340.971	-0.86006	-0.27811
340.985	-0.94907	-0.48565
340.999	-0.98032	-0.561
341.012	-0.96164	-0.61962
341.026	-0.90453	-0.64653
341.04	-0.8218	-0.67195
341.053	-0.72555	-0.63337
341.067	-0.62583	-0.62799
341.081	-0.52995	-0.59001
341.094	-0.44253	-0.57895
341.108	-0.36583	-0.54426
341.122	-0.30039	-0.48236
341.135	-0.24561	-0.41208
341.149	-0.20027	-0.31669
341.163	-0.16292	-0.27033
341.176	-0.13211	-0.21172
341.19	-0.10651	-0.1555
341.204	-0.085002	-0.1872
341.218	-0.066634	-0.10407
341.231	-0.050641	-0.073864
341.245	-0.03639	-0.081938
341.259	-0.023358	-0.11154
341.272	-0.011099	-0.091806
341.286	0.00078814	-0.071172
341.3	0.012677	-0.055024
341.313	0.024944	-0.11304
341.327	0.037988	-0.088816
341.341	0.052256	-0.067285
341.354	0.068273	-0.063696
341.368	0.086668	-0.01884
341.382	0.10821	-0.013756
341.395	0.13385	0.032895
341.409	0.16471	0.049342
341.423	0.20211	0.11722
341.437	0.2475	0.15281
341.45	0.30234	0.22428
341.464	0.36786	0.29994
341.478	0.44464	0.42165
341.491	0.53215	0.50419
341.505	0.62812	0.56459
341.519	0.72795	0.63158
341.532	0.82431	0.71651
341.546	0.90716	0.76675
341.56	0.96442	0.8427
341.573	0.98325	0.83971
341.587	0.95217	0.78678
341.601	0.86333	0.63218
341.614	0.7148	0.47578
341.628	0.51192	0.30233
341.642	0.26757	0.11244
341.655	0.00074555	-0.19557
341.669	-0.26607	-0.36812
341.683	-0.51041	-0.52392
341.697	-0.71325	-0.67195
341.71	-0.86175	-0.80203
341.724	-0.95053	-0.89324
341.738	-0.98155	-0.92225
341.751	-0.96263	-0.87859
341.765	-0.90528	-0.79994
341.779	-0.82231	-0.73325
341.792	-0.72582	-0.63367
341.806	-0.62583	-0.55323
341.82	-0.52968	-0.53618
341.833	-0.44195	-0.4674
341.847	-0.36493	-0.33553
341.861	-0.29914	-0.26884
341.874	-0.24397	-0.2201
341.888	-0.1982	-0.17673
341.902	-0.16036	-0.18451
341.915	-0.12899	-0.15999
341.929	-0.10275	-0.13278
341.943	-0.080505	-0.10766
341.957	-0.061277	-0.10078
341.97	-0.044271	-0.09061
341.984	-0.028821	-0.093301
341.998	-0.014356	-0.072368
342.011	-0.0003677	-0.066986
342.025	0.01362	-0.013756
342.039	0.028085	0.0077751
342.052	0.043535	0.018541
342.066	0.060539	0.045156
342.08	0.079766	0.078947
342.093	0.10201	0.057117
342.107	0.12825	0.057416
342.121	0.15961	0.11633
342.134	0.19745	0.10975
342.148	0.24322	0.14414
342.162	0.29839	0.15969
342.176	0.36418	0.22488
342.189	0.44119	0.25897
342.203	0.52891	0.3137
342.217	0.62506	0.36842
342.23	0.72504	0.41746
342.244	0.82153	0.45813
342.258	0.9045	0.47877
342.271	0.96184	0.48325
342.285	0.98075	0.48415
342.299	0.94973	0.48774
342.312	0.86094	0.45096
342.326	0.71244	0.41417
342.34	0.50959	0.38098
342.353	0.26524	0.32057
342.367	-0.0015854	0.26196
342.381	-0.26842	0.20305
342.394	-0.51278	0.125
342.408	-0.71566	0.047847
342.422	-0.86421	-0.11872
342.436	-0.95306	-0.24312
342.449	-0.98415	-0.33403
342.463	-0.96533	-0.42045
342.477	-0.90809	-0.49372
342.49	-0.82524	-0.48594
342.504	-0.7289	-0.52572
342.518	-0.62908	-0.57237
342.531	-0.53313	-0.57566
342.545	-0.44563	-0.57386
342.559	-0.36887	-0.56071
342.572	-0.30337	-0.4991
342.586	-0.24854	-0.42165
342.6	-0.20316	-0.34749
342.613	-0.16578	-0.29127
342.627	-0.13495	-0.21112
342.641	-0.10933	-0.2183
342.654	-0.087807	-0.16567
342.668	-0.069433	-0.12709
342.682	-0.05344	-0.099282
342.696	-0.039195	-0.031699
342.709	-0.026176	-0.033792
342.723	-0.013935	-0.026914
342.737	-0.0020729	-0.025718
342.75	0.0097857	-0.020933
342.764	0.022016	-0.034988
342.778	0.035017	-0.036483
342.791	0.049235	-0.037679
342.805	0.065196	-0.061902
342.819	0.083528	-0.063696
342.832	0.105	-0.086423
342.846	0.13056	-0.056519
342.86	0.16133	-0.0023923
342.873	0.19864	0.055024
342.887	0.24393	0.11274
342.901	0.29867	0.26764
342.915	0.36406	0.38098
342.928	0.44071	0.43511
342.942	0.52808	0.57207
342.956	0.62391	0.64982
342.969	0.72357	0.74611
342.983	0.81975	0.86812
342.997	0.90242	0.98355
343.01	0.95946	1
343.024	0.97808	0.97907
343.038	0.94675	0.8735
343.051	0.85766	0.7491
343.065	0.70884	0.55742
343.079	0.50566	0.3762
343.092	0.26098	0.014354
343.106	-0.0062002	-0.19707
343.12	-0.27341	-0.44199
343.133	-0.51816	-0.66836
343.147	-0.72147	-0.79994
343.161	-0.87046	-0.89623
343.175	-0.95979	-0.96142
343.188	-0.9914	-1.0012
343.202	-0.97314	-0.95335
343.216	-0.9165	-0.875
343.229	-0.83432	-0.81998
343.243	-0.73869	-0.70993
343.257	-0.63966	-0.58911
343.27	-0.54457	-0.50927
343.284	-0.45802	-0.37949
343.298	-0.38231	-0.3119
343.311	-0.31798	-0.26525
343.325	-0.26444	-0.21322
343.339	-0.22051	-0.14085
343.352	-0.18474	-0.080742
343.366	-0.15572	-0.079545
343.38	-0.13215	-0.042165
343.394	-0.11294	-0.055323
343.407	-0.097195	-0.039175
343.421	-0.084204	-0.051435
343.435	-0.073403	-0.065191
343.448	-0.064355	-0.078947
343.462	-0.056716	-0.060407
343.476	-0.050219	-0.097787
343.489	-0.044655	-0.10975
343.503	-0.039856	-0.09988
343.517	-0.035692	-0.11902
343.53	-0.032057	-0.11274
343.544	-0.028864	-0.125
343.558	-0.026044	-0.10706
343.571	-0.02354	-0.09689
343.585	-0.021305	-0.098385
343.599	-0.0193	-0.098385
343.612	-0.017492	-0.070574
343.626	-0.015854	-0.037978
343.64	-0.014361	-0.019737
343.654	-0.012995	-0.036184
343.667	-0.011737	-0.026615
343.681	-0.010574	-0.019737
343.695	-0.0094919	-0.037081
343.708	-0.0084798	0.0017943
343.722	-0.0075277	0.013756
343.736	-0.0066267	-0.019737
343.749	-0.0057688	-0.032596
343.763	-0.0049468	-0.012859
343.777	-0.0041539	-0.017045
343.79	-0.0033841	-0.051435
343.804	-0.0026315	-0.089414
343.818	-0.0018905	-0.07506
343.831	-0.0011558	-0.092404
343.845	-0.0004219	-0.045455
343.859	0.0003163	-0.087022
343.872	0.0010643	-0.090909
343.886	0.0018276	-0.065789
343.9	0.0026121	-0.031699
343.914	0.0034239	-0.020933
343.927	0.0042697	-0.033194
343.941	0.0051566	-0.055024
343.955	0.0060927	-0.036782
343.968	0.0070867	0.0041866
343.982	0.0081487	-0.011962
343.996	0.0092898	0.029904
344.009	0.010523	0.022428
344.023	0.011863	0.033792
344.037	0.013326	0.048445
344.05	0.014933	0.028409
344.064	0.016708	0.023325
344.078	0.018676	0.017344
344.091	0.020872	0.063098
344.105	0.023334	0.01555
344.119	0.026109	0.0017943
344.133	0.029254	0.018541
344.146	0.032839	-0.0077751
344.16	0.036949	-0.013756
344.174	0.04169	-0.04695
344.187	0.047193	-0.054426
344.201	0.053625	-0.047847
344.215	0.061195	-0.048744
344.228	0.070171	-0.013756
344.242	0.080893	-0.022129
344.256	0.093802	-0.019438
344.269	0.10946	0.0080742
344.283	0.12858	0.058014
344.297	0.15205	0.090012
344.31	0.18097	0.16029
344.324	0.21662	0.19228
344.338	0.26044	0.26675
344.351	0.31385	0.34061
344.365	0.37805	0.43032
344.379	0.45362	0.51196
344.393	0.54002	0.56728
344.406	0.63495	0.63218
344.42	0.73381	0.69767
344.434	0.82925	0.82416
344.447	0.91124	0.82895
344.461	0.96767	0.81639
344.475	0.98571	0.73684
344.488	0.95386	0.70484
344.502	0.86429	0.57745
344.516	0.71502	0.45724
344.529	0.51143	0.21531
344.543	0.26636	0.017045
344.557	-0.0011846	-0.16717
344.57	-0.26873	-0.38517
344.584	-0.5138	-0.51465
344.598	-0.7174	-0.63188
344.611	-0.86667	-0.67763
344.625	-0.95626	-0.75329
344.639	-0.98812	-0.77691
344.653	-0.97009	-0.68959
344.666	-0.91367	-0.64474
344.68	-0.8317	-0.62231
344.694	-0.73627	-0.59689
344.707	-0.63744	-0.50688
344.721	-0.54253	-0.44378
344.735	-0.45616	-0.34121
344.748	-0.38061	-0.2823
344.762	-0.31644	-0.27422
344.776	-0.26307	-0.22667
344.789	-0.21929	-0.1558
344.803	-0.18367	-0.17494
344.817	-0.15479	-0.14683
344.83	-0.13136	-0.13636
344.844	-0.11229	-0.1235
344.858	-0.096683	-0.084928
344.872	-0.083827	-0.12141
344.885	-0.073161	-0.088218
344.899	-0.064246	-0.062799
344.913	-0.05674	-0.066089
344.926	-0.050376	-0.044258
344.94	-0.044945	-0.059211
344.954	-0.040281	-0.050538
344.967	-0.036252	-0.06549
344.981	-0.032754	-0.049043
344.995	-0.0297	-0.056519
345.008	-0.027022	-0.039773
345.022	-0.024664	-0.041567
345.036	-0.022578	-0.013756
345.049	-0.020726	-0.069976
345.063	-0.019076	-0.063098
345.077	-0.017601	-0.032895
345.09	-0.016277	-0.0041866
345.104	-0.015087	-0.049641
345.118	-0.014012	-0.036782
345.132	-0.01304	-0.02811
345.145	-0.012159	-0.05323
345.159	-0.011357	-0.04067
345.173	-0.010626	-0.020634
345.186	-0.0099591	-0.0077751
345.2	-0.0093482	-0.034091
345.214	-0.0087878	-0.029605
345.227	-0.0082729	-0.036483
345.241	-0.0077988	-0.057416
345.255	-0.0073615	-0.054426
345.268	-0.0069574	-0.023624
345.282	-0.0065835	-0.030801
345.296	-0.006237	-0.042464
345.309	-0.0059152	-0.03738
345.323	-0.0056162	-0.037679
345.337	-0.0053378	-0.007177
345.35	-0.0050782	-0.000299
345.364	-0.004836	-0.014055
345.378	-0.0046096	-0.0059809
345.392	-0.0043978	-0.0074761
345.405	-0.0041993	-0.026615
345.419	-0.0040132	-0.040072
345.433	-0.0038384	-0.032895
345.446	-0.0036742	-0.007177
345.46	-0.0035197	-0.023923
345.474	-0.0033742	-0.042165
345.487	-0.003237	-0.038278
345.501	-0.0031075	-0.041567
345.515	-0.0029853	-0.0020933
345.528	-0.0028697	0.0314
345.542	-0.0027604	-0.0017943
345.556	-0.0026568	-0.0029904
345.569	-0.0025587	-0.01884
345.583	-0.0024657	-0.006878
345.597	-0.0023774	0.010467
345.611	-0.0022935	0.029306
345.624	-0.0022137	0.011364
345.638	-0.0021379	-0.029605
345.652	-0.0020657	-0.024222
345.665	-0.001997	-0.01256
345.679	-0.0019314	-0.021232
345.693	-0.0018689	0.0041866
345.706	-0.0018093	0.035287
345.72	-0.0017523	0.048146
345.734	-0.0016979	0.0314
345.747	-0.0016459	0.021232
345.761	-0.0015961	-0.014354
345.775	-0.0015485	-0.033194
345.788	-0.0015028	-0.016447
345.802	-0.0014591	-0.016746
345.816	-0.0014172	-0.0026914
345.829	-0.0013771	0.007177
345.843	-0.0013385	0.012859
345.857	-0.0013015	-0.0020933
345.871	-0.0012659	-0.000299
345.884	-0.0012317	-0.0020933
345.898	-0.0011989	0.0089713
345.912	-0.0011673	-0.030801
345.925	-0.0011369	-0.034689
345.939	-0.0011076	-0.011065
345.953	-0.0010794	-0.042464
345.966	-0.0010523	-0.033194
345.98	-0.0010261	-0.068481
345.994	-0.0010009	-0.03439
346.007	-0.0009765	-0.040072
346.021	-0.000953	-0.0011962
346.035	-0.0009303	0.006878
346.048	-0.0009084	0.0032895
346.062	-0.0008873	0.017644
346.076	-0.0008668	-0.026615
346.089	-0.0008471	-0.023026
346.103	-0.0008279	-0.0008971
346.117	-0.0008095	-0.022727
346.131	-0.0007916	0.023923
346.144	-0.0007742	0.019737
346.158	-0.0007575	0.00059809
346.172	-0.0007412	-0.017344
346.185	-0.0007255	-0.0077751
346.199	-0.0007102	-0.0083732
346.213	-0.0006955	-0.037081
346.226	-0.0006811	-0.030801
346.24	-0.0006672	-0.02512
346.254	-0.0006537	-0.030801
346.267	-0.0006406	-0.019438
346.281	-0.0006279	-0.010766
346.295	-0.0006155	-0.034988
346.308	-0.0006033	-0.010467
346.322	-0.0005914	0.014354
346.336	-0.0005796	0.0017943
346.35	-0.0005676	0.013457
346.363	-0.0005552	-0.0314
346.377	-0.0005417	-0.034091
346.391	-0.0005267	-0.052033
346.404	-0.0005092	-0.049342
346.418	-0.0004883	-0.024821
346.432	-0.0004632	0.034689
346.445	-0.0004332	0.035885
346.459	-0.000398	0.0077751
346.473	-0.0003581	-0.022727
346.486	-0.0003144	-0.058313
346.5	-0.0002684	-0.033493

## Sheet: 3D
ctrl	Na2S2 50uM
375933	586519
385003	675449
329697	736661
318461	616219
	741484

## Sheet: 3F
time, min	empty, Lum enh alone			empty, Lum enh + 50uM H2O2			apex2, Lum enh alone			apex2, Lum enh + 50uM H2O2
0	141	104	87	133	130	78	86	73	99	61	86	146
2	71	40	84	76	115	78	38	115	90	102	137	57
3	72	95	90	109	104	60	79	49	72	65	90	53
5	60	68	88	67	73	67	32	109	59	115	63	76
7	57	71	87	93	104	53	86	37	93	42	58	39
8	70	105	73	94	80	48	54	89	53	96	92	59
10	49	58	58	100	73	38	82	101	59	104	100	97
11	74	83	52	70	84	73	55	117	39	48	65	73
13	44	67	72	59	113	31	52	38	59	71	71	76
16	107	186	110	88	161	109	75	110	102	68	85	109
18	75	72	95	57	74	45	63	89	65	111	118	50
19	82	87	52	67	100	110	59	71	80	76	52	71
21	50	62	48	66	88	88	43	87	32	40	68	50
23	62	76	68	56	83	54	77	94	50	63	104	87
24	93	58	99	85	73	59	47	71	96	84	48	66
26	58	83	120	88	63	48	40	43	113	63	44	80
27	63	24	60	46	74	71	57	91	42	59	42	57
30	98	124	159	91	83	134	103	86	75	98	109	110
32	104	87	68	74	82	62	65	65	71	101	62	76
34	78	93	75	60	38	63	68	69	95	75	52	78
35	87	50	102	99	40	77	59	69	59	44	66	65
37	63	84	82	54	44	67	62	101	55	27	67	52
38	97	85	34	52	49	48	76	51	64	64	101	32
40	97	80	48	67	54	26	31	50	47	66	46	68
42	64	85	62	75	63	80	73	46	77	67	64	63
45	102	86	133	139	154	137	75	41	81	101	50	140
48	273	326	229	259	244	133	298	243	272	246	245	241
49	189	234	152	165	129	134	333	273	272	218	330	258
51	131	234	173	143	82	80	363	338	349	346	285	357
53	153	201	154	146	96	100	309	387	371	308	330	469
56	219	199	181	210	195	236	371	528	527	491	424	433
59	315	268	250	252	320	207	443	540	444	7109	7117	7549
61	212	135	125	233	207	131	402	499	396	5541	6703	6651
63	171	104	177	239	203	244	362	445	608	5581	6555	6687
64	139	137	106	205	139	177	419	626	511	7563	7576	7488
66	177	170	142	195	160	134	340	559	457	7383	8129	8079
67	125	128	156	207	161	135	323	511	533	7570	8087	8492
69	180	123	156	225	185	132	367	664	550	7188	7973	7918
71	159	96	88	105	172	111	327	543	477	6301	6660	6821
72	112	94	155	186	141	116	353	515	511	5035	5199	6526
74	153	150	182	231	170	125	438	576	574	4556	4379	4997
76	165	100	118	131	109	109	404	554	704	3927	3850	4644
77	140	157	109	171	125	162	500	514	695	3122	2916	3714
79	151	108	143	157	116	151	418	686	695	2591	2767	3027
81	131	169	172	129	142	93	440	612	684	2077	2156	2543
82	154	160	165	120	171	82	474	695	652	1966	1778	2053
84	197	99	173	113	116	95	495	763	682	1716	1762	1785
85	152	172	136	114	169	89	481	677	650	1194	1226	1792
87	125	127	121	212	69	106	529	782	586	1175	1184	1447
89	128	139	127	141	120	99	619	759	752	942	929	1110
90	143	114	153	172	84	118	406	693	627	776	814	1039
92	137	149	161	118	108	129	585	671	765	757	870	770
94	128	105	152	124	125	128	493	821	720	626	732	677
95	168	201	151	161	129	137	472	745	743	580	524	705
97	110	155	155	103	141	84	624	717	809	610	515	501
98	177	156	148	132	138	79	549	785	792	491	516	549
100	142	173	117	157	62	113	442	793	778	423	580	568
102	169	150	119	105	130	92	628	748	587	558	484	520
103	102	180	114	109	119	103	551	917	769	511	415	418
105	174	177	148	158	117	127	513	740	801	356	421	457
107	207	129	157	153	119	154	572	859	752	422	349	404
108	114	152	116	158	93	126	502	888	578	440	383	381
110	186	145	175	139	106	137	473	808	782	287	330	503
112	129	160	109	198	86	105	509	857	840	286	370	370
113	122	184	160	89	83	155	418	806	738	313	369	389
115	114	170	164	150	104	97	522	703	842	333	357	401
116	153	151	123	116	141	48	480	754	743	329	345	330
118	123	186	110	150	106	92	503	725	701	303	331	368
120	135	155	136	133	136	126	617	806	757	336	340	354
121	195	145	145	105	187	131	602	759	702	271	434	421
123	188	73	134	150	166	63	563	718	633	351	392	329
125	107	150	111	100	201	139	560	729	749	350	303	433
126	124	144	154	131	125	113	564	706	680	218	350	331
128	162	78	182	133	146	116	507	699	570	292	343	421
130	154	103	154	156	118	93	551	620	671	368	447	350
131	182	124	114	163	160	129	441	564	571	373	442	405
133	230	162	167	151	111	136	504	643	554	422	335	383
134	185	140	170	123	91	139	534	653	742	342	358	322
136	132	108	160	113	148	105	525	554	615	315	414	459
138	188	135	130	134	151	111	385	598	633	334	384	384
139	179	107	165	119	119	138	545	580	593	396	465	326
141	179	127	192	147	134	79	574	663	611	312	436	337
143	104	137	127	107	161	139	521	546	578	318	481	463
144	133	204	185	240	131	133	542	571	542	366	435	468
146	176	162	192	116	147	108	433	551	439	335	401	459
147	176	153	139	179	96	155	458	615	616	339	388	435
149	143	149	143	131	156	144	561	636	628	505	514	430

## Sheet: 3G
c, H2O2, uM	mean	SEM	N
1	369.2	139.6	3
5	5233	358	3
10	21777	700	3
25	36141	1194	3
50	97600	2535	3
75	132511	2980	3

## Sheet: 3H
Lum enh alone		Lum enh alone		Lum enh + 50uM H2O2		Lum enh + 50uM H2O2		Lum enh + 50uM H2O2 + 5uM Na2S2 - 60min		Lum enh + 50uM H2O2 + 5uM Na2S2 - 45min		Lum enh + 50uM H2O2 + 5uM Na2S2 - 30min		Lum enh + 50uM H2O2 + 5uM Na2S2 - 15min		Lum enh + 50uM H2O2 + 5uM Na2S2 - 5min		Lum enh + 50uM H2O2 + 5uM Na2S2 - immidiate
average	SEM	average	SEM	average	SEM	average	SEM	average	SEM	average	SEM	average	SEM	average	SEM	average	SEM	average	SEM
14539	706.1	8066	1012	142127	2116	160234	4534	65723	2066	65043	773.5	53968	909.7	32152	1478	13859	604.4	15207	621.8
