# Supplementary material for: Hydropersulfides inhibit lipid peroxidation and ferroptosis by scavenging radicals
Source: Nat Chem Biol. 2022 Sep 15;19(1):28–37. doi: 10.1038/s41589-022-01145-w (PMC7613997; doi:10.1038/s41589-022-01145-w)
Supplement: Extended Data Fig. 6 — Source data [file 41589_2022_1145_MOESM17_ESM.xlsx]

## Sheet: 6A.1
Lum enh + 50uM H2O2			Lum enh + 50uM H2O2 + 0.1uM Na2S			Lum enh + 50uM H2O2 + 0.5uM Na2S			Lum enh + 50uM H2O2 + 1uM Na2S			Lum enh + 50uM H2O2 + 10uM Na2S
1.03182	0.846318	1.12186	0.723377	0.801753	0.746011	0.513133	0.730336	1.05206	0.468357	0.524661	0.52452	0.069638	0.06651	0.078305

## Sheet: 6A.2
+ 50µM H2O2			+ 1µM 3MP			+ 10µM 3MP			+ 100µM 3MP
0.973477	0.905041	1.12148	0.894097	0.910783	0.841137	0.595394	0.63739	0.623285	0.355564	0.461074	0.415316

## Sheet: 6B.1
time, s	c2						c2 + H2O2						mst2						mst2 + H2O2
0	300	675	530	865	800	745	885	695	740	695	915	950	640	190	935	730	730	705	515	810	520	225	505	760
42	635	510	290	310	410	300	400	555	405	455	505	870	550	650	285	690	370	265	250	300	475	765	405	490
84	760	380	290	395	365	380	390	455	800	320	290	385	135	460	345	465	620	430	410	290	525	565	400	565
126	370	220	420	235	300	120	375	240	305	390	555	320	350	250	295	160	210	395	385	270	195	455	405	125
168	255	540	470	305	335	515	405	215	330	310	255	125	250	365	370	260	390	265	335	430	520	470	565	175
210	180	615	155	435	260	625	120	355	255	180	575	635	435	280	260	100	270	665	275	310	240	450	75	450
252	165	325	205	305	150	345	485	300	295	495	285	365	275	315	105	200	440	205	250	115	145	565	70	295
294	430	230	65	195	165	515	220	150	415	90	475	470	215	525	420	280	370	450	285	380	355	100	165	215
336	285	100	190	5	150	225	290	265	455	250	105	210	165	420	475	440	70	90	440	210	325	170	460	295
378	490	590	165	300	210	325	225	280	260	615	235	400	215	265	570	235	175	225	140	360	635	315	155	495
420	105	90	275	230	170	95	110	175	80	115	565	455	520	570	520	220	230	440	375	515	585	150	240	435
462	245	300	235	250	200	165	110	280	95	255	350	255	265	435	240	135	315	285	340	430	325	455	185	240
504	110	290	480	430	65	140	245	465	245	245	295	355	355	150	520	455	365	415	145	325	175	375	395	530
546	310	280	475	275	245	265	345	360	160	210	155	335	345	325	440	205	410	370	165	105	605	260	180	230
588	390	275	280	130	305	550	120	355	495	175	105	310	295	245	210	280	350	455	555	340	205	545	680	255
630	105	445	270	200	190	275	420	255	365	515	165	240	490	355	600	500	165	535	385	155	235	230	485	310
672	305	145	430	265	195	270	385	195	310	255	545	465	325	595	200	400	90	295	145	200	380	305	210	385
714	290	230	150	485	240	250	250	475	340	345	680	315	280	190	245	275	390	200	650	430	685	235	355	1105
756	330	160	370	650	335	475	315	565	195	335	135	320	530	330	465	225	450	480	120	230	565	410	360	635
798	265	205	575	425	440	275	365	435	380	130	440	270	270	180	150	585	285	495	255	535	510	540	320	305
840	360	205	355	340	465	300	305	390	215	335	200	160	360	365	300	500	245	415	275	230	745	495	275	380
882	345	275	150	260	705	330	235	505	485	210	105	355	275	400	460	390	325	650	520	360	220	325	255	60
924	295	260	390	415	620	210	145	265	365	365	335	275	460	520	365	410	785	220	195	205	665	620	965	530
966	420	265	190	585	345	95	355	395	400	300	285	445	355	530	275	530	495	395	515	140	300	245	690	285
1008	340	255	225	350	355	195	185	235	295	200	465	340	500	450	225	115	330	650	510	240	250	685	540	285
1050	525	435	465	530	335	500	370	285	305	350	265	270	300	595	55	345	80	480	255	545	240	295	710	260
1092	445	465	490	580	285	415	295	410	355	490	655	150	640	250	125	540	580	330	370	175	220	375	405	560
1134	140	185	275	335	285	305	250	420	380	155	430	445	340	345	60	285	570	400	565	270	310	345	485	350
1176	375	280	405	440	285	345	640	125	420	420	150	150	255	375	295	360	465	185	440	415	490	420	485	545
1252	680	660	1230	1145	1030	1080	8970	12195	9245	9470	11685	10990	920	600	590	605	965	750	15860	14065	16005	16480	15530	16955
1294	375	285	185	545	585	585	12600	14275	13835	12395	13985	13960	505	910	635	410	930	1165	17530	17720	19210	19185	17325	20705
1336	235	155	805	650	640	1130	18250	17880	22165	17230	21030	18680	145	640	410	980	520	925	21400	23270	25135	26020	23370	29185
1378	365	695	465	610	525	745	19215	21060	22920	19065	22485	22145	445	470	420	510	475	665	22505	26765	27370	24985	23250	25815
1420	245	630	465	625	765	480	19250	20705	22495	22130	21850	24495	225	595	485	830	630	1020	22770	23975	26910	24860	22705	28505
1462	735	175	430	175	340	625	22010	20050	22230	20740	18865	20170	400	890	490	740	895	300	22465	25815	24300	21845	21690	26775
1504	430	420	115	195	270	615	20000	20415	22175	20755	23080	20515	75	650	305	875	860	265	19860	22500	22175	21720	19275	22105
1546	810	505	640	385	205	635	18570	16745	20310	20250	20225	21715	460	520	380	765	705	595	19125	20355	21205	21920	18650	21885
1588	475	530	540	760	290	860	15625	16940	19215	19295	16965	18975	480	685	280	440	825	545	15310	19895	19315	19840	18650	18855
1630	300	360	1000	310	660	810	16280	17635	17760	16550	17005	17975	360	990	580	1170	950	800	15780	18425	17340	17095	15040	15905
1672	605	380	635	905	390	415	14365	16355	14980	14805	16685	12825	740	510	795	605	370	355	14235	14070	16440	15065	15815	15105
1714	740	770	505	350	565	570	14885	13690	14015	14520	15245	13410	400	845	800	465	315	625	13090	13470	15840	13415	11440	15175
1756	640	475	350	450	845	750	13370	11805	13620	12660	11450	12650	455	735	475	815	495	450	14110	13610	14110	13590	10920	14510
1798	575	465	640	535	620	320	12775	10460	11590	10145	12005	10370	645	355	610	635	715	545	11030	11480	12585	13560	11580	13335
1840	300	180	775	520	470	680	10600	11285	12360	10295	10885	10405	325	505	405	760	890	530	11575	12975	12600	11185	12575	15065
1882	570	315	675	550	570	615	10090	9440	11880	9500	11685	11885	540	255	735	315	565	600	10790	12045	12460	11285	9810	10500
1924	360	275	355	660	725	330	10100	9585	9705	9570	10220	9920	550	775	695	445	685	890	10150	11465	11205	11880	10260	12665
1966	655	415	630	805	630	615	8770	10085	9205	9985	9260	9405	195	665	565	915	545	595	10120	10665	11405	10315	8790	11685
2008	635	540	575	265	950	535	9240	10190	8620	9765	10265	9210	620	680	595	245	520	840	9845	11905	10800	12220	10360	12765
2050	470	470	410	425	245	675	8635	8630	8140	9385	9685	9275	385	460	595	565	730	860	11555	10450	11660	9085	8765	11890
2092	645	350	550	600	550	670	7805	8725	8970	7265	9280	8940	410	510	1065	875	730	670	9360	11375	11645	10030	8690	12515
2134	405	535	690	610	245	520	7700	7640	8335	8295	7740	9055	680	810	845	805	675	400	8850	10145	9700	8315	8840	11145
2176	440	295	440	980	580	615	8635	7630	8785	8285	7800	8820	750	810	345	485	685	875	9305	9325	10815	9115	8915	9930
2218	540	470	600	625	275	790	7535	7320	8460	7160	8775	8540	605	915	555	725	630	275	8200	7840	11700	9860	8555	11270
2260	665	670	955	165	740	740	7175	8320	8405	9205	8490	9880	550	750	420	580	535	575	9275	10360	11025	10175	8135	11365
2302	445	400	470	350	475	495	7275	7920	7625	8860	6355	9525	790	540	615	185	990	685	9460	8445	10330	10240	8620	12570
2344	380	700	415	730	965	1105	8550	7770	9165	8225	8400	8455	760	905	460	750	545	575	8610	10285	10470	9770	8955	13095
2386	940	680	465	710	270	620	8105	6945	6755	8885	6995	7855	380	380	935	605	885	625	8880	9045	9915	9715	10225	13700
2428	335	405	615	610	780	765	8125	5185	7935	7345	7640	8280	410	610	325	640	805	430	9350	9195	10680	9850	9300	11950
2470	545	590	775	535	385	555	9075	7560	7495	6525	8555	8715	845	540	720	900	595	790	7740	8965	10835	11155	9180	13250
2512	700	785	745	485	620	1060	7425	6970	9310	7675	7330	7845	555	495	840	665	1080	475	9215	7935	11025	9945	7730	11675
2554	805	575	515	680	600	665	6510	6035	7350	8865	6695	9795	530	570	530	855	530	665	8250	10520	10380	9900	9380	11660
2596	390	415	650	630	585	440	7100	6760	7515	7470	7155	8720	490	505	460	955	805	955	8225	9575	10305	8520	8915	12695
2638	395	375	440	340	815	845	7625	7745	7210	8690	7510	8050	620	1260	1090	605	820	660	10370	10585	9515	12140	9390	12245
2680	370	465	935	670	560	450	6570	6715	7350	6665	7160	7735	625	955	690	880	600	720	8915	13200	9825	8810	8735	12390
2722	700	625	385	775	850	700	7115	7910	6760	7860	7045	8755	445	850	750	355	710	625	9065	9715	10725	10795	9545	11955
2764	665	935	720	205	1020	550	6320	6175	6980	7315	7295	9045	375	875	200	785	805	325	10200	9335	11165	10430	9595	12475
2806	780	415	530	550	635	920	6825	7300	7630	8020	7405	9195	660	915	785	700	830	690	9440	8825	10290	8860	8270	12605
2848	760	400	930	1070	745	635	7515	6370	7860	7870	5870	10665	220	545	675	680	335	825	9140	9795	10935	11090	8620	12525
2890	825	580	725	615	625	760	6285	7125	8695	8085	6690	7860	630	960	1240	540	1080	595	7840	10330	11005	10800	8065	12550
2932	340	720	750	460	1505	765	5735	6785	8340	7920	7640	9320	410	885	1030	1380	825	1040	8275	9575	11445	9220	9250	14055
2974	700	630	430	570	1015	655	5675	5820	7670	7135	6985	9630	625	1265	590	1010	590	515	8675	9370	11365	9440	10765	12490
3016	440	710	1240	730	565	910	6735	6690	7920	8170	7245	7835	810	725	1005	490	830	1040	8220	8635	9410	10350	10520	11455
3058	535	785	980	1180	1225	590	6325	7870	8590	7240	6555	7680	415	840	865	1000	605	1055	9895	10445	11035	11080	7385	13405
3100	355	785	430	630	490	780	6560	7790	7115	7315	6920	7810	575	820	650	1090	640	1400	8575	9640	10615	8900	9230	13410
3142	560	325	1120	815	720	615	5415	7795	7905	6515	7990	7910	1180	935	880	675	1115	870	8205	9555	10745	9670	9895	10905
3184	1330	660	1160	560	820	815	5945	7110	7250	7100	8825	8700	585	785	860	395	1180	795	9645	9775	10070	9455	10125	12790
3226	1045	445	880	620	670	560	6415	7415	7505	6665	7455	7335	480	680	400	385	675	1255	8595	9830	9920	8765	9295	12470
3268	1050	430	435	820	930	395	6520	5935	7635	6790	7055	8180	425	650	545	855	800	890	8080	7905	10915	8380	9375	10130
3310	255	700	750	570	695	515	6710	6255	6515	7480	7955	8450	665	955	580	795	820	935	7505	11100	9435	8415	10325	12145
3352	545	740	825	665	445	490	6555	7065	8460	6965	6290	8670	355	580	735	905	620	1635	7840	10775	10095	8725	10035	11505
3394	875	425	915	845	455	1035	6920	6685	7460	7340	6965	9565	605	420	815	720	695	1180	7305	9615	9470	7810	8655	9365
3436	420	570	945	665	600	755	6720	4880	8535	7320	6510	7395	500	710	780	670	880	580	8495	7635	9940	9475	8560	10250
3478	365	855	805	890	1170	910	5645	6630	6935	6980	8145	8120	695	790	675	915	945	1095	8340	10765	8770	9380	8630	11000
3520	635	865	1040	625	730	835	5360	6420	7895	7555	7530	8350	310	1150	790	545	570	580	8805	10055	9230	9195	7245	10145
3562	655	300	640	795	790	955	5890	6745	6445	7530	7130	7645	460	930	555	550	830	1000	7585	9030	9120	7620	7505	10195
3604	970	475	690	845	715	620	6215	5960	7760	8190	6375	8180	495	695	550	885	1030	645	7260	8125	8540	9115	8220	11260
3646	705	785	980	1055	1090	855	5900	6945	7300	7150	6290	8330	430	760	725	555	785	845	8060	9335	8045	7810	8405	8890
3688	855	335	615	865	625	850	6050	5695	7620	6530	7315	8690	440	605	550	1225	795	1195	6970	8440	8195	7995	8105	8355
3730	385	380	845	705	690	870	3945	6160	6585	6520	6860	7645	685	920	595	615	755	1280	6905	8490	9275	8910	8210	8150
3772	790	665	260	1055	505	610	5235	6260	5920	7695	7325	6515	895	915	745	615	600	665	7300	8070	9540	7305	7310	8370
3814	860	285	725	350	905	1010	4560	6155	5810	5645	6295	6900	740	695	820	1010	315	1365	7830	7785	6055	6800	7395	9565
3856	530	420	1420	1175	825	820	5430	6800	8250	5050	7130	7635	485	730	940	485	610	670	8190	6930	8060	8450	7890	8555
3898	755	795	600	510	840	1035	5540	5110	6210	5905	7065	6270	1085	970	545	850	815	735	7235	7540	8365	8025	7400	8175
3940	630	600	905	1170	300	695	4515	5060	5525	5170	5905	5990	600	420	770	1040	585	855	6120	8185	6625	6700	6720	7180
3982	495	760	735	590	920	1035	5595	4915	5440	6185	5695	6420	280	500	535	600	220	895	5295	7990	6895	5495	7225	6405
4024	570	590	1190	805	1010	595	5060	5795	5155	5590	4690	6055	510	590	590	950	1070	925	6660	7465	6425	4770	6930	6395
4066	670	610	720	580	525	650	5555	5235	6200	6170	4610	6490	590	870	575	705	645	625	5950	6190	7430	7165	6615	6445
4108	325	405	705	395	735	420	5750	6445	6405	4745	5560	7325	525	325	1095	675	680	775	6160	6560	7170	5180	5905	5660
4150	695	745	1015	435	810	440	5105	5885	6155	5420	5605	6525	795	360	855	510	605	750	6345	7200	6755	5180	6380	6060
4192	850	655	840	470	720	610	4000	5000	6200	4695	4890	5370	385	565	420	505	1100	645	5305	6425	5685	6380	5410	5185
4234	645	845	740	450	840	935	3760	3665	5110	5045	4965	6365	280	920	490	640	1025	885	5180	6425	6505	5515	5640	6775
4276	1075	830	480	540	395	970	5470	4580	4195	4450	4330	4820	700	575	560	635	740	815	5695	5770	6410	5750	5985	5610
4318	385	685	600	625	665	785	3915	4015	5255	4740	4040	4055	935	465	740	600	715	1085	5295	5195	5830	5230	4890	4970
4360	975	610	950	300	860	615	5060	4855	5620	4920	4155	4485	345	520	555	560	595	695	5680	5650	5405	4905	5745	4495
4402	750	885	775	575	550	1285	3370	3585	4325	5435	3925	4655	850	660	780	575	665	830	5715	5415	5265	5090	5040	4590
4444	580	600	795	685	725	670	3830	4100	4365	5015	4130	4140	235	650	605	815	850	610	4020	4900	4785	5080	4955	4505
4486	615	445	1065	905	885	550	4470	4820	3700	3805	4045	4455	705	485	255	745	980	625	4435	5105	5555	6270	5505	4070
4528	675	670	640	630	405	675	3500	4090	3790	4555	5180	4005	210	620	750	760	1145	1010	4220	4105	5210	4140	4385	5305
4570	705	585	800	515	520	925	3080	4810	3875	3970	3505	3910	335	890	760	550	1015	380	4000	5450	4280	4580	4855	4565
4612	445	425	580	305	1135	760	3795	3470	3240	5100	4070	5030	555	315	580	960	365	400	4765	5150	5190	4380	3905	3310
4654	315	345	460	605	170	400	3255	3135	3655	3745	2730	4450	495	760	430	520	835	890	4010	4470	4870	4580	4800	3865
4696	620	630	555	450	580	665	3685	3290	4175	3345	3470	3540	755	890	1075	665	575	535	3755	4800	4270	3510	3645	3435
4738	285	905	870	545	820	840	3875	2740	3310	3295	3810	3535	265	575	535	715	715	720	4220	3615	3715	3730	4660	3385
4780	865	550	715	675	310	555	2630	3810	3570	2970	3740	4060	555	555	740	515	820	880	3555	5040	5290	3510	2960	4885
4822	415	380	930	660	405	555	3440	2440	3975	3745	3070	2785	825	1040	870	485	405	960	3590	4045	4330	3720	4325	3750
4864	595	480	705	670	885	655	2445	2720	3210	3825	3110	2995	295	475	785	600	525	460	3870	3590	5025	3175	3930	3500
4906	265	705	780	605	375	550	2240	3325	2410	3180	2490	4590	300	900	600	760	815	870	3180	3780	3330	4255	3340	2960
4948	370	325	850	460	465	485	2865	2530	2155	2980	2590	3900	510	655	315	725	365	485	3615	3475	3835	2860	3500	3170
4990	580	755	585	830	1115	440	2680	2845	3035	2695	2665	2450	460	1175	1035	750	600	740	2845	3405	3240	3730	3340	2840
5032	770	340	585	1020	660	660	2730	2540	2960	3480	2290	2605	190	700	800	410	385	580	3045	3710	3870	2915	3775	2750
5074	310	745	240	585	355	905	2405	2870	2575	2275	3025	2680	760	455	280	580	460	495	2750	3330	3390	3290	3330	2840
5116	545	745	1045	635	620	495	2215	2400	2805	2665	2495	2540	515	360	375	1125	730	765	2355	3005	3210	2590	3510	2800
5158	665	310	565	475	790	565	2885	1880	2385	2360	3260	2070	670	665	385	425	535	790	3320	3205	3315	2410	2895	2400
5200	545	415	620	665	645	500	2695	2245	2185	2855	2530	2215	280	485	485	370	540	300	2305	2635	3060	3515	2590	2280
5242	275	210	460	540	505	735	2150	2985	2815	2600	2865	1570	560	305	575	345	635	460	2470	2300	2545	2275	2610	3250
5284	470	410	750	290	365	645	1820	2450	2615	1895	2855	2190	470	550	895	575	875	410	2530	2830	2785	2200	2440	2110
5326	255	460	730	470	705	445	2015	2800	2360	2570	2580	1110	460	585	565	345	420	555	2605	3050	3020	1580	2815	1780
5368	775	360	375	375	740	590	2005	2945	2170	2110	2205	2355	745	655	410	785	645	550	2730	2460	2400	1915	2210	2320
5410	535	505	740	475	280	195	2240	1880	2035	2475	2330	2005	470	695	665	630	515	875	1965	3565	2355	1965	3045	2915
5452	405	365	570	425	645	275	2100	2070	2045	1800	2300	2025	495	680	840	610	685	685	2380	2615	2580	2335	1860	2300
5494	455	570	230	710	510	415	1905	2035	2150	1910	1465	2120	795	445	425	770	720	550	2160	2635	2390	1675	1600	2220
5536	440	470	435	640	610	600	1465	1295	2225	1385	1400	2045	340	690	400	615	665	580	2735	2785	3090	1690	2000	1585
5578	905	405	710	940	425	500	1745	2315	1320	2145	1595	2185	730	385	390	690	315	715	2055	2235	1970	1860	2680	2260
5620	650	475	325	345	850	480	1410	2165	1630	2250	1905	1510	445	710	305	630	900	710	2220	2380	2030	1825	1555	2110
5662	565	670	570	245	660	1000	1820	2010	2080	1320	1300	1535	570	485	745	610	515	455	2050	2415	1585	2035	2020	1525
5704	530	530	280	675	720	535	1755	2325	1570	1345	1535	1365	210	575	715	595	550	325	2255	1750	2395	2055	2535	2310
5746	490	920	325	340	460	1225	1415	1165	1560	1500	1445	1700	375	635	460	1065	780	510	1945	2020	2275	1775	2020	1630
5788	450	815	460	425	465	530	1505	1370	1455	1395	1490	1335	750	810	600	650	955	655	1645	1580	1985	1615	2215	930
5830	400	300	535	505	540	715	2080	1495	1860	1375	1245	1980	385	300	585	725	1120	365	1460	2575	2030	1980	1795	1590
5872	730	710	945	210	375	795	1240	1380	1960	1985	1800	1970	845	790	285	665	725	375	2455	2255	1645	1510	1875	1350
5914	170	300	265	385	560	390	1405	2100	1565	1245	1380	1515	380	705	410	700	305	620	2075	2465	1490	1750	1505	1520
5956	510	565	390	575	400	715	720	1830	1205	1530	1460	1235	555	790	855	345	750	795	1510	1325	1900	1185	1735	1840
5998	960	565	370	815	700	285	1415	2275	1135	1590	1645	1275	635	210	640	760	445	415	1855	2090	1590	2415	1030	1445
6040	720	565	690	510	740	470	1480	1855	1210	1215	1125	1370	245	430	425	610	450	600	1360	2110	1685	1600	1945	1515
6082	315	545	670	155	415	415	1420	1165	1275	1425	1110	1185	470	365	680	620	505	535	2720	1400	1755	1585	1645	1700
6124	350	310	525	505	300	285	1090	1575	1820	1140	1480	1520	340	690	775	285	365	255	2125	1185	1680	1845	1705	1475
6166	455	250	330	260	495	600	1530	1160	1555	1425	1385	1270	685	220	770	665	345	440	1990	1315	1455	2075	1325	1205
6208	460	185	660	555	290	670	1125	1405	1410	1795	1505	1000	435	310	1035	310	525	620	1400	2010	1650	1490	1405	1495
6250	375	480	465	845	305	420	950	965	1195	1025	1010	995	540	380	275	505	280	650	1935	840	1140	1165	2415	1420
6292	530	505	275	205	405	490	1000	1330	1040	1390	1010	1075	320	585	425	630	530	520	1245	1250	1205	1105	1640	1105
6334	330	525	840	500	465	440	1100	1670	1245	885	1070	830	145	640	685	790	610	625	1840	1360	1690	880	1335	1145
6376	510	475	330	625	415	595	1365	930	1460	1130	1370	1300	500	420	580	820	605	785	1530	1500	1470	1160	1235	1475
6418	190	650	555	245	275	450	1130	1480	1155	1040	930	1350	430	295	770	380	655	595	1520	1230	1610	1365	1510	1215
6460	400	280	480	595	260	890	1000	960	1235	940	540	1115	655	755	760	595	400	465	1050	1535	865	1255	1920	1725
6502	670	875	630	420	610	385	780	1225	1000	1495	1160	700	975	480	285	505	490	930	1620	1420	1555	1410	1255	760
6544	395	315	720	505	650	605	740	940	1150	950	1160	1150	405	635	295	550	425	740	995	1340	1240	1005	1780	1150
6586	465	495	660	255	700	310	880	1500	1175	880	1345	890	695	490	395	910	925	760	980	960	970	1640	1165	870
6628	530	225	315	460	785	405	730	980	1295	1020	1560	1240	780	315	335	560	550	395	1535	985	1260	985	865	1460
6670	540	290	270	445	625	805	695	1140	850	460	1530	760	320	470	655	405	260	780	665	1385	1155	1235	1655	1100
6712	515	525	310	245	430	550	600	1010	1225	965	935	1205	655	535	310	460	620	355	1705	970	1160	1335	1400	1005
6754	645	435	620	350	345	585	880	1110	1385	935	1050	1350	540	470	695	615	415	595	1280	1620	1830	1390	1010	1360
6796	410	255	765	265	685	740	1265	840	1070	645	1095	1165	300	555	345	560	825	600	1450	1065	765	1465	1515	1585
6838	575	540	195	335	260	325	1315	1570	940	585	895	1445	450	765	765	1120	665	555	1095	995	1280	1415	825	1030
6880	250	705	485	635	295	455	985	930	1040	915	1225	1340	445	660	950	305	810	400	1190	1220	1325	1400	1140	1590
6922	370	690	550	705	415	360	660	1130	900	840	1465	1560	300	510	570	395	660	405	705	1170	1130	1485	1260	1480
6964	390	460	535	480	145	710	490	1175	1035	910	850	795	735	610	195	480	290	405	1120	1415	1120	905	1245	1185
7006	305	560	155	335	460	445	845	965	735	860	1140	1295	570	440	655	330	250	715	980	1540	1150	1170	1855	1530

## Sheet: 6B.2
c2 + H2O2	mst2 + H2O2
0.979117	1.31273
1.14522	1.5995
1.12375	1.64268

## Sheet: 6C.1
ctrl + H2O2	CSE + H2O2
1	1.20252
0.988672	1.2827
1.04986	1.23576
1.01198	1.25786

## Sheet: 6C.2
ctrl + H2O2	CSE overexpr + H2O2
0.891381	0.523333
1.05426	0.482706
1.07252	0.532678
1.07921	0.555537

## Sheet: 6C.3
ctrl + H2O2	mst + H2O2
0.998288	1.08636
1.06533	1.08871
1.01483	1.1435

## Sheet: 6C.4
mito neg 0.1			mito ethe 0.1
mean	sem	N	mean	sem	N
1	0.015029	6	1.04315	0.011789	6

## Sheet: 6C.5
ctrl + H2O2	ethe1 + H2O2
1	0.486912
1.32219	0.612263
1	0.513752
1	0.574921
1	0.637165
