# Supplementary material for: Hydropersulfides inhibit lipid peroxidation and ferroptosis by scavenging radicals
Source: Nat Chem Biol. 2022 Sep 15;19(1):28–37. doi: 10.1038/s41589-022-01145-w (PMC7613997; doi:10.1038/s41589-022-01145-w)
Supplement: Extended Data Fig. 7 — Source data [file 41589_2022_1145_MOESM18_ESM.xlsx]

## Sheet: 7B.1
	0.21						0.01
time, min	amplex-100		apex-2_amplex-100		apex-2_amplex-100_GSH-1000		amplex-100		apex-2_amplex-100		apex-2_amplex-100_GSH-1000
0	232	197	5008	5145	8002	7598	699	718	3298	3514	3875	4217
0.333333	224	202	5034	5179	8492	7993	607	722	3218	3485	4070	4289
0.666667	225	204	5076	5191	8874	8320	610	728	3212	3499	4096	4369
1	227	206	5106	5207	9285	8669	615	734	3248	3521	4181	4458
1.33333	232	209	5143	5244	9682	9050	613	739	3309	3530	4266	4547
1.66667	233	208	5155	5263	10104	9443	617	744	3364	3576	4366	4636
2	233	211	5179	5284	10538	9885	619	746	3401	3605	4442	4718
2.33333	238	212	5203	5302	10991	10323	625	745	3429	3636	4532	4803
2.66667	235	214	5231	5331	11462	10814	629	756	3465	3655	4611	4897
3	241	215	5251	5343	11936	11309	629	752	3506	3682	4684	4981
3.33333	244	217	5272	5373	12429	11826	633	757	3536	3705	4764	5082
3.66667	245	218	5289	5401	12913	12396	634	761	3559	3737	4833	5170
4	247	221	5317	5408	13435	12932	640	761	3603	3760	4911	5275
4.33333	248	223	5334	5428	13952	13478	644	766	3631	3796	4976	5372
4.66667	250	223	5364	5456	14476	14096	645	766	3658	3812	5063	5470
5	255	226	5393	5492	14979	14701	648	773	3682	3848	5139	5579
5.33333	256	229	5417	5503	15552	15290	650	775	3724	3880	5215	5699
5.66667	258	231	5437	5524	16094	15915	652	780	3750	3910	5282	5791
6	259	235	5460	5542	16638	16516	656	784	3784	3936	5370	5898
6.33333	265	235	5469	5567	17204	17106	662	785	3824	3979	5454	6027
6.66667	266	238	5486	5586	17795	17711	660	786	3851	4007	5537	6145
7	269	240	5514	5612	18356	18315	666	788	3896	4041	5629	6275
7.33333	274	244	5524	5627	18971	18923	669	787	3927	4080	5708	6374
7.66667	275	245	5541	5651	19563	19551	673	792	3954	4101	5810	6497
8	276	250	5571	5664	20208	20169	676	798	3998	4137	5904	6627
8.33333	278	250	5578	5682	20830	20742	679	801	4029	4177	5998	6738
8.66667	279	252	5604	5699	21470	21374	679	803	4065	4207	6088	6856
9	281	253	5618	5719	22090	21992	680	806	4095	4229	6173	6979
9.33333	285	257	5640	5748	22761	22577	684	811	4130	4274	6287	7102
9.66667	287	261	5658	5762	23426	23250	686	819	4163	4312	6388	7214
10	289	261	5678	5785	24091	23916	689	827	4202	4333	6484	7356
10.3333	290	263	5702	5805	24738	24555	694	836	4237	4367	6584	7474
10.6667	293	266	5708	5827	25431	25254	699	838	4261	4403	6690	7587
11	296	269	5738	5838	26130	25888	696	847	4298	4429	6794	7731
11.3333	301	272	5760	5854	26791	26535	703	848	4327	4458	6913	7838
11.6667	301	274	5768	5877	27460	27222	703	850	4355	4491	7016	7955
12	304	275	5791	5897	28126	27896	707	856	4387	4515	7113	8080
12.3333	306	278	5813	5916	28791	28569	709	861	4423	4545	7226	8209
12.6667	308	281	5822	5931	29504	29286	714	867	4455	4574	7342	8340
13	314	283	5848	5954	30135	29898	714	866	4485	4602	7461	8450
13.3333	317	286	5873	5971	30800	30601	720	872	4515	4639	7561	8584
13.6667	317	288	5888	5985	31422	31305	721	881	4539	4659	7683	8689
14	319	290	5902	6006	32036	31967	726	887	4577	4692	7780	8807
14.3333	322	293	5934	6020	32695	32686	727	889	4603	4710	7904	8923
14.6667	324	295	5943	6038	33407	33376	738	891	4631	4735	8028	9068
15	328	296	5956	6068	34018	34055	736	897	4657	4759	8142	9177
15.3333	329	298	5985	6074	34682	34694	738	903	4683	4795	8243	9279
15.6667	334	301	6001	6095	35319	35430	743	905	4712	4813	8369	9402
16	337	304	6013	6110	35913	36106	742	914	4742	4845	8476	9523
16.3333	337	309	6043	6115	36577	36802	744	913	4774	4869	8588	9625
16.6667	342	310	6051	6132	37209	37498	747	915	4794	4894	8709	9748
17	342	312	6079	6165	37808	38172	752	925	4818	4916	8830	9856
17.3333	344	314	6097	6185	38447	38776	756	924	4855	4944	8947	9965
17.6667	352	316	6121	6188	39055	39410	752	931	4878	4971	9052	10097
18	352	321	6130	6215	39714	40083	762	928	4899	4994	9177	10199
18.3333	360	325	6141	6223	40318	40752	761	934	4939	5015	9292	10308
18.6667	360	325	6167	6232	40942	41425	765	939	4957	5045	9413	10407
19	358	328	6192	6257	41502	42023	771	940	4976	5069	9538	10549
19.3333	364	331	6216	6279	42122	42703	769	945	5002	5083	9642	10642
19.6667	362	338	6222	6287	42716	43329	772	948	5025	5106	9757	10734
20	370	334	6242	6306	43329	43899	778	955	5059	5122	9873	10845
20.3333	371	343	6270	6320	43921	44537	775	960	5075	5157	9997	10955
20.6667	374	343	6281	6328	44557	45181	782	962	5106	5173	10110	11066
21	380	348	6292	6351	45097	45828	786	964	5119	5200	10218	11171
21.3333	386	349	6302	6366	45694	46393	789	971	5142	5208	10342	11265
21.6667	384	353	6325	6382	46251	47010	791	971	5170	5235	10453	11383
22	386	357	6344	6394	46803	47569	790	981	5184	5252	10577	11478
22.3333	391	358	6364	6421	47408	48175	793	977	5196	5263	10664	11573
22.6667	394	361	6382	6435	48010	48784	799	980	5226	5289	10796	11695
23	395	363	6405	6441	48537	49321	799	988	5244	5322	10904	11781
23.3333	400	364	6417	6467	49156	49881	803	990	5279	5333	11002	11887
23.6667	399	370	6437	6486	49695	50397	805	998	5280	5356	11140	11972
24	403	373	6447	6485	50259	50972	808	997	5299	5365	11240	12087
24.3333	407	373	6472	6511	50750	51525	809	1001	5323	5390	11365	12170
24.6667	408	378	6482	6517	51345	52066	815	1003	5342	5412	11480	12278
25	409	382	6500	6535	51875	52610	818	1009	5367	5433	11599	12386
25.3333	414	383	6519	6548	52387	53215	823	1008	5378	5440	11696	12459
25.6667	416	384	6531	6580	52955	53730	825	1011	5403	5449	11814	12575
26	421	387	6552	6574	53486	54254	827	1015	5415	5472	11928	12668
26.3333	421	392	6570	6609	53994	54832	835	1017	5435	5486	12042	12779
26.6667	428	396	6583	6614	54546	55372	829	1015	5455	5505	12148	12879
27	428	400	6612	6621	55107	55871	836	1021	5479	5532	12252	12967
27.3333	433	402	6624	6656	55630	56354	841	1023	5493	5540	12349	13053
27.6667	435	402	6647	6645	56139	56915	840	1024	5503	5555	12462	13153
28	440	407	6652	6660	56701	57412	845	1028	5513	5559	12570	13256
28.3333	440	412	6669	6688	57211	57948	848	1030	5534	5586	12688	13322
28.6667	444	415	6695	6708	57704	58462	850	1032	5542	5598	12789	13434
29	446	415	6710	6709	58290	58933	855	1040	5562	5611	12885	13518
29.3333	444	419	6734	6727	58789	59448	850	1035	5574	5629	12988	13601
29.6667	449	421	6732	6735	59288	59927	856	1035	5589	5643	13095	13694
30	454	424	6755	6755	59840	60381	864	1042	5611	5656	13209	13757
30.3333	455	425	6780	6780	60315	60920	865	1047	5613	5678	13314	13867
30.6667	457	430	6799	6781	60811	61388	863	1048	5633	5680	13410	13961
31	461	433	6806	6788	61290	61919	870	1050	5648	5702	13510	14049
31.3333	463	433	6815	6806	61777	62380	872	1058	5665	5712	13611	14131
31.6667	464	438	6838	6816	62365	62844	869	1059	5679	5717	13710	14229
32	467	441	6858	6843	62849	63353	875	1061	5684	5745	13836	14305
32.3333	469	445	6876	6854	63263	63801	875	1062	5697	5749	13916	14406
32.6667	473	445	6894	6864	63749	64300	880	1067	5716	5762	14027	14509
33	477	449	6903	6878	64273	64783	885	1072	5724	5773	14123	14565
33.3333	476	451	6927	6899	64732	65238	887	1071	5747	5788	14232	14662
33.6667	479	453	6931	6890	65148	65660	893	1075	5745	5791	14314	14749
34	482	453	6945	6920	65666	66142	893	1075	5767	5812	14437	14818
34.3333	486	459	6964	6927	66184	66633	896	1077	5778	5829	14563	14907
34.6667	485	463	6982	6941	66652	67062	897	1081	5796	5830	14669	14989
35	488	462	7003	6947	67097	67541	900	1089	5800	5855	14736	15065
35.3333	492	466	7016	6964	67552	67990	904	1088	5815	5856	14849	15143
35.6667	492	464	7031	6984	68056	68405	905	1094	5821	5871	14957	15215
36	496	470	7045	6996	68540	68885	903	1091	5823	5878	15057	15300
36.3333	498	473	7079	7010	68952	69353	910	1096	5852	5881	15166	15361
36.6667	503	473	7083	7019	69434	69872	910	1089	5851	5898	15283	15448
37	504	477	7109	7032	69860	70232	915	1096	5874	5907	15388	15528
37.3333	506	479	7112	7049	70293	70658	915	1097	5869	5923	15494	15598
37.6667	506	484	7134	7057	70783	71043	919	1101	5885	5928	15622	15671
38	509	488	7134	7059	71200	71521	922	1101	5888	5940	15724	15727
38.3333	514	484	7149	7089	71683	71906	926	1098	5904	5960	15825	15797
38.6667	515	489	7177	7088	72076	72335	923	1099	5917	5965	15924	15886
39	516	490	7182	7110	72480	72743	929	1101	5913	5975	16041	15957
39.3333	521	494	7208	7124	72971	73178	933	1106	5937	5975	16129	16037
39.6667	522	496	7222	7146	73342	73648	935	1107	5932	5995	16261	16108
40	523	500	7253	7143	73818	74018	939	1106	5951	5999	16359	16163
40.3333	525	498	7268	7163	74154	74459	940	1110	5953	6009	16481	16228
40.6667	530	506	7274	7169	74593	74828	943	1110	5962	6018	16595	16305
41	527	506	7289	7177	74933	75246	943	1111	5977	6035	16702	16391
41.3333	529	508	7291	7194	75308	75586	942	1108	5991	6034	16817	16453
41.6667	533	512	7325	7212	75737	76044	947	1112	6005	6059	16915	16510
42	537	513	7328	7216	76062	76360	949	1114	6006	6051	17040	16558
42.3333	538	515	7358	7226	76503	76793	951	1111	6014	6069	17099	16607
42.6667	542	515	7373	7251	76926	77184	955	1110	6017	6082	17216	16677
43	540	521	7389	7250	77314	77546	957	1112	6034	6094	17298	16725
43.3333	545	519	7395	7263	77661	77877	958	1110	6041	6102	17380	16782
43.6667	550	523	7417	7281	78142	78298	958	1111	6054	6112	17456	16841
44	548	523	7416	7296	78537	78609	965	1115	6069	6116	17562	16878
44.3333	553	526	7444	7304	79009	78933	965	1115	6076	6117	17657	16945
44.6667	552	534	7458	7309	79426	79229	965	1115	6076	6123	17750	16984
45	556	533	7467	7328	79768	79548	971	1118	6087	6120	17870	17001
45.3333	560	535	7484	7329	80187	79977	973	1119	6103	6132	17980	17046
45.6667	561	538	7507	7363	80596	80244	976	1120	6117	6148	18099	17100
46	565	538	7521	7350	81099	80594	979	1119	6124	6154	18227	17142
46.3333	567	542	7531	7369	81507	80985	977	1118	6128	6163	18344	17198
46.6667	571	544	7543	7379	81831	81276	975	1114	6135	6181	18480	17245
47	571	547	7555	7386	82302	81664	980	1124	6148	6195	18608	17310
47.3333	575	545	7573	7394	82691	81983	978	1119	6151	6213	18726	17410
47.6667	577	550	7592	7414	83119	82373	980	1126	6143	6225	18844	17481
48	577	553	7599	7419	83546	82723	979	1129	6147	6246	18981	17564
48.3333	579	559	7615	7428	83867	83058	982	1132	6150	6264	19085	17670
48.6667	585	558	7635	7429	84241	83342	982	1141	6150	6269	19202	17739
49	587	561	7645	7447	84653	83797	989	1148	6148	6283	19295	17842
49.3333	586	564	7663	7441	84968	84209	995	1150	6145	6283	19409	17918
49.6667	587	564	7665	7460	85288	84465	1000	1153	6144	6294	19482	18030
50	591	568	7688	7464	85606	84823	1002	1152	6150	6290	19547	18125
50.3333	593	572	7698	7486	86012	85142	1006	1161	6153	6301	19637	18206
50.6667	596	573	7719	7483	86303	85527	1014	1161	6155	6304	19733	18313
51	601	577	7715	7493	86611	85923	1022	1170	6162	6312	19772	18372
51.3333	603	578	7742	7503	86940	86258	1026	1171	6176	6311	19813	18479
51.6667	607	581	7746	7523	87252	86436	1028	1172	6182	6307	19855	18557
52	607	582	7756	7528	87613	86791	1035	1174	6183	6315	19910	18614
52.3333	609	584	7780	7552	87873	87175	1038	1182	6205	6304	19952	18690
52.6667	613	589	7783	7560	88093	87468	1040	1181	6209	6317	20014	18762
53	615	593	7795	7568	88415	87733	1044	1185	6224	6304	19990	18835
53.3333	617	594	7805	7576	88714	88083	1047	1186	6239	6303	20032	18895
53.6667	616	596	7806	7596	88976	88321	1051	1191	6251	6307	20064	18926
54	623	598	7812	7604	89252	88665	1054	1193	6268	6304	20066	18986

## Sheet: 7B.2
time, min	apex-2_amplex-100		apex-2_amplex-100_GSH-1000		apex-2_amplex-100_DEPMPO-20000		apex-2_amplex-100_GSH-1000_DEPMPO-20000
0	0.077	0.071	0.07	0.074	0.055	0.05	0.05	0.053
0.5	0.076	0.071	0.071	0.075	0.053	0.05	0.049	0.052
1	0.077	0.07	0.071	0.076	0.053	0.05	0.049	0.052
1.5	0.077	0.07	0.072	0.078	0.052	0.049	0.049	0.05
2	0.076	0.069	0.072	0.077	0.052	0.049	0.049	0.049
2.5	0.077	0.071	0.073	0.079	0.052	0.05	0.049	0.049
3	0.078	0.071	0.076	0.081	0.054	0.05	0.05	0.051
3.5	0.077	0.07	0.076	0.082	0.054	0.051	0.051	0.05
4	0.077	0.07	0.078	0.085	0.054	0.051	0.051	0.05
4.5	0.078	0.07	0.079	0.087	0.055	0.051	0.051	0.05
5	0.078	0.07	0.081	0.089	0.055	0.051	0.051	0.049
5.5	0.078	0.07	0.083	0.091	0.054	0.051	0.051	0.048
6	0.078	0.071	0.086	0.095	0.054	0.05	0.05	0.049
6.5	0.078	0.07	0.088	0.097	0.055	0.05	0.05	0.048
7	0.078	0.071	0.09	0.101	0.055	0.051	0.051	0.048
7.5	0.078	0.069	0.093	0.103	0.055	0.051	0.051	0.049
8	0.079	0.07	0.096	0.107	0.055	0.05	0.051	0.049
8.5	0.079	0.071	0.099	0.11	0.055	0.051	0.051	0.049
9	0.079	0.07	0.102	0.114	0.056	0.05	0.051	0.049
9.5	0.078	0.07	0.105	0.116	0.056	0.051	0.051	0.049
10	0.079	0.07	0.108	0.119	0.056	0.051	0.052	0.049
10.5	0.079	0.07	0.111	0.122	0.056	0.051	0.051	0.049
11	0.079	0.07	0.114	0.125	0.056	0.051	0.052	0.05
11.5	0.078	0.07	0.116	0.129	0.056	0.051	0.052	0.049
12	0.079	0.07	0.121	0.133	0.056	0.052	0.052	0.05
12.5	0.079	0.071	0.124	0.136	0.056	0.051	0.052	0.049
13	0.079	0.07	0.127	0.139	0.056	0.051	0.053	0.049
13.5	0.079	0.071	0.131	0.143	0.056	0.052	0.052	0.05
14	0.08	0.07	0.134	0.147	0.057	0.052	0.053	0.05
14.5	0.08	0.07	0.138	0.151	0.056	0.052	0.053	0.05
15	0.079	0.07	0.141	0.153	0.057	0.053	0.053	0.051
15.5	0.079	0.071	0.145	0.157	0.056	0.052	0.053	0.05
16	0.08	0.072	0.15	0.162	0.057	0.052	0.053	0.05
16.5	0.08	0.071	0.153	0.165	0.057	0.052	0.053	0.051
17	0.08	0.07	0.156	0.169	0.057	0.052	0.053	0.05
17.5	0.08	0.07	0.159	0.172	0.057	0.053	0.053	0.051
18	0.079	0.07	0.162	0.175	0.057	0.052	0.053	0.049
18.5	0.08	0.071	0.167	0.18	0.058	0.053	0.055	0.051
19	0.08	0.071	0.17	0.184	0.057	0.053	0.053	0.051
19.5	0.079	0.07	0.173	0.186	0.058	0.053	0.054	0.051
20	0.08	0.071	0.177	0.191	0.057	0.052	0.053	0.051
20.5	0.08	0.071	0.181	0.194	0.059	0.053	0.056	0.051
21	0.08	0.07	0.184	0.198	0.058	0.054	0.054	0.051
21.5	0.079	0.071	0.188	0.202	0.059	0.054	0.054	0.052
22	0.08	0.071	0.191	0.205	0.059	0.054	0.055	0.051
22.5	0.08	0.07	0.195	0.208	0.059	0.054	0.055	0.052
23	0.08	0.07	0.198	0.213	0.058	0.053	0.055	0.051
23.5	0.08	0.071	0.203	0.216	0.059	0.054	0.056	0.052
24	0.08	0.071	0.205	0.221	0.058	0.054	0.055	0.052
24.5	0.08	0.07	0.21	0.223	0.058	0.053	0.055	0.053
25	0.08	0.07	0.213	0.226	0.059	0.054	0.056	0.053
25.5	0.08	0.071	0.217	0.231	0.059	0.054	0.055	0.052
26	0.08	0.071	0.222	0.233	0.059	0.055	0.056	0.052
26.5	0.08	0.071	0.224	0.236	0.059	0.054	0.057	0.052
27	0.08	0.07	0.228	0.24	0.059	0.054	0.056	0.053
27.5	0.08	0.07	0.23	0.244	0.06	0.056	0.058	0.052
28	0.08	0.071	0.234	0.247	0.058	0.054	0.057	0.052
28.5	0.08	0.071	0.238	0.251	0.059	0.055	0.057	0.052
29	0.08	0.071	0.242	0.255	0.06	0.056	0.057	0.054
29.5	0.079	0.071	0.245	0.258	0.058	0.054	0.056	0.052
30	0.079	0.07	0.248	0.261	0.058	0.055	0.057	0.053
30.5	0.079	0.07	0.251	0.264	0.058	0.054	0.056	0.052
31	0.079	0.071	0.254	0.268	0.058	0.054	0.056	0.052
31.5	0.079	0.071	0.257	0.271	0.059	0.055	0.057	0.053
32	0.08	0.071	0.263	0.275	0.059	0.055	0.058	0.053
32.5	0.08	0.07	0.266	0.278	0.059	0.055	0.057	0.053
33	0.079	0.07	0.267	0.281	0.059	0.054	0.055	0.052
33.5	0.079	0.07	0.271	0.285	0.059	0.054	0.056	0.052
34	0.081	0.071	0.275	0.288	0.059	0.056	0.057	0.053
34.5	0.079	0.071	0.278	0.291	0.059	0.055	0.056	0.053
35	0.079	0.07	0.28	0.294	0.059	0.054	0.056	0.053
35.5	0.08	0.07	0.284	0.299	0.059	0.055	0.057	0.053
36	0.08	0.071	0.288	0.301	0.059	0.056	0.058	0.054
36.5	0.079	0.07	0.291	0.304	0.059	0.054	0.057	0.054
37	0.08	0.07	0.295	0.309	0.059	0.056	0.057	0.054
37.5	0.08	0.07	0.297	0.312	0.059	0.056	0.058	0.055
38	0.08	0.071	0.3	0.316	0.059	0.056	0.056	0.054
38.5	0.079	0.07	0.303	0.319	0.059	0.055	0.057	0.054
39	0.079	0.07	0.306	0.321	0.059	0.055	0.057	0.054
39.5	0.079	0.07	0.311	0.325	0.059	0.056	0.057	0.055
40	0.079	0.072	0.315	0.33	0.06	0.057	0.058	0.056
40.5	0.079	0.071	0.318	0.332	0.06	0.056	0.058	0.056
41	0.078	0.07	0.319	0.335	0.059	0.055	0.057	0.055
41.5	0.08	0.071	0.324	0.34	0.06	0.056	0.059	0.055
42	0.079	0.071	0.326	0.343	0.059	0.055	0.057	0.055
42.5	0.079	0.07	0.329	0.345	0.06	0.056	0.059	0.055
43	0.079	0.07	0.332	0.347	0.059	0.056	0.057	0.056
43.5	0.079	0.07	0.335	0.351	0.059	0.056	0.057	0.056
44	0.079	0.07	0.339	0.354	0.06	0.056	0.057	0.056
44.5	0.08	0.07	0.342	0.359	0.061	0.056	0.058	0.056
45	0.08	0.071	0.346	0.362	0.06	0.056	0.058	0.056
45.5	0.08	0.07	0.349	0.365	0.06	0.057	0.059	0.062
46	0.079	0.07	0.353	0.369	0.06	0.056	0.058	0.055
46.5	0.079	0.07	0.356	0.368	0.06	0.056	0.057	0.056
47	0.079	0.07	0.359	0.371	0.06	0.056	0.057	0.056
47.5	0.079	0.071	0.363	0.374	0.061	0.056	0.058	0.057
48	0.08	0.07	0.367	0.377	0.06	0.057	0.059	0.057
48.5	0.079	0.07	0.371	0.378	0.06	0.056	0.058	0.056
49	0.079	0.071	0.374	0.38	0.06	0.056	0.058	0.056
49.5	0.079	0.07	0.376	0.381	0.061	0.057	0.059	0.056
50	0.078	0.07	0.378	0.385	0.06	0.055	0.058	0.056
50.5	0.077	0.071	0.379	0.388	0.06	0.056	0.058	0.056
51	0.077	0.07	0.382	0.392	0.059	0.056	0.057	0.057
51.5	0.078	0.071	0.387	0.395	0.06	0.057	0.059	0.058
52	0.077	0.07	0.386	0.397	0.06	0.057	0.059	0.057
52.5	0.077	0.07	0.387	0.401	0.059	0.056	0.057	0.056
53	0.078	0.07	0.39	0.406	0.059	0.056	0.058	0.057
53.5	0.077	0.071	0.395	0.407	0.06	0.056	0.058	0.058
54	0.077	0.07	0.395	0.411	0.06	0.056	0.058	0.057
54.5	0.077	0.07	0.398	0.415	0.06	0.056	0.058	0.057
55	0.079	0.071	0.401	0.42	0.061	0.057	0.058	0.059
55.5	0.077	0.07	0.402	0.421	0.059	0.056	0.058	0.058
56	0.077	0.07	0.405	0.424	0.06	0.057	0.058	0.058
56.5	0.078	0.07	0.409	0.429	0.06	0.057	0.059	0.058
57	0.078	0.07	0.412	0.43	0.06	0.057	0.059	0.058
57.5	0.078	0.071	0.417	0.434	0.061	0.058	0.059	0.06
58	0.078	0.071	0.418	0.437	0.061	0.058	0.059	0.059
58.5	0.077	0.07	0.421	0.441	0.062	0.057	0.059	0.059
59	0.078	0.07	0.425	0.445	0.061	0.057	0.059	0.059
59.5	0.078	0.07	0.429	0.445	0.061	0.057	0.059	0.059
60	0.078	0.069	0.431	0.45	0.061	0.057	0.059	0.06
60.5	0.079	0.07	0.435	0.454	0.061	0.057	0.059	0.059
61	0.078	0.07	0.436	0.456	0.06	0.056	0.058	0.058
61.5	0.078	0.071	0.439	0.458	0.061	0.058	0.06	0.06
62	0.079	0.071	0.443	0.462	0.061	0.058	0.059	0.059
62.5	0.078	0.07	0.447	0.464	0.061	0.057	0.059	0.059
63	0.078	0.071	0.451	0.467	0.06	0.057	0.059	0.059
63.5	0.078	0.07	0.452	0.47	0.061	0.058	0.059	0.06
64	0.079	0.071	0.455	0.473	0.061	0.058	0.06	0.06
64.5	0.079	0.071	0.458	0.476	0.06	0.058	0.059	0.06
65	0.079	0.071	0.461	0.48	0.061	0.057	0.059	0.06
65.5	0.079	0.071	0.464	0.482	0.061	0.058	0.061	0.061
66	0.079	0.071	0.467	0.485	0.061	0.058	0.059	0.06
66.5	0.079	0.071	0.469	0.489	0.061	0.058	0.06	0.06
67	0.079	0.07	0.472	0.492	0.059	0.056	0.059	0.059
67.5	0.079	0.071	0.475	0.493	0.062	0.058	0.06	0.06
68	0.079	0.071	0.477	0.497	0.061	0.057	0.06	0.06
68.5	0.078	0.071	0.481	0.498	0.06	0.057	0.059	0.06
69	0.079	0.071	0.485	0.502	0.06	0.057	0.059	0.059
69.5	0.08	0.071	0.487	0.506	0.061	0.058	0.06	0.06
70	0.079	0.071	0.49	0.507	0.062	0.057	0.061	0.061
70.5	0.079	0.071	0.493	0.51	0.061	0.058	0.06	0.061
71	0.079	0.071	0.495	0.513	0.061	0.057	0.06	0.06
71.5	0.079	0.071	0.498	0.515	0.061	0.058	0.061	0.06
72	0.079	0.071	0.501	0.519	0.062	0.058	0.061	0.061
72.5	0.08	0.072	0.504	0.524	0.062	0.058	0.062	0.061
73	0.08	0.071	0.506	0.525	0.061	0.057	0.06	0.06
73.5	0.08	0.072	0.509	0.529	0.062	0.058	0.062	0.061
74	0.079	0.071	0.512	0.529	0.061	0.058	0.061	0.061
74.5	0.079	0.071	0.515	0.532	0.062	0.058	0.061	0.061
75	0.08	0.071	0.517	0.538	0.061	0.058	0.061	0.061
75.5	0.08	0.072	0.52	0.54	0.061	0.058	0.061	0.06
76	0.08	0.071	0.523	0.54	0.061	0.057	0.061	0.06
76.5	0.079	0.072	0.525	0.543	0.062	0.058	0.061	0.061
77	0.079	0.071	0.528	0.545	0.061	0.057	0.061	0.061
77.5	0.079	0.071	0.531	0.548	0.063	0.059	0.061	0.062
78	0.08	0.072	0.534	0.553	0.063	0.059	0.062	0.062
78.5	0.079	0.071	0.536	0.554	0.062	0.058	0.061	0.062
79	0.079	0.071	0.54	0.556	0.064	0.059	0.062	0.062
79.5	0.079	0.072	0.542	0.56	0.064	0.058	0.062	0.061
80	0.079	0.071	0.545	0.563	0.062	0.058	0.062	0.061
80.5	0.08	0.072	0.548	0.565	0.062	0.058	0.062	0.062
81	0.079	0.071	0.549	0.568	0.061	0.057	0.06	0.061
81.5	0.08	0.071	0.554	0.571	0.061	0.058	0.061	0.062
82	0.079	0.071	0.556	0.573	0.063	0.058	0.062	0.062
82.5	0.079	0.072	0.559	0.577	0.062	0.059	0.062	0.062
83	0.079	0.072	0.56	0.578	0.062	0.059	0.061	0.061
83.5	0.08	0.072	0.565	0.582	0.063	0.059	0.062	0.063
84	0.079	0.072	0.567	0.584	0.062	0.059	0.062	0.062
84.5	0.08	0.072	0.57	0.589	0.062	0.059	0.061	0.061
85	0.081	0.073	0.574	0.592	0.063	0.059	0.063	0.062
85.5	0.08	0.072	0.575	0.594	0.062	0.059	0.062	0.063
86	0.08	0.072	0.577	0.597	0.062	0.058	0.062	0.062
86.5	0.079	0.072	0.58	0.597	0.062	0.058	0.062	0.062
87	0.08	0.073	0.583	0.603	0.063	0.059	0.062	0.062
87.5	0.08	0.073	0.585	0.602	0.062	0.059	0.063	0.063
88	0.08	0.072	0.587	0.604	0.063	0.059	0.063	0.062
88.5	0.08	0.072	0.59	0.606	0.064	0.059	0.063	0.062
89	0.08	0.072	0.592	0.61	0.062	0.059	0.062	0.063
89.5	0.08	0.073	0.596	0.613	0.062	0.059	0.062	0.063
90	0.08	0.073	0.599	0.615	0.064	0.06	0.064	0.065
90.5	0.08	0.072	0.601	0.617	0.063	0.059	0.063	0.063
91	0.08	0.073	0.606	0.619	0.062	0.059	0.063	0.063
91.5	0.08	0.073	0.609	0.622	0.062	0.059	0.062	0.063
92	0.08	0.072	0.607	0.624	0.062	0.058	0.063	0.063
92.5	0.081	0.072	0.611	0.628	0.063	0.059	0.063	0.063
93	0.08	0.072	0.613	0.63	0.063	0.059	0.064	0.065
93.5	0.081	0.073	0.617	0.635	0.063	0.059	0.064	0.063
94	0.081	0.072	0.618	0.638	0.063	0.059	0.063	0.063
94.5	0.081	0.072	0.621	0.64	0.062	0.059	0.063	0.064
95	0.08	0.072	0.624	0.64	0.063	0.059	0.063	0.063
95.5	0.08	0.072	0.623	0.64	0.061	0.058	0.062	0.063
96	0.081	0.073	0.628	0.646	0.063	0.06	0.064	0.064
96.5	0.08	0.072	0.631	0.647	0.063	0.059	0.063	0.064
97	0.081	0.073	0.633	0.65	0.063	0.059	0.064	0.064
97.5	0.08	0.072	0.637	0.652	0.062	0.059	0.064	0.063
98	0.08	0.073	0.638	0.654	0.062	0.059	0.064	0.064
98.5	0.08	0.073	0.641	0.656	0.063	0.059	0.064	0.064
99	0.08	0.072	0.642	0.661	0.062	0.059	0.063	0.064
99.5	0.081	0.073	0.645	0.664	0.063	0.059	0.064	0.064
100	0.08	0.072	0.647	0.667	0.062	0.059	0.064	0.064
100.5	0.08	0.072	0.65	0.669	0.062	0.058	0.063	0.063
101	0.081	0.073	0.653	0.67	0.063	0.059	0.065	0.064
101.5	0.081	0.072	0.655	0.673	0.061	0.059	0.064	0.064
102	0.081	0.073	0.659	0.676	0.062	0.059	0.064	0.063
102.5	0.08	0.072	0.659	0.679	0.062	0.059	0.063	0.063
103	0.08	0.074	0.663	0.678	0.062	0.06	0.064	0.065
103.5	0.081	0.075	0.669	0.682	0.063	0.06	0.065	0.065
104	0.081	0.073	0.667	0.683	0.062	0.06	0.064	0.064
104.5	0.081	0.073	0.669	0.686	0.062	0.059	0.064	0.064
105	0.081	0.073	0.673	0.688	0.063	0.059	0.064	0.065
	0.081	0.073	0.674	0.694	0.062	0.06	0.064	0.065
	0.082	0.073	0.677	0.694	0.063	0.059	0.065	0.065
	0.081	0.072	0.677	0.696	0.061	0.059	0.064	0.064
	0.081	0.073	0.681	0.701	0.062	0.06	0.064	0.065
	0.081	0.073	0.68	0.701	0.062	0.059	0.064	0.064
	0.081	0.074	0.687	0.705	0.063	0.06	0.065	0.065
	0.081	0.073	0.689	0.703	0.063	0.06	0.064	0.065
	0.081	0.073	0.692	0.71	0.062	0.06	0.064	0.065
	0.081	0.073	0.692	0.71	0.063	0.06	0.066	0.064
	0.081	0.073	0.696	0.711	0.063	0.06	0.064	0.065
	0.081	0.073	0.697	0.716	0.063	0.06	0.065	0.066
	0.081	0.074	0.701	0.717	0.063	0.061	0.065	0.067
	0.081	0.074	0.703	0.719	0.064	0.06	0.065	0.065
	0.081	0.074	0.705	0.721	0.063	0.061	0.065	0.067
	0.081	0.074	0.707	0.724	0.063	0.06	0.066	0.066
	0.081	0.073	0.71	0.729	0.063	0.059	0.064	0.065
	0.082	0.074	0.713	0.728	0.064	0.06	0.065	0.066
	0.081	0.073	0.713	0.729	0.063	0.06	0.065	0.065
	0.081	0.074	0.717	0.733	0.063	0.06	0.065	0.066
	0.081	0.073	0.72	0.735	0.063	0.061	0.065	0.067
	0.081	0.073	0.721	0.736	0.063	0.06	0.064	0.066
	0.081	0.074	0.724	0.739	0.064	0.061	0.066	0.067
	0.081	0.074	0.727	0.742	0.064	0.06	0.066	0.067
	0.082	0.074	0.73	0.748	0.063	0.061	0.066	0.067
	0.082	0.074	0.734	0.749	0.063	0.06	0.066	0.066
	0.082	0.075	0.733	0.752	0.064	0.06	0.066	0.067
	0.082	0.074	0.738	0.755	0.063	0.06	0.066	0.067
	0.082	0.074	0.74	0.757	0.063	0.06	0.066	0.066
	0.082	0.074	0.742	0.758	0.063	0.06	0.066	0.066
	0.082	0.074	0.741	0.761	0.063	0.06	0.067	0.067
	0.083	0.075	0.745	0.762	0.064	0.061	0.067	0.066
	0.083	0.075	0.748	0.766	0.064	0.06	0.067	0.067
	0.082	0.074	0.75	0.769	0.063	0.06	0.066	0.066
	0.081	0.075	0.752	0.767	0.063	0.06	0.067	0.067
	0.083	0.075	0.754	0.773	0.064	0.06	0.068	0.068
	0.082	0.074	0.756	0.775	0.063	0.059	0.068	0.067
	0.083	0.075	0.759	0.778	0.064	0.06	0.068	0.067
	0.082	0.074	0.763	0.78	0.063	0.06	0.068	0.067
	0.081	0.075	0.766	0.777	0.064	0.06	0.067	0.067
	0.082	0.074	0.765	0.78	0.064	0.06	0.068	0.068
	0.081	0.074	0.765	0.782	0.063	0.06	0.068	0.067
	0.082	0.074	0.769	0.784	0.064	0.061	0.068	0.067
	0.082	0.075	0.774	0.788	0.063	0.061	0.068	0.067
	0.082	0.075	0.777	0.79	0.064	0.061	0.068	0.068
	0.082	0.074	0.776	0.791	0.064	0.06	0.068	0.067
	0.082	0.075	0.776	0.793	0.064	0.061	0.068	0.068
	0.082	0.075	0.78	0.793	0.063	0.061	0.069	0.068
	0.083	0.075	0.782	0.801	0.064	0.062	0.069	0.069
	0.082	0.074	0.783	0.8	0.063	0.061	0.068	0.069
	0.082	0.075	0.787	0.801	0.064	0.061	0.068	0.068
	0.082	0.074	0.787	0.803	0.064	0.061	0.069	0.068
	0.083	0.075	0.79	0.805	0.064	0.061	0.069	0.068
	0.083	0.075	0.792	0.807	0.065	0.062	0.07	0.068
	0.082	0.075	0.795	0.809	0.064	0.061	0.069	0.069
	0.082	0.075	0.796	0.811	0.064	0.062	0.068	0.069
	0.082	0.075	0.798	0.811	0.065	0.061	0.069	0.068
	0.081	0.074	0.797	0.813	0.063	0.06	0.068	0.067
	0.082	0.075	0.803	0.821	0.063	0.06	0.068	0.068
	0.082	0.074	0.806	0.824	0.064	0.061	0.068	0.068
	0.083	0.074	0.807	0.826	0.064	0.061	0.069	0.069
	0.083	0.075	0.81	0.828	0.064	0.061	0.07	0.069
	0.082	0.074	0.813	0.831	0.063	0.06	0.068	0.068
	0.083	0.075	0.814	0.833	0.063	0.061	0.069	0.069
	0.083	0.075	0.817	0.834	0.063	0.061	0.069	0.069
	0.083	0.075	0.819	0.837	0.064	0.061	0.069	0.069
	0.082	0.075	0.819	0.836	0.064	0.06	0.069	0.069
	0.083	0.075	0.825	0.84	0.064	0.061	0.069	0.069
	0.083	0.076	0.829	0.839	0.065	0.061	0.069	0.07
	0.083	0.074	0.825	0.845	0.063	0.06	0.068	0.068
	0.083	0.076	0.829	0.843	0.064	0.061	0.069	0.069
	0.082	0.076	0.836	0.845	0.064	0.061	0.068	0.069
	0.083	0.074	0.832	0.852	0.064	0.061	0.069	0.069
	0.083	0.074	0.832	0.85	0.063	0.061	0.069	0.069
	0.084	0.076	0.838	0.856	0.065	0.063	0.07	0.071
	0.083	0.075	0.838	0.858	0.064	0.061	0.069	0.07
	0.083	0.076	0.842	0.856	0.065	0.062	0.069	0.07
	0.082	0.074	0.843	0.857	0.065	0.061	0.069	0.07
	0.083	0.075	0.846	0.859	0.065	0.063	0.07	0.07
	0.084	0.076	0.85	0.868	0.066	0.062	0.071	0.07
	0.083	0.075	0.849	0.862	0.064	0.062	0.069	0.07
	0.083	0.074	0.851	0.865	0.065	0.063	0.07	0.07
	0.082	0.075	0.852	0.866	0.065	0.062	0.07	0.07
	0.083	0.076	0.857	0.871	0.065	0.062	0.07	0.07
	0.083	0.075	0.859	0.874	0.065	0.061	0.07	0.07
	0.082	0.075	0.86	0.877	0.064	0.06	0.069	0.069
	0.083	0.076	0.862	0.876	0.065	0.061	0.07	0.071
	0.082	0.075	0.858	0.874	0.063	0.06	0.069	0.069
	0.083	0.075	0.865	0.879	0.066	0.062	0.07	0.07
	0.083	0.076	0.868	0.882	0.065	0.062	0.07	0.07

## Sheet: 7C.1
time, min	amplex-100		amplex-100_GSH-1000		apex-2_amplex-100		apex-2_amplex-100_GSH-1000		apex-2_amplex-100_GSH-1000_Na2S4-1		apex-2_amplex-100_GSH-1000_Na2S4-2		apex-2_amplex-100_GSH-1000_Na2S4-5		apex-2_amplex-100_GSH-1000_Na2S4-10
0	0.039	0.038	0.035	0.036	0.058	0.064	0.067	0.065	0.059	0.062	0.061	0.057	0.059		0.068	0.064
0.5	0.04	0.037	0.036	0.035	0.059	0.062	0.068	0.066	0.06	0.06	0.06	0.056	0.059		0.068	0.064
1	0.037	0.037	0.034	0.035	0.057	0.063	0.067	0.067	0.058	0.06	0.059	0.056	0.058		0.066	0.063
1.5	0.038	0.036	0.035	0.035	0.059	0.063	0.069	0.07	0.059	0.06	0.059	0.056	0.058		0.066	0.063
2	0.038	0.037	0.035	0.036	0.058	0.064	0.07	0.071	0.059	0.062	0.06	0.058	0.058		0.066	0.063
2.5	0.038	0.037	0.035	0.035	0.059	0.064	0.072	0.072	0.06	0.061	0.06	0.058	0.059		0.066	0.063
3	0.037	0.036	0.035	0.035	0.058	0.064	0.073	0.074	0.058	0.062	0.061	0.058	0.059		0.066	0.063
3.5	0.037	0.036	0.035	0.035	0.059	0.064	0.075	0.076	0.06	0.062	0.06	0.059	0.059		0.066	0.063
4	0.038	0.036	0.035	0.036	0.059	0.065	0.078	0.077	0.062	0.063	0.061	0.059	0.059		0.066	0.063
4.5	0.037	0.037	0.035	0.035	0.059	0.064	0.081	0.078	0.062	0.063	0.061	0.059	0.059		0.066	0.063
5	0.036	0.036	0.034	0.035	0.06	0.064	0.083	0.08	0.061	0.064	0.061	0.059	0.059		0.066	0.064
5.5	0.037	0.036	0.035	0.035	0.059	0.064	0.086	0.082	0.063	0.065	0.062	0.06	0.06		0.066	0.063
6	0.037	0.036	0.035	0.035	0.06	0.064	0.089	0.084	0.062	0.064	0.061	0.061	0.059		0.066	0.064
6.5	0.037	0.036	0.034	0.035	0.058	0.064	0.09	0.085	0.062	0.065	0.061	0.061	0.06		0.066	0.064
7	0.037	0.036	0.036	0.035	0.06	0.065	0.095	0.088	0.064	0.067	0.062	0.063	0.061		0.068	0.065
7.5	0.036	0.036	0.034	0.035	0.06	0.064	0.095	0.089	0.063	0.066	0.063	0.062	0.06		0.066	0.064
8	0.035	0.036	0.035	0.034	0.059	0.063	0.098	0.091	0.062	0.066	0.061	0.061	0.059		0.065	0.063
8.5	0.036	0.035	0.034	0.034	0.059	0.064	0.101	0.093	0.062	0.068	0.062	0.062	0.06		0.066	0.063
9	0.036	0.036	0.034	0.035	0.06	0.065	0.104	0.097	0.064	0.068	0.062	0.063	0.06		0.066	0.065
9.5	0.036	0.035	0.034	0.034	0.06	0.064	0.106	0.098	0.063	0.069	0.063	0.064	0.061		0.067	0.065
10	0.036	0.036	0.034	0.034	0.06	0.064	0.109	0.102	0.064	0.07	0.063	0.064	0.06		0.066	0.065
10.5	0.036	0.035	0.035	0.034	0.06	0.064	0.112	0.104	0.065	0.07	0.063	0.065	0.06		0.068	0.065
11	0.035	0.036	0.034	0.035	0.06	0.064	0.114	0.106	0.065	0.072	0.064	0.066	0.062		0.068	0.066
11.5	0.035	0.035	0.034	0.035	0.06	0.064	0.117	0.109	0.065	0.073	0.064	0.066	0.061		0.067	0.065
12	0.036	0.036	0.034	0.035	0.061	0.065	0.12	0.113	0.066	0.073	0.064	0.067	0.061		0.067	0.065
12.5	0.035	0.036	0.034	0.035	0.06	0.065	0.122	0.116	0.066	0.074	0.064	0.067	0.062		0.068	0.066
13	0.035	0.036	0.034	0.034	0.061	0.065	0.126	0.117	0.067	0.076	0.065	0.069	0.063		0.068	0.066
13.5	0.036	0.035	0.035	0.034	0.061	0.065	0.128	0.121	0.067	0.076	0.065	0.069	0.062		0.069	0.066
14	0.035	0.036	0.034	0.034	0.061	0.065	0.13	0.125	0.068	0.077	0.065	0.07	0.062		0.068	0.066
14.5	0.036	0.035	0.034	0.034	0.061	0.065	0.134	0.126	0.069	0.078	0.065	0.07	0.063		0.069	0.067
15	0.035	0.035	0.034	0.034	0.061	0.064	0.136	0.129	0.069	0.078	0.066	0.07	0.063		0.069	0.067
15.5	0.034	0.034	0.033	0.033	0.06	0.064	0.138	0.131	0.068	0.079	0.066	0.07	0.063		0.069	0.067
16	0.035	0.035	0.034	0.034	0.062	0.064	0.143	0.136	0.071	0.081	0.066	0.072	0.063		0.069	0.068
16.5	0.035	0.035	0.034	0.035	0.061	0.065	0.145	0.138	0.071	0.083	0.067	0.072	0.065		0.07	0.069
17	0.035	0.035	0.034	0.034	0.061	0.065	0.148	0.141	0.07	0.085	0.066	0.073	0.064		0.07	0.068
17.5	0.035	0.035	0.034	0.034	0.062	0.065	0.152	0.145	0.072	0.086	0.068	0.073	0.065		0.07	0.068
18	0.036	0.036	0.035	0.035	0.063	0.066	0.156	0.148	0.074	0.088	0.069	0.075	0.066		0.072	0.07
18.5	0.035	0.035	0.034	0.034	0.063	0.065	0.157	0.151	0.074	0.089	0.069	0.076	0.066		0.071	0.069
19	0.035	0.035	0.035	0.035	0.062	0.067	0.162	0.154	0.077	0.091	0.071	0.076	0.067		0.073	0.07
19.5	0.035	0.035	0.034	0.035	0.063	0.065	0.164	0.156	0.076	0.093	0.07	0.076	0.067		0.073	0.07
20	0.035	0.035	0.034	0.034	0.063	0.065	0.168	0.159	0.076	0.093	0.07	0.078	0.067		0.072	0.07
20.5	0.035	0.035	0.034	0.034	0.062	0.065	0.169	0.162	0.077	0.094	0.07	0.077	0.067		0.073	0.07
21	0.035	0.035	0.034	0.034	0.063	0.065	0.173	0.164	0.078	0.097	0.07	0.08	0.068		0.074	0.071
21.5	0.036	0.036	0.034	0.035	0.063	0.066	0.176	0.168	0.08	0.098	0.072	0.079	0.069		0.073	0.071
22	0.035	0.035	0.034	0.034	0.063	0.065	0.179	0.17	0.08	0.101	0.072	0.08	0.069		0.074	0.072
22.5	0.035	0.036	0.034	0.034	0.063	0.065	0.181	0.173	0.082	0.101	0.073	0.081	0.07		0.075	0.072
23	0.035	0.036	0.035	0.035	0.063	0.066	0.183	0.177	0.083	0.103	0.073	0.082	0.07		0.075	0.073
23.5	0.035	0.036	0.034	0.035	0.063	0.065	0.187	0.18	0.084	0.105	0.074	0.082	0.07		0.076	0.073
24	0.035	0.035	0.034	0.034	0.063	0.065	0.19	0.182	0.084	0.107	0.074	0.083	0.07		0.077	0.073
24.5	0.035	0.036	0.033	0.035	0.063	0.065	0.194	0.185	0.086	0.109	0.074	0.083	0.071		0.077	0.073
25	0.035	0.036	0.034	0.035	0.064	0.066	0.197	0.188	0.085	0.11	0.074	0.084	0.071		0.077	0.074
25.5	0.035	0.036	0.034	0.034	0.063	0.065	0.2	0.19	0.087	0.113	0.075	0.085	0.071		0.077	0.075
26	0.035	0.035	0.033	0.034	0.062	0.066	0.201	0.193	0.089	0.114	0.075	0.085	0.071		0.077	0.074
26.5	0.036	0.036	0.035	0.034	0.064	0.066	0.206	0.196	0.091	0.117	0.078	0.087	0.073		0.078	0.076
27	0.036	0.035	0.034	0.035	0.064	0.066	0.207	0.199	0.092	0.119	0.077	0.087	0.073		0.078	0.075
27.5	0.034	0.034	0.033	0.033	0.062	0.065	0.208	0.201	0.092	0.119	0.076	0.087	0.072		0.078	0.074
28	0.035	0.035	0.034	0.035	0.063	0.066	0.212	0.205	0.095	0.122	0.077	0.088	0.073		0.079	0.076
28.5	0.035	0.035	0.033	0.034	0.063	0.065	0.215	0.206	0.096	0.125	0.077	0.089	0.073		0.079	0.076
29	0.035	0.035	0.034	0.034	0.063	0.065	0.217	0.21	0.097	0.126	0.078	0.089	0.074		0.08	0.077
29.5	0.035	0.034	0.033	0.035	0.063	0.065	0.221	0.212	0.099	0.128	0.078	0.09	0.074		0.079	0.076
30	0.036	0.035	0.035	0.034	0.064	0.066	0.224	0.217	0.102	0.132	0.08	0.091	0.075		0.081	0.077
30.5	0.035	0.035	0.033	0.034	0.064	0.065	0.228	0.219	0.105	0.134	0.081	0.092	0.076		0.082	0.078
31	0.035	0.035	0.034	0.034	0.063	0.066	0.229	0.223	0.106	0.137	0.081	0.093	0.077		0.082	0.079
31.5	0.034	0.035	0.033	0.034	0.063	0.066	0.231	0.224	0.108	0.136	0.081	0.093	0.076		0.083	0.079
32	0.034	0.035	0.034	0.034	0.063	0.066	0.233	0.227	0.11	0.139	0.082	0.095	0.076		0.083	0.079
32.5	0.035	0.035	0.034	0.034	0.063	0.065	0.235	0.23	0.114	0.143	0.084	0.096	0.078		0.085	0.081
33	0.035	0.035	0.034	0.034	0.063	0.065	0.238	0.232	0.116	0.145	0.083	0.095	0.077		0.083	0.08
33.5	0.035	0.035	0.034	0.035	0.064	0.066	0.242	0.235	0.119	0.149	0.084	0.098	0.078		0.084	0.08
34	0.034	0.035	0.033	0.034	0.063	0.065	0.244	0.237	0.121	0.151	0.085	0.097	0.079		0.084	0.081
34.5	0.035	0.035	0.035	0.033	0.064	0.065	0.247	0.24	0.126	0.154	0.085	0.099	0.079		0.085	0.081
35	0.035	0.035	0.033	0.034	0.063	0.067	0.248	0.243	0.129	0.157	0.086	0.098	0.079		0.085	0.082
35.5	0.035	0.036	0.034	0.035	0.064	0.065	0.253	0.246	0.133	0.16	0.087	0.101	0.081		0.086	0.082
36	0.035	0.035	0.033	0.034	0.063	0.066	0.253	0.249	0.135	0.163	0.088	0.1	0.081		0.086	0.082
36.5	0.035	0.034	0.033	0.033	0.063	0.064	0.256	0.25	0.139	0.166	0.088	0.1	0.081		0.086	0.082
37	0.034	0.034	0.034	0.034	0.064	0.065	0.259	0.254	0.142	0.168	0.089	0.1	0.081		0.086	0.083
37.5	0.034	0.035	0.033	0.034	0.063	0.065	0.261	0.256	0.145	0.171	0.09	0.1	0.081		0.086	0.083
38	0.034	0.034	0.033	0.034	0.063	0.065	0.263	0.258	0.148	0.173	0.091	0.1	0.082		0.086	0.083
38.5	0.036	0.035	0.034	0.035	0.064	0.066	0.268	0.264	0.153	0.176	0.092	0.101	0.082		0.088	0.084
39	0.035	0.034	0.033	0.034	0.063	0.065	0.269	0.265	0.155	0.18	0.092	0.099	0.082		0.087	0.084
39.5	0.034	0.034	0.033	0.034	0.062	0.065	0.271	0.267	0.16	0.181	0.094	0.099	0.083		0.087	0.085
40	0.035	0.034	0.034	0.034	0.063	0.066	0.275	0.272	0.164	0.186	0.095	0.1	0.084		0.089	0.086
40.5	0.034	0.035	0.033	0.034	0.064	0.065	0.276	0.273	0.167	0.189	0.096	0.102	0.084		0.089	0.086
41	0.034	0.035	0.033	0.034	0.063	0.065	0.277	0.275	0.168	0.192	0.097	0.103	0.084		0.09	0.088
41.5	0.035	0.035	0.034	0.034	0.064	0.065	0.283	0.277	0.174	0.194	0.099	0.105	0.086		0.09	0.087
42	0.035	0.035	0.034	0.035	0.064	0.065	0.284	0.281	0.177	0.198	0.1	0.106	0.086		0.092	0.089
42.5	0.035	0.035	0.035	0.035	0.064	0.066	0.289	0.284	0.183	0.201	0.102	0.109	0.086		0.092	0.089
43	0.034	0.035	0.034	0.034	0.064	0.065	0.288	0.283	0.182	0.204	0.103	0.11	0.087		0.093	0.089
43.5	0.034	0.034	0.033	0.033	0.063	0.064	0.291	0.283	0.189	0.205	0.105	0.112	0.088		0.094	0.09
44	0.034	0.035	0.033	0.034	0.063	0.064	0.294	0.284	0.19	0.207	0.107	0.114	0.088		0.094	0.091
44.5	0.034	0.035	0.033	0.034	0.063	0.064	0.298	0.285	0.193	0.211	0.108	0.116	0.089		0.095	0.091
45	0.035	0.035	0.033	0.035	0.063	0.065	0.299	0.286	0.196	0.213	0.11	0.119	0.09		0.095	0.092
45.5	0.034	0.035	0.033	0.034	0.063	0.064	0.303	0.288	0.198	0.217	0.11	0.122	0.09		0.096	0.093
46	0.034	0.035	0.033	0.034	0.063	0.064	0.302	0.29	0.201	0.215	0.114	0.124	0.091		0.096	0.093
46.5	0.035	0.035	0.034	0.034	0.064	0.064	0.305	0.292	0.205	0.218	0.12	0.128	0.092		0.098	0.095
47	0.035	0.035	0.034	0.035	0.064	0.064	0.306	0.295	0.212	0.223	0.12	0.132	0.093		0.099	0.096
47.5	0.035	0.035	0.034	0.035	0.064	0.064	0.307	0.298	0.211	0.225	0.125	0.133	0.093		0.099	0.096
48	0.036	0.035	0.034	0.035	0.064	0.064	0.309	0.301	0.214	0.228	0.129	0.137	0.093		0.1	0.096
48.5	0.034	0.034	0.033	0.033	0.063	0.063	0.309	0.304	0.215	0.231	0.13	0.139	0.094		0.1	0.096
49	0.035	0.035	0.033	0.034	0.063	0.064	0.313	0.308	0.219	0.235	0.136	0.145	0.095		0.102	0.099
49.5	0.034	0.035	0.033	0.035	0.063	0.065	0.315	0.312	0.222	0.237	0.139	0.147	0.096		0.103	0.099
50	0.035	0.035	0.033	0.034	0.063	0.064	0.317	0.313	0.22	0.244	0.142	0.15	0.097		0.103	0.099
50.5	0.034	0.034	0.033	0.033	0.063	0.063	0.32	0.315	0.224	0.244	0.145	0.152	0.097		0.102	0.099
51	0.035	0.035	0.034	0.035	0.063	0.064	0.326	0.32	0.229	0.248	0.15	0.157	0.099		0.105	0.101
51.5	0.035	0.035	0.033	0.034	0.063	0.064	0.326	0.322	0.231	0.25	0.154	0.161	0.099		0.105	0.101
52	0.035	0.035	0.033	0.034	0.063	0.064	0.328	0.325	0.234	0.253	0.158	0.164	0.101		0.106	0.102
52.5	0.035	0.035	0.034	0.035	0.064	0.065	0.334	0.328	0.237	0.258	0.161	0.167	0.102		0.107	0.103
53	0.034	0.034	0.034	0.034	0.063	0.064	0.334	0.331	0.239	0.261	0.164	0.171	0.101		0.107	0.103
53.5	0.035	0.035	0.034	0.035	0.064	0.065	0.339	0.335	0.243	0.265	0.168	0.175	0.103		0.108	0.104
54	0.035	0.035	0.034	0.034	0.064	0.064	0.341	0.337	0.246	0.269	0.171	0.177	0.104		0.108	0.104
54.5	0.034	0.035	0.033	0.033	0.063	0.064	0.344	0.338	0.247	0.272	0.174	0.18	0.105		0.109	0.105
55	0.035	0.035	0.034	0.034	0.064	0.064	0.347	0.342	0.252	0.273	0.178	0.183	0.105		0.109	0.106
55.5	0.035	0.035	0.033	0.034	0.063	0.064	0.348	0.345	0.255	0.276	0.182	0.187	0.107		0.111	0.106
56	0.035	0.035	0.034	0.035	0.064	0.065	0.351	0.348	0.259	0.282	0.184	0.191	0.108		0.111	0.108
56.5	0.034	0.034	0.033	0.034	0.064	0.065	0.355	0.35	0.263	0.285	0.189	0.194	0.11		0.113	0.109
57	0.035	0.034	0.033	0.034	0.064	0.065	0.357	0.353	0.265	0.286	0.191	0.197	0.111		0.113	0.109
57.5	0.035	0.035	0.034	0.035	0.065	0.066	0.361	0.358	0.27	0.288	0.196	0.201	0.112		0.114	0.11
58	0.035	0.035	0.034	0.035	0.065	0.065	0.363	0.36	0.273	0.291	0.198	0.204	0.113		0.114	0.111
58.5	0.035	0.034	0.034	0.034	0.064	0.065	0.365	0.361	0.276	0.295	0.201	0.207	0.115		0.115	0.112
59	0.035	0.035	0.034	0.035	0.065	0.065	0.368	0.365	0.281	0.299	0.206	0.211	0.117		0.118	0.113
59.5	0.035	0.035	0.033	0.034	0.065	0.065	0.371	0.368	0.283	0.302	0.208	0.215	0.117		0.117	0.114
60	0.034	0.034	0.032	0.035	0.063	0.066	0.372	0.37	0.286	0.305	0.211	0.217	0.119		0.117	0.114
60.5	0.035	0.034	0.032	0.033	0.064	0.065	0.375	0.371	0.289	0.307	0.214	0.219	0.12		0.118	0.114
61	0.035	0.034	0.032	0.034	0.064	0.065	0.377	0.374	0.293	0.31	0.218	0.223	0.123		0.12	0.116
61.5	0.035	0.035	0.034	0.034	0.065	0.066	0.381	0.377	0.298	0.313	0.223	0.227	0.125		0.121	0.117
62	0.035	0.035	0.034	0.034	0.064	0.065	0.385	0.379	0.299	0.316	0.225	0.23	0.128		0.123	0.118
62.5	0.035	0.034	0.033	0.034	0.065	0.066	0.387	0.383	0.301	0.319	0.228	0.233	0.129		0.123	0.119
63	0.034	0.033	0.033	0.034	0.064	0.065	0.387	0.383	0.303	0.32	0.23	0.235	0.13		0.123	0.118
63.5	0.034	0.035	0.033	0.034	0.064	0.066	0.39	0.387	0.307	0.323	0.234	0.238	0.133		0.125	0.12
64	0.035	0.035	0.034	0.035	0.065	0.067	0.395	0.39	0.309	0.328	0.238	0.243	0.136		0.127	0.121
64.5	0.035	0.035	0.033	0.035	0.064	0.066	0.397	0.393	0.311	0.331	0.241	0.246	0.139		0.128	0.122
65	0.035	0.034	0.033	0.034	0.064	0.065	0.399	0.394	0.313	0.333	0.244	0.249	0.142		0.128	0.123
65.5	0.035	0.035	0.033	0.035	0.065	0.067	0.402	0.399	0.317	0.338	0.247	0.253	0.144		0.131	0.126
66	0.036	0.036	0.034	0.035	0.065	0.067	0.405	0.399	0.319	0.339	0.251	0.255	0.147		0.131	0.125
66.5	0.035	0.035	0.035	0.035	0.066	0.067	0.408	0.405	0.322	0.342	0.254	0.259	0.15		0.132	0.127
67	0.035	0.036	0.033	0.034	0.064	0.065	0.411	0.406	0.325	0.346	0.257	0.263	0.154		0.134	0.129
67.5	0.035	0.034	0.033	0.034	0.064	0.066	0.411	0.407	0.327	0.348	0.26	0.265	0.156		0.134	0.128
68	0.035	0.035	0.033	0.035	0.066	0.066	0.414	0.41	0.33	0.35	0.262	0.268	0.159		0.136	0.13
68.5	0.034	0.034	0.033	0.034	0.064	0.066	0.415	0.412	0.331	0.351	0.264	0.269	0.161		0.135	0.13
69	0.035	0.035	0.032	0.034	0.066	0.066	0.421	0.415	0.336	0.356	0.271	0.275	0.165		0.138	0.132
69.5	0.035	0.034	0.033	0.034	0.065	0.066	0.422	0.418	0.338	0.36	0.272	0.278	0.168		0.139	0.133
70	0.034	0.034	0.034	0.033	0.064	0.066	0.424	0.419	0.341	0.361	0.275	0.279	0.172		0.139	0.134
70.5	0.035	0.034	0.034	0.034	0.065	0.066	0.426	0.421	0.344	0.364	0.279	0.283	0.175		0.141	0.135
71	0.035	0.035	0.034	0.034	0.065	0.066	0.429	0.424	0.346	0.367	0.283	0.287	0.179		0.144	0.138
71.5	0.035	0.034	0.033	0.034	0.065	0.066	0.432	0.428	0.349	0.37	0.284	0.29	0.181		0.144	0.138
72	0.035	0.035	0.033	0.035	0.066	0.066	0.434	0.429	0.352	0.372	0.288	0.292	0.185		0.146	0.14
72.5	0.036	0.035	0.035	0.035	0.066	0.067	0.439	0.433	0.356	0.375	0.291	0.295	0.189		0.148	0.141
73	0.035	0.034	0.033	0.034	0.065	0.065	0.438	0.433	0.356	0.378	0.293	0.298	0.19		0.15	0.142
73.5	0.035	0.035	0.034	0.034	0.066	0.067	0.443	0.438	0.362	0.381	0.297	0.301	0.195		0.152	0.144
74	0.036	0.035	0.034	0.035	0.066	0.067	0.445	0.441	0.365	0.383	0.3	0.305	0.198		0.153	0.145
74.5	0.035	0.034	0.034	0.034	0.066	0.066	0.447	0.442	0.365	0.386	0.303	0.307	0.201		0.154	0.146
75	0.035	0.035	0.033	0.034	0.065	0.067	0.448	0.445	0.369	0.388	0.306	0.31	0.205		0.157	0.148
75.5	0.035	0.035	0.033	0.034	0.064	0.067	0.449	0.446	0.372	0.391	0.309	0.313	0.207		0.159	0.15
76	0.035	0.034	0.034	0.034	0.066	0.066	0.453	0.447	0.374	0.392	0.312	0.314	0.21		0.16	0.152
76.5	0.035	0.035	0.034	0.034	0.066	0.066	0.457	0.451	0.377	0.395	0.314	0.319	0.213		0.161	0.153
77	0.035	0.035	0.033	0.034	0.066	0.067	0.458	0.454	0.38	0.4	0.318	0.323	0.217		0.166	0.156
77.5	0.035	0.034	0.033	0.034	0.065	0.066	0.459	0.455	0.381	0.401	0.32	0.324	0.219		0.165	0.156
78	0.034	0.034	0.033	0.033	0.065	0.065	0.46	0.456	0.384	0.402	0.323	0.326	0.222		0.167	0.158
78.5	0.035	0.035	0.033	0.034	0.066	0.067	0.465	0.46	0.388	0.407	0.327	0.33	0.227		0.17	0.161
79	0.034	0.034	0.033	0.033	0.065	0.066	0.466	0.461	0.389	0.408	0.328	0.332	0.228		0.171	0.162
79.5	0.035	0.034	0.033	0.033	0.066	0.067	0.47	0.465	0.394	0.412	0.333	0.336	0.232		0.174	0.164
80	0.035	0.035	0.034	0.034	0.066	0.066	0.473	0.467	0.397	0.414	0.337	0.34	0.236		0.177	0.167
80.5	0.035	0.035	0.034	0.034	0.066	0.067	0.474	0.471	0.398	0.418	0.338	0.342	0.239		0.179	0.17
81	0.034	0.034	0.033	0.033	0.066	0.066	0.477	0.47	0.399	0.418	0.34	0.343	0.241		0.18	0.17
81.5	0.035	0.034	0.034	0.033	0.067	0.067	0.48	0.475	0.403	0.423	0.343	0.346	0.245		0.183	0.173
82	0.035	0.034	0.034	0.033	0.066	0.067	0.48	0.477	0.406	0.422	0.345	0.348	0.247		0.186	0.175
82.5	0.035	0.034	0.033	0.034	0.066	0.067	0.484	0.48	0.41	0.429	0.351	0.355	0.252		0.189	0.179
83	0.035	0.034	0.033	0.033	0.066	0.067	0.485	0.482	0.412	0.431	0.353	0.356	0.255		0.191	0.18
83.5	0.035	0.035	0.034	0.034	0.066	0.067	0.488	0.485	0.415	0.433	0.355	0.359	0.258		0.194	0.183
84	0.035	0.034	0.034	0.033	0.066	0.066	0.491	0.486	0.416	0.436	0.357	0.362	0.26		0.197	0.185
84.5	0.035	0.034	0.033	0.033	0.066	0.066	0.492	0.488	0.418	0.437	0.36	0.364	0.263		0.199	0.188
85	0.035	0.035	0.034	0.034	0.067	0.067	0.496	0.49	0.422	0.44	0.364	0.367	0.267		0.202	0.19
85.5	0.036	0.034	0.033	0.034	0.066	0.067	0.497	0.493	0.424	0.443	0.366	0.371	0.271		0.204	0.194
86	0.034	0.034	0.033	0.033	0.065	0.067	0.499	0.496	0.428	0.446	0.37	0.374	0.274		0.207	0.196
86.5	0.036	0.034	0.034	0.033	0.067	0.067	0.503	0.498	0.429	0.448	0.372	0.375	0.277		0.209	0.199
87	0.035	0.035	0.033	0.033	0.066	0.067	0.503	0.5	0.431	0.452	0.374	0.38	0.279		0.213	0.202
87.5	0.035	0.034	0.032	0.033	0.065	0.067	0.505	0.501	0.434	0.452	0.377	0.38	0.282		0.214	0.203
88	0.035	0.035	0.033	0.034	0.066	0.068	0.51	0.505	0.438	0.457	0.381	0.386	0.286		0.218	0.206
88.5	0.036	0.035	0.034	0.035	0.067	0.068	0.511	0.51	0.44	0.459	0.383	0.387	0.289		0.221	0.209
89	0.035	0.034	0.032	0.033	0.065	0.066	0.511	0.507	0.443	0.46	0.386	0.389	0.292		0.223	0.212
89.5	0.034	0.034	0.033	0.033	0.065	0.067	0.514	0.51	0.445	0.462	0.388	0.391	0.294		0.225	0.213
90	0.035	0.034	0.034	0.034	0.067	0.067	0.518	0.515	0.447	0.465	0.392	0.395	0.298		0.23	0.218
90.5	0.035	0.035	0.033	0.035	0.067	0.067	0.52	0.518	0.452	0.468	0.396	0.397	0.301		0.233	0.221
91	0.036	0.034	0.034	0.035	0.067	0.068	0.522	0.52	0.454	0.472	0.397	0.402	0.304		0.236	0.224
91.5	0.035	0.035	0.033	0.034	0.067	0.069	0.524	0.523	0.455	0.473	0.4	0.404	0.307		0.238	0.227
92	0.035	0.034	0.033	0.033	0.067	0.067	0.528	0.522	0.457	0.475	0.402	0.406	0.308		0.24	0.228
92.5	0.035	0.035	0.034	0.034	0.067	0.067	0.532	0.525	0.461	0.478	0.406	0.409	0.313		0.244	0.233
93	0.035	0.035	0.082	0.035	0.067	0.068	0.533	0.53	0.463	0.482	0.408	0.413	0.316		0.247	0.234
93.5	0.034	0.033	0.033	0.033	0.067	0.067	0.533	0.531	0.464	0.482	0.41	0.413	0.318		0.249	0.237
94	0.034	0.033	0.033	0.032	0.066	0.066	0.536	0.532	0.466	0.484	0.412	0.415	0.32		0.251	0.238
94.5	0.033	0.033	0.088	0.033	0.065	0.067	0.536	0.534	0.469	0.486	0.415	0.418	0.323		0.254	0.243
95	0.036	0.035	0.039	0.034	0.067	0.068	0.54	0.539	0.473	0.49	0.419	0.422	0.327		0.258	0.246
95.5	0.035	0.033	0.033	0.033	0.066	0.067	0.54	0.537	0.473	0.491	0.42	0.423	0.328		0.26	0.248
96	0.035	0.034	0.034	0.034	0.067	0.068	0.543	0.541	0.479	0.494	0.426	0.427	0.335		0.265	0.254
96.5	0.035	0.035	0.033	0.035	0.067	0.069	0.547	0.546	0.48	0.499	0.427	0.43	0.336		0.268	0.255
97	0.034	0.032	0.052	0.032	0.065	0.067	0.548	0.544	0.481	0.499	0.428	0.431	0.337		0.269	0.257
97.5	0.035	0.033	0.039	0.033	0.066	0.067	0.553	0.546	0.485	0.501	0.431	0.433	0.341		0.272	0.26
98	0.034	0.034	0.033	0.032	0.066	0.066	0.554	0.548	0.487	0.505	0.433	0.438	0.343		0.275	0.264
98.5	0.035	0.034	0.034	0.034	0.069	0.07	0.558	0.552	0.49	0.51	0.437	0.443	0.347		0.281	0.269
99	0.034	0.033	0.033	0.032	0.066	0.067	0.557	0.554	0.492	0.509	0.439	0.442	0.35		0.281	0.269
99.5	0.035	0.033	0.032	0.033	0.067	0.067	0.559	0.555	0.494	0.513	0.442	0.446	0.353		0.283	0.274
100	0.035	0.035	0.075	0.035	0.067	0.069	0.562	0.561	0.497	0.514	0.445	0.448	0.356		0.287	0.276
100.5	0.035	0.034	0.033	0.034	0.067	0.068	0.564	0.56	0.499	0.515	0.447	0.45	0.359		0.289	0.279
101	0.035	0.034	0.036	0.033	0.067	0.067	0.568	0.563	0.503	0.519	0.451	0.452	0.361		0.293	0.282
101.5	0.034	0.034	0.048	0.033	0.066	0.067	0.566	0.564	0.503	0.522	0.451	0.456	0.363		0.296	0.285
102	0.035	0.033	0.074	0.033	0.067	0.067	0.57	0.567	0.506	0.524	0.456	0.458	0.367		0.298	0.288
102.5	0.035	0.034	0.06	0.034	0.068	0.068	0.573	0.57	0.51	0.527	0.459	0.463	0.37		0.303	0.292
103	0.035	0.034	0.068	0.034	0.067	0.068	0.575	0.573	0.512	0.529	0.462	0.464	0.373		0.306	0.295
103.5	0.036	0.035	0.064	0.034	0.068	0.067	0.577	0.574	0.516	0.53	0.464	0.466	0.376		0.308	0.296
104	0.035	0.035	0.065	0.035	0.068	0.069	0.581	0.578	0.516	0.532	0.465	0.468	0.379		0.31	0.3
104.5	0.036	0.035	0.049	0.034	0.069	0.068	0.583	0.579	0.519	0.535	0.469	0.471	0.382		0.314	0.303
105	0.035	0.034	0.035	0.034	0.068	0.068	0.587	0.581	0.523	0.538	0.472	0.474	0.385		0.316	0.305

## Sheet: 7C.2
Concentration, ,µM	Na2S4
0	3.242
1	21.66
2	38
5	51.59
10	53.57
20
50

## Sheet: 7D.1
time, min	amplex-100		amplex-100_GSH-1000		apex-2_amplex-100		apex-2_amplex-100_GSH-1000		apex-2_amplex-100_GSH-1000_Na2S-50		apex-2_amplex-100_GSH-1000_Na2S4-10
0	0.039	0.038	0.035	0.036	0.058	0.064	0.067	0.065	0.085	0.062	0.068	0.064
0.5	0.04	0.037	0.036	0.035	0.059	0.062	0.068	0.066	0.069	0.062	0.068	0.064
1	0.037	0.037	0.034	0.035	0.057	0.063	0.067	0.067	0.069	0.061	0.066	0.063
1.5	0.038	0.036	0.035	0.035	0.059	0.063	0.069	0.07	0.106	0.063	0.066	0.063
2	0.038	0.037	0.035	0.036	0.058	0.064	0.07	0.071	0.074	0.065	0.066	0.063
2.5	0.038	0.037	0.035	0.035	0.059	0.064	0.072	0.072	0.069	0.065	0.066	0.063
3	0.037	0.036	0.035	0.035	0.058	0.064	0.073	0.074	0.07	0.066	0.066	0.063
3.5	0.037	0.036	0.035	0.035	0.059	0.064	0.075	0.076	0.069	0.067	0.066	0.063
4	0.038	0.036	0.035	0.036	0.059	0.065	0.078	0.077	0.07	0.068	0.066	0.063
4.5	0.037	0.037	0.035	0.035	0.059	0.064	0.081	0.078	0.071	0.068	0.066	0.063
5	0.036	0.036	0.034	0.035	0.06	0.064	0.083	0.08	0.071	0.069	0.066	0.064
5.5	0.037	0.036	0.035	0.035	0.059	0.064	0.086	0.082	0.072	0.07	0.066	0.063
6	0.037	0.036	0.035	0.035	0.06	0.064	0.089	0.084	0.074	0.071	0.066	0.064
6.5	0.037	0.036	0.034	0.035	0.058	0.064	0.09	0.085	0.073	0.071	0.066	0.064
7	0.037	0.036	0.036	0.035	0.06	0.065	0.095	0.088	0.075	0.072	0.068	0.065
7.5	0.036	0.036	0.034	0.035	0.06	0.064	0.095	0.089	0.115	0.072	0.066	0.064
8	0.035	0.036	0.035	0.034	0.059	0.063	0.098	0.091	0.079	0.073	0.065	0.063
8.5	0.036	0.035	0.034	0.034	0.059	0.064	0.101	0.093	0.075	0.073	0.066	0.063
9	0.036	0.036	0.034	0.035	0.06	0.065	0.104	0.097	0.076	0.075	0.066	0.065
9.5	0.036	0.035	0.034	0.034	0.06	0.064	0.106	0.098	0.077	0.075	0.067	0.065
10	0.036	0.036	0.034	0.034	0.06	0.064	0.109	0.102	0.077	0.075	0.066	0.065
10.5	0.036	0.035	0.035	0.034	0.06	0.064	0.112	0.104	0.078	0.075	0.068	0.065
11	0.035	0.036	0.034	0.035	0.06	0.064	0.114	0.106	0.078	0.076	0.068	0.066
11.5	0.035	0.035	0.034	0.035	0.06	0.064	0.117	0.109	0.079	0.076	0.067	0.065
12	0.036	0.036	0.034	0.035	0.061	0.065	0.12	0.113	0.109	0.078	0.067	0.065
12.5	0.035	0.036	0.034	0.035	0.06	0.065	0.122	0.116	0.08	0.078	0.068	0.066
13	0.035	0.036	0.034	0.034	0.061	0.065	0.126	0.117	0.08	0.078	0.068	0.066
13.5	0.036	0.035	0.035	0.034	0.061	0.065	0.128	0.121	0.08	0.079	0.069	0.066
14	0.035	0.036	0.034	0.034	0.061	0.065	0.13	0.125	0.081	0.08	0.068	0.066
14.5	0.036	0.035	0.034	0.034	0.061	0.065	0.134	0.126	0.082	0.08	0.069	0.067
15	0.035	0.035	0.034	0.034	0.061	0.064	0.136	0.129	0.082	0.08	0.069	0.067
15.5	0.034	0.034	0.033	0.033	0.06	0.064	0.138	0.131	0.082	0.08	0.069	0.067
16	0.035	0.035	0.034	0.034	0.062	0.064	0.143	0.136	0.084	0.081	0.069	0.068
16.5	0.035	0.035	0.034	0.035	0.061	0.065	0.145	0.138	0.085	0.082	0.07	0.069
17	0.035	0.035	0.034	0.034	0.061	0.065	0.148	0.141	0.086	0.083	0.07	0.068
17.5	0.035	0.035	0.034	0.034	0.062	0.065	0.152	0.145	0.088	0.083	0.07	0.068
18	0.036	0.036	0.035	0.035	0.063	0.066	0.156	0.148	0.121	0.085	0.072	0.07
18.5	0.035	0.035	0.034	0.034	0.063	0.065	0.157	0.151	0.104	0.086	0.071	0.069
19	0.035	0.035	0.035	0.035	0.062	0.067	0.162	0.154	0.088	0.086	0.073	0.07
19.5	0.035	0.035	0.034	0.035	0.063	0.065	0.164	0.156	0.087	0.086	0.073	0.07
20	0.035	0.035	0.034	0.034	0.063	0.065	0.168	0.159	0.088	0.087	0.072	0.07
20.5	0.035	0.035	0.034	0.034	0.062	0.065	0.169	0.162	0.088	0.087	0.073	0.07
21	0.035	0.035	0.034	0.034	0.063	0.065	0.173	0.164	0.089	0.088	0.074	0.071
21.5	0.036	0.036	0.034	0.035	0.063	0.066	0.176	0.168	0.089	0.088	0.073	0.071
22	0.035	0.035	0.034	0.034	0.063	0.065	0.179	0.17	0.09	0.089	0.074	0.072
22.5	0.035	0.036	0.034	0.034	0.063	0.065	0.181	0.173	0.09	0.089	0.075	0.072
23	0.035	0.036	0.035	0.035	0.063	0.066	0.183	0.177	0.091	0.091	0.075	0.073
23.5	0.035	0.036	0.034	0.035	0.063	0.065	0.187	0.18	0.092	0.091	0.076	0.073
24	0.035	0.035	0.034	0.034	0.063	0.065	0.19	0.182	0.091	0.091	0.077	0.073
24.5	0.035	0.036	0.033	0.035	0.063	0.065	0.194	0.185	0.093	0.092	0.077	0.073
25	0.035	0.036	0.034	0.035	0.064	0.066	0.197	0.188	0.093	0.093	0.077	0.074
25.5	0.035	0.036	0.034	0.034	0.063	0.065	0.2	0.19	0.093	0.094	0.077	0.075
26	0.035	0.035	0.033	0.034	0.062	0.066	0.201	0.193	0.094	0.093	0.077	0.074
26.5	0.036	0.036	0.035	0.034	0.064	0.066	0.206	0.196	0.096	0.095	0.078	0.076
27	0.036	0.035	0.034	0.035	0.064	0.066	0.207	0.199	0.096	0.096	0.078	0.075
27.5	0.034	0.034	0.033	0.033	0.062	0.065	0.208	0.201	0.095	0.095	0.078	0.074
28	0.035	0.035	0.034	0.035	0.063	0.066	0.212	0.205	0.097	0.098	0.079	0.076
28.5	0.035	0.035	0.033	0.034	0.063	0.065	0.215	0.206	0.097	0.098	0.079	0.076
29	0.035	0.035	0.034	0.034	0.063	0.065	0.217	0.21	0.098	0.1	0.08	0.077
29.5	0.035	0.034	0.033	0.035	0.063	0.065	0.221	0.212	0.099	0.1	0.079	0.076
30	0.036	0.035	0.035	0.034	0.064	0.066	0.224	0.217	0.101	0.1	0.081	0.077
30.5	0.035	0.035	0.033	0.034	0.064	0.065	0.228	0.219	0.102	0.102	0.082	0.078
31	0.035	0.035	0.034	0.034	0.063	0.066	0.229	0.223	0.103	0.103	0.082	0.079
31.5	0.034	0.035	0.033	0.034	0.063	0.066	0.231	0.224	0.102	0.102	0.083	0.079
32	0.034	0.035	0.034	0.034	0.063	0.066	0.233	0.227	0.103	0.105	0.083	0.079
32.5	0.035	0.035	0.034	0.034	0.063	0.065	0.235	0.23	0.105	0.106	0.085	0.081
33	0.035	0.035	0.034	0.034	0.063	0.065	0.238	0.232	0.105	0.105	0.083	0.08
33.5	0.035	0.035	0.034	0.035	0.064	0.066	0.242	0.235	0.107	0.108	0.084	0.08
34	0.034	0.035	0.033	0.034	0.063	0.065	0.244	0.237	0.109	0.109	0.084	0.081
34.5	0.035	0.035	0.035	0.033	0.064	0.065	0.247	0.24	0.111	0.11	0.085	0.081
35	0.035	0.035	0.033	0.034	0.063	0.067	0.248	0.243	0.112	0.112	0.085	0.082
35.5	0.035	0.036	0.034	0.035	0.064	0.065	0.253	0.246	0.115	0.114	0.086	0.082
36	0.035	0.035	0.033	0.034	0.063	0.066	0.253	0.249	0.114	0.115	0.086	0.082
36.5	0.035	0.034	0.033	0.033	0.063	0.064	0.256	0.25	0.115	0.116	0.086	0.082
37	0.034	0.034	0.034	0.034	0.064	0.065	0.259	0.254	0.118	0.119	0.086	0.083
37.5	0.034	0.035	0.033	0.034	0.063	0.065	0.261	0.256	0.119	0.12	0.086	0.083
38	0.034	0.034	0.033	0.034	0.063	0.065	0.263	0.258	0.122	0.123	0.086	0.083
38.5	0.036	0.035	0.034	0.035	0.064	0.066	0.268	0.264	0.126	0.126	0.088	0.084
39	0.035	0.034	0.033	0.034	0.063	0.065	0.269	0.265	0.126	0.127	0.087	0.084
39.5	0.034	0.034	0.033	0.034	0.062	0.065	0.271	0.267	0.13	0.129	0.087	0.085
40	0.035	0.034	0.034	0.034	0.063	0.066	0.275	0.272	0.132	0.134	0.089	0.086
40.5	0.034	0.035	0.033	0.034	0.064	0.065	0.276	0.273	0.134	0.135	0.089	0.086
41	0.034	0.035	0.033	0.034	0.063	0.065	0.277	0.275	0.137	0.138	0.09	0.088
41.5	0.035	0.035	0.034	0.034	0.064	0.065	0.283	0.277	0.141	0.14	0.09	0.087
42	0.035	0.035	0.034	0.035	0.064	0.065	0.284	0.281	0.144	0.142	0.092	0.089
42.5	0.035	0.035	0.035	0.035	0.064	0.066	0.289	0.284	0.147	0.146	0.092	0.089
43	0.034	0.035	0.034	0.034	0.064	0.065	0.288	0.283	0.149	0.149	0.093	0.089
43.5	0.034	0.034	0.033	0.033	0.063	0.064	0.291	0.283	0.152	0.151	0.094	0.09
44	0.034	0.035	0.033	0.034	0.063	0.064	0.294	0.284	0.155	0.154	0.094	0.091
44.5	0.034	0.035	0.033	0.034	0.063	0.064	0.298	0.285	0.158	0.157	0.095	0.091
45	0.035	0.035	0.033	0.035	0.063	0.065	0.299	0.286	0.162	0.161	0.095	0.092
45.5	0.034	0.035	0.033	0.034	0.063	0.064	0.303	0.288	0.164	0.163	0.096	0.093
46	0.034	0.035	0.033	0.034	0.063	0.064	0.302	0.29	0.167	0.166	0.096	0.093
46.5	0.035	0.035	0.034	0.034	0.064	0.064	0.305	0.292	0.172	0.171	0.098	0.095
47	0.035	0.035	0.034	0.035	0.064	0.064	0.306	0.295	0.174	0.175	0.099	0.096
47.5	0.035	0.035	0.034	0.035	0.064	0.064	0.307	0.298	0.178	0.176	0.099	0.096
48	0.036	0.035	0.034	0.035	0.064	0.064	0.309	0.301	0.18	0.18	0.1	0.096
48.5	0.034	0.034	0.033	0.033	0.063	0.063	0.309	0.304	0.182	0.182	0.1	0.096
49	0.035	0.035	0.033	0.034	0.063	0.064	0.313	0.308	0.186	0.187	0.102	0.099
49.5	0.034	0.035	0.033	0.035	0.063	0.065	0.315	0.312	0.189	0.189	0.103	0.099
50	0.035	0.035	0.033	0.034	0.063	0.064	0.317	0.313	0.192	0.191	0.103	0.099
50.5	0.034	0.034	0.033	0.033	0.063	0.063	0.32	0.315	0.194	0.194	0.102	0.099
51	0.035	0.035	0.034	0.035	0.063	0.064	0.326	0.32	0.199	0.198	0.105	0.101
51.5	0.035	0.035	0.033	0.034	0.063	0.064	0.326	0.322	0.201	0.201	0.105	0.101
52	0.035	0.035	0.033	0.034	0.063	0.064	0.328	0.325	0.204	0.204	0.106	0.102
52.5	0.035	0.035	0.034	0.035	0.064	0.065	0.334	0.328	0.208	0.208	0.107	0.103
53	0.034	0.034	0.034	0.034	0.063	0.064	0.334	0.331	0.21	0.211	0.107	0.103
53.5	0.035	0.035	0.034	0.035	0.064	0.065	0.339	0.335	0.213	0.214	0.108	0.104
54	0.035	0.035	0.034	0.034	0.064	0.064	0.341	0.337	0.216	0.216	0.108	0.104
54.5	0.034	0.035	0.033	0.033	0.063	0.064	0.344	0.338	0.219	0.219	0.109	0.105
55	0.035	0.035	0.034	0.034	0.064	0.064	0.347	0.342	0.222	0.222	0.109	0.106
55.5	0.035	0.035	0.033	0.034	0.063	0.064	0.348	0.345	0.226	0.225	0.111	0.106
56	0.035	0.035	0.034	0.035	0.064	0.065	0.351	0.348	0.228	0.228	0.111	0.108
56.5	0.034	0.034	0.033	0.034	0.064	0.065	0.355	0.35	0.232	0.232	0.113	0.109
57	0.035	0.034	0.033	0.034	0.064	0.065	0.357	0.353	0.233	0.234	0.113	0.109
57.5	0.035	0.035	0.034	0.035	0.065	0.066	0.361	0.358	0.237	0.237	0.114	0.11
58	0.035	0.035	0.034	0.035	0.065	0.065	0.363	0.36	0.24	0.24	0.114	0.111
58.5	0.035	0.034	0.034	0.034	0.064	0.065	0.365	0.361	0.242	0.243	0.115	0.112
59	0.035	0.035	0.034	0.035	0.065	0.065	0.368	0.365	0.246	0.247	0.118	0.113
59.5	0.035	0.035	0.033	0.034	0.065	0.065	0.371	0.368	0.249	0.251	0.117	0.114
60	0.034	0.034	0.032	0.035	0.063	0.066	0.372	0.37	0.25	0.254	0.117	0.114
60.5	0.035	0.034	0.032	0.033	0.064	0.065	0.375	0.371	0.254	0.255	0.118	0.114
61	0.035	0.034	0.032	0.034	0.064	0.065	0.377	0.374	0.256	0.258	0.12	0.116
61.5	0.035	0.035	0.034	0.034	0.065	0.066	0.381	0.377	0.261	0.262	0.121	0.117
62	0.035	0.035	0.034	0.034	0.064	0.065	0.385	0.379	0.263	0.264	0.123	0.118
62.5	0.035	0.034	0.033	0.034	0.065	0.066	0.387	0.383	0.266	0.269	0.123	0.119
63	0.034	0.033	0.033	0.034	0.064	0.065	0.387	0.383	0.267	0.268	0.123	0.118
63.5	0.034	0.035	0.033	0.034	0.064	0.066	0.39	0.387	0.271	0.272	0.125	0.12
64	0.035	0.035	0.034	0.035	0.065	0.067	0.395	0.39	0.275	0.276	0.127	0.121
64.5	0.035	0.035	0.033	0.035	0.064	0.066	0.397	0.393	0.278	0.279	0.128	0.122
65	0.035	0.034	0.033	0.034	0.064	0.065	0.399	0.394	0.279	0.281	0.128	0.123
65.5	0.035	0.035	0.033	0.035	0.065	0.067	0.402	0.399	0.282	0.286	0.131	0.126
66	0.036	0.036	0.034	0.035	0.065	0.067	0.405	0.399	0.284	0.287	0.131	0.125
66.5	0.035	0.035	0.035	0.035	0.066	0.067	0.408	0.405	0.289	0.291	0.132	0.127
67	0.035	0.036	0.033	0.034	0.064	0.065	0.411	0.406	0.291	0.295	0.134	0.129
67.5	0.035	0.034	0.033	0.034	0.064	0.066	0.411	0.407	0.293	0.296	0.134	0.128
68	0.035	0.035	0.033	0.035	0.066	0.066	0.414	0.41	0.296	0.299	0.136	0.13
68.5	0.034	0.034	0.033	0.034	0.064	0.066	0.415	0.412	0.297	0.302	0.135	0.13
69	0.035	0.035	0.032	0.034	0.066	0.066	0.421	0.415	0.302	0.305	0.138	0.132
69.5	0.035	0.034	0.033	0.034	0.065	0.066	0.422	0.418	0.303	0.308	0.139	0.133
70	0.034	0.034	0.034	0.033	0.064	0.066	0.424	0.419	0.306	0.31	0.139	0.134
70.5	0.035	0.034	0.034	0.034	0.065	0.066	0.426	0.421	0.308	0.313	0.141	0.135
71	0.035	0.035	0.034	0.034	0.065	0.066	0.429	0.424	0.312	0.316	0.144	0.138
71.5	0.035	0.034	0.033	0.034	0.065	0.066	0.432	0.428	0.314	0.319	0.144	0.138
72	0.035	0.035	0.033	0.035	0.066	0.066	0.434	0.429	0.317	0.321	0.146	0.14
72.5	0.036	0.035	0.035	0.035	0.066	0.067	0.439	0.433	0.321	0.324	0.148	0.141
73	0.035	0.034	0.033	0.034	0.065	0.065	0.438	0.433	0.322	0.326	0.15	0.142
73.5	0.035	0.035	0.034	0.034	0.066	0.067	0.443	0.438	0.325	0.329	0.152	0.144
74	0.036	0.035	0.034	0.035	0.066	0.067	0.445	0.441	0.329	0.333	0.153	0.145
74.5	0.035	0.034	0.034	0.034	0.066	0.066	0.447	0.442	0.331	0.335	0.154	0.146
75	0.035	0.035	0.033	0.034	0.065	0.067	0.448	0.445	0.334	0.337	0.157	0.148
75.5	0.035	0.035	0.033	0.034	0.064	0.067	0.449	0.446	0.336	0.34	0.159	0.15
76	0.035	0.034	0.034	0.034	0.066	0.066	0.453	0.447	0.338	0.341	0.16	0.152
76.5	0.035	0.035	0.034	0.034	0.066	0.066	0.457	0.451	0.341	0.345	0.161	0.153
77	0.035	0.035	0.033	0.034	0.066	0.067	0.458	0.454	0.344	0.349	0.166	0.156
77.5	0.035	0.034	0.033	0.034	0.065	0.066	0.459	0.455	0.345	0.35	0.165	0.156
78	0.034	0.034	0.033	0.033	0.065	0.065	0.46	0.456	0.347	0.352	0.167	0.158
78.5	0.035	0.035	0.033	0.034	0.066	0.067	0.465	0.46	0.351	0.356	0.17	0.161
79	0.034	0.034	0.033	0.033	0.065	0.066	0.466	0.461	0.351	0.357	0.171	0.162
79.5	0.035	0.034	0.033	0.033	0.066	0.067	0.47	0.465	0.357	0.362	0.174	0.164
80	0.035	0.035	0.034	0.034	0.066	0.066	0.473	0.467	0.36	0.363	0.177	0.167
80.5	0.035	0.035	0.034	0.034	0.066	0.067	0.474	0.471	0.36	0.367	0.179	0.17
81	0.034	0.034	0.033	0.033	0.066	0.066	0.477	0.47	0.362	0.368	0.18	0.17
81.5	0.035	0.034	0.034	0.033	0.067	0.067	0.48	0.475	0.365	0.372	0.183	0.173
82	0.035	0.034	0.034	0.033	0.066	0.067	0.48	0.477	0.367	0.373	0.186	0.175
82.5	0.035	0.034	0.033	0.034	0.066	0.067	0.484	0.48	0.373	0.379	0.189	0.179
83	0.035	0.034	0.033	0.033	0.066	0.067	0.485	0.482	0.374	0.38	0.191	0.18
83.5	0.035	0.035	0.034	0.034	0.066	0.067	0.488	0.485	0.376	0.383	0.194	0.183
84	0.035	0.034	0.034	0.033	0.066	0.066	0.491	0.486	0.378	0.385	0.197	0.185
84.5	0.035	0.034	0.033	0.033	0.066	0.066	0.492	0.488	0.381	0.387	0.199	0.188
85	0.035	0.035	0.034	0.034	0.067	0.067	0.496	0.49	0.382	0.39	0.202	0.19
85.5	0.036	0.034	0.033	0.034	0.066	0.067	0.497	0.493	0.386	0.394	0.204	0.194
86	0.034	0.034	0.033	0.033	0.065	0.067	0.499	0.496	0.389	0.395	0.207	0.196
86.5	0.036	0.034	0.034	0.033	0.067	0.067	0.503	0.498	0.391	0.398	0.209	0.199
87	0.035	0.035	0.033	0.033	0.066	0.067	0.503	0.5	0.393	0.402	0.213	0.202
87.5	0.035	0.034	0.032	0.033	0.065	0.067	0.505	0.501	0.394	0.404	0.214	0.203
88	0.035	0.035	0.033	0.034	0.066	0.068	0.51	0.505	0.399	0.408	0.218	0.206
88.5	0.036	0.035	0.034	0.035	0.067	0.068	0.511	0.51	0.401	0.409	0.221	0.209
89	0.035	0.034	0.032	0.033	0.065	0.066	0.511	0.507	0.403	0.41	0.223	0.212
89.5	0.034	0.034	0.033	0.033	0.065	0.067	0.514	0.51	0.405	0.412	0.225	0.213
90	0.035	0.034	0.034	0.034	0.067	0.067	0.518	0.515	0.407	0.417	0.23	0.218
90.5	0.035	0.035	0.033	0.035	0.067	0.067	0.52	0.518	0.411	0.418	0.233	0.221
91	0.036	0.034	0.034	0.035	0.067	0.068	0.522	0.52	0.413	0.424	0.236	0.224
91.5	0.035	0.035	0.033	0.034	0.067	0.069	0.524	0.523	0.414	0.426	0.238	0.227
92	0.035	0.034	0.033	0.033	0.067	0.067	0.528	0.522	0.416	0.425	0.24	0.228
92.5	0.035	0.035	0.034	0.034	0.067	0.067	0.532	0.525	0.42	0.429	0.244	0.233
93	0.035	0.035	0.082	0.035	0.067	0.068	0.533	0.53	0.422	0.433	0.247	0.234
93.5	0.034	0.033	0.033	0.033	0.067	0.067	0.533	0.531	0.423	0.435	0.249	0.237
94	0.034	0.033	0.033	0.032	0.066	0.066	0.536	0.532	0.425	0.437	0.251	0.238
94.5	0.033	0.033	0.088	0.033	0.065	0.067	0.536	0.534	0.427	0.437	0.254	0.243
95	0.036	0.035	0.039	0.034	0.067	0.068	0.54	0.539	0.431	0.442	0.258	0.246
95.5	0.035	0.033	0.033	0.033	0.066	0.067	0.54	0.537	0.431	0.441	0.26	0.248
96	0.035	0.034	0.034	0.034	0.067	0.068	0.543	0.541	0.436	0.446	0.265	0.254
96.5	0.035	0.035	0.033	0.035	0.067	0.069	0.547	0.546	0.438	0.449	0.268	0.255
97	0.034	0.032	0.052	0.032	0.065	0.067	0.548	0.544	0.439	0.45	0.269	0.257
97.5	0.035	0.033	0.039	0.033	0.066	0.067	0.553	0.546	0.442	0.453	0.272	0.26
98	0.034	0.034	0.033	0.032	0.066	0.066	0.554	0.548	0.445	0.456	0.275	0.264
98.5	0.035	0.034	0.034	0.034	0.069	0.07	0.558	0.552	0.449	0.459	0.281	0.269
99	0.034	0.033	0.033	0.032	0.066	0.067	0.557	0.554	0.448	0.461	0.281	0.269
99.5	0.035	0.033	0.032	0.033	0.067	0.067	0.559	0.555	0.451	0.463	0.283	0.274
100	0.035	0.035	0.075	0.035	0.067	0.069	0.562	0.561	0.454	0.465	0.287	0.276
100.5	0.035	0.034	0.033	0.034	0.067	0.068	0.564	0.56	0.456	0.468	0.289	0.279
101	0.035	0.034	0.036	0.033	0.067	0.067	0.568	0.563	0.46	0.469	0.293	0.282
101.5	0.034	0.034	0.048	0.033	0.066	0.067	0.566	0.564	0.46	0.474	0.296	0.285
102	0.035	0.033	0.074	0.033	0.067	0.067	0.57	0.567	0.462	0.475	0.298	0.288
102.5	0.035	0.034	0.06	0.034	0.068	0.068	0.573	0.57	0.466	0.479	0.303	0.292
103	0.035	0.034	0.068	0.034	0.067	0.068	0.575	0.573	0.469	0.481	0.306	0.295
103.5	0.036	0.035	0.064	0.034	0.068	0.067	0.577	0.574	0.471	0.483	0.308	0.296
104	0.035	0.035	0.065	0.035	0.068	0.069	0.581	0.578	0.473	0.485	0.31	0.3
104.5	0.036	0.035	0.049	0.034	0.069	0.068	0.583	0.579	0.474	0.486	0.314	0.303
105	0.035	0.034	0.035	0.034	0.068	0.068	0.587	0.581	0.479	0.489	0.316	0.305

## Sheet: 7D.2
Concentration, ,µM	Na2S	Na2S4
0	3.242	3.242
1	3.608	21.66
2		38
5		51.59
10	8.189	53.57
20	19.67
50	31.04
