# Supplementary material for: Hydropersulfides inhibit lipid peroxidation and ferroptosis by scavenging radicals
Source: Nat Chem Biol. 2022 Sep 15;19(1):28–37. doi: 10.1038/s41589-022-01145-w (PMC7613997; doi:10.1038/s41589-022-01145-w)
Supplement: Extended Data Fig. 8 — Source data [file 41589_2022_1145_MOESM19_ESM.xlsx]

## Sheet: 8A.1
time, min	apex-2_amplex-100_GSH-1000	apex-2_amplex-100_GSH-1000_Na2S4-10
0	0.054	0.056
0.333333	0.054	0.056
0.666667	0.057	0.056
1	0.056	0.055
1.33333	0.054	0.054
1.66667	0.057	0.055
2	0.057	0.055
2.33333	0.058	0.055
2.66667	0.057	0.053
3	0.058	0.054
3.33333	0.059	0.055
3.66667	0.06	0.054
4	0.058	0.054
4.33333	0.059	0.053
4.66667	0.061	0.052
5	0.063	0.054
5.33333	0.062	0.052
5.66667	0.066	0.053
6	0.066	0.054
6.33333	0.068	0.054
6.66667	0.07	0.055
7	0.072	0.054
7.33333	0.074	0.055
7.66667	0.078	0.055
8	0.081	0.055
8.33333	0.084	0.054
8.66667	0.087	0.054
9	0.088	0.056
9.33333	0.089	0.054
9.66667	0.095	0.055
10	0.1	0.055
10.3333	0.102	0.055
10.6667	0.108	0.055
11	0.11	0.056
11.3333	0.117	0.055
11.6667	0.12	0.055
12	0.125	0.056
12.3333	0.128	0.055
12.6667	0.132	0.057
13	0.136	0.056
13.3333	0.141	0.056
13.6667	0.145	0.057

## Sheet: 8A.2
apex-2_amplex-100_GSH-1000	apex-2_amplex-100_GSH-1000_Na2S4-10	ctrl
0.217	0.219	0.036

## Sheet: 8B.1
Wavelength [nm]	apex-5	apex-5_H2O2-10
300	0.04	0.042
301	0.04	0.043
302	0.037	0.039
303	0.037	0.037
304	0.037	0.038
305	0.037	0.039
306	0.036	0.036
307	0.036	0.038
308	0.037	0.037
309	0.034	0.037
310	0.036	0.037
311	0.036	0.037
312	0.036	0.037
313	0.035	0.037
314	0.038	0.04
315	0.039	0.041
316	0.041	0.044
317	0.041	0.043
318	0.041	0.043
319	0.043	0.047
320	0.044	0.048
321	0.04	0.045
322	0.045	0.048
323	0.045	0.048
324	0.045	0.049
325	0.045	0.051
326	0.046	0.05
327	0.049	0.054
328	0.047	0.053
329	0.049	0.055
330	0.052	0.059
331	0.051	0.056
332	0.053	0.058
333	0.055	0.062
334	0.057	0.063
335	0.057	0.063
336	0.06	0.064
337	0.061	0.066
338	0.06	0.066
339	0.064	0.069
340	0.065	0.068
341	0.065	0.069
342	0.067	0.069
343	0.07	0.071
344	0.07	0.072
345	0.072	0.074
346	0.073	0.073
347	0.077	0.076
348	0.079	0.077
349	0.082	0.079
350	0.082	0.077
351	0.083	0.078
352	0.086	0.08
353	0.089	0.08
354	0.092	0.081
355	0.094	0.082
356	0.096	0.084
357	0.099	0.085
358	0.1	0.084
359	0.103	0.083
360	0.106	0.086
361	0.11	0.088
362	0.112	0.088
363	0.113	0.088
364	0.116	0.089
365	0.121	0.092
366	0.122	0.091
367	0.128	0.092
368	0.13	0.092
369	0.133	0.097
370	0.139	0.097
371	0.14	0.098
372	0.146	0.101
373	0.149	0.103
374	0.155	0.104
375	0.161	0.108
376	0.166	0.111
377	0.171	0.112
378	0.176	0.115
379	0.181	0.118
380	0.188	0.121
381	0.193	0.123
382	0.202	0.128
383	0.209	0.131
384	0.218	0.136
385	0.225	0.14
386	0.234	0.145
387	0.243	0.149
388	0.25	0.154
389	0.258	0.158
390	0.269	0.164
391	0.281	0.169
392	0.29	0.173
393	0.302	0.178
394	0.314	0.184
395	0.33	0.19
396	0.34	0.195
397	0.358	0.201
398	0.369	0.204
399	0.384	0.212
400	0.394	0.216
401	0.405	0.222
402	0.415	0.228
403	0.422	0.232
404	0.423	0.235
405	0.425	0.24
406	0.419	0.242
407	0.412	0.243
408	0.404	0.246
409	0.386	0.245
410	0.366	0.246
411	0.353	0.245
412	0.329	0.243
413	0.306	0.238
414	0.284	0.235
415	0.261	0.232
416	0.246	0.227
417	0.227	0.221
418	0.207	0.213
419	0.188	0.206
420	0.179	0.199
421	0.162	0.189
422	0.149	0.18
423	0.136	0.169
424	0.128	0.162
425	0.117	0.151
426	0.106	0.14
427	0.098	0.131
428	0.09	0.121
429	0.084	0.114
430	0.078	0.105
431	0.071	0.097
432	0.066	0.089
433	0.061	0.084
434	0.057	0.078
435	0.053	0.071
436	0.049	0.064
437	0.046	0.061
438	0.044	0.058
439	0.042	0.054
440	0.039	0.049
441	0.036	0.045
442	0.035	0.042
443	0.033	0.04
444	0.033	0.038
445	0.031	0.035
446	0.03	0.032
447	0.029	0.031
448	0.027	0.028
449	0.027	0.026
450	0.025	0.024
451	0.024	0.023
452	0.024	0.022
453	0.024	0.021
454	0.025	0.021
455	0.022	0.019
456	0.023	0.019
457	0.022	0.017
458	0.022	0.017
459	0.021	0.015
460	0.022	0.016
461	0.02	0.014
462	0.02	0.013
463	0.019	0.012
464	0.02	0.012
465	0.02	0.012
466	0.019	0.011
467	0.02	0.012
468	0.019	0.011
469	0.02	0.011
470	0.019	0.009
471	0.019	0.01
472	0.019	0.01
473	0.019	0.009
474	0.019	0.009
475	0.019	0.008
476	0.02	0.009
477	0.019	0.008
478	0.02	0.008
479	0.019	0.008
480	0.019	0.008
481	0.02	0.009
482	0.018	0.007
483	0.02	0.008
484	0.02	0.006
485	0.02	0.008
486	0.02	0.007
487	0.02	0.006
488	0.021	0.007
489	0.022	0.007
490	0.02	0.006
491	0.021	0.007
492	0.021	0.007
493	0.023	0.008
494	0.021	0.007
495	0.024	0.009
496	0.023	0.008
497	0.022	0.008
498	0.022	0.009
499	0.023	0.01
500	0.024	0.01
501	0.023	0.008
502	0.023	0.01
503	0.023	0.01
504	0.026	0.012
505	0.024	0.011
506	0.024	0.011
507	0.024	0.011
508	0.026	0.013
509	0.025	0.013
510	0.024	0.012
511	0.024	0.012
512	0.024	0.012
513	0.025	0.013
514	0.023	0.012
515	0.023	0.012
516	0.023	0.014
517	0.023	0.014
518	0.023	0.014
519	0.021	0.012
520	0.021	0.013
521	0.021	0.014
522	0.018	0.012
523	0.019	0.013
524	0.019	0.013
525	0.019	0.013
526	0.02	0.013
527	0.018	0.013
528	0.019	0.014
529	0.018	0.013
530	0.018	0.014
531	0.018	0.014
532	0.017	0.013
533	0.018	0.014
534	0.019	0.014
535	0.018	0.015
536	0.018	0.013
537	0.017	0.014
538	0.017	0.014
539	0.018	0.015
540	0.019	0.018
541	0.018	0.015
542	0.018	0.017
543	0.018	0.016
544	0.019	0.017
545	0.018	0.016
546	0.018	0.017
547	0.018	0.017
548	0.016	0.017
549	0.016	0.017
550	0.015	0.016
551	0.014	0.016
552	0.012	0.015
553	0.012	0.015
554	0.012	0.015
555	0.011	0.016
556	0.01	0.015
557	0.008	0.013
558	0.007	0.012
559	0.008	0.013
560	0.008	0.013
561	0.009	0.014
562	0.007	0.013
563	0.008	0.012
564	0.008	0.013
565	0.008	0.012
566	0.008	0.012
567	0.007	0.011
568	0.007	0.011
569	0.008	0.011
570	0.007	0.012
571	0.008	0.011
572	0.008	0.01
573	0.008	0.01
574	0.007	0.011
575	0.008	0.011
576	0.007	0.011
577	0.007	0.01
578	0.006	0.009
579	0.005	0.009
580	0.006	0.01
581	0.004	0.008
582	0.004	0.008
583	0.004	0.007
584	0.003	0.006
585	0.003	0.005
586	0.003	0.005
587	0.003	0.006
588	0.002	0.004
589	0.002	0.004
590	0.001	0.003
591	0.002	0.004
592	0	0.004
593	0.001	0.004
594	0.001	0.004
595	0.001	0.004
596	0.001	0.004
597	0	0.002
598	0.003	0.005
599	0.001	0.003
600	-0.001	0.002
601	0.001	0.003
602	0	0.001
603	0	0.002
604	0	0.003
605	0	0.003
606	0	0.001
607	0.001	0.001
608	0.001	0.002
609	0.002	0.001
610	0	0.002
611	0.001	0.002
612	0.001	0
613	0.002	0
614	0	-0.001
615	0.001	0.001
616	0.002	0
617	0.002	0
618	0.003	0.002
619	0.003	0.003
620	0.003	0
621	0.003	0.001
622	0.002	0
623	0.003	-0.001
624	0.004	0.001
625	0.004	0.001
626	0.004	0.001
627	0.003	-0.002
628	0.002	-0.002
629	0.004	0
630	0.002	-0.003
631	0.003	-0.003
632	0.002	-0.004
633	0.003	-0.001
634	0.001	-0.002
635	0.001	-0.002
636	0.003	-0.002
637	0.003	-0.002
638	0	-0.004
639	-0.001	-0.003
640	0.002	-0.003
641	0.001	-0.003
642	0.002	-0.001
643	0.001	-0.002
644	0	-0.001
645	0	-0.002
646	-0.001	-0.002
647	0	-0.002
648	0	-0.003
649	0	-0.003
650	0	-0.001
651	0	-0.002
652	-0.002	-0.004
653	-0.002	-0.003
654	-0.003	-0.002
655	-0.004	-0.003
656	-0.003	-0.003
657	-0.001	0
658	-0.003	-0.002
659	-0.004	-0.002
660	-0.001	-0.001
661	-0.002	-0.004
662	-0.005	-0.003
663	-0.004	-0.004
664	-0.004	-0.002
665	-0.006	-0.006
666	-0.005	-0.005
667	-0.007	-0.004
668	-0.006	-0.004
669	-0.005	-0.004
670	-0.005	-0.004
671	-0.005	-0.004
672	-0.006	-0.007
673	-0.005	-0.005
674	-0.007	-0.006
675	-0.006	-0.006
676	-0.006	-0.006
677	-0.005	-0.006
678	-0.006	-0.005
679	-0.006	-0.006
680	-0.007	-0.007
681	-0.006	-0.007
682	-0.005	-0.007
683	-0.004	-0.006
684	-0.007	-0.008
685	-0.006	-0.007
686	-0.006	-0.007
687	-0.005	-0.007
688	-0.007	-0.007
689	-0.006	-0.008
690	-0.005	-0.007
691	-0.006	-0.009
692	-0.006	-0.01
693	-0.007	-0.009
694	-0.006	-0.007
695	-0.008	-0.008
696	-0.006	-0.008
697	-0.009	-0.01
698	-0.006	-0.009
699	-0.006	-0.009
700	-0.007	-0.009

## Sheet: 8B.2
time, min	apex-5	apex-5_H2O2-10	apex-5_H2O2-10_Na2S4-10_GSH-1000
0	0.403	0.339	0.332
0.166667	0.403	0.345	0.334
0.333333	0.405	0.345	0.331
0.5	0.406	0.344	0.337
0.666667	0.405	0.345	0.336
0.833333	0.405	0.346	0.335
1	0.404	0.345	0.34
1.16667	0.403	0.346	0.338
1.33333	0.401	0.347	0.339
1.5	0.402	0.347	0.34
1.66667	0.403	0.352	0.341
1.83333	0.402	0.351	0.347
2	0.402	0.352	0.346
2.16667	0.404	0.354	0.347
2.33333	0.403	0.353	0.342
2.5	0.403	0.355	0.351
2.66667	0.403	0.356	0.342
2.83333	0.401	0.356	0.344
3	0.402	0.357	0.345
3.16667	0.402	0.357	0.344
3.33333	0.402	0.358	0.347
3.5	0.401	0.36	0.347
3.66667	0.401	0.359	0.341
3.83333	0.4	0.361	0.341
4	0.4	0.361	0.346
4.16667	0.4	0.362	0.34
4.33333	0.401	0.363	0.342
4.5	0.401	0.363	0.345
4.66667	0.399	0.363	0.343
4.83333	0.4	0.364	0.339
5	0.4	0.363	0.339
5.16667	0.398	0.366	0.339
5.33333	0.4	0.366	0.341
5.5	0.4	0.369	0.338
5.66667	0.398	0.366	0.339
5.83333	0.4	0.367	0.337
6	0.398	0.369	0.332
6.16667	0.398	0.368	0.334
6.33333	0.398	0.371	0.334
6.5	0.396	0.368	0.335
6.66667	0.398	0.371	0.335
6.83333	0.396	0.37	0.328
7	0.399	0.373	0.335
7.16667	0.396	0.369	0.33
7.33333	0.397	0.372	0.329
7.5	0.398	0.373	0.33
7.66667	0.395	0.374	0.334
7.83333	0.397	0.374	0.332
8	0.394	0.373	0.332
8.16667	0.398	0.375	0.329
8.33333	0.395	0.374	0.33
8.5	0.396	0.375	0.331
8.66667	0.397	0.376	0.333
8.83333	0.397	0.377	0.324
9	0.395	0.376	0.326
9.16667	0.395	0.376	0.325
9.33333	0.396	0.377	0.326
9.5	0.395	0.376	0.324
9.66667	0.396	0.378	0.329
9.83333	0.396	0.376	0.331
10	0.395	0.378	0.328
10.1667	0.395	0.378	0.324
10.3333	0.395	0.378	0.321
10.5	0.394	0.377	0.327
10.6667	0.395	0.38	0.33
10.8333	0.393	0.376	0.329
11	0.395	0.38	0.33
11.5	0.396	0.379	0.327
12.0333	0.395	0.378	0.331
12.55	0.394	0.379	0.33
13.0833	0.392	0.379	0.331
13.6167	0.394	0.378	0.323
14.1333	0.392	0.379	0.323
14.65	0.393	0.379	0.332
15.1667	0.392	0.377	0.328
15.6833	0.393	0.379	0.339
16.2	0.391	0.376	0.337
16.7167	0.391	0.378	0.339
17.2333	0.391	0.377	0.332
17.7667	0.39	0.377	0.333
18.3	0.391	0.377	0.333

## Sheet: 8C
time, min	0	0.5	1	2
0	5.3534e-06	5.9927e-06	6.1914e-06	5.88903e-06
0.166667	5.45707e-06	6.07909e-06	6.39874e-06	5.9495e-06
0.333333	5.69033e-06	6.22595e-06	6.47649e-06	6.12228e-06
0.5	5.73352e-06	6.16548e-06	6.49377e-06	6.11365e-06
0.666667	5.74216e-06	6.18276e-06	6.50241e-06	6.01861e-06
0.833333	5.69033e-06	6.24323e-06	6.62336e-06	6.21732e-06
1	5.72488e-06	6.24323e-06	6.62336e-06	6.20868e-06
1.16667	5.74216e-06	6.23459e-06	6.64063e-06	6.16548e-06
1.33333	5.72488e-06	6.1914e-06	6.64927e-06	6.17412e-06
1.5	5.7508e-06	6.26915e-06	6.64063e-06	6.20868e-06
1.66667	5.76808e-06	6.24323e-06	6.66655e-06	6.21732e-06
1.83333	5.81991e-06	6.20004e-06	6.67519e-06	6.22595e-06
2	5.76808e-06	6.20868e-06	6.64927e-06	6.20868e-06
2.16667	5.88903e-06	6.17412e-06	6.62336e-06	6.27779e-06
2.33333	5.88039e-06	6.26915e-06	6.69247e-06	6.26051e-06
2.5	5.94086e-06	6.31235e-06	6.7443e-06	6.37282e-06
2.66667	5.96678e-06	6.3469e-06	6.7443e-06	6.40738e-06
2.83333	5.97542e-06	6.40738e-06	6.72703e-06	6.49377e-06
3	5.9495e-06	6.29507e-06	6.72703e-06	6.48513e-06
3.16667	5.9495e-06	6.32099e-06	6.7443e-06	6.48513e-06
3.33333	6.01861e-06	6.38146e-06	6.8307e-06	6.48513e-06
3.5	5.96678e-06	6.35554e-06	6.73566e-06	6.47649e-06
3.66667	6.00134e-06	6.3901e-06	6.79614e-06	6.52832e-06
3.83333	5.96678e-06	6.38146e-06	6.7875e-06	6.51105e-06
4	6.01861e-06	6.3901e-06	6.88253e-06	6.63199e-06
4.16667	6.03589e-06	6.43329e-06	6.8307e-06	6.56288e-06
4.33333	5.95814e-06	6.42466e-06	6.86525e-06	6.62336e-06
4.5	5.9927e-06	6.41602e-06	6.83933e-06	6.53696e-06
4.66667	6.08773e-06	6.5888e-06	7.04667e-06	6.7443e-06
4.83333	6.11365e-06	6.57152e-06	7.06395e-06	6.7443e-06
5	6.12228e-06	6.5456e-06	7.02076e-06	6.71839e-06
5.16667	6.15684e-06	6.55424e-06	7.06395e-06	6.7875e-06
5.33333	6.18276e-06	6.56288e-06	7.01212e-06	6.7443e-06
5.5	6.13956e-06	6.56288e-06	7.05531e-06	6.72703e-06
5.66667	6.1482e-06	6.61472e-06	7.04667e-06	6.80478e-06
5.83333	6.23459e-06	6.63199e-06	7.06395e-06	6.85661e-06
6	6.28643e-06	6.64063e-06	7.10715e-06	6.88253e-06
6.16667	6.24323e-06	6.63199e-06	7.06395e-06	6.82206e-06
6.33333	6.30371e-06	6.67519e-06	7.15898e-06	6.88253e-06
6.5	6.3469e-06	6.68383e-06	7.12443e-06	6.89117e-06
6.66667	6.32099e-06	6.64063e-06	7.11579e-06	6.89117e-06
6.83333	6.28643e-06	6.62336e-06	7.12443e-06	6.85661e-06
7	6.39874e-06	6.69247e-06	7.16762e-06	6.89117e-06
7.16667	6.31235e-06	6.67519e-06	7.20218e-06	6.90845e-06
7.33333	6.46785e-06	6.76158e-06	7.16762e-06	6.93437e-06
7.5	6.42466e-06	6.70975e-06	7.12443e-06	6.99484e-06
7.66667	6.45921e-06	6.72703e-06	7.25401e-06	7.03804e-06
7.83333	6.51969e-06	6.7875e-06	7.23674e-06	7.04667e-06
8	6.48513e-06	6.81342e-06	7.21946e-06	7.03804e-06
8.16667	6.51969e-06	6.77886e-06	7.32313e-06	7.11579e-06
8.33333	6.59744e-06	6.87389e-06	7.34041e-06	7.15034e-06
8.5	6.60608e-06	6.89981e-06	7.27993e-06	7.16762e-06
8.66667	6.65791e-06	6.82206e-06	7.29721e-06	7.26265e-06
8.83333	6.67519e-06	6.90845e-06	7.40952e-06	7.25401e-06
9	6.65791e-06	6.92573e-06	7.39224e-06	7.2281e-06
9.16667	6.72703e-06	6.91709e-06	7.43544e-06	7.21082e-06
9.33333	6.77886e-06	7.04667e-06	7.51319e-06	7.34041e-06
9.5	6.82206e-06	6.99484e-06	7.50455e-06	7.29721e-06
9.66667	6.89117e-06	7.04667e-06	7.56502e-06	7.31449e-06
9.83333	6.93437e-06	7.03804e-06	7.55638e-06	7.4268e-06
10	6.82206e-06	7.00348e-06	7.52183e-06	7.36632e-06
10.1667	6.92573e-06	7.11579e-06	7.63414e-06	7.4268e-06
10.3333	6.95164e-06	7.11579e-06	7.59094e-06	7.48727e-06
10.5	6.93437e-06	7.08987e-06	7.64278e-06	7.45271e-06
10.6667	6.99484e-06	7.12443e-06	7.5823e-06	7.49591e-06
10.8333	6.97756e-06	7.05531e-06	7.59094e-06	7.46999e-06
11	7.07259e-06	7.15034e-06	7.67733e-06	7.57366e-06
11.1667	7.1849e-06	7.27129e-06	7.80692e-06	7.65142e-06
11.3333	7.10715e-06	7.27129e-06	7.71189e-06	7.64278e-06
11.5	7.14171e-06	7.23674e-06	7.76372e-06	7.64278e-06
11.6667	7.29721e-06	7.31449e-06	7.85876e-06	7.66005e-06
11.8333	7.19354e-06	7.24538e-06	7.80692e-06	7.73781e-06
12	7.26265e-06	7.34041e-06	7.86739e-06	7.72053e-06
12.1667	7.21082e-06	7.34905e-06	7.8242e-06	7.75509e-06
12.3333	7.21082e-06	7.33177e-06	7.81556e-06	7.76372e-06
12.5	7.32313e-06	7.46999e-06	7.98834e-06	7.85876e-06
12.6667	7.27993e-06	7.33177e-06	7.93651e-06	7.81556e-06
12.8333	7.29721e-06	7.40088e-06	7.96243e-06	7.81556e-06
13	7.37496e-06	7.43544e-06	8.00562e-06	7.89331e-06
13.1667	7.41816e-06	7.54775e-06	8.08337e-06	8.01426e-06
13.3333	7.41816e-06	7.52183e-06	8.04882e-06	8.03154e-06
13.5	7.50455e-06	7.55638e-06	8.05746e-06	7.96243e-06
13.6667	7.40088e-06	7.53047e-06	8.07473e-06	7.99698e-06
13.8333	7.45271e-06	7.48727e-06	8.03154e-06	7.95379e-06
14	7.53047e-06	7.59094e-06	8.12657e-06	8.10929e-06
14.1667	7.53911e-06	7.64278e-06	8.11793e-06	8.03154e-06
14.3333	7.6255e-06	7.73781e-06	8.18704e-06	8.10929e-06
14.5	7.59958e-06	7.74645e-06	8.19568e-06	8.16113e-06
14.6667	7.6255e-06	7.68597e-06	8.25616e-06	8.16977e-06
14.8333	7.59958e-06	7.66869e-06	8.16977e-06	8.16113e-06
15	7.66005e-06	7.69461e-06	8.25616e-06	8.18704e-06
15.1667	7.78964e-06	7.84148e-06	8.33391e-06	8.24752e-06
15.3333	7.70325e-06	7.781e-06	8.31663e-06	8.23888e-06
15.5	7.84148e-06	7.90195e-06	8.42894e-06	8.38574e-06
15.6667	7.77236e-06	7.79828e-06	8.31663e-06	8.35983e-06
15.8333	7.76372e-06	7.8242e-06	8.35983e-06	8.33391e-06
16	7.781e-06	7.8242e-06	8.40302e-06	8.36847e-06
16.1667	7.8242e-06	7.85876e-06	8.38574e-06	8.36847e-06
16.3333	7.87603e-06	7.86739e-06	8.4203e-06	8.38574e-06
16.5	7.85012e-06	7.92787e-06	8.47214e-06	8.42894e-06
16.6667	7.8242e-06	8.03154e-06	8.4203e-06	8.42894e-06
16.8333	7.91059e-06	7.96243e-06	8.50669e-06	8.44622e-06
17	7.95379e-06	8.05746e-06	8.54989e-06	8.51533e-06
17.1667	7.96243e-06	8.00562e-06	8.51533e-06	8.53261e-06
17.3333	7.96243e-06	8.03154e-06	8.49805e-06	8.47214e-06
17.5	8.00562e-06	8.05746e-06	8.57581e-06	8.56717e-06
17.6667	8.00562e-06	8.09201e-06	8.619e-06	8.58444e-06
17.8333	7.97106e-06	8.0661e-06	8.62764e-06	8.61036e-06
18	8.08337e-06	8.12657e-06	8.64492e-06	8.68811e-06
18.1667	8.09201e-06	8.10065e-06	8.58444e-06	8.67084e-06
18.3333	8.14385e-06	8.15249e-06	8.65356e-06	8.64492e-06
18.5	8.0661e-06	8.08337e-06	8.70539e-06	8.64492e-06
18.6667	8.23888e-06	8.25616e-06	8.71403e-06	8.68811e-06
18.8333	8.15249e-06	8.1784e-06	8.69675e-06	8.73995e-06
19	8.15249e-06	8.19568e-06	8.73131e-06	8.73995e-06
19.1667	8.16977e-06	8.1784e-06	8.72267e-06	8.75723e-06
19.3333	8.20432e-06	8.23024e-06	8.74859e-06	8.75723e-06
19.5	8.21296e-06	8.23024e-06	8.80906e-06	8.8177e-06
19.6667	8.29935e-06	8.24752e-06	8.8177e-06	8.80906e-06
19.8333	8.30799e-06	8.32527e-06	8.92137e-06	8.96457e-06
20	8.29935e-06	8.29935e-06	8.90409e-06	8.94729e-06
20.1667	8.32527e-06	8.29935e-06	8.93865e-06	8.90409e-06
20.3333	8.33391e-06	8.38574e-06	8.98185e-06	8.99049e-06
20.5	8.30799e-06	8.36847e-06	8.90409e-06	8.91273e-06
20.6667	8.33391e-06	8.31663e-06	8.8609e-06	8.90409e-06
20.8333	8.38574e-06	8.35983e-06	8.94729e-06	8.99049e-06
21	8.38574e-06	8.35119e-06	8.94729e-06	8.99049e-06
21.1667	8.36847e-06	8.37711e-06	9.0596e-06	9.05096e-06
21.3333	8.44622e-06	8.37711e-06	9.0164e-06	9.03368e-06
21.5	8.48941e-06	8.39438e-06	9.09416e-06	9.14599e-06
21.6667	8.4635e-06	8.48941e-06	9.13735e-06	9.13735e-06
21.8333	8.41166e-06	8.34255e-06	8.95593e-06	9.0596e-06
22	8.47214e-06	8.42894e-06	9.07688e-06	9.15463e-06
22.1667	8.52397e-06	8.48077e-06	9.12007e-06	9.20646e-06
22.3333	8.50669e-06	8.42894e-06	9.15463e-06	9.17191e-06
22.5	8.58444e-06	8.51533e-06	9.23238e-06	9.26694e-06
22.6667	8.61036e-06	8.45486e-06	9.12871e-06	9.19783e-06
22.8333	8.63628e-06	8.56717e-06	9.22374e-06	9.2583e-06
23	8.6622e-06	8.60172e-06	9.29286e-06	9.29286e-06
23.1667	8.64492e-06	8.44622e-06	9.2151e-06	9.3015e-06
23.3333	8.64492e-06	8.52397e-06	9.19783e-06	9.29286e-06
23.5	8.70539e-06	8.53261e-06	9.28422e-06	9.36197e-06
23.6667	8.6622e-06	8.51533e-06	9.24966e-06	9.35333e-06
23.8333	8.62764e-06	8.52397e-06	9.31877e-06	9.32741e-06
24	8.79178e-06	8.54125e-06	9.32741e-06	9.38789e-06
24.1667	8.70539e-06	8.51533e-06	9.3015e-06	9.39653e-06
24.3333	8.79178e-06	8.58444e-06	9.34469e-06	9.4138e-06
24.5	8.80906e-06	8.54989e-06	9.39653e-06	9.50883e-06
24.6667	8.8177e-06	8.63628e-06	9.38789e-06	9.49156e-06
24.8333	8.80042e-06	8.67084e-06	9.42244e-06	9.51747e-06
25	8.78315e-06	8.67948e-06	9.43108e-06	9.52611e-06
25.1667	8.78315e-06	8.63628e-06	9.4138e-06	9.48292e-06
25.3333	8.86954e-06	8.70539e-06	9.55203e-06	9.56067e-06
25.5	8.82634e-06	8.61036e-06	9.44836e-06	9.50883e-06
25.6667	8.86954e-06	8.58444e-06	9.44836e-06	9.54339e-06
25.8333	8.89545e-06	8.64492e-06	9.53475e-06	9.57795e-06
26	8.87818e-06	8.73131e-06	9.55203e-06	9.56931e-06
26.1667	9.0164e-06	8.73131e-06	9.54339e-06	9.59523e-06
26.3333	8.88682e-06	8.6622e-06	9.51747e-06	9.6125e-06
26.5	8.87818e-06	8.75723e-06	9.55203e-06	9.64706e-06
26.6667	8.96457e-06	8.70539e-06	9.56067e-06	9.64706e-06
26.8333	9.0164e-06	8.77451e-06	9.68162e-06	9.75937e-06
27	9.0596e-06	8.76587e-06	9.64706e-06	9.67298e-06
27.1667	9.06824e-06	8.80906e-06	9.67298e-06	9.79393e-06
27.3333	9.06824e-06	8.8609e-06	9.66434e-06	9.77665e-06
27.5	9.13735e-06	8.82634e-06	9.71617e-06	9.81984e-06
27.6667	9.12871e-06	8.79178e-06	9.67298e-06	9.70754e-06
27.8333	9.13735e-06	8.85226e-06	9.68162e-06	9.82848e-06
28	9.11143e-06	8.88682e-06	9.75937e-06	9.86304e-06
28.1667	9.18055e-06	8.87818e-06	9.78529e-06	9.79393e-06
28.3333	9.18919e-06	8.95593e-06	9.80257e-06	9.84576e-06
28.5	9.16327e-06	8.89545e-06	9.79393e-06	9.94943e-06
28.6667	9.16327e-06	8.90409e-06	9.75937e-06	9.8544e-06
28.8333	9.17191e-06	8.8609e-06	9.80257e-06	9.93215e-06
29	9.22374e-06	8.98185e-06	9.83712e-06	9.88896e-06
29.1667	9.26694e-06	8.91273e-06	9.75937e-06	9.83712e-06
29.3333	9.28422e-06	9.02504e-06	9.8544e-06	9.94079e-06
29.5	9.23238e-06	8.93001e-06	9.81121e-06	9.90624e-06
29.6667	9.26694e-06	8.99049e-06	9.88032e-06	1.00272e-05
29.8333	9.29286e-06	9.06824e-06	9.88032e-06	1.00013e-05
30	9.27558e-06	9.0164e-06	9.80257e-06	9.95807e-06
30.1667	9.26694e-06	8.99912e-06	9.98399e-06	1.00445e-05
30.3333	9.32741e-06	9.03368e-06	9.92351e-06	9.97535e-06
30.5	9.2583e-06	9.06824e-06	9.8976e-06	1.00099e-05
30.6667	9.35333e-06	9.05096e-06	9.99263e-06	1.01222e-05
30.8333	9.37925e-06	9.02504e-06	9.94079e-06	9.99263e-06
31	9.24966e-06	9.02504e-06	9.8976e-06	9.93215e-06
31.1667	9.48292e-06	9.20646e-06	1.00445e-05	1.00963e-05
31.3333	9.4138e-06	9.14599e-06	1.00531e-05	1.01136e-05
31.5	9.42244e-06	9.09416e-06	1.00617e-05	1.00445e-05
31.6667	9.46564e-06	9.22374e-06	1.00531e-05	1.00877e-05
31.8333	9.36197e-06	9.06824e-06	1.00185e-05	1.00704e-05
32	9.4138e-06	9.20646e-06	1.01568e-05	1.01481e-05
32.1667	9.39653e-06	9.24966e-06	1.01136e-05	1.01481e-05
32.3333	9.56931e-06	9.24966e-06	1.01309e-05	1.02086e-05
32.5	9.50883e-06	9.19783e-06	1.01049e-05	1.01827e-05
32.6667	9.50883e-06	9.2583e-06	1.01395e-05	1.01395e-05
32.8333	9.54339e-06	9.29286e-06	1.01913e-05	1.02259e-05
33	9.57795e-06	9.28422e-06	1.01827e-05	1.02259e-05
33.1667	9.50883e-06	9.31877e-06	1.01827e-05	1.02259e-05
33.3333	9.49156e-06	9.24966e-06	1.01222e-05	1.01741e-05
33.5	9.54339e-06	9.37061e-06	1.02864e-05	1.02518e-05
33.6667	9.51747e-06	9.27558e-06	1.01913e-05	1.01481e-05
33.8333	9.56931e-06	9.33605e-06	1.02777e-05	1.02086e-05
34	9.62114e-06	9.36197e-06	1.02172e-05	1.01827e-05
34.1667	9.58659e-06	9.34469e-06	1.02172e-05	1.01568e-05
34.3333	9.56931e-06	9.34469e-06	1.02e-05	1.01481e-05
34.5	9.6125e-06	9.35333e-06	1.03209e-05	1.01568e-05
34.6667	9.63842e-06	9.457e-06	1.02518e-05	1.01481e-05
34.8333	9.68162e-06	9.40517e-06	1.02345e-05	1.00445e-05
35	9.6125e-06	9.37925e-06	1.01741e-05	1.0079e-05
35.1667	9.66434e-06	9.43972e-06	1.02432e-05	1.01136e-05
35.3333	9.70754e-06	9.50883e-06	1.02777e-05	1.01049e-05
35.5	9.71617e-06	9.53475e-06	1.03382e-05	1.01395e-05
35.6667	9.67298e-06	9.46564e-06	1.0295e-05	1.00617e-05
35.8333	9.79393e-06	9.58659e-06	1.03036e-05	1.01654e-05
36	9.78529e-06	9.53475e-06	1.0295e-05	1.00963e-05
36.1667	9.74209e-06	9.55203e-06	1.03382e-05	1.01395e-05
36.3333	9.70754e-06	9.54339e-06	1.03296e-05	1.01049e-05
36.5	9.78529e-06	9.52611e-06	1.02777e-05	1.00704e-05
36.6667	9.79393e-06	9.56931e-06	1.03555e-05	1.01827e-05
36.8333	9.73345e-06	9.53475e-06	1.03468e-05	1.01222e-05
37	9.74209e-06	9.55203e-06	1.02691e-05	1.01654e-05
37.1667	9.76801e-06	9.59523e-06	1.03555e-05	1.02259e-05
37.3333	9.77665e-06	9.6125e-06	1.0295e-05	1.01741e-05
37.5	9.80257e-06	9.6125e-06	1.03728e-05	1.01049e-05
37.6667	9.8976e-06	9.67298e-06	1.03296e-05	1.01827e-05
37.8333	9.81984e-06	9.69026e-06	1.03814e-05	1.02345e-05
38	9.82848e-06	9.62114e-06	1.03814e-05	1.01913e-05
38.1667	9.88896e-06	9.70754e-06	1.04419e-05	1.02777e-05
38.3333	9.87168e-06	9.6989e-06	1.03641e-05	1.02518e-05
38.5	9.92351e-06	9.77665e-06	1.04332e-05	1.02518e-05
38.6667	9.83712e-06	9.6125e-06	1.02864e-05	1.02086e-05
38.8333	9.90624e-06	9.68162e-06	1.04419e-05	1.03123e-05
39	9.88032e-06	9.70754e-06	1.03641e-05	1.02432e-05
39.1667	9.8544e-06	9.70754e-06	1.03814e-05	1.02777e-05
39.3333	9.99263e-06	9.81121e-06	1.04159e-05	1.03123e-05
39.5	9.95807e-06	9.75937e-06	1.04073e-05	1.03728e-05
39.6667	9.96671e-06	9.77665e-06	1.04332e-05	1.03728e-05
39.8333	1.00185e-05	9.78529e-06	1.04505e-05	1.04246e-05
40	9.93215e-06	9.81984e-06	1.04159e-05	1.03814e-05
40.1667	9.91488e-06	9.71617e-06	1.03814e-05	1.03468e-05
40.3333	9.93215e-06	9.77665e-06	1.04505e-05	1.04246e-05
40.5	1.00358e-05	9.8544e-06	1.05542e-05	1.05369e-05
40.6667	1.00358e-05	9.86304e-06	1.05196e-05	1.04505e-05
40.8333	9.98399e-06	9.88032e-06	1.05023e-05	1.0511e-05
41	9.97535e-06	9.92351e-06	1.05023e-05	1.05369e-05
41.1667	1.00272e-05	9.8544e-06	1.05455e-05	1.05628e-05
41.3333	1.01222e-05	9.90624e-06	1.05283e-05	1.05455e-05
41.5	1.00445e-05	9.88032e-06	1.05196e-05	1.04851e-05
41.6667	1.01136e-05	9.95807e-06	1.05974e-05	1.05801e-05
41.8333	1.00445e-05	1.00013e-05	1.06406e-05	1.06319e-05
42	1.00877e-05	9.95807e-06	1.05715e-05	1.05801e-05
42.1667	1.00704e-05	9.92351e-06	1.05542e-05	1.06406e-05
42.3333	1.01222e-05	1.00531e-05	1.06838e-05	1.07615e-05
42.5	1.01395e-05	1.00099e-05	1.05455e-05	1.06319e-05
42.6667	1.01222e-05	9.95807e-06	1.05801e-05	1.06319e-05
42.8333	1.01827e-05	1.00185e-05	1.06838e-05	1.07442e-05
43	1.01481e-05	1.00272e-05	1.06751e-05	1.06838e-05
43.1667	1.01395e-05	9.96671e-06	1.06319e-05	1.06838e-05
43.3333	1.00963e-05	9.97535e-06	1.06319e-05	1.05887e-05
43.5	1.01913e-05	1.00617e-05	1.06578e-05	1.07529e-05
43.6667	1.01741e-05	1.00185e-05	1.06406e-05	1.06751e-05
43.8333	1.02259e-05	1.00531e-05	1.06838e-05	1.0727e-05
44	1.01827e-05	1.00272e-05	1.06406e-05	1.06924e-05
44.1667	1.02e-05	1.00704e-05	1.07183e-05	1.0727e-05
44.3333	1.02172e-05	1.00272e-05	1.06838e-05	1.0701e-05
44.5	1.01654e-05	1.01136e-05	1.06578e-05	1.07874e-05
44.6667	1.02345e-05	1.01481e-05	1.0701e-05	1.07529e-05
44.8333	1.03036e-05	1.00963e-05	1.08652e-05	1.08997e-05
45	1.02259e-05	1.01481e-05	1.07529e-05	1.08565e-05
45.1667	1.02604e-05	1.01309e-05	1.07961e-05	1.07961e-05
45.3333	1.02777e-05	1.01481e-05	1.07529e-05	1.07788e-05
45.5	1.02259e-05	1.01309e-05	1.07615e-05	1.08479e-05
45.6667	1.02e-05	1.00704e-05	1.0701e-05	1.07702e-05
45.8333	1.02518e-05	1.01222e-05	1.07529e-05	1.07702e-05
46	1.03641e-05	1.02172e-05	1.08997e-05	1.09689e-05
46.1667	1.03382e-05	1.02259e-05	1.07788e-05	1.09084e-05
46.3333	1.03468e-05	1.01913e-05	1.08306e-05	1.08738e-05
46.5	1.03209e-05	1.02e-05	1.08047e-05	1.08652e-05
46.6667	1.03296e-05	1.02e-05	1.0822e-05	1.08911e-05
46.8333	1.03209e-05	1.02172e-05	1.0822e-05	1.08652e-05
47	1.03468e-05	1.02259e-05	1.08479e-05	1.09343e-05
47.1667	1.03468e-05	1.02259e-05	1.08565e-05	1.08479e-05
47.3333	1.03123e-05	1.02259e-05	1.08393e-05	1.08911e-05
47.5	1.03123e-05	1.02172e-05	1.08393e-05	1.08393e-05
47.6667	1.03641e-05	1.02172e-05	1.08393e-05	1.08652e-05
47.8333	1.04159e-05	1.02518e-05	1.08133e-05	1.08479e-05
48	1.04332e-05	1.02432e-05	1.09257e-05	1.09257e-05
48.1667	1.04073e-05	1.02172e-05	1.08911e-05	1.08911e-05
48.3333	1.04159e-05	1.02864e-05	1.09516e-05	1.09343e-05
48.5	1.04505e-05	1.03296e-05	1.09775e-05	1.10639e-05
48.6667	1.03814e-05	1.02777e-05	1.08997e-05	1.09343e-05
48.8333	1.03555e-05	1.02086e-05	1.08306e-05	1.08825e-05
49	1.0511e-05	1.03382e-05	1.09257e-05	1.1012e-05
49.1667	1.04073e-05	1.03468e-05	1.0917e-05	1.1012e-05
49.3333	1.04159e-05	1.03209e-05	1.09343e-05	1.09602e-05
49.5	1.04246e-05	1.03296e-05	1.09257e-05	1.1038e-05
49.6667	1.04073e-05	1.03036e-05	1.09429e-05	1.10207e-05
49.8333	1.04764e-05	1.03468e-05	1.10293e-05	1.1133e-05

## Sheet: 8D
time,min	tempol-20mM_GSH-10mM	tempol-20mM_GSH-10mM_sod-10	tempol-20mM_GSH-10mM_CSSSC-100uM	tempol-20mM_GSH-10mM_sod-10_CSSSC-100uM
0	0.047	0.051	0.047	0.063
0.2	0.047	0.051	0.048	0.055
0.4	0.046	0.051	0.047	0.056
0.6	0.046	0.051	0.047	0.067
1.16667	0.17	0.168	0.177	0.182
1.45	0.171	0.165	0.174	0.179
1.65	0.172	0.169	0.173	0.18
1.85	0.171	0.169	0.172	0.18
2.05	0.171	0.17	0.174	0.179
2.25	0.171	0.17	0.175	0.179
2.45	0.172	0.17	0.173	0.18
2.65	0.172	0.172	0.173	0.181
2.85	0.172	0.17	0.174	0.181
3.05	0.172	0.17	0.173	0.18
3.25	0.172	0.168	0.173	0.18
3.45	0.173	0.168	0.173	0.18
3.65	0.172	0.167	0.172	0.179
3.85	0.172	0.169	0.173	0.179
4.05	0.173	0.17	0.174	0.178
4.25	0.172	0.168	0.172	0.178
4.45	0.171	0.167	0.171	0.178
4.65	0.172	0.168	0.172	0.177
4.85	0.172	0.168	0.173	0.177
5.05	0.171	0.167	0.173	0.176
5.25	0.172	0.167	0.172	0.175
5.45	0.171	0.167	0.172	0.181
5.65	0.172	0.168	0.173	0.174
5.85	0.172	0.17	0.173	0.175
6.05	0.171	0.168	0.172	0.173
6.25	0.171	0.168	0.171	0.171
6.45	0.172	0.168	0.172	0.17
6.65	0.172	0.169	0.172	0.169
6.85	0.172	0.168	0.171	0.168
7.05	0.171	0.168	0.171	0.166
7.25	0.172	0.168	0.17	0.166
7.45	0.172	0.169	0.171	0.164
7.65	0.171	0.168	0.171	0.161
7.85	0.171	0.166	0.169	0.159
8.05	0.172	0.167	0.17	0.158
8.25	0.171	0.166	0.169	0.156
8.45	0.172	0.167	0.168	0.154
8.65	0.17	0.166	0.167	0.151
8.85	0.171	0.166	0.166	0.149
9.05	0.171	0.166	0.165	0.147
9.25	0.17	0.164	0.165	0.146
9.45	0.171	0.165	0.165	0.145
9.65	0.17	0.165	0.163	0.142
9.85	0.171	0.165	0.161	0.141
10.05	0.17	0.164	0.159	0.139
10.25	0.171	0.164	0.159	0.139
10.45	0.169	0.163	0.156	0.136
10.65	0.169	0.163	0.155	0.135
10.85	0.169	0.163	0.153	0.138
11.05	0.169	0.162	0.151	0.133
11.25	0.169	0.162	0.15	0.133
11.45	0.17	0.162	0.148	0.132
11.65	0.169	0.162	0.146	0.131
11.85	0.169	0.16	0.144	0.133
12.05	0.169	0.16	0.142	0.13
12.25	0.168	0.16	0.139	0.129
12.45	0.169	0.16	0.138	0.13
12.65	0.168	0.159	0.136	0.128
12.85	0.168	0.159	0.135	0.128
13.05	0.169	0.159	0.134	0.126
13.25	0.168	0.159	0.132	0.124
13.45	0.168	0.158	0.129	0.124
13.65	0.168	0.157	0.129	0.12
13.85	0.167	0.156	0.127	0.12
14.05	0.167	0.158	0.126	0.119
14.25	0.166	0.156	0.125	0.118
14.45	0.167	0.157	0.124	0.118
14.65	0.166	0.155	0.122	0.117
14.85	0.166	0.154	0.122	0.117
15.05	0.166	0.155	0.12	0.116
15.25	0.165	0.153	0.119	0.115
15.45	0.166	0.154	0.118	0.114
15.65	0.166	0.153	0.118	0.114
15.85	0.166	0.153	0.118	0.115
16.05	0.165	0.152	0.116	0.114
16.25	0.165	0.152	0.115	0.113
16.45	0.164	0.152	0.115	0.113
16.65	0.164	0.151	0.114	0.112
16.85	0.163	0.152	0.114	0.112
17.05	0.163	0.15	0.112	0.112
17.25	0.164	0.151	0.113	0.112
17.45	0.163	0.15	0.113	0.111
17.65	0.163	0.15	0.112	0.111
17.85	0.162	0.15	0.111	0.11
18.05	0.161	0.149	0.111	0.111
18.25	0.162	0.149	0.11	0.11
18.45	0.161	0.149	0.11	0.112
18.65	0.16	0.148	0.109	0.109
18.85	0.159	0.147	0.109	0.109
19.05	0.16	0.147	0.108	0.109
19.25	0.16	0.146	0.109	0.109
19.45	0.159	0.146	0.108	0.108
19.65	0.159	0.147	0.108	0.108
19.85	0.159	0.146	0.107	0.107
20.05	0.158	0.146	0.107	0.107
20.25	0.157	0.145	0.107	0.109
20.45	0.157	0.145	0.106	0.107
20.65	0.157	0.145	0.107	0.108
20.85	0.155	0.144	0.105	0,109*
21.05	0.156	0.145	0.106	0,112*
21.25	0.155	0.144	0.106	0,119*
21.45	0.155	0.144	0.106	0,127*
21.65	0.155	0.143	0.105	0,135*
21.85	0.154	0.143	0.104	0,148*
22.05	0.155	0.144	0.104	0,156*
22.25	0.154	0.143	0.104	0,156*
22.45	0.153	0.143	0.104	0,152*
22.65	0.153	0.143	0.104	0,142*
22.85	0.153	0.143	0.103	0,13*
23.05	0.152	0.142	0.103	0,119*
23.25	0.152	0.143	0.102	0,11*
23.45	0.151	0.142	0.102	0,105*
23.65	0.151	0.142	0.102	0,105*
23.85	0.151	0.142	0.102	0,104*
24.05	0.152	0.142	0.103	0,105*
24.25	0.151	0.141	0.102	0,105*
24.45	0.15	0.141	0.101	0,108*
24.65	0.15	0.141	0.102	0,127*
24.85	0.149	0.14	0.1	0,161*
25.05	0.149	0.141	0.102	0,212*
25.25	0.149	0.141	0.101	0,288*
25.45	0.148	0.141	0.101	0,374*
25.65	0.148	0.141	0.1	0,434*
25.85	0.148	0.141	0.101	0,458*
26.05	0.149	0.141	0.1	0,442*
26.25	0.148	0.14	0.099	0,402*
26.45	0.147	0.139	0.1	0,346*
26.65	0.147	0.14	0.099	0,287*
26.85	0.147	0.14	0.099	0,242*
27.05	0.147	0.14	0.1	0,206*
27.25	0.146	0.139	0.098	0,177*
27.45	0.146	0.139	0.099	0,152*
27.65	0.145	0.138	0.098	0,137*
27.85	0.146	0.139	0.098	0,129*
28.05	0.146	0.139	0.098	0,122*
28.55	0.147	0.139	0.098	0.099
28.7667	0.146	0.139	0.097	0.098
29.0167	0.145	0.139	0.097	0.097
29.2167	0.146	0.138	0.097	0.097
29.4167	0.145	0.138	0.097	0.097
29.6167	0.144	0.138	0.096	0.096
29.8167	0.145	0.138	0.096	0.097
30.0167	0.145	0.138	0.096	0.097
30.2167	0.145	0.138	0.097	0.097
30.4167	0.144	0.138	0.096	0.096
30.6167	0.144	0.136	0.095	0.096
30.8167	0.144	0.139	0.095	0.097
31.0167	0.144	0.138	0.096	0.097
31.2167	0.143	0.137	0.095	0.097
31.4167	0.144	0.137	0.096	0.097
31.6167	0.142	0.136	0.094	0.095
31.8167	0.143	0.136	0.095	0.098
32.0167	0.142	0.136	0.094	0.096
32.2167	0.143	0.136	0.095	0.097
32.4167	0.143	0.137	0.094	0.096
32.6167	0.142	0.135	0.094	0.096
32.8167	0.141	0.135	0.093	0.095
33.0167	0.141	0.135	0.093	0.095
33.2167	0.142	0.136	0.093	0.095
33.4167	0.141	0.135	0.092	0.094
33.6167	0.141	0.135	0.093	0.094
33.8167	0.141	0.134	0.092	0.094
34.0167	0.14	0.135	0.091	0.093
34.2167	0.141	0.134	0.093	0.094
34.4167	0.14	0.134	0.092	0.093
34.6167	0.14	0.135	0.091	0.093
34.8167	0.141	0.135	0.092	0.094
35.0167	0.139	0.134	0.092	0.093
35.2167	0.14	0.133	0.091	0.093
35.4167	0.14	0.134	0.091	0.091
35.6167	0.139	0.133	0.091	0.09
35.8167	0.139	0.134	0.09	0.09
36.0167	0.139	0.134	0.09	0.091
36.2167	0.139	0.133	0.09	0.09
36.4167	0.14	0.133	0.09	0.09
36.6167	0.14	0.133	0.09	0.09
36.8167	0.139	0.133	0.09	0.091
37.0167	0.14	0.133	0.09	0.09
37.2167	0.138	0.133	0.089	0.088
37.4167	0.138	0.132	0.089	0.089
37.6167	0.14	0.134	0.09	0.09
37.8167	0.139	0.132	0.089	0.09
38.0167	0.139	0.133	0.089	0.09
38.2167	0.138	0.132	0.089	0.09
38.4167	0.139	0.133	0.088	0.088
38.6167	0.138	0.132	0.089	0.089
38.8167	0.139	0.132	0.088	0.087
39.0167	0.138	0.132	0.089	0.088
39.2167	0.138	0.131	0.087	0.088
39.4167	0.138	0.132	0.087	0.092
39.6167	0.138	0.132	0.088	0.089
39.8167	0.137	0.131	0.087	0.087
40.0167	0.137	0.13	0.087	0.087
40.2167	0.138	0.13	0.087	0.088
40.4167	0.137	0.131	0.087	0.087
40.6167	0.138	0.132	0.088	0.087
40.8167	0.138	0.131	0.087	0.087
41.0167	0.137	0.132	0.086	0.087
41.2167	0.136	0.13	0.086	0.085
41.4167	0.137	0.13	0.087	0.086
41.6167	0.137	0.132	0.087	0.087
41.8167	0.136	0.13	0.086	0.086
42.0167	0.135	0.13	0.085	0.086
42.2167	0.137	0.13	0.086	0.086
42.4167	0.136	0.13	0.086	0.084
42.6167	0.137	0.132	0.086	0.085
42.8167	0.136	0.129	0.085	0.086
43.0167	0.136	0.129	0.085	0.086
43.2167	0.135	0.13	0.084	0.085
43.4167	0.135	0.129	0.084	0.083
43.6167	0.135	0.129	0.083	0.083
43.8167	0.134	0.13	0.084	0.083
44.0167	0.134	0.129	0.084	0.082
44.2167	0.135	0.129	0.084	0.086
44.4167	0.134	0.129	0.084	0.083
44.6167	0.135	0.129	0.084	0.083
44.8167	0.134	0.128	0.083	0.082
45.0167	0.133	0.129	0.082	0.081
45.2167	0.133	0.128	0.082	0.081
45.4167	0.134	0.129	0.083	0.082
45.6167	0.133	0.129	0.083	0.082
45.8167	0.133	0.128	0.082	0.081
46.0167	0.134	0.129	0.083	0.081
46.2167	0.133	0.129	0.083	0.081
46.4167	0.134	0.129	0.083	0.08
46.6167	0.134	0.129	0.082	0.081
46.8167	0.133	0.128	0.082	0.081
47.0167	0.133	0.128	0.082	0.08
47.2167	0.131	0.127	0.08	0.079
47.4167	0.132	0.128	0.08	0.079
47.6167	0.134	0.129	0.081	0.081
47.8167	0.134	0.129	0.082	0.08
48.0167	0.133	0.127	0.081	0.08
48.2167	0.133	0.128	0.08	0.084
48.4167	0.133	0.128	0.082	0.08
48.6167	0.132	0.127	0.08	0.08
48.8167	0.133	0.127	0.081	0.079
49.0167	0.132	0.127	0.081	0.08
49.2167	0.132	0.127	0.08	0.08
49.4167	0.131	0.127	0.078	0.079
49.6167	0.132	0.128	0.081	0.08
49.8167	0.132	0.126	0.08	0.08
50.0167	0.131	0.126	0.079	0.079
50.2167	0.131	0.126	0.078	0.079
50.4167	0.131	0.126	0.08	0.079
50.6167	0.132	0.127	0.079	0.078
50.8167	0.131	0.126	0.079	0.078
51.0167	0.131	0.127	0.079	0.077
51.2167	0.131	0.126	0.079	0.077
51.4167	0.13	0.125	0.077	0.077
51.6167	0.132	0.126	0.079	0.078
51.8167	0.131	0.125	0.077	0.078
52.0167	0.13	0.126	0.078	0.077
52.2167	0.131	0.125	0.078	0.081
52.4167	0.13	0.126	0.078	0.079
52.6167	0.13	0.127	0.078	0.077
52.8167	0.131	0.126	0.078	0.079
53.0167	0.131	0.125	0.077	0.078
53.2167	0.13	0.125	0.076	0.078
53.4167	0.13	0.125	0.077	0.079
53.6167	0.13	0.125	0.076	0.078
53.8167	0.13	0.125	0.077	0.081
54.0167	0.129	0.124	0.076	0.08
54.2167	0.13	0.125	0.076	0.083
54.4167	0.13	0.125	0.076	0.085
54.6167	0.129	0.124	0.076	0.083
54.8167	0.129	0.125	0.075	0.084
55.0167	0.13	0.125	0.076	0.087
55.2167	0.129	0.125	0.075	0.086
55.4167	0.129	0.124	0.075	0.088
55.6167	0.129	0.124	0.075	0.089
55.8167	0.129	0.125	0.075	0.091
56.0167	0.129	0.124	0.074	0.091
56.2167	0.13	0.125	0.076	0.087
56.4167	0.129	0.124	0.075	0.086
56.6167	0.129	0.124	0.074	0.086
56.8167	0.128	0.124	0.074	0.085
57.0167	0.129	0.124	0.074	0.086
57.2167	0.128	0.124	0.074	0.085
57.4167	0.129	0.123	0.074	0.085
57.6167	0.127	0.123	0.072	0.082
57.8167	0.128	0.124	0.074	0.081
58.0167	0.128	0.124	0.074	0.082
58.2167	0.127	0.123	0.073	0.082
58.4167	0.128	0.123	0.073	0.081
58.6167	0.127	0.123	0.072	0.081
58.8167	0.128	0.123	0.073	0.081
59.0167	0.127	0.122	0.072	0.08
59.2167	0.128	0.123	0.073	0.081
59.4167	0.128	0.123	0.072	0.08
59.6167	0.127	0.123	0.072	0.08
59.8167	0.127	0.123	0.073	0.08
60.0167	0.128	0.123	0.072	0.082
60.2167	0.128	0.123	0.072	0.081
60.4167	0.126	0.122	0.071	0.079
60.6167	0.127	0.122	0.071	0.077
60.8167	0.127	0.121	0.071	0.079
61.0167	0.127	0.122	0.071	0.078
61.2167	0.128	0.122	0.072	0.081
61.4167	0.127	0.122	0.072	0.078
61.6167	0.126	0.122	0.071	0.077
61.8167	0.126	0.122	0.07	0.076
62.0167	0.126	0.122	0.07	0.075
62.2167	0.126	0.122	0.071	0.078
62.4167	0.126	0.121	0.07	0.078
62.6167	0.127	0.122	0.071	0.076
62.8167	0.126	0.121	0.07	0.075
63.0167	0.127	0.121	0.07	0.074
63.2167	0.127	0.122	0.07	0.075
63.4167	0.126	0.123	0.07	0.074
63.6167	0.126	0.121	0.069	0.074
63.8167	0.125	0.12	0.069	0.074
64.0167	0.126	0.121	0.069	0.072
64.2167	0.126	0.121	0.069	0.072
64.4167	0.126	0.122	0.07	0.071
64.6167	0.126	0.121	0.069	0.071
64.8167	0.125	0.12	0.068	0.07
65.0167	0.125	0.122	0.069	0.07
65.2167	0.126	0.121	0.068	0.07
65.4167	0.125	0.12	0.069	0.069
65.6167	0.125	0.12	0.068	0.07
65.8167	0.125	0.12	0.067	0.068
66.0167	0.124	0.12	0.068	0.068
66.2167	0.125	0.12	0.067	0.069
66.4167	0.124	0.12	0.067	0.069
66.6167	0.124	0.12	0.067	0.068
66.8167	0.124	0.12	0.067	0.069
67.0167	0.125	0.12	0.067	0.068
67.2167	0.123	0.12	0.067	0.07
67.4167	0.125	0.12	0.067	0.069
67.6167	0.124	0.12	0.067	0.069
67.8167	0.125	0.12	0.067	0.07
68.0167	0.124	0.12	0.067	0.069
68.2167	0.123	0.119	0.067	0.068
68.4167	0.123	0.119	0.067	0.069
68.6167	0.123	0.119	0.066	0.069
68.8167	0.124	0.12	0.067	0.069
