# Supplementary material for: Hydropersulfides inhibit lipid peroxidation and ferroptosis by scavenging radicals
Source: Nat Chem Biol. 2022 Sep 15;19(1):28–37. doi: 10.1038/s41589-022-01145-w (PMC7613997; doi:10.1038/s41589-022-01145-w)
Supplement: Extended Data Fig. 9 — Source data [file 41589_2022_1145_MOESM20_ESM.xlsx]

## Sheet: 9B
Time, min	GSNO-0		GSNO-1mM		GSNO-0_asc-0.5mM		GSNO-1_asc-0.5mM
0	0	0.57554	0	0.719424	3.88489	4.02878	3.16547	3.59712
0.166667	0.431655	1.15108	-0.143885	1.15108	5.61151	6.18705	5.17986	5.61151
0.333333	0.28777	0.57554	-0.143885	0.863309	7.05036	7.6259	6.04317	6.90647
0.5	0.719424	1.00719	0.143885	1.00719	8.05755	8.48921	6.76259	8.05755
0.666667	0.431655	1.00719	0.28777	1.15108	9.06475	9.92806	7.6259	8.77698
0.833333	0.431655	0.863309	0	0.863309	9.78417	10.7914	8.34532	9.4964
1	0.431655	0.863309	0	0.863309	10.6475	11.7986	9.20863	10.3597
1.16667	0.719424	1.43885	0.28777	1.00719	11.0791	12.518	9.64029	10.7914
1.33333	0.57554	1.43885	0.431655	1.00719	11.9424	13.5252	10.5036	11.6547
1.5	0.863309	1.43885	0.28777	1.29496	12.2302	13.6691	11.0791	12.0863
1.66667	1.00719	1.58273	0.431655	1.15108	12.9496	14.8201	11.6547	12.518
1.83333	1.15108	1.72662	0.431655	1.29496	13.2374	14.964	12.0863	12.9496
2	1.29496	1.8705	0.28777	1.58273	13.3813	15.6835	12.518	13.6691
2.16667	1.15108	1.58273	0.143885	1.29496	13.6691	15.8273	12.9496	13.6691
2.33333	1.29496	1.72662	0.57554	1.72662	13.9568	16.4029	13.3813	14.2446
2.5	1.15108	1.8705	0.431655	1.8705	14.2446	16.4029	13.6691	14.5324
2.66667	1.72662	1.8705	0.57554	1.43885	14.964	16.9784	14.1007	15.1079
2.83333	2.15827	2.15827	0.431655	1.58273	15.1079	17.1223	14.3885	15.9712
3	1.72662	2.01439	0.57554	1.58273	15.2518	17.1223	14.5324	15.9712
3.16667	2.15827	2.30216	1.15108	1.72662	15.6835	17.4101	15.1079	16.5468
3.33333	2.30216	2.58993	0.863309	1.8705	15.6835	17.2662	15.2518	16.6906
3.5	2.01439	2.44604	0.719424	1.8705	15.8273	17.554	15.5396	17.2662
3.66667	2.15827	2.73381	0.863309	2.30216	16.259	17.4101	15.5396	17.2662
3.83333	2.44604	2.8777	1.15108	2.30216	16.5468	17.6978	15.9712	17.2662
4	2.58993	2.58993	1.00719	2.30216	16.4029	18.4173	16.259	17.8417
4.16667	2.15827	2.58993	1.29496	2.15827	16.4029	18.4173	16.4029	17.9856
4.33333	2.58993	2.58993	0.863309	2.15827	16.6906	18.4173	16.8345	17.9856
4.5	2.73381	2.8777	1.00719	2.15827	17.1223	18.705	16.9784	18.1295
4.66667	2.73381	2.8777	0.863309	2.15827	17.1223	18.8489	17.1223	18.4173
4.83333	2.8777	3.02158	1.29496	2.30216	16.9784	18.705	17.554	18.5612
5	2.8777	3.16547	1.15108	2.15827	17.1223	18.9928	17.8417	18.8489
5.16667	3.30935	3.45324	1.58273	2.58993	16.9784	18.9928	17.8417	18.4173
5.33333	2.8777	3.30935	1.58273	2.44604	17.2662	19.1367	18.1295	18.8489
5.5	2.8777	3.02158	1.29496	2.15827	17.2662	19.2806	18.2734	18.8489
5.66667	3.16547	3.30935	1.58273	2.73381	17.4101	19.1367	18.5612	19.1367
5.83333	3.30935	3.59712	1.43885	2.73381	17.1223	19.4245	18.4173	18.9928
6	3.59712	3.74101	1.72662	2.44604	17.554	19.5683	18.705	19.1367
6.16667	3.02158	3.16547	1.15108	2.58993	17.4101	19.4245	18.4173	19.4245
6.33333	3.74101	4.02878	2.15827	3.16547	17.6978	19.2806	18.705	19.2806
6.5	4.02878	4.02878	1.72662	3.02158	17.4101	18.9928	18.5612	18.9928
6.66667	3.74101	3.59712	1.29496	2.73381	17.554	19.5683	18.8489	19.5683
6.83333	4.17266	4.17266	1.58273	3.30935	17.8417	19.4245	18.9928	19.4245
7	3.88489	4.46043	1.8705	3.16547	18.1295	19.8561	18.705	19.7122
7.16667	3.88489	4.31655	1.58273	3.16547	17.6978	19.4245	18.4173	19.4245
7.33333	4.17266	4.31655	2.01439	3.02158	17.4101	19.5683	18.2734	19.2806
7.5	4.46043	4.17266	2.15827	3.30935	18.1295	19.8561	18.5612	19.7122
7.66667	4.60432	4.46043	2.01439	3.30935	17.8417	19.5683	18.2734	19.7122
7.83333	4.46043	4.60432	2.01439	3.16547	17.8417	19.5683	18.5612	19.7122
8	4.89209	4.7482	2.30216	3.16547	17.6978	20	18.4173	19.7122
8.16667	4.7482	4.89209	2.30216	3.59712	17.554	19.8561	18.4173	19.8561
8.33333	4.89209	4.89209	2.58993	3.59712	17.6978	19.8561	18.705	20.1439
8.5	5.17986	5.03597	2.44604	3.59712	17.6978	19.5683	18.8489	20.2878
8.66667	4.89209	4.89209	2.58993	3.88489	17.554	19.5683	18.4173	20
8.83333	5.03597	4.89209	2.30216	3.45324	17.9856	20	18.1295	20.1439
9	5.17986	5.03597	2.58993	3.88489	17.554	19.7122	18.4173	20.2878
9.16667	5.03597	5.03597	2.15827	3.59712	17.554	20	18.5612	19.8561
9.33333	5.7554	5.61151	2.73381	4.17266	17.8417	19.8561	18.705	20.2878
9.5	5.46763	5.17986	2.58993	3.88489	17.4101	19.7122	18.4173	19.8561
9.66667	5.32374	5.32374	2.44604	4.02878	17.2662	19.7122	18.2734	19.7122
9.83333	5.61151	5.61151	2.8777	4.31655	17.8417	19.8561	18.5612	20.5755
10	5.89928	5.46763	2.8777	4.31655	17.4101	19.7122	18.5612	19.8561
10.1667	5.7554	5.7554	2.8777	4.17266	17.6978	19.7122	18.5612	20.2878
10.3333	6.04317	5.7554	3.02158	4.31655	17.4101	19.4245	18.2734	20.1439
10.5	6.04317	5.7554	3.02158	3.88489	17.554	19.5683	18.4173	20
10.6667	6.33094	6.18705	3.16547	4.60432	17.1223	19.2806	18.4173	19.8561
10.8333	6.04317	5.7554	2.8777	4.02878	17.554	19.7122	18.705	20
11	6.33094	5.89928	2.8777	4.46043	17.554	19.4245	18.9928	20.4317
11.1667	6.33094	6.33094	3.16547	4.46043	17.554	19.2806	18.8489	20.2878
11.3333	6.61871	6.04317	3.16547	4.31655	17.6978	19.1367	18.9928	20
11.5	6.47482	6.18705	3.16547	4.60432	17.4101	19.5683	18.4173	20
11.6667	6.47482	6.33094	3.16547	4.60432	17.554	19.7122	19.1367	20.4317
11.8333	6.76259	6.47482	3.30935	4.7482	17.554	19.2806	19.1367	20.4317
12	6.61871	6.61871	3.30935	4.7482	17.554	19.4245	19.1367	20.4317

## Sheet: 9C.1
	cc + NADPH + GR + GSSSG	cc + NADPH + GSSSG	NADPH + GR + GSSSG	NADPH + GSSSG	ABTS* + NADPH + GR + GSSSG	ABTS* + NADPH + GSSSG
m/z pos 645 GSSSG	2066	11160	1624	10587	2193	11819
	4034	13170	1149	9467	1682	11926
			360	13576

## Sheet: 9C.2
	cyt c + NADPH + GR + GSSSG	cyt c + NADPH + GSSSG	NADPH + GR + GSSSG	NADPH + GSSSG	ABTS* + NADPH + GR + GSSSG	ABTS* + NADPH + GSSSG
m/z pos 677 GSSSSG	1065	221	131	97	707	0
	783	318	207	264	744	222
			315	328

## Sheet: 9D
c, uM	GSSSG	GSSSSG
0	0.006448	0.006448
5e-07	0.04302	0.1043
1e-06	0.07621	0.2528
2.5e-06	0.2567	0.5842

## Sheet: 9E
time, min	GSH-1mM		GSH-1mM_GSSSG-10µM		GSH-1mM_GSSSG-10µM_cytc_50µM		GSH-1mM_cytc_50µM
0	0.039	0.037	0.038	0.038	0.266	0.244	0.224	0.231
0.166667	0.039	0.039	0.039	0.039	0.26	0.246	0.226	0.23
0.333333	0.038	0.038	0.038	0.038	0.265	0.25	0.225	0.229
0.5	0.038	0.037	0.038	0.039	0.27	0.248	0.224	0.229
0.666667	0.039	0.037	0.037	0.038	0.274	0.251	0.224	0.229
0.833333	0.038	0.038	0.038	0.039	0.277	0.254	0.225	0.229
1	0.038	0.037	0.038	0.038	0.278	0.256	0.225	0.229
1.16667	0.038	0.038	0.038	0.039	0.282	0.261	0.225	0.23
1.33333	0.038	0.038	0.037	0.038	0.285	0.263	0.225	0.229
1.5	0.037	0.037	0.037	0.038	0.288	0.264	0.224	0.229
1.66667	0.038	0.038	0.038	0.039	0.291	0.267	0.226	0.23
1.83333	0.039	0.039	0.038	0.039	0.296	0.27	0.225	0.23
2	0.038	0.039	0.038	0.038	0.298	0.273	0.225	0.231
2.16667	0.039	0.039	0.038	0.038	0.301	0.277	0.225	0.231
2.33333	0.039	0.038	0.038	0.039	0.304	0.28	0.225	0.231
2.5	0.037	0.037	0.037	0.038	0.307	0.283	0.224	0.23
2.66667	0.039	0.038	0.038	0.038	0.31	0.289	0.225	0.232
2.83333	0.039	0.038	0.037	0.038	0.314	0.294	0.226	0.232
3	0.038	0.038	0.037	0.038	0.316	0.297	0.226	0.232
3.16667	0.038	0.038	0.038	0.039	0.318	0.303	0.226	0.232
3.33333	0.039	0.038	0.038	0.038	0.322	0.307	0.226	0.233
3.5	0.038	0.038	0.037	0.038	0.324	0.313	0.227	0.233
3.66667	0.038	0.038	0.037	0.038	0.328	0.317	0.226	0.232
3.83333	0.038	0.038	0.038	0.038	0.331	0.323	0.226	0.233
4	0.038	0.038	0.038	0.038	0.334	0.327	0.227	0.234
4.16667	0.038	0.038	0.038	0.039	0.337	0.332	0.227	0.234
4.33333	0.038	0.038	0.038	0.038	0.338	0.336	0.227	0.234
4.5	0.04	0.039	0.039	0.039	0.342	0.342	0.228	0.235
4.66667	0.038	0.038	0.038	0.038	0.343	0.344	0.227	0.234
4.83333	0.039	0.038	0.038	0.038	0.346	0.349	0.227	0.234
5	0.038	0.038	0.037	0.038	0.348	0.353	0.228	0.234
5.16667	0.038	0.039	0.039	0.039	0.351	0.357	0.228	0.235
5.33333	0.038	0.038	0.038	0.039	0.354	0.36	0.228	0.235
5.5	0.038	0.038	0.038	0.038	0.357	0.365	0.228	0.235
5.66667	0.039	0.038	0.038	0.039	0.359	0.368	0.228	0.235
5.83333	0.039	0.039	0.038	0.039	0.363	0.372	0.229	0.236
6	0.038	0.037	0.038	0.038	0.364	0.376	0.227	0.236
6.16667	0.038	0.038	0.038	0.039	0.368	0.38	0.229	0.236
6.33333	0.039	0.039	0.038	0.038	0.371	0.384	0.229	0.237
6.5	0.039	0.039	0.038	0.039	0.374	0.388	0.229	0.238
6.66667	0.039	0.038	0.038	0.039	0.376	0.391	0.23	0.237
6.83333	0.039	0.038	0.039	0.039	0.38	0.394	0.229	0.237
7	0.039	0.039	0.038	0.039	0.382	0.398	0.23	0.237
7.16667	0.038	0.039	0.038	0.039	0.385	0.401	0.23	0.238
7.33333	0.039	0.038	0.038	0.04	0.387	0.405	0.23	0.238
7.5	0.039	0.039	0.039	0.039	0.391	0.409	0.231	0.238
7.66667	0.039	0.039	0.039	0.039	0.393	0.412	0.231	0.238
7.83333	0.039	0.039	0.038	0.039	0.396	0.415	0.23	0.238
8	0.039	0.038	0.039	0.039	0.398	0.418	0.231	0.238
8.16667	0.039	0.038	0.039	0.039	0.401	0.421	0.231	0.239
8.33333	0.041	0.039	0.039	0.039	0.404	0.425	0.231	0.239
8.5	0.039	0.038	0.038	0.038	0.405	0.427	0.231	0.239
8.66667	0.039	0.038	0.038	0.04	0.408	0.431	0.232	0.24
8.83333	0.039	0.038	0.038	0.039	0.411	0.434	0.232	0.24
9	0.039	0.038	0.039	0.039	0.413	0.437	0.232	0.239
9.16667	0.039	0.038	0.038	0.039	0.416	0.438	0.231	0.24
9.33333	0.039	0.039	0.038	0.039	0.419	0.442	0.231	0.241
9.5	0.038	0.038	0.038	0.038	0.421	0.444	0.231	0.24
9.66667	0.04	0.039	0.038	0.039	0.424	0.448	0.232	0.24
9.83333	0.039	0.039	0.038	0.039	0.426	0.45	0.232	0.241
10	0.039	0.039	0.038	0.039	0.429	0.453	0.233	0.241
10.1667	0.04	0.038	0.039	0.039	0.431	0.455	0.233	0.242
10.3333	0.04	0.039	0.039	0.039	0.433	0.458	0.232	0.242
10.5	0.039	0.038	0.039	0.039	0.435	0.46	0.233	0.242
10.6667	0.04	0.039	0.038	0.039	0.438	0.462	0.233	0.242
10.8333	0.039	0.038	0.038	0.039	0.44	0.465	0.234	0.243
11	0.04	0.039	0.039	0.04	0.444	0.467	0.235	0.244
11.1667	0.039	0.039	0.039	0.039	0.444	0.469	0.234	0.243
11.3333	0.04	0.039	0.039	0.039	0.447	0.47	0.234	0.243
11.5	0.039	0.038	0.038	0.038	0.45	0.473	0.234	0.242
11.6667	0.039	0.039	0.039	0.039	0.451	0.474	0.234	0.243
11.8333	0.039	0.04	0.039	0.039	0.453	0.477	0.235	0.244
12	0.039	0.038	0.038	0.039	0.454	0.476	0.234	0.243
12.1667	0.04	0.039	0.039	0.039	0.456	0.477	0.235	0.244
12.3333	0.039	0.038	0.038	0.039	0.458	0.478	0.235	0.244
12.5	0.038	0.038	0.039	0.039	0.459	0.479	0.235	0.244
12.6667	0.04	0.039	0.039	0.039	0.461	0.481	0.235	0.244
12.8333	0.038	0.038	0.039	0.038	0.462	0.481	0.235	0.244
13	0.039	0.038	0.039	0.039	0.462	0.482	0.236	0.245
13.1667	0.04	0.038	0.038	0.039	0.464	0.484	0.236	0.245
13.3333	0.039	0.038	0.038	0.039	0.465	0.483	0.235	0.245
13.5	0.038	0.038	0.038	0.038	0.466	0.484	0.236	0.245
13.6667	0.039	0.038	0.038	0.038	0.467	0.485	0.237	0.245
13.8333	0.038	0.039	0.038	0.038	0.467	0.485	0.237	0.246
14	0.039	0.038	0.039	0.039	0.469	0.487	0.237	0.246
14.1667	0.039	0.039	0.039	0.039	0.469	0.487	0.238	0.246
14.3333	0.04	0.038	0.039	0.04	0.469	0.487	0.237	0.247
14.5	0.039	0.038	0.039	0.039	0.469	0.486	0.237	0.247
14.6667	0.039	0.038	0.038	0.04	0.469	0.486	0.237	0.247
14.8333	0.039	0.038	0.039	0.039	0.47	0.489	0.238	0.248
15	0.039	0.039	0.039	0.039	0.471	0.488	0.238	0.248
15.1667	0.039	0.039	0.039	0.039	0.471	0.488	0.239	0.249
15.3333	0.038	0.038	0.038	0.039	0.471	0.488	0.238	0.248
15.5	0.04	0.039	0.038	0.039	0.472	0.489	0.239	0.248
15.6667	0.04	0.038	0.039	0.039	0.473	0.489	0.239	0.249
15.8333	0.039	0.039	0.039	0.04	0.472	0.489	0.24	0.25
16	0.039	0.038	0.039	0.038	0.472	0.489	0.238	0.249
16.1667	0.04	0.038	0.039	0.04	0.473	0.491	0.24	0.25
16.3333	0.039	0.039	0.039	0.039	0.472	0.49	0.24	0.25
16.5	0.038	0.038	0.038	0.038	0.472	0.489	0.239	0.249
16.6667	0.039	0.04	0.038	0.04	0.472	0.49	0.241	0.25
16.8333	0.039	0.039	0.039	0.039	0.472	0.489	0.24	0.25
17	0.039	0.038	0.038	0.039	0.473	0.49	0.24	0.25
17.1667	0.039	0.038	0.038	0.039	0.472	0.489	0.241	0.251
17.3333	0.04	0.039	0.039	0.04	0.474	0.49	0.242	0.251
17.5	0.04	0.039	0.038	0.04	0.472	0.491	0.241	0.252
17.6667	0.039	0.039	0.038	0.038	0.472	0.489	0.24	0.251
17.8333	0.039	0.038	0.039	0.039	0.472	0.489	0.241	0.251
18	0.04	0.039	0.038	0.04	0.473	0.491	0.242	0.252
18.1667	0.039	0.038	0.039	0.039	0.473	0.49	0.241	0.252
18.3333	0.04	0.039	0.038	0.039	0.474	0.49	0.244	0.253
18.5	0.039	0.039	0.038	0.04	0.472	0.489	0.243	0.253
18.6667	0.04	0.039	0.038	0.04	0.474	0.491	0.244	0.253
18.8333	0.04	0.04	0.039	0.039	0.473	0.49	0.243	0.253
19	0.04	0.038	0.039	0.04	0.473	0.49	0.244	0.254
19.1667	0.038	0.039	0.038	0.039	0.472	0.489	0.243	0.254
19.3333	0.039	0.038	0.038	0.039	0.473	0.489	0.242	0.253
19.5	0.038	0.038	0.038	0.039	0.473	0.489	0.243	0.253
19.6667	0.039	0.039	0.039	0.039	0.474	0.49	0.243	0.255
19.8333	0.038	0.039	0.038	0.039	0.474	0.49	0.243	0.254
20	0.04	0.039	0.04	0.038	0.473	0.489	0.245	0.255
20.1667	0.039	0.039	0.039	0.039	0.474	0.49	0.245	0.255
20.3333	0.04	0.04	0.039	0.038	0.473	0.489	0.244	0.256
20.5	0.039	0.039	0.038	0.039	0.473	0.49	0.245	0.255
20.6667	0.04	0.039	0.039	0.039	0.473	0.49	0.245	0.255
20.8333	0.038	0.038	0.037	0.038	0.472	0.488	0.244	0.255
21	0.039	0.039	0.038	0.039	0.473	0.49	0.245	0.256
21.1667	0.04	0.039	0.039	0.04	0.473	0.49	0.246	0.256
21.3333	0.04	0.039	0.039	0.04	0.473	0.489	0.246	0.257
21.5	0.04	0.038	0.038	0.039	0.473	0.49	0.246	0.256
21.6667	0.039	0.039	0.038	0.038	0.473	0.489	0.247	0.257
21.8333	0.039	0.038	0.04	0.04	0.473	0.489	0.246	0.257
22	0.038	0.038	0.037	0.038	0.472	0.489	0.246	0.256
22.1667	0.038	0.038	0.038	0.038	0.473	0.489	0.247	0.257
22.3333	0.038	0.039	0.039	0.038	0.473	0.489	0.247	0.258
22.5	0.038	0.038	0.038	0.039	0.472	0.488	0.247	0.257
22.6667	0.04	0.04	0.039	0.04	0.474	0.489	0.248	0.258
22.8333	0.038	0.039	0.039	0.039	0.474	0.49	0.248	0.259
23	0.039	0.039	0.039	0.039	0.474	0.489	0.248	0.258
23.1667	0.039	0.039	0.038	0.038	0.473	0.488	0.248	0.258
23.3333	0.039	0.039	0.039	0.04	0.474	0.489	0.249	0.259
23.5	0.039	0.039	0.038	0.039	0.474	0.489	0.249	0.26
23.6667	0.039	0.039	0.038	0.039	0.474	0.49	0.248	0.26
23.8333	0.04	0.039	0.04	0.04	0.475	0.49	0.25	0.262
24	0.04	0.039	0.038	0.038	0.475	0.489	0.25	0.26
24.1667	0.038	0.038	0.038	0.038	0.473	0.488	0.249	0.26
24.3333	0.039	0.039	0.038	0.039	0.475	0.489	0.249	0.261
24.5	0.039	0.039	0.039	0.039	0.475	0.488	0.25	0.261
24.6667	0.039	0.039	0.039	0.039	0.475	0.491	0.251	0.261
24.8333	0.039	0.038	0.039	0.039	0.474	0.489	0.25	0.261
25	0.039	0.039	0.038	0.039	0.474	0.489	0.25	0.261
25.1667	0.039	0.039	0.039	0.039	0.475	0.489	0.251	0.262
25.3333	0.039	0.039	0.038	0.039	0.474	0.488	0.251	0.261
25.5	0.039	0.039	0.038	0.039	0.475	0.489	0.251	0.262
25.6667	0.038	0.039	0.037	0.038	0.474	0.488	0.251	0.261
25.8333	0.04	0.039	0.038	0.04	0.476	0.49	0.253	0.263
26	0.039	0.038	0.039	0.038	0.474	0.488	0.251	0.262
26.1667	0.039	0.038	0.038	0.039	0.475	0.489	0.252	0.263
26.3333	0.04	0.038	0.039	0.039	0.476	0.49	0.252	0.263
26.5	0.039	0.038	0.038	0.039	0.475	0.488	0.252	0.263
26.6667	0.039	0.038	0.039	0.039	0.477	0.489	0.253	0.264
26.8333	0.04	0.039	0.038	0.039	0.477	0.49	0.254	0.264
27	0.04	0.039	0.038	0.039	0.476	0.49	0.253	0.264
27.1667	0.039	0.038	0.038	0.039	0.476	0.489	0.253	0.263
27.3333	0.04	0.039	0.039	0.04	0.476	0.489	0.255	0.264
27.5	0.04	0.039	0.038	0.039	0.476	0.489	0.254	0.265
27.6667	0.039	0.038	0.038	0.039	0.476	0.488	0.253	0.264
27.8333	0.039	0.038	0.038	0.039	0.476	0.489	0.254	0.265
28	0.039	0.039	0.039	0.039	0.476	0.489	0.254	0.266
28.1667	0.039	0.039	0.038	0.039	0.477	0.49	0.255	0.266
28.3333	0.039	0.039	0.038	0.039	0.476	0.49	0.255	0.265
28.5	0.039	0.038	0.037	0.039	0.477	0.488	0.255	0.265
28.6667	0.039	0.039	0.038	0.039	0.476	0.489	0.256	0.266
28.8333	0.039	0.038	0.039	0.04	0.476	0.489	0.255	0.266
29	0.038	0.038	0.039	0.039	0.476	0.489	0.255	0.265
29.1667	0.039	0.038	0.038	0.039	0.476	0.489	0.255	0.267
29.3333	0.038	0.038	0.037	0.039	0.476	0.49	0.256	0.267
29.5	0.038	0.038	0.039	0.039	0.476	0.489	0.256	0.267
29.6667	0.039	0.038	0.038	0.039	0.476	0.489	0.257	0.268
29.8333	0.039	0.038	0.038	0.039	0.475	0.488	0.256	0.267
30	0.039	0.038	0.038	0.038	0.476	0.488	0.256	0.267
30.1667	0.039	0.039	0.039	0.039	0.476	0.49	0.256	0.267
30.3333	0.039	0.038	0.039	0.039	0.477	0.489	0.258	0.268
30.5	0.038	0.038	0.038	0.038	0.475	0.488	0.257	0.267
30.6667	0.04	0.038	0.038	0.039	0.475	0.488	0.258	0.268
30.8333	0.04	0.039	0.039	0.039	0.476	0.488	0.258	0.268
31	0.039	0.039	0.039	0.04	0.477	0.489	0.258	0.269
31.1667	0.038	0.038	0.038	0.039	0.476	0.489	0.258	0.269
31.3333	0.04	0.039	0.039	0.039	0.476	0.489	0.259	0.27
31.5	0.038	0.038	0.038	0.039	0.476	0.489	0.258	0.269
31.6667	0.04	0.038	0.039	0.039	0.477	0.49	0.259	0.27
31.8333	0.039	0.038	0.038	0.039	0.475	0.489	0.259	0.27
32	0.039	0.039	0.039	0.04	0.476	0.49	0.259	0.271
32.1667	0.039	0.039	0.038	0.039	0.476	0.489	0.26	0.271
32.3333	0.038	0.038	0.037	0.039	0.476	0.488	0.259	0.27
32.5	0.039	0.039	0.039	0.04	0.477	0.489	0.26	0.271
32.6667	0.04	0.039	0.038	0.039	0.477	0.49	0.26	0.271
32.8333	0.039	0.039	0.039	0.04	0.475	0.489	0.261	0.271
33	0.039	0.039	0.038	0.039	0.475	0.489	0.261	0.271
33.1667	0.04	0.039	0.039	0.039	0.477	0.49	0.261	0.272
33.3333	0.04	0.04	0.039	0.04	0.478	0.491	0.262	0.273
33.5	0.039	0.038	0.038	0.039	0.475	0.488	0.261	0.272
33.6667	0.04	0.039	0.039	0.039	0.476	0.49	0.261	0.273
33.8333	0.039	0.038	0.038	0.04	0.476	0.49	0.262	0.272
34	0.038	0.038	0.038	0.038	0.475	0.488	0.261	0.272
34.1667	0.039	0.039	0.039	0.038	0.476	0.49	0.261	0.273
34.3333	0.041	0.039	0.039	0.04	0.476	0.49	0.264	0.275
34.5	0.04	0.039	0.039	0.039	0.476	0.488	0.263	0.273
34.6667	0.04	0.04	0.038	0.039	0.476	0.489	0.263	0.274
34.8333	0.04	0.038	0.038	0.039	0.476	0.488	0.262	0.274
35	0.038	0.038	0.038	0.039	0.476	0.488	0.263	0.274
35.1667	0.039	0.038	0.038	0.039	0.475	0.487	0.264	0.274
35.3333	0.039	0.038	0.038	0.039	0.475	0.489	0.263	0.274
35.5	0.04	0.038	0.038	0.038	0.477	0.489	0.264	0.274
35.6667	0.04	0.039	0.039	0.04	0.476	0.49	0.265	0.275
35.8333	0.039	0.038	0.038	0.038	0.475	0.488	0.264	0.274
36	0.039	0.039	0.038	0.039	0.476	0.489	0.265	0.275
36.1667	0.04	0.039	0.039	0.039	0.476	0.489	0.266	0.275
36.3333	0.04	0.039	0.039	0.039	0.476	0.49	0.266	0.276
36.5	0.039	0.039	0.039	0.039	0.475	0.49	0.264	0.276
36.6667	0.04	0.039	0.039	0.039	0.474	0.488	0.265	0.275
36.8333	0.038	0.039	0.039	0.04	0.475	0.489	0.265	0.276
37	0.04	0.038	0.039	0.039	0.476	0.49	0.265	0.275
37.1667	0.038	0.038	0.038	0.039	0.475	0.488	0.265	0.275
37.3333	0.04	0.038	0.039	0.04	0.476	0.489	0.266	0.276
37.5	0.039	0.039	0.039	0.039	0.475	0.489	0.267	0.277
37.6667	0.038	0.038	0.039	0.039	0.474	0.489	0.267	0.277
37.8333	0.039	0.038	0.039	0.039	0.475	0.489	0.266	0.277
38	0.038	0.038	0.039	0.038	0.474	0.488	0.266	0.277
38.1667	0.039	0.039	0.04	0.039	0.476	0.489	0.268	0.277
38.3333	0.04	0.039	0.039	0.04	0.476	0.49	0.267	0.277
38.5	0.04	0.039	0.039	0.039	0.476	0.49	0.268	0.278
38.6667	0.039	0.039	0.038	0.039	0.476	0.489	0.268	0.278
38.8333	0.04	0.038	0.039	0.039	0.475	0.488	0.267	0.278
39	0.04	0.04	0.039	0.038	0.475	0.489	0.269	0.279
39.1667	0.038	0.038	0.037	0.038	0.473	0.487	0.267	0.277
39.3333	0.038	0.038	0.038	0.037	0.473	0.488	0.267	0.277
39.5	0.04	0.039	0.038	0.04	0.476	0.49	0.27	0.28
39.6667	0.039	0.038	0.038	0.039	0.477	0.489	0.268	0.279
39.8333	0.04	0.039	0.038	0.038	0.475	0.488	0.268	0.279
40	0.038	0.038	0.038	0.039	0.475	0.489	0.269	0.28
40.1667	0.039	0.038	0.039	0.039	0.475	0.489	0.27	0.28
40.3333	0.039	0.039	0.039	0.039	0.474	0.489	0.269	0.279
40.5	0.039	0.039	0.038	0.038	0.475	0.488	0.269	0.28
40.6667	0.038	0.037	0.038	0.038	0.474	0.487	0.269	0.279
40.8333	0.04	0.039	0.04	0.039	0.475	0.489	0.27	0.281
41	0.039	0.038	0.038	0.039	0.475	0.489	0.27	0.28
41.1667	0.04	0.039	0.039	0.04	0.476	0.49	0.271	0.281
41.3333	0.039	0.038	0.039	0.038	0.474	0.488	0.27	0.28
41.5	0.04	0.039	0.038	0.039	0.475	0.489	0.271	0.28
41.6667	0.04	0.039	0.039	0.04	0.475	0.489	0.272	0.282
41.8333	0.039	0.039	0.039	0.039	0.476	0.489	0.273	0.281
42	0.039	0.04	0.039	0.039	0.476	0.489	0.271	0.282
42.1667	0.039	0.039	0.04	0.039	0.475	0.489	0.272	0.282
42.3333	0.039	0.038	0.037	0.038	0.473	0.488	0.271	0.281
42.5	0.04	0.038	0.039	0.039	0.476	0.489	0.272	0.282
42.6667	0.04	0.039	0.039	0.039	0.474	0.489	0.272	0.282
42.8333	0.039	0.039	0.038	0.04	0.475	0.488	0.273	0.282
43	0.04	0.039	0.039	0.039	0.474	0.489	0.273	0.282
43.1667	0.038	0.038	0.037	0.039	0.473	0.488	0.272	0.283
43.3333	0.039	0.038	0.038	0.039	0.475	0.489	0.273	0.283
43.5	0.039	0.038	0.038	0.04	0.473	0.487	0.273	0.283
43.6667	0.039	0.038	0.038	0.039	0.474	0.487	0.273	0.283
43.8333	0.041	0.04	0.04	0.04	0.476	0.49	0.275	0.285
44	0.038	0.038	0.038	0.039	0.474	0.487	0.273	0.283
44.1667	0.038	0.038	0.037	0.038	0.473	0.487	0.272	0.282
44.3333	0.039	0.038	0.038	0.038	0.473	0.488	0.274	0.282
44.5	0.039	0.039	0.039	0.039	0.474	0.488	0.275	0.284
44.6667	0.04	0.038	0.039	0.04	0.475	0.489	0.275	0.285
44.8333	0.039	0.038	0.038	0.039	0.474	0.488	0.274	0.284
45	0.038	0.038	0.038	0.04	0.474	0.488	0.274	0.285
45.1667	0.039	0.039	0.039	0.04	0.474	0.487	0.275	0.284
45.3333	0.039	0.039	0.039	0.039	0.475	0.488	0.275	0.284
45.5	0.039	0.038	0.038	0.04	0.473	0.488	0.276	0.286
45.6667	0.039	0.039	0.039	0.04	0.473	0.488	0.276	0.285
45.8333	0.039	0.039	0.039	0.039	0.474	0.487	0.275	0.285
46	0.039	0.039	0.039	0.04	0.475	0.488	0.276	0.285
46.1667	0.04	0.039	0.039	0.04	0.476	0.488	0.276	0.286
46.3333	0.04	0.039	0.039	0.039	0.474	0.489	0.276	0.287
46.5	0.039	0.039	0.038	0.039	0.474	0.488	0.276	0.286
46.6667	0.04	0.039	0.04	0.04	0.476	0.489	0.278	0.287
46.8333	0.04	0.039	0.038	0.039	0.474	0.488	0.276	0.286
47	0.039	0.039	0.037	0.038	0.473	0.487	0.276	0.286
47.1667	0.039	0.039	0.039	0.039	0.474	0.488	0.276	0.287
47.3333	0.04	0.038	0.038	0.039	0.475	0.488	0.277	0.286
47.5	0.04	0.039	0.039	0.039	0.475	0.489	0.279	0.287
47.6667	0.039	0.039	0.039	0.038	0.474	0.487	0.277	0.286
47.8333	0.039	0.039	0.039	0.038	0.474	0.487	0.277	0.287
48	0.04	0.038	0.039	0.04	0.474	0.489	0.278	0.287
48.1667	0.04	0.039	0.039	0.038	0.473	0.488	0.278	0.287
48.3333	0.04	0.039	0.04	0.04	0.474	0.488	0.278	0.288
48.5	0.039	0.038	0.038	0.038	0.474	0.488	0.279	0.287
48.6667	0.04	0.039	0.039	0.039	0.474	0.489	0.278	0.288
48.8333	0.039	0.038	0.038	0.039	0.474	0.488	0.279	0.289
49	0.039	0.038	0.039	0.039	0.474	0.489	0.279	0.289
49.1667	0.04	0.039	0.039	0.04	0.476	0.489	0.28	0.289
49.3333	0.04	0.038	0.039	0.04	0.475	0.489	0.28	0.29
49.5	0.04	0.039	0.039	0.039	0.474	0.488	0.28	0.289
49.6667	0.04	0.039	0.039	0.039	0.475	0.488	0.28	0.29
49.8333	0.039	0.039	0.039	0.04	0.474	0.489	0.28	0.289
50	0.039	0.038	0.038	0.038	0.474	0.487	0.28	0.289
50.1667	0.04	0.039	0.039	0.039	0.474	0.488	0.28	0.289
50.3333	0.039	0.039	0.038	0.039	0.474	0.488	0.281	0.29
